# Supplementary material for: A Standardized Brain Molecular Atlas: A Resource for Systems Modeling and Simulation
Source: Front Mol Neurosci. 2021 Nov 10;14:604559. doi: 10.3389/fnmol.2021.604559 (PMC8631404; doi:10.3389/fnmol.2021.604559)
Supplement: Supplementary file 1 [file Data_Sheet_1.zip]

Archive with 1 entries (1 files):
- DataSheet4_S1DataFilePart1.tsv
