# Supplementary material for: A Standardized Brain Molecular Atlas: A Resource for Systems Modeling and Simulation
Source: Front Mol Neurosci. 2021 Nov 10;14:604559. doi: 10.3389/fnmol.2021.604559 (PMC8631404; doi:10.3389/fnmol.2021.604559)
Supplement: Supplementary file 1 [file Data_Sheet_1.zip › DataSheet4_S1DataFilePart1.tsv]

	gene_names	Uniprot	Study	Organism	location	Age_cat	condition	sample_id	molecular_weight_kDa	raw_data_units	gene_id_final	Uniprot_final	conc_uM	log_conc_uM	gene_id_dd	log_conc_uM_medNorm
0	LIG3	Q80ZH7;P97386;B1AT03;K4DI59;P97386-2	Itzhak 2017	mouse	nucleus	embr			112.78	Median cellular concentration [nM]	LIG3	P97386	0.3472644538100608	-1.05766867457084		0.14949060447171192
1	PTEN	O08586	Itzhak 2017	mouse	subcellular not specified	embr			47.152	Median cellular concentration [nM]	PTEN	O08586	0.058728303740019625	-2.834833492207403		-1.6276742131648514
2	KPNA2	P52293;Q52L97;A2A600;A2A601	Itzhak 2017	mouse	large protein complex	embr			57.927	Median cellular concentration [nM]	KPNA2	P52293	0.2704326170361113	-1.3077323169544066		-0.1005730379118548
3	SMG1	Q8BKX6;J3QQ22	Itzhak 2017	mouse	large protein complex	embr			409.76	Median cellular concentration [nM]	SMG1	Q8BKX6	0.01266129112294635	-4.369205883031225		-3.162046603988673
4	PRPF38B	Q80SY5	Itzhak 2017	mouse	large protein complex	embr			63.752	Median cellular concentration [nM]	PRPF38B	Q80SY5	0.2512049771302312	-1.3814860311678512		-0.17432675212529958
5	ATP6V1G1	Q9CR51;Q5HZY7	Itzhak 2017	mouse	large protein complex	embr			13.724	Median cellular concentration [nM]	ATP6V1G1	Q9CR51	0.8368409338924565	-0.17812126969238687		1.0290380093501643
6	DST	A0A087WPR7	Itzhak 2017	mouse	subcellular not specified	embr			331.49	Median cellular concentration [nM]	DST	A0A087WPR7	0.00010774407489509572	-9.13575181986505		-7.928592540822498
7	POLR2M	Q6P6I6	Itzhak 2017	mouse	subcellular not specified	embr			41.236	Median cellular concentration [nM]	POLR2M	Q6P6I6	0.016408085869168285	-4.10998102485372		-2.9028217458111687
8	GNA11	P21278;Q3UPA1	Itzhak 2017	mouse	plasma membrane	embr			42.024	Median cellular concentration [nM]	GNA11	P21278	0.18034786045306989	-1.7128677350072563		-0.5057084559647049
9	PLOD3	Q9R0E1	Itzhak 2017	mouse	er	embr			84.921	Median cellular concentration [nM]	PLOD3	Q9R0E1	0.018090848305151428	-4.012349087078415		-2.8051898080358635
10	TYK2	Q9R117;E9QJS1	Itzhak 2017	mouse	subcellular not specified	embr			132.53	Median cellular concentration [nM]	TYK2	Q9R117	0.0003699138427188147	-7.902240436958243		-6.69508115791569
11	CCDC177	Q3UHB8	Itzhak 2017	mouse	large protein complex	embr			79.85600000000002	Median cellular concentration [nM]	CCDC177	Q3UHB8	0.037112135092715985	-3.2938112714036234		-2.086651992361072
12	CCSER1	Q8C0C4;Q8C0C4-3;Q8C0C4-2	Itzhak 2017	mouse	golgi	embr			98.216	Median cellular concentration [nM]	CCSER1	Q8C0C4	0.007565745655003213	-4.884124370174422		-3.67696509113187
13	CRK	Q64010;Q8JZR2;Q5ND50;Q64010-2;F7D232	Itzhak 2017	mouse	actin binding proteins	embr			33.814	Median cellular concentration [nM]	CRK	Q64010	0.6511356666379136	-0.42903726119200536		0.7781220178505461
14	METAP1D	Q9CPW9	Itzhak 2017	mouse	subcellular not specified	embr			37.262	Median cellular concentration [nM]	METAP1D	Q9CPW9	0.002801069819479693	-5.8777538563887335		-4.670594577346182
15	USP29	Q9ES63;A0A0G2JH02	Itzhak 2017	mouse	subcellular not specified	embr			97.822	Median cellular concentration [nM]	USP29	Q9ES63	0.002280587755557764	-6.083322081711946		-4.876162802669397
16	ERF	A0A0R4J0I0;P70459	Itzhak 2017	mouse	subcellular not specified	embr			59.066	Median cellular concentration [nM]	ERF	P70459	0.007199747290315126	-4.93370935214344		-3.726550073100889
17	DNAJC3	Q91YW3;Q3UFV9	Itzhak 2017	mouse	er	embr			57.463	Median cellular concentration [nM]	DNAJC3	Q91YW3	0.07993543434397539	-2.5265360408654587		-1.319376761822907
18	MZT2	Q9CQ25	Itzhak 2017	mouse	subcellular not specified	embr			16.524	Median cellular concentration [nM]	MZT2	Q9CQ25	0.021271794684511226	-3.850373277000784		-2.6432139979582323
19	NDOR1	A2AI05;A2AI05-2	Itzhak 2017	mouse	subcellular not specified	embr			67.182	Median cellular concentration [nM]	NDOR1	A2AI05	0.004761038206525968	-5.347289523906771		-4.14013024486422
20	LIX1L	G3X9C8;Q8BQ89	Itzhak 2017	mouse	golgi	embr			36.589	Median cellular concentration [nM]	LIX1L	Q8BQ89	0.030795433168896987	-3.4803888737333564		-2.2732295946908048
21	HNRNPL	Q8R081;G3UY38	Itzhak 2017	mouse	subcellular not specified	embr			63.963	Median cellular concentration [nM]	HNRNPL	Q8R081	0.0235556	-3.748391694855672		-2.5412324158131194
22	NRBP2	Q91V36;A0A0R4J002	Itzhak 2017	mouse	subcellular not specified	embr			57.348	Median cellular concentration [nM]	NRBP2	Q91V36	0.004078806996806786	-5.501950736067518		-4.294791457024967
23	DST	S4R1P5;Q91ZU6;Q91ZU6-4;E9Q9X1;Q91ZU6-2;A0A087WSP0	Itzhak 2017	mouse	actin binding proteins	embr			870.52	Median cellular concentration [nM]	DST	Q91ZU6	0.016094937149302574	-4.129250519221744		-2.922091240179192
24	NEK3	Q9R0A5;F8WGD4	Itzhak 2017	mouse	subcellular not specified	embr			57.464	Median cellular concentration [nM]	NEK3	Q9R0A5	0.006124024853648129	-5.095535742793869		-3.8883764637513165
25	NIF3L1	Q9EQ80;D3Z0G0	Itzhak 2017	mouse	mitochondria	embr			41.745	Median cellular concentration [nM]	NIF3L1	Q9EQ80	0.3271275472992148	-1.1174051312329445		0.08975414780960732
26	ATG2A	Q6P4T0;F6V3Y9	Itzhak 2017	mouse	subcellular not specified	embr			210.94	Median cellular concentration [nM]	ATG2A	Q6P4T0	0.0012318317692769575	-6.699252974106294		-5.492093695063742
27	NUP62	Q63850;Q5FWJ9	Itzhak 2017	mouse	nucleus	embr			53.254	Median cellular concentration [nM]	NUP62	Q63850	0.3342054023261745	-1.0959994980018408		0.111159781040711
28	IFT46	Q9DB07	Itzhak 2017	mouse	subcellular not specified	embr			34.053000000000004	Median cellular concentration [nM]	IFT46	Q9DB07	0.006243495424279574	-5.076215089286803		-3.869055810244252
29	KIAA0100	Q5SYL3	Itzhak 2017	mouse	subcellular not specified	embr			254.47	Median cellular concentration [nM]	KIAA0100	Q5SYL3	0.0004672227558349443	-7.668704420797902		-6.461545141755352
30	FLNB	Q80X90	Itzhak 2017	mouse	actin binding proteins	embr			277.82	Median cellular concentration [nM]	FLNB	Q80X90	0.5544389028071534	-0.5897986625597398		0.617360616482812
31	MTFR1L	Q9CWE0;D3YW54;D6RCX5;D3Z0X8	Itzhak 2017	mouse	mitochondria	embr			31.726	Median cellular concentration [nM]	MTFR1L	Q9CWE0	0.04099036746139269	-3.1944181798465783		-1.9872589008040267
32	HSD17B7	O88736;Q8C5N9	Itzhak 2017	mouse	er	embr			37.316	Median cellular concentration [nM]	HSD17B7	O88736	0.028817006937223725	-3.546789547474165		-2.339630268431613
33	DTX3	Q80V91;D3YV13;E9Q3J1	Itzhak 2017	mouse	subcellular not specified	embr			37.982	Median cellular concentration [nM]	DTX3	Q80V91	0.013617537864827105	-4.296396768109825		-3.0892374890672736
34	CORO1C	Q9WUM4;Q499X7	Itzhak 2017	mouse	actin binding proteins	embr			53.12	Median cellular concentration [nM]	CORO1C	Q9WUM4	1.6310696866780392	0.4892360490768614		1.6963953281194133
35	ATXN7L3B	Q3UD01	Itzhak 2017	mouse	subcellular not specified	embr			10.731	Median cellular concentration [nM]	ATXN7L3B	Q3UD01	0.5450471380917433	-0.6068829961476471		0.6002762828949044
36	NIPSNAP3B	Q9CQE1;B1AWZ5	Itzhak 2017	mouse	mitochondria	embr			28.308000000000003	Median cellular concentration [nM]	NIPSNAP3B	Q9CQE1	0.2167981546508181	-1.52878852121109		-0.3216292421685385
37	KCTD10	Q922M3;F8WGQ9	Itzhak 2017	mouse	subcellular not specified	embr			35.701	Median cellular concentration [nM]	KCTD10	Q922M3	0.0100693	-4.598264088073992		-3.3911048090314404
38	THOP1	A0A0R4IZY0;Q8C1A5	Itzhak 2017	mouse	large protein complex	embr			78.02600000000002	Median cellular concentration [nM]	THOP1	Q8C1A5	0.9619590235254316	-0.038783424311535884		1.168375854731016
39	CSNK2A2	O54833;Q545V8	Itzhak 2017	mouse	large protein complex	embr			41.215	Median cellular concentration [nM]	CSNK2A2	O54833	0.3880008773057089	-0.9467476782642321		0.26041160077831993
40	CENPI	Q8K1K4	Itzhak 2017	mouse	subcellular not specified	embr			85.402	Median cellular concentration [nM]	CENPI	Q8K1K4	0.011387786088612658	-4.475213893672109		-3.2680546146295564
41	NEK6	Q9ES70;A2ATN9	Itzhak 2017	mouse	subcellular not specified	embr			35.742	Median cellular concentration [nM]	NEK6	Q9ES70	0.022614641998050727	-3.7891577064650175		-2.5819984274224668
42	ATP1A1	Q8VDN2	Itzhak 2017	mouse	plasma membrane	embr			112.98	Median cellular concentration [nM]	ATP1A1	Q8VDN2	0.4799795377013483	-0.7340118057777334		0.4731474732648184
43	MLLT1	Q9ERL0	Itzhak 2017	mouse	subcellular not specified	embr			60.786	Median cellular concentration [nM]	MLLT1	Q9ERL0	0.017190570029815763	-4.063394299589431		-2.8562350205468796
44	CNKSR2	Q80YA9;A2AI78	Itzhak 2017	mouse	subcellular not specified	embr			117.39	Median cellular concentration [nM]	CNKSR2	Q80YA9	0.002856430351662718	-5.858182562501103		-4.65102328345855
45	GM28042	B7ZCN0;B7ZCM9;E0CXG8	Itzhak 2017	mouse	subcellular not specified	embr			100.51	Median cellular concentration [nM]	GM28042	B7ZCM9	0.01762732211562493	-4.0383051877211065		-2.831145908678555
46	CDKN1C	P49919;P49919-2	Itzhak 2017	mouse	subcellular not specified	embr			37.371	Median cellular concentration [nM]	CDKN1C	P49919	0.015994244452052112	-4.135526343204487		-2.928367064161935
47	CCDC32	Q3UHY7;Q8BS39-2;Q8BS39	Itzhak 2017	mouse	subcellular not specified	embr			19.859	Median cellular concentration [nM]	CCDC32	Q8BS39	0.0007972571509117999	-7.134333282642023		-5.92717400359947
48	GABARAPL2	P60521	Itzhak 2017	mouse	large protein complex	embr			13.667	Median cellular concentration [nM]	GABARAPL2	P60521	0.5761885979573003	-0.551320244869569		0.6558390341729825
49	MYL6B	Q8CI43	Itzhak 2017	mouse	subcellular not specified	embr			22.749	Median cellular concentration [nM]	MYL6B	Q8CI43	0.02899418202053646	-3.5406600891040445		-2.3335008100614933
50	HAUS2	Q9CQS9;Q9CQS9-2	Itzhak 2017	mouse	subcellular not specified	embr			26.839	Median cellular concentration [nM]	HAUS2	Q9CQS9	0.016443158091437298	-4.107845809783265		-2.900686530740713
51	RUVBL1	P60122;Q3U1C2	Itzhak 2017	mouse	large protein complex	embr			50.213	Median cellular concentration [nM]	RUVBL1	P60122	2.5507223995566446	0.9363766129939648		2.1435358920365166
52	JAKMIP1	D3Z4U5;G3UYZ9	Itzhak 2017	mouse	large protein complex	embr			97.234	Median cellular concentration [nM]	JAKMIP1	Q8BVL9	0.061766830811528624	-2.784388776863349		-1.577229497820798
53	ZNRF1	Q91V17;E9PZB7;G3UWY5	Itzhak 2017	mouse	subcellular not specified	embr			23.842	Median cellular concentration [nM]	ZNRF1	Q91V17	0.007194810729338193	-4.934395244848687		-3.727235965806136
54	ALDH16A1	Q571I9;A0A0R4IZZ0;D3Z0B9	Itzhak 2017	mouse	subcellular not specified	embr			84.755	Median cellular concentration [nM]	ALDH16A1	Q571I9	0.03672962898260748	-3.3041715204101965		-2.097012241367645
55	NCBP2	Q9CQ49;D3Z3D2	Itzhak 2017	mouse	large protein complex	embr			18.017	Median cellular concentration [nM]	NCBP2	Q9CQ49	0.8349776937679236	-0.18035026853849906		1.0268090105040524
56	EMC4	Q9CZX9	Itzhak 2017	mouse	er	embr			20.116	Median cellular concentration [nM]	EMC4	Q9CZX9	0.13555005346734467	-1.998414308590144		-0.7912550295475917
57	MNAT1	P51949;A0A087WSG5	Itzhak 2017	mouse	subcellular not specified	embr			35.848	Median cellular concentration [nM]	MNAT1	P51949	0.04259405359953429	-3.156040622315358		-1.9488813432728065
58	PROSER1	Q5PRE5	Itzhak 2017	mouse	subcellular not specified	embr			91.977	Median cellular concentration [nM]	PROSER1	Q5PRE5	0.01729687838195089	-4.057229234109382		-2.8500699550668305
59	HNRNPL	G5E924	Itzhak 2017	mouse	large protein complex	embr			66.821	Median cellular concentration [nM]	HNRNPL	Q8R081	8.888635710473226	2.184773574360264		3.3919328534028166
60	AMBRA1	A2AH22;A2AH22-7;A2AH22-2;A2AH22-6;A2AH22-5	Itzhak 2017	mouse	subcellular not specified	embr			142.88	Median cellular concentration [nM]	AMBRA1	A2AH22	0.0005846333093486892	-7.444525728893398		-6.237366449850846
61	TRP53I11	Q4QQM4;A2AGS6	Itzhak 2017	mouse	er	embr			20.91	Median cellular concentration [nM]	TRP53I11	Q4QQM4	0.9428004303775002	-0.05890065143161419		1.1482586276109372
62	GCFC2	Q8BKT3	Itzhak 2017	mouse	subcellular not specified	embr			87.441	Median cellular concentration [nM]	GCFC2	Q8BKT3	0.014495050854688303	-4.233948008184987		-3.026788729142435
63	KIAA0020	Q8BKS9;A0A0N4SUH4	Itzhak 2017	mouse	nucleus	embr			72.79899999999998	Median cellular concentration [nM]	KIAA0020	Q8BKS9	0.23464578584751936	-1.4496781962146392		-0.2425189171720872
64	STOML1	A0A0B4J1F1;Q8CI66	Itzhak 2017	mouse	subcellular not specified	embr			42.932	Median cellular concentration [nM]	STOML1	Q8CI66	0.00033076157915634636	-8.014112746794863		-6.8069534677523125
65	GRIP1	D3Z6T4;D3YZL8;Q6GQT7;Q925T6;H7BX90;H7BX09;Q925T6-3;Q925T6-2;D3YWY4;Q6X4T6;D3Z066;Q925T6-4;D3Z6R6	Itzhak 2017	mouse	endosome	embr			120.35	Median cellular concentration [nM]	GRIP1	Q925T6	0.008701417167996255	-4.7442693737140695		-3.5371100946715184
66	PLP1	P60202;P60202-2	Itzhak 2017	mouse	subcellular not specified	embr			30.077	Median cellular concentration [nM]	PLP1	P60202	0.3789209484839816	-0.9704276748533148		0.2367316041892371
67	TMEM199	Q5SYH2;B2RV69	Itzhak 2017	mouse	subcellular not specified	embr			23.099	Median cellular concentration [nM]	TMEM199	Q5SYH2	0.011409088621796223	-4.473344993688701		-3.2661857146461486
68	KDM1B	Q8CIG3;Q8CIG3-2;F6V3V2	Itzhak 2017	mouse	subcellular not specified	embr			92.632	Median cellular concentration [nM]	KDM1B	Q8CIG3	0.02430864735541654	-3.716923133690569		-2.5097638546480168
69	SCN3B	Q8BHK2;H3BJR6;Q0P666;H3BJ27;H3BKP5	Itzhak 2017	mouse	subcellular not specified	embr			24.789	Median cellular concentration [nM]	SCN3B	Q8BHK2	0.0027260816527756465	-5.904889992827097		-4.697730713784546
70	RSBN1	Q80T69	Itzhak 2017	mouse	large protein complex	embr			89.25	Median cellular concentration [nM]	RSBN1	Q80T69	0.04983311736395785	-2.9990755086625187		-1.7919162296199669
71	TMEM163	Q8C996	Itzhak 2017	mouse	subcellular not specified	embr			31.193	Median cellular concentration [nM]	TMEM163	Q8C996	0.00020408923501988053	-8.496953233195129		-7.289793954152576
72	TBCA	P48428;Q5I0U7	Itzhak 2017	mouse	large protein complex	embr			12.758	Median cellular concentration [nM]	TBCA	P48428	3.876899907193893	1.3550358412788923		2.5621951203214444
73	KHDRBS2	Q9WU01	Itzhak 2017	mouse	nucleus	embr			38.866	Median cellular concentration [nM]	KHDRBS2	Q9WU01	0.4231294226344936	-0.8600771830582732		0.34708209598427864
74	CRADD	Q549T4;O88843	Itzhak 2017	mouse	subcellular not specified	embr			22.656	Median cellular concentration [nM]	CRADD	O88843	0.018280559621630846	-4.0019170995499564		-2.7947578205074044
75	CCDC47	Q9D024;Q9D024-2;F7C265;Q9D024-3	Itzhak 2017	mouse	er	embr			55.843	Median cellular concentration [nM]	CCDC47	Q9D024	0.2451592240728461	-1.4058473853522948		-0.19868810630974296
76	MIER1	Q5UAK0;Q5UAK0-4;Q5UAK0-2;Q5UAK0-1;Q5UAK0-5	Itzhak 2017	mouse	subcellular not specified	embr			57.908	Median cellular concentration [nM]	MIER1	Q5UAK0	0.016565815020698496	-4.100414043070357		-2.8932547640278052
77	BEND3	Q6PAL0	Itzhak 2017	mouse	subcellular not specified	embr			94.154	Median cellular concentration [nM]	BEND3	Q6PAL0	0.015711314244518184	-4.153374173656132		-2.946214894613578
78	BCL9L	Q67FY2;Q67FY2-2	Itzhak 2017	mouse	golgi	embr			156.68	Median cellular concentration [nM]	BCL9L	Q67FY2	0.020756487136314755	-3.8748964480895567		-2.667737169047005
79	RPL14	Q9CR57	Itzhak 2017	mouse	large protein complex	embr			23.564	Median cellular concentration [nM]	RPL14	Q9CR57	5.254755188550648	1.6591334168594631		2.8662926959020147
80	UNK	Q8BL48;Q8BL48-2	Itzhak 2017	mouse	large protein complex	embr			88.057	Median cellular concentration [nM]	UNK	Q8BL48	0.04666785976708165	-3.0646995789302944		-1.8575402998877428
81	TSC22D2	E9Q7M2;A0A0G2JFZ4	Itzhak 2017	mouse	subcellular not specified	embr			78.196	Median cellular concentration [nM]	TSC22D2	E9Q7M2	0.0121810011538461	-4.407877823539248		-3.200718544496696
82	AURKAIP1	Q9DCJ7	Itzhak 2017	mouse	subcellular not specified	embr			23.3	Median cellular concentration [nM]	AURKAIP1	Q9DCJ7	0.0030334360190055107	-5.798059302281024		-4.590900023238472
83	MBTPS1	Q9WTZ2	Itzhak 2017	mouse	subcellular not specified	embr			117.46	Median cellular concentration [nM]	MBTPS1	Q9WTZ2	0.0007469397067782648	-7.199526089906576		-5.9923668108640245
84	RNF7	Q9WTZ1;D3Z497	Itzhak 2017	mouse	subcellular not specified	embr			12.707	Median cellular concentration [nM]	RNF7	Q9WTZ1	0.1695657749960173	-1.774514374360905		-0.5673550953183535
85	SYP	Q62277	Itzhak 2017	mouse	endosome	embr			34.024	Median cellular concentration [nM]	SYP	Q62277	0.09476494457340227	-2.3563557210887356		-1.149196442046184
86	BAG4	Q8CI61;A6H6S8	Itzhak 2017	mouse	er	embr			49.094	Median cellular concentration [nM]	BAG4	Q8CI61	0.04212051954154885	-3.1672202569978283		-1.960060977955277
87	DPH6	Q9CQ28;Q9CQ28-2;Q9CQ28-3	Itzhak 2017	mouse	subcellular not specified	embr			29.922	Median cellular concentration [nM]	DPH6	Q9CQ28	0.03779674274854912	-3.2755323507428047		-2.068373071700253
88	ZBTB44	Q8R0A2;Q8R0A2-2	Itzhak 2017	mouse	subcellular not specified	embr			50.175	Median cellular concentration [nM]	ZBTB44	Q8R0A2	0.0028667867442138074	-5.854563477751597		-4.6474041987090455
89	PPP2R5D	Q91V89	Itzhak 2017	mouse	large protein complex	embr			68.994	Median cellular concentration [nM]	PPP2R5D	Q91V89	0.3932778443034897	-0.9332389339470686		0.27392034509548324
90	NDUFAF6	A2AIL4	Itzhak 2017	mouse	subcellular not specified	embr			38.362	Median cellular concentration [nM]	NDUFAF6	A2AIL4	0.005912919655533973	-5.130615550002718		-3.9234562709601657
91	PDSS2	Q33DR3;Q33DR3-2;E0CYM9;F6T4Z4	Itzhak 2017	mouse	subcellular not specified	embr			43.98	Median cellular concentration [nM]	PDSS2	Q33DR3	0.0030256653558515018	-5.800624259337701		-4.593464980295146
92	JAKMIP1	Q8BVL9	Itzhak 2017	mouse	subcellular not specified	embr			73.138	Median cellular concentration [nM]	JAKMIP1	Q8BVL9	0.0045736614501403604	-5.387441202268591		-4.18028192322604
93	CCNB1	P24860;G3UY65;Q3TQW9;Q68EM3	Itzhak 2017	mouse	subcellular not specified	embr			48.051	Median cellular concentration [nM]	CCNB1	P24860	0.0003560446974819314	-7.940454280269053		-6.7332950012265025
94	DNMT3A	O88508-2	Itzhak 2017	mouse	subcellular not specified	embr			77.82300000000002	Median cellular concentration [nM]	DNMT3A	O88508	0.00188434	-6.274177652018897		-5.067018372976347
95	NANS	Q99J77	Itzhak 2017	mouse	large protein complex	embr			40.024	Median cellular concentration [nM]	NANS	Q99J77	1.128743793781388	0.12110532742287967		1.3282646064654309
96	PRKCB	P68404-2;P68404	Itzhak 2017	mouse	subcellular not specified	embr			76.893	Median cellular concentration [nM]	PRKCB	P68404	0.00027404907356165243	-8.202203367022827		-6.995044087980276
97	TMEM87B	Q8BKU8;Z4YML9;Q8BKU8-3;Q8BKU8-2	Itzhak 2017	mouse	subcellular not specified	embr			62.898	Median cellular concentration [nM]	TMEM87B	Q8BKU8	0.0017057449576065	-6.373753338388307		-5.1665940593457576
98	CPSF1	Q9EPU4	Itzhak 2017	mouse	large protein complex	embr			160.82	Median cellular concentration [nM]	CPSF1	Q9EPU4	0.22602061940893803	-1.487129047548897		-0.27996976850634514
99	ASNS	Q61024	Itzhak 2017	mouse	subcellular not specified	embr			64.282	Median cellular concentration [nM]	ASNS	Q61024	0.09818927644096373	-2.3208582707967853		-1.1136989917542337
100	SMIM20	D3Z7Q2	Itzhak 2017	mouse	subcellular not specified	embr			7.818	Median cellular concentration [nM]	SMIM20	D3Z7Q2	0.05254032785775134	-2.946174254589068		-1.739014975546516
101	CTDSPL	P58465;G3UXN0	Itzhak 2017	mouse	subcellular not specified	embr			31.155	Median cellular concentration [nM]	CTDSPL	P58465	0.00035071989835764954	-7.955522663455254		-6.748363384412702
102	ADAL	Q80SY6;Q80SY6-2;Q80SY6-4;Z4YL50	Itzhak 2017	mouse	subcellular not specified	embr			41.0	Median cellular concentration [nM]	ADAL	Q80SY6	0.04372085762196344	-3.1299299996273247		-1.922770720584773
103	ZC3H10	Q8R205	Itzhak 2017	mouse	subcellular not specified	embr			46.12	Median cellular concentration [nM]	ZC3H10	Q8R205	0.002842383191689678	-5.8631124266968095		-4.655953147654259
104	MTERF2	Q8BKY8	Itzhak 2017	mouse	subcellular not specified	embr			43.452	Median cellular concentration [nM]	MTERF2	Q8BKY8	0.009307174064768534	-4.676969771388876		-3.4698104923463244
105	MPP6	Q9JLB0-2;Q9JLB0	Itzhak 2017	mouse	endosome	embr			60.924	Median cellular concentration [nM]	MPP6	Q9JLB0	0.05325904342663318	-2.932587659203884		-1.7254283801613317
106	FMR1	E9QAT0;P35922-3;P35922;Q6AXB7;P35922-2;E9QAS8;P35922-5;P35922-4;P35922-6	Itzhak 2017	mouse	large protein complex	embr			66.169	Median cellular concentration [nM]	FMR1	P35922	0.22070016200719011	-1.5109502316590444		-0.3037909526164926
107	SETD8	E9QNB8;D3YXI6;Q2YDW7;A0A0G2JFK5	Itzhak 2017	mouse	subcellular not specified	embr			38.931	Median cellular concentration [nM]	SETD8	E9QNB8	0.01654833840390025	-4.1014695807552135		-2.894310301712662
108	TANC2	A2A690;A2A690-2;F6VP19	Itzhak 2017	mouse	plasma membrane	embr			220.26	Median cellular concentration [nM]	TANC2	A2A690	0.00275637459812704	-5.893839014121188		-4.686679735078638
109	MFN2	Q80U63;Q80U63-2	Itzhak 2017	mouse	mitochondria	embr			86.18700000000003	Median cellular concentration [nM]	MFN2	Q80U63	0.02553375651818587	-3.6677539172217566		-2.460594638179204
110	GCAT	O88986;E9PWY6	Itzhak 2017	mouse	mitochondria	embr			44.93	Median cellular concentration [nM]	GCAT	O88986	0.05470849354167962	-2.9057363066231123		-1.6985770275805607
111	TRAFD1	Q3UDK1;Q3UDK1-2;D3YWU1	Itzhak 2017	mouse	subcellular not specified	embr			64.282	Median cellular concentration [nM]	TRAFD1	Q3UDK1	0.03216642185727221	-3.4368321699890174		-2.229672890946466
112	ERI3	Q8C460;Q8C460-2;Q8C460-3	Itzhak 2017	mouse	large protein complex	embr			37.189	Median cellular concentration [nM]	ERI3	Q8C460	0.08767085593924584	-2.434165750234985		-1.2270064711924331
113	DYNC2LI1	Q8K0T2	Itzhak 2017	mouse	subcellular not specified	embr			39.469	Median cellular concentration [nM]	DYNC2LI1	Q8K0T2	0.016086309955984316	-4.129786682006033		-2.9226274029634816
114	GPI	P06745;F6SAC3	Itzhak 2017	mouse	large protein complex	embr			62.76600000000001	Median cellular concentration [nM]	GPI	P06745	3.3634984760365185	1.212981645394828		2.42014092443738
115	NCAN	A0A0R4IZX5;P55066	Itzhak 2017	mouse	peroxisome	embr			137.17	Median cellular concentration [nM]	NCAN	P55066	0.0043979008847972005	-5.426627923529801		-4.2194686444872485
116	RFTN2	Q8CHX7	Itzhak 2017	mouse	subcellular not specified	embr			54.971	Median cellular concentration [nM]	RFTN2	Q8CHX7	0.003603856803148539	-5.6257506727810895		-4.418591393738538
117	DNMT3A	O88508	Itzhak 2017	mouse	nucleus	embr			101.67	Median cellular concentration [nM]	DNMT3A	O88508	0.34697345426991993	-1.0585070026246577		0.14865227641789416
118	CDK7	Q03147;Q3THG5	Itzhak 2017	mouse	subcellular not specified	embr			38.968	Median cellular concentration [nM]	CDK7	Q03147	0.057474322969392186	-2.856416987969176		-1.649257708926624
119	RAB11FIP2	G3XA57;G3XA57-2;G3UW57	Itzhak 2017	mouse	endosome	embr			58.206	Median cellular concentration [nM]	RAB11FIP2	G3XA57	0.013306437780262605	-4.319507317236988		-3.1123480381944377
120	CCAR2	Q8VDP4	Itzhak 2017	mouse	large protein complex	embr			103.0	Median cellular concentration [nM]	CCAR2	Q8VDP4	1.1428736158473507	0.13354580638707572		1.3407050854296272
121	CCBL1	Q8BTY1;Q05CI8;A2AQY8;A2AQY9	Itzhak 2017	mouse	subcellular not specified	embr			47.563	Median cellular concentration [nM]	CCBL1	Q8BTY1	0.02737350022448718	-3.5981798786664005		-2.391020599623849
122	ZFP26	G3XA08;P10076	Itzhak 2017	mouse	subcellular not specified	embr			108.75	Median cellular concentration [nM]	ZFP26	G3XA08	0.0028598989748066287	-5.856968978268451		-4.6498096992259015
123	WDR4	Q9EP82;E9Q156	Itzhak 2017	mouse	subcellular not specified	embr			45.755	Median cellular concentration [nM]	WDR4	Q9EP82	0.12590207453413946	-2.0722508604334404		-0.8650915813908888
124	NEK7	Q9ES74;Q3TN15	Itzhak 2017	mouse	subcellular not specified	embr			34.537	Median cellular concentration [nM]	NEK7	Q9ES74	0.013629984845772944	-4.295483145103152		-3.0883238660606005
125	MRPL38	Q8K2M0;Q8K2M0-2	Itzhak 2017	mouse	mitochondria	embr			45.029	Median cellular concentration [nM]	MRPL38	Q8K2M0	0.03251274837967408	-3.426123008723312		-2.2189637296807603
126	ETFA	Q99LC5	Itzhak 2017	mouse	mitochondria	embr			35.009	Median cellular concentration [nM]	ETFA	Q99LC5	2.05242986477005	0.7190243911248311		1.926183670167383
127	TRMT112	Q9DCG9;Q8VCR4	Itzhak 2017	mouse	large protein complex	embr			14.140999999999998	Median cellular concentration [nM]	TRMT112	Q9DCG9	0.839614135416978	-0.1748128552829338		1.0323464237596176
128	ZFYVE19	Q9DAZ9;Q4KL52	Itzhak 2017	mouse	subcellular not specified	embr			43.272	Median cellular concentration [nM]	ZFYVE19	Q9DAZ9	0.010073789247050985	-4.597818352360839		-3.390659073318288
129	TTC5	Q99LG4	Itzhak 2017	mouse	large protein complex	embr			48.795	Median cellular concentration [nM]	TTC5	Q99LG4	0.2453378759996099	-1.4051189327900373		-0.19795965374748548
130	SPAST	Q9QYY8	Itzhak 2017	mouse	er	embr			66.455	Median cellular concentration [nM]	SPAST	Q9QYY8	0.0549979394915846	-2.9004595582408226		-1.693300279198271
131	SRRT	Q99MR6;Q99MR6-3;Q99MR6-4;Q99MR6-2;A0A0G2JDF8	Itzhak 2017	mouse	large protein complex	embr			100.45	Median cellular concentration [nM]	SRRT	Q99MR6	1.061581630021922	0.05975989983746442		1.2669191788800158
132	TAF6	Q62311;D3Z0T0	Itzhak 2017	mouse	subcellular not specified	embr			72.673	Median cellular concentration [nM]	TAF6	Q62311	0.1060667901277304	-2.2436862877522934		-1.0365270087097418
133	UCK1	P52623;A2AN37;F7CBX2	Itzhak 2017	mouse	subcellular not specified	embr			31.068	Median cellular concentration [nM]	UCK1	P52623	0.04645535946002356	-3.069263439107506		-1.8621041600649544
134	ARHGEF12	Q8R4H2	Itzhak 2017	mouse	large protein complex	embr			172.35	Median cellular concentration [nM]	ARHGEF12	Q8R4H2	0.030152231738297574	-3.5014963373776418		-2.2943370583350906
135	SEPT5	Q9Z2Q6	Itzhak 2017	mouse	large protein complex	embr			42.747	Median cellular concentration [nM]	SEPT5	Q9Z2Q6	0.6146752631121576	-0.4866611780911178		0.7204981009514341
136	INTS5	Q9D937;A0A087WRC2	Itzhak 2017	mouse	large protein complex	embr			14.098	Median cellular concentration [nM]	INTS5	Q9D937	0.4231062840859255	-0.8601318688825421		0.3470274101600097
137	POLDIP2	Q91VA6;F6SQH7	Itzhak 2017	mouse	mitochondria	embr			41.87	Median cellular concentration [nM]	POLDIP2	Q91VA6	0.1262126328067045	-2.0697872324054094		-0.8626279533628578
138	INO80B	Q99PT3;A0A0R4J0C7	Itzhak 2017	mouse	subcellular not specified	embr			40.565	Median cellular concentration [nM]	INO80B	Q99PT3	0.002763080172343901	-5.891409217050714		-4.684249938008162
139	SC5D	O88822	Itzhak 2017	mouse	subcellular not specified	embr			35.062	Median cellular concentration [nM]	SC5D	O88822	0.016927510106332828	-4.078815163568301		-2.8716558845257483
140	TUB	P50586;A0A0R4J1P1;P50586-2	Itzhak 2017	mouse	subcellular not specified	embr			55.361	Median cellular concentration [nM]	TUB	P50586	0.007055087457997952	-4.9540062971563295		-3.7468470181137774
141	SHD	O88834;O88834-2	Itzhak 2017	mouse	subcellular not specified	embr			38.481	Median cellular concentration [nM]	SHD	O88834	0.004988139999999999	-5.30069218419656		-4.093532905154008
142	MMS19	Q9D071;Q9D071-2;Q9D071-3;F7C9N6	Itzhak 2017	mouse	subcellular not specified	embr			113.09	Median cellular concentration [nM]	MMS19	Q9D071	0.07621544549072712	-2.5741911401010404		-1.3670318610584888
143	TGOLN1	Q62313;Q4FJY3;Q62314	Itzhak 2017	mouse	endosome	embr			37.848	Median cellular concentration [nM]	TGOLN1	Q62313	0.042521422042071925	-3.157747281992562		-1.9505880029500104
144	SPTBN1	Q62261;A0A0A0MQG2	Itzhak 2017	mouse	actin binding proteins	embr			274.22	Median cellular concentration [nM]	SPTBN1	Q62261	0.4740798382762131	-0.7463795362887888		0.460779742753763
145	CFAP36	Q8C6E0	Itzhak 2017	mouse	subcellular not specified	embr			39.599	Median cellular concentration [nM]	CFAP36	Q8C6E0	0.1129030101768771	-2.181226145853548		-0.974066866810996
146	POLD1	P52431;D6RFB8	Itzhak 2017	mouse	large protein complex	embr			123.79	Median cellular concentration [nM]	POLD1	P52431	0.17223523086174905	-1.7588941152216535		-0.5517348361791019
147	TPRN	A2AI08	Itzhak 2017	mouse	subcellular not specified	embr			80.08800000000002	Median cellular concentration [nM]	TPRN	A2AI08	0.017836899999999996	-4.0264859337456205		-2.819326654703068
148	GSR	P47791;P47791-2	Itzhak 2017	mouse	mitochondria	embr			53.662	Median cellular concentration [nM]	GSR	P47791	0.6076943618662264	-0.4980832177080788		0.7090760613344727
149	MIB1	Q80SY4;F6ZBL2	Itzhak 2017	mouse	endosome	embr			110.09	Median cellular concentration [nM]	MIB1	Q80SY4	0.012099599247495759	-4.4145829469695945		-3.2074236679270443
150	SERBP1	Q9CY58-2;Q9CY58-3	Itzhak 2017	mouse	large protein complex	embr			42.944	Median cellular concentration [nM]	SERBP1	Q9CY58	4.483937667318757	1.5005016039800976	SERBP1	2.7076608830226494
151	4930402H24RIK	Q7TT23;Q3V0A7	Itzhak 2017	mouse	subcellular not specified	embr			132.21	Median cellular concentration [nM]	4930402H24RIK	Q7TT23	0.004536585322133819	-5.395580681610412		-4.188421402567861
152	SUPT6H	Q62383	Itzhak 2017	mouse	nucleus	embr			199.08	Median cellular concentration [nM]	SUPT6H	Q62383	0.14506699577781296	-1.9305596034221195		-0.7234003243795677
153	PLCB4	Q91UZ1;V9GXQ9;A2AT91	Itzhak 2017	mouse	subcellular not specified	embr			134.53	Median cellular concentration [nM]	PLCB4	Q91UZ1	0.0005618458533654939	-7.484283027960648		-6.277123748918098
154	DROSHA	Q5HZJ0;F6QX82	Itzhak 2017	mouse	golgi	embr			158.83	Median cellular concentration [nM]	DROSHA	Q5HZJ0	0.0067902850916879785	-4.992262351299151		-3.7851030722565993
155	TTI1	Q91V83	Itzhak 2017	mouse	subcellular not specified	embr			120.81	Median cellular concentration [nM]	TTI1	Q91V83	0.0013937825634294616	-6.575733959133199		-5.368574680090648
156	WDR41	Q3UDP0	Itzhak 2017	mouse	subcellular not specified	embr			51.51	Median cellular concentration [nM]	WDR41	Q3UDP0	0.015137078532200329	-4.19060801311975		-2.9834487340771982
157	RAB1A	P62821;Q0PD67	Itzhak 2017	mouse	golgi	embr			22.677	Median cellular concentration [nM]	RAB1A	P62821	5.5188111500394745	1.7081624657235996		2.9153217447661515
158	NUP93	Q8BJ71;Q8BJ71-2	Itzhak 2017	mouse	nucleus	embr			93.28	Median cellular concentration [nM]	NUP93	Q8BJ71	1.3128627782064644	0.2722100797345444		1.4793693587770962
159	LRRC57	Q8JZX5;Q9D1G5;A2AKH7	Itzhak 2017	mouse	endosome	embr			26.726	Median cellular concentration [nM]	LRRC57	Q9D1G5	0.08877243873128643	-2.4216790518078675		-1.2145197727653159
160	PPM1E	Q80TL0;B2KGP3	Itzhak 2017	mouse	subcellular not specified	embr			83.41799999999998	Median cellular concentration [nM]	PPM1E	Q80TL0	0.12490159227167599	-2.080229113559759		-0.8730698345172074
161	DNM3	Q8BZ98;E9QLL2;Q8BZ98-2	Itzhak 2017	mouse	plasma membrane	embr			97.189	Median cellular concentration [nM]	DNM3	Q8BZ98	0.0050791768545306645	-5.282606067030792		-4.07544678798824
162	SPTBN1	Q62261-2	Itzhak 2017	mouse	subcellular not specified	embr			251.15	Median cellular concentration [nM]	SPTBN1	Q62261	7.501881953216806e-05	-9.497771548809329		-8.290612269766775
163	SLC15A4	Q91W98	Itzhak 2017	mouse	subcellular not specified	embr			62.255	Median cellular concentration [nM]	SLC15A4	Q91W98	0.003000479586766089	-5.808983140835272		-4.601823861792722
164	MID1IP1	Q9CQ20;Q4FK31	Itzhak 2017	mouse	subcellular not specified	embr			20.356	Median cellular concentration [nM]	MID1IP1	Q9CQ20	0.00602572	-5.111718304670534		-3.9045590256279823
165	PRKCI	Q62074	Itzhak 2017	mouse	subcellular not specified	embr			68.203	Median cellular concentration [nM]	PRKCI	Q62074	0.03631927681493672	-3.3154066369303004		-2.1082473578877488
166	CWF19L1	Q8CI33;Q8CI33-2	Itzhak 2017	mouse	large protein complex	embr			60.19300000000001	Median cellular concentration [nM]	CWF19L1	Q8CI33	0.0691346568256471	-2.671699127983382		-1.4645398489408303
167	ZC3H14	Q8BJ05;Q8BJ05-3	Itzhak 2017	mouse	large protein complex	embr			82.40799999999999	Median cellular concentration [nM]	ZC3H14	Q8BJ05	0.29675503373658235	-1.2148482827496825		-0.007689003707130659
168	ZC3H14	Q8BJ05-2	Itzhak 2017	mouse	subcellular not specified	embr			64.937	Median cellular concentration [nM]	ZC3H14	Q8BJ05	0.0002970840000000001	-8.121495630867125		-6.9143363518245735
169	SNX19	Q6P4T1	Itzhak 2017	mouse	subcellular not specified	embr			109.81	Median cellular concentration [nM]	SNX19	Q6P4T1	0.00045043328216729276	-7.7053005891812765		-6.498141310138725
170	RELA	Q04207;Q04207-2	Itzhak 2017	mouse	subcellular not specified	embr			60.21100000000001	Median cellular concentration [nM]	RELA	Q04207	0.05878044584927885	-2.8339460329694544		-1.6267867539269028
171	PFDN6	Q03958;Q792E4;G3UYF9	Itzhak 2017	mouse	large protein complex	embr			14.454	Median cellular concentration [nM]	PFDN6	Q03958	2.9383406013428743	1.0778450006929725		2.2850042797355243
172	LAMC1	F8VQJ3;P02468	Itzhak 2017	mouse	actin binding proteins	embr			177.19	Median cellular concentration [nM]	LAMC1	F8VQJ3	0.017637459019087757	-4.037730285316166		-2.8305710062736145
173	SERBP1	Q9CY58;Q3UMP4;A0A0N4SV32;Q9CY58-4	Itzhak 2017	mouse	large protein complex	embr			44.714	Median cellular concentration [nM]	SERBP1	Q9CY58	0.2507600313606617	-1.3832588475139205	SERBP1	-0.17609956847136846
174	TUBB4B	P68372	Itzhak 2017	mouse	large protein complex	embr			49.83	Median cellular concentration [nM]	TUBB4B	P68372	5.4839011488629135	1.7018167361661491		2.908976015208701
175	SMARCAD1	Q04692	Itzhak 2017	mouse	subcellular not specified	embr			116.45	Median cellular concentration [nM]	SMARCAD1	Q04692	0.14261620983604914	-1.9475981039977		-0.7404388249551481
176	POLR1C	P52432;D3Z7Q8;G3UXX5;D3Z3D6	Itzhak 2017	mouse	subcellular not specified	embr			39.106	Median cellular concentration [nM]	POLR1C	P52432	0.08886498408861612	-2.420637093821387		-1.2134778147788352
177	SPOCK2	Q9ER58;F6SLR4	Itzhak 2017	mouse	subcellular not specified	embr			46.863	Median cellular concentration [nM]	SPOCK2	Q9ER58	0.003829741234417804	-5.564958040887247		-4.3577987618446965
178	MAD1L1	Q9WTX8;Q9WTX8-2	Itzhak 2017	mouse	nucleus	embr			83.54	Median cellular concentration [nM]	MAD1L1	Q9WTX8	0.20764054434526985	-1.5719468464446251		-0.36478756740207374
179	SLC25A15	Q9WVD5;Q543E2	Itzhak 2017	mouse	subcellular not specified	embr			32.823	Median cellular concentration [nM]	SLC25A15	Q9WVD5	0.01017002252947357	-4.588310853636652		-3.3811515745941003
180	WBSCR17	Q7TT15;Q7TT15-2;E9Q714	Itzhak 2017	mouse	golgi	embr			67.69	Median cellular concentration [nM]	WBSCR17	Q7TT15	0.00967351037715885	-4.638364018105434		-3.4312047390628813
181	FKBP1B	Q9Z2I2;A9E3L2	Itzhak 2017	mouse	subcellular not specified	embr			11.797	Median cellular concentration [nM]	FKBP1B	Q9Z2I2	0.011776200563849105	-4.441674685563792		-3.2345154065212407
182	NTM	Q99PJ0;D3Z396;Q8BG33	Itzhak 2017	mouse	endosome	embr			37.984	Median cellular concentration [nM]	NTM	Q99PJ0	0.035559871456460584	-3.3365374831781582		-2.129378204135606
183	EYA3	Q6P4T3;P97480;A2A953;P97480-2	Itzhak 2017	mouse	subcellular not specified	embr			57.854	Median cellular concentration [nM]	EYA3	P97480	0.011535290676875032	-4.46234418811822		-3.2551849090756693
184	PRKAB1	Q9R078;Q542K0;S4R2R1	Itzhak 2017	mouse	subcellular not specified	embr			30.308000000000003	Median cellular concentration [nM]	PRKAB1	Q9R078	0.07226789749895875	-2.627375266417636		-1.4202159873750837
185	SNX2	Q9CWK8	Itzhak 2017	mouse	endosome	embr			58.47	Median cellular concentration [nM]	SNX2	Q9CWK8	0.2824451526402957	-1.264270897191038		-0.05711161814848609
186	NME1	P15532;Q5NC81;Q5NC80	Itzhak 2017	mouse	subcellular not specified	embr			17.208	Median cellular concentration [nM]	NME1	P15532	1.95124186993822	0.6684660262472649		1.8756253052898169
187	SLAIN2	Q8CI08;Q8CI08-2	Itzhak 2017	mouse	large protein complex	embr			62.377	Median cellular concentration [nM]	SLAIN2	Q8CI08	0.0230921426290416	-3.768262865246072		-2.5611035862035205
188	CNN3	Q9DAW9;A0A0G2JDV8;A0A0G2JFI6	Itzhak 2017	mouse	large protein complex	embr			36.428	Median cellular concentration [nM]	CNN3	Q9DAW9	1.4412058262094285	0.3654801424935578		1.5726394215361092
189	VASH2	Q8C5G2	Itzhak 2017	mouse	subcellular not specified	embr			40.49800000000001	Median cellular concentration [nM]	VASH2	Q8C5G2	0.0028157502285714197	-5.872526541860437		-4.6653672628178855
190	ITM2A	Q61500	Itzhak 2017	mouse	subcellular not specified	embr			29.691	Median cellular concentration [nM]	ITM2A	Q61500	0.002851799570657097	-5.859805055667814		-4.6526457766252625
191	ARFGEF2	A2A5R2	Itzhak 2017	mouse	subcellular not specified	embr			202.24	Median cellular concentration [nM]	ARFGEF2	A2A5R2	9.896670653305586e-05	-9.22072706203632		-8.013567782993768
192	HNRNPK	B2M1R6;P61979-3;H3BKD0;D3Z5X4	Itzhak 2017	mouse	large protein complex	embr			48.562	Median cellular concentration [nM]	HNRNPK	P61979	21.88348470970745	3.0857322294843765		4.292891508526928
193	LRP4	Q8VI56;Q8VI56-2	Itzhak 2017	mouse	subcellular not specified	embr			211.95	Median cellular concentration [nM]	LRP4	Q8VI56	0.000777356662911562	-7.159611287290455		-5.952452008247904
194	AGFG1	Q8K2K6;A0A087WNV1;A0A087WSR7;A0A087WR52;Q8K2K6-3;Q8K2K6-1	Itzhak 2017	mouse	endosome	embr			58.042	Median cellular concentration [nM]	AGFG1	Q8K2K6	0.12831748238256546	-2.0532477548930204		-0.8460884758504688
195	NPRL2	Q9WUE4	Itzhak 2017	mouse	subcellular not specified	embr			43.644	Median cellular concentration [nM]	NPRL2	Q9WUE4	0.000969933253811828	-6.938283299337669		-5.731124020295116
196	AGFG1	Q8K2K6-2	Itzhak 2017	mouse	subcellular not specified	embr			56.195	Median cellular concentration [nM]	AGFG1	Q8K2K6	0.00015740719285661632	-8.756674525079625		-7.549515246037072
197	LRRC8C	Q8R502	Itzhak 2017	mouse	large protein complex	embr			92.371	Median cellular concentration [nM]	LRRC8C	Q8R502	0.004608208530698237	-5.379916102554704		-4.172756823512152
198	SKIV2L2	Q9CZU3	Itzhak 2017	mouse	large protein complex	embr			117.64	Median cellular concentration [nM]	SKIV2L2	Q9CZU3	0.4200760531237169	-0.8673195052315291		0.3398397738110224
199	VPS4A	Q8VEJ9	Itzhak 2017	mouse	endosome	embr			48.90600000000001	Median cellular concentration [nM]	VPS4A	Q8VEJ9	0.21696293898037064	-1.5280287281365184		-0.32086944909396675
200	CA2	P00920;A0A0A6YX78	Itzhak 2017	mouse	subcellular not specified	embr			29.032	Median cellular concentration [nM]	CA2	P00920	0.7368495547111371	-0.30537153963717256		0.9017877394053792
201	DDX39B	Q9Z1N5	Itzhak 2017	mouse	large protein complex	embr			49.035	Median cellular concentration [nM]	DDX39B	Q9Z1N5	7.677722134721978	2.03832290612457		3.2454821851671216
202	RHBDD1	Q8BHC7	Itzhak 2017	mouse	subcellular not specified	embr			35.776	Median cellular concentration [nM]	RHBDD1	Q8BHC7	0.00034719461506912806	-7.965625084891879		-6.758465805849327
203	DCAF4	Q99LF7	Itzhak 2017	mouse	subcellular not specified	embr			58.11600000000001	Median cellular concentration [nM]	DCAF4	Q99LF7	0.00310570131446989	-5.774515722926742		-4.56735644388419
204	PPP1R7	Q3UM45	Itzhak 2017	mouse	actin binding proteins	embr			41.291	Median cellular concentration [nM]	PPP1R7	Q3UM45	0.7128441368763578	-0.3384924843211502		0.8686667947214013
205	SPECC1	A0A0J9YUR2;A0A0J9YTU3;Q5SXY1-3;Q5SXY1;A0A0J9YV86;A0A0J9YUF8;Q5SXY1-2	Itzhak 2017	mouse	plasma membrane	embr			108.84	Median cellular concentration [nM]	SPECC1	Q5SXY1	0.018851987231058687	-3.971136947246433		-2.7639776682038826
206	KCTD18	E0CZ26	Itzhak 2017	mouse	subcellular not specified	embr			46.973	Median cellular concentration [nM]	KCTD18	E0CZ26	0.017050022416114287	-4.071603760525366		-2.8644444814828134
207	RAB5A	Q9CQD1	Itzhak 2017	mouse	large protein complex	embr			23.598000000000006	Median cellular concentration [nM]	RAB5A	Q9CQD1	0.3059613258060565	-1.1842965712718894		0.02286270777066246
208	CELF4	Q7TSY6;Q7TSY6-4;Q7TSY6-2;Q7TSY6-3;Q7TSY6-6;Q7TSY6-5;Q7TSY6-7	Itzhak 2017	mouse	large protein complex	embr			51.932	Median cellular concentration [nM]	CELF4	Q7TSY6	0.032965762769576565	-3.4122857479138577		-2.2051264688713066
209	CASC4	E9PZJ6;Q6P2L7-3;A2AR60	Itzhak 2017	mouse	subcellular not specified	embr			43.243	Median cellular concentration [nM]	CASC4	Q6P2L7	0.0005155406596962066	-7.570294383328233		-6.36313510428568
210	ZNRD1	Q791N7	Itzhak 2017	mouse	subcellular not specified	embr			13.649	Median cellular concentration [nM]	ZNRD1	Q791N7	0.015318450125583857	-4.178697286524738		-2.9715380074821858
211	DGCR8	Q9EQM6	Itzhak 2017	mouse	large protein complex	embr			86.32	Median cellular concentration [nM]	DGCR8	Q9EQM6	0.0289456485537982	-3.542335395283181		-2.3351761162406293
212	COMT	O88587;O88587-2	Itzhak 2017	mouse	er	embr			29.486	Median cellular concentration [nM]	COMT	O88587	0.1656367107135372	-1.7979583785462745		-0.5907990995037224
213	ITGA3	Q62470;Q62470-2;Q62470-3	Itzhak 2017	mouse	subcellular not specified	embr			116.74	Median cellular concentration [nM]	ITGA3	Q62470	0.00012602811442293348	-8.979005545561927		-7.771846266519375
214	SPOCK1	Q6DIC9;Q8BKQ3;Q62288;A0A087WPP6;Q8BM07	Itzhak 2017	mouse	subcellular not specified	embr			49.609	Median cellular concentration [nM]	SPOCK1	Q62288	0.0007777100890113232	-7.159156739464248		-5.951997460421697
215	FAIM	D3Z3C1;Q9WUD8;A0A087WRH2	Itzhak 2017	mouse	subcellular not specified	embr			22.628	Median cellular concentration [nM]	FAIM	Q9WUD8	0.18444300124970864	-1.6904147995481518		-0.4832555205056004
216	KCTD17	F7B6A4;F7C1U0;E0CYQ0;E0CZ97;F6SYN4;E0CYD2	Itzhak 2017	mouse	subcellular not specified	embr			23.641	Median cellular concentration [nM]	KCTD17	E0CYQ0	0.01538319600863228	-4.174479533590703		-2.9673202545481514
217	PRMT7	Q922X9	Itzhak 2017	mouse	subcellular not specified	embr			78.3	Median cellular concentration [nM]	PRMT7	Q922X9	0.03459305265049617	-3.364102407527647		-2.1569431284850955
218	ITGA2	Q62469	Itzhak 2017	mouse	subcellular not specified	embr			128.95	Median cellular concentration [nM]	ITGA2	Q62469	0.0021079377879814195	-6.1620451610812985		-4.954885882038749
219	SLC18B1	E9PU92;D3Z5L6	Itzhak 2017	mouse	subcellular not specified	embr			48.809	Median cellular concentration [nM]	SLC18B1	D3Z5L6	0.00035023836243335763	-7.956896599756392		-6.749737320713838
220	ALG5	Q9DB25	Itzhak 2017	mouse	subcellular not specified	embr			36.79	Median cellular concentration [nM]	ALG5	Q9DB25	0.047629486550875184	-3.044303244179704		-1.8371439651371528
221	SIRT7	Q8BKJ9;A2ABY6	Itzhak 2017	mouse	subcellular not specified	embr			45.145	Median cellular concentration [nM]	SIRT7	Q8BKJ9	0.08585708749427741	-2.4550711383278387		-1.2479118592852871
222	NUP54	Q8BTS4	Itzhak 2017	mouse	nucleus	embr			55.731	Median cellular concentration [nM]	NUP54	Q8BTS4	0.4972615108371047	-0.6986392125223148		0.5085200665202367
223	KATNAL1	Q8K0T4	Itzhak 2017	mouse	subcellular not specified	embr			55.164	Median cellular concentration [nM]	KATNAL1	Q8K0T4	0.021288493700588586	-3.8495885540786463		-2.6424292750360947
224	MRPS11	Q3U8Y1;Q9DCA2	Itzhak 2017	mouse	subcellular not specified	embr			20.251	Median cellular concentration [nM]	MRPS11	Q9DCA2	0.08409831792015819	-2.475768713152624		-1.2686094341100724
225	BTD	A0A0R4J131;Q8CIF4	Itzhak 2017	mouse	subcellular not specified	embr			59.278	Median cellular concentration [nM]	BTD	Q8CIF4	0.0008641848069134286	-7.0537239151423545		-5.846564636099802
226	CRBN	Q8C7D2;Q8C7D2-2;Q8C7D2-3;A0A0N4SUK9	Itzhak 2017	mouse	subcellular not specified	embr			50.88	Median cellular concentration [nM]	CRBN	Q8C7D2	0.03471049837585164	-3.3607130909328804		-2.153553811890329
227	TUBGCP5	Q8BKN5;Q8BKN5-3;Q8BKN5-2	Itzhak 2017	mouse	subcellular not specified	embr			117.98	Median cellular concentration [nM]	TUBGCP5	Q8BKN5	0.003651037890518257	-5.612743798241905		-4.405584519199354
228	WWC1	Q5SXA9	Itzhak 2017	mouse	subcellular not specified	embr			124.11	Median cellular concentration [nM]	WWC1	Q5SXA9	0.002130797382296121	-6.1512590114297305		-4.944099732387179
229	CASC4	Q6P2L7;Q6P2L7-2	Itzhak 2017	mouse	golgi	embr			49.408	Median cellular concentration [nM]	CASC4	Q6P2L7	0.07103463439161213	-2.6445877125480632		-1.4374284335055112
230	TRIP13	Q3UA06;Q3UA06-2	Itzhak 2017	mouse	subcellular not specified	embr			48.37600000000001	Median cellular concentration [nM]	TRIP13	Q3UA06	0.11024857399485943	-2.2050176990258192		-0.9978584199832676
231	ARL6	O88848;O88848-2;D3Z067	Itzhak 2017	mouse	subcellular not specified	embr			20.959	Median cellular concentration [nM]	ARL6	O88848	0.10402972665541327	-2.2630785874581707		-1.055919308415619
232	PARVB	Q9ES46;Q3UGT9	Itzhak 2017	mouse	subcellular not specified	embr			41.669	Median cellular concentration [nM]	PARVB	Q9ES46	0.0005068040445280604	-7.5873861290281		-6.380226849985548
233	CCDC91	Q9D8L5	Itzhak 2017	mouse	subcellular not specified	embr			50.006	Median cellular concentration [nM]	CCDC91	Q9D8L5	0.01706145622741505	-4.0709333813929645		-2.8637741023504133
234	CSRP2BP	Q8CID0;E9QA90	Itzhak 2017	mouse	subcellular not specified	embr			88.21600000000002	Median cellular concentration [nM]	CSRP2BP	Q8CID0	0.006213824156113527	-5.0809787664301		-3.873819487387548
235	CKMT1	P30275;Q545N7;A2ARP5	Itzhak 2017	mouse	golgi	embr			47.003	Median cellular concentration [nM]	CKMT1	P30275	0.025523200718953743	-3.668167408348282		-2.461008129305731
236	DNAJB5	A2AG30;O89114;Q3TY13	Itzhak 2017	mouse	subcellular not specified	embr			43.018	Median cellular concentration [nM]	DNAJB5	A2AG30	0.014195301083809387	-4.25484427872847		-3.0476849996859183
237	PHPT1	Q9DAK9	Itzhak 2017	mouse	actin binding proteins	embr			13.996	Median cellular concentration [nM]	PHPT1	Q9DAK9	2.0874622897671715	0.7359491127975103		1.9431083918400625
238	IMPA1	O55023;Q924B0;Q80ZJ2;A0A0A6YW07	Itzhak 2017	mouse	large protein complex	embr			30.436	Median cellular concentration [nM]	IMPA1	O55023	1.388202304529134	0.3280096040063467		1.5351688830488983
239	TMEM230	Q8CIB6	Itzhak 2017	mouse	subcellular not specified	embr			13.188	Median cellular concentration [nM]	TMEM230	Q8CIB6	0.03855937162662277	-3.2555561053626465		-2.048396826320095
240	KCTD3	Q8BFX3;A0A0A6YX67	Itzhak 2017	mouse	subcellular not specified	embr			88.861	Median cellular concentration [nM]	KCTD3	Q8BFX3	0.0007730746775279862	-7.165134906632974		-5.957975627590423
241	RRAGA	Q80X95;Q6NTA4	Itzhak 2017	mouse	subcellular not specified	embr			36.566	Median cellular concentration [nM]	RRAGA	Q80X95	0.14928148415660936	-1.9019215998330523		-0.6947623207905009
242	EPG5	Q80TA9	Itzhak 2017	mouse	subcellular not specified	embr			290.8	Median cellular concentration [nM]	EPG5	Q80TA9	0.0013228965012804293	-6.627931627234164		-5.420772348191613
243	MTMR4	Q91XS1;Q91XS1-2	Itzhak 2017	mouse	subcellular not specified	embr			132.88	Median cellular concentration [nM]	MTMR4	Q91XS1	0.0003431772661118448	-7.977263433477348		-6.7701041544347955
244	CCDC71	Q8VEG0	Itzhak 2017	mouse	subcellular not specified	embr			46.00899999999999	Median cellular concentration [nM]	CCDC71	Q8VEG0	0.015669847353755557	-4.156016963966342		-2.94885768492379
245	THUMPD1	Q99J36	Itzhak 2017	mouse	subcellular not specified	embr			38.884	Median cellular concentration [nM]	THUMPD1	Q99J36	0.6283320717256125	-0.4646864756338981		0.7424728034086536
246	DOCK11	A2AF67	Itzhak 2017	mouse	subcellular not specified	embr			218.24	Median cellular concentration [nM]	DOCK11	A2AF47	4.3733029409703605e-05	-10.037406919619784	DOCK11	-8.830247640577232
247	DOCK11	A2AF65	Itzhak 2017	mouse	subcellular not specified	embr			61.047	Median cellular concentration [nM]	DOCK11	A2AF47	0.0007156475540152428	-7.242322755190455	DOCK11	-6.035163476147902
248	ARPC4	P59999	Itzhak 2017	mouse	large protein complex	embr			19.667	Median cellular concentration [nM]	ARPC4	P59999	1.471457558749147	0.38625344610701146		1.5934127251495631
249	DBNDD1	H3BK17;H3BKU0;Q9CZ00;Q9CZ00-2;H3BIX2	Itzhak 2017	mouse	subcellular not specified	embr			15.893	Median cellular concentration [nM]	DBNDD1	Q9CZ00	0.05212240405631728	-2.9541604023802326		-1.747001123337681
250	UQCR10	Q8R1I1;Q5NCJ9	Itzhak 2017	mouse	subcellular not specified	embr			7.4454	Median cellular concentration [nM]	UQCR10	Q8R1I1	0.4847409248846228	-0.7241407062628352		0.4830185727797165
251	ASNA1	O54984	Itzhak 2017	mouse	er	embr			38.822	Median cellular concentration [nM]	ASNA1	O54984	1.1149434823344189	0.10880371513806676		1.3159629941806186
252	TAF9	Q8VI33;A0A087WR08;A0A087WQ57;A0A087WNM2;Q6NZA9;A2AP82	Itzhak 2017	mouse	subcellular not specified	embr			28.979	Median cellular concentration [nM]	TAF9	Q8VI33	0.13619204676485325	-1.993689280768675		-0.7865300017261234
253	BHLHB9	Q6PB60	Itzhak 2017	mouse	large protein complex	embr			59.822	Median cellular concentration [nM]	BHLHB9	Q6PB60	0.009131505768152368	-4.696024672656051		-3.4888653936135
254	SNCG	Q5GQ64;Q9Z0F7	Itzhak 2017	mouse	subcellular not specified	embr			13.159	Median cellular concentration [nM]	SNCG	Q9Z0F7	0.0008166190000000001	-7.11033791214399		-5.9031786331014375
255	GRAMD1A	Q8VEF1;F8WJ74;Q8VEF1-3;Q8VEF1-2	Itzhak 2017	mouse	er	embr			80.69800000000002	Median cellular concentration [nM]	GRAMD1A	Q8VEF1	0.019940456538404525	-3.915004619103498		-2.7078453400609463
256	GLRX5	Q80Y14	Itzhak 2017	mouse	subcellular not specified	embr			16.292	Median cellular concentration [nM]	GLRX5	Q80Y14	0.1737753040912315	-1.7499921700835437		-0.5428328910409921
257	SHROOM2	A2ALU4;A7TU71;A2ALU4-2	Itzhak 2017	mouse	subcellular not specified	embr			164.7	Median cellular concentration [nM]	SHROOM2	A2ALU4	0.005044972314968635	-5.289363112809335		-4.082203833766783
258	HECTD1	F8WIE5;Q69ZR2	Itzhak 2017	mouse	actin binding proteins	embr			289.23	Median cellular concentration [nM]	HECTD1	Q69ZR2	0.0682164934346526	-2.68506890415333		-1.4779096251107786
259	MRPS10	E9QJS0;G5E8U8;G5E8U5;Q80ZK0	Itzhak 2017	mouse	mitochondria	embr			18.698	Median cellular concentration [nM]	MRPS10	E9QJS0	0.17701186056307078	-1.731538539822391		-0.5243792607798394
260	HMBOX1	Q8BJA3;H3BK67;H3BK13;H3BL55;H3BKM3;H3BKF8;Q8BJA3-4;Q8BJA3-2;Q8BJA3-3;H3BJ31	Itzhak 2017	mouse	subcellular not specified	embr			47.115	Median cellular concentration [nM]	HMBOX1	Q8BJA3	0.03699970564531562	-3.2968453219015688		-2.089686042859017
261	ST3GAL5	O88829;A0A0R4J1J3;A0A0U1RPP1	Itzhak 2017	mouse	subcellular not specified	embr			47.359	Median cellular concentration [nM]	ST3GAL5	O88829	0.008472839426544095	-4.770889593138105		-3.5637303140955536
262	BOK	O35425;Q3TH93;A0A087WR00	Itzhak 2017	mouse	subcellular not specified	embr			23.456	Median cellular concentration [nM]	BOK	O35425	0.003044543049457505	-5.794404454940889		-4.587245175898337
263	PSMD10	Q9Z2X2	Itzhak 2017	mouse	subcellular not specified	embr			25.083	Median cellular concentration [nM]	PSMD10	Q9Z2X2	0.3794130548228408	-0.9691298129460536		0.2380294660964984
264	ABCB8	Q9CXJ4	Itzhak 2017	mouse	mitochondria	embr			77.999	Median cellular concentration [nM]	ABCB8	Q9CXJ4	0.009071447627859624	-4.702623421432076		-3.4954641423895243
265	DBNL	Q62418;Q62418-3;Q62418-2	Itzhak 2017	mouse	actin binding proteins	embr			48.699	Median cellular concentration [nM]	DBNL	Q62418	0.642335626907772	-0.4426443285503424		0.7645149504922091
266	TMEM115	Q9WUH1;Q543Y8	Itzhak 2017	mouse	subcellular not specified	embr			38.098	Median cellular concentration [nM]	TMEM115	Q9WUH1	0.011907012687068072	-4.430627751000265		-3.2234684719577134
267	SPEN	A2ADB1;A2ADB0;Q62504;Q62504-2;Q62504-3	Itzhak 2017	mouse	nucleus	embr			395.98	Median cellular concentration [nM]	SPEN	Q62504	0.13070437525194012	-2.03481718338096		-0.8276579043384085
268	PLCG1	Q62077;A2A4A6	Itzhak 2017	mouse	actin binding proteins	embr			149.67	Median cellular concentration [nM]	PLCG1	Q62077	0.23741588435907165	-1.4379418893605431		-0.2307826103179913
269	MPG	Q04841	Itzhak 2017	mouse	subcellular not specified	embr			36.471	Median cellular concentration [nM]	MPG	Q04841	0.036614585032470316	-3.307308619799192		-2.1001493407566403
270	IKBKB	O88351;A0A0R4J0T4;Q5D0E0	Itzhak 2017	mouse	subcellular not specified	embr			86.689	Median cellular concentration [nM]	IKBKB	O88351	0.01739995582925428	-4.05128761131348		-2.8441283322709285
271	POP5	Q9DB28	Itzhak 2017	mouse	subcellular not specified	embr			19.285	Median cellular concentration [nM]	POP5	Q9DB28	0.003084400000000001	-5.781398130005468		-4.574238850962916
272	ANPEP	P97449	Itzhak 2017	mouse	subcellular not specified	embr			109.65	Median cellular concentration [nM]	ANPEP	P97449	0.0015753631409170395	-6.453269467619108		-5.246110188576552
273	AUH	Q9JLZ3;A0A0R4J023;F6RT60;F6R307	Itzhak 2017	mouse	mitochondria	embr			33.395	Median cellular concentration [nM]	AUH	Q9JLZ3	0.04146446831867013	-3.1829184035735705		-1.9757591245310189
274	EVI5L	H3BKQ3;H3BL92;H3BJ67	Itzhak 2017	mouse	subcellular not specified	embr			93.503	Median cellular concentration [nM]	EVI5L	H3BKQ3	0.05445950750842316	-2.910297834957304		-1.7031385559147525
275	MRPS23	Q8VE22;Q3TI14;F7ARZ1;A7M7Q8;Q5SXC9	Itzhak 2017	mouse	mitochondria	embr			20.348	Median cellular concentration [nM]	MRPS23	Q8VE22	0.17166076629795166	-1.7622350386571028		-0.5550757596145515
276	DNAJC10	Q9DC23	Itzhak 2017	mouse	er	embr			90.582	Median cellular concentration [nM]	DNAJC10	Q9DC23	0.08344025997053219	-2.4836243526361304		-1.2764650735935787
277	SEPT11	Q8C1B7;A0A0J9YTY0;A0A0J9YUL3;Q8C1B7-3;Q8C1B7-2	Itzhak 2017	mouse	large protein complex	embr			49.694	Median cellular concentration [nM]	SEPT11	Q8C1B7	1.1225767381341918	0.11562670189152308		1.3227859809340743
278	PEX1	Q5BL07;Q5BL07-2	Itzhak 2017	mouse	peroxisome	embr			141.43	Median cellular concentration [nM]	PEX1	Q5BL07	0.006122472291811537	-5.0957892947812615		-3.888630015738709
279	CNDP2	Q9D1A2	Itzhak 2017	mouse	plasma membrane	embr			52.767	Median cellular concentration [nM]	CNDP2	Q9D1A2	1.0059457247436363	0.005928118675029411		1.2130873977175811
280	LRRC16B	Q3UFQ8	Itzhak 2017	mouse	large protein complex	embr			150.41	Median cellular concentration [nM]	LRRC16B	Q3UFQ8	0.003173770046254139	-5.7528351086977825		-4.545675829655231
281	KPNB1	P70168	Itzhak 2017	mouse	large protein complex	embr			97.183	Median cellular concentration [nM]	KPNB1	P70168	2.7083440810576493	0.9963374079303341		2.2034966869728856
282	THY1	P01831	Itzhak 2017	mouse	subcellular not specified	embr			18.08	Median cellular concentration [nM]	THY1	P01831	0.020739189336615844	-3.875730163896655		-2.668570884854103
283	ZPR1	Q62384;F8WHU9	Itzhak 2017	mouse	large protein complex	embr			50.714	Median cellular concentration [nM]	ZPR1	Q62384	0.2869083241490216	-1.2485925423027129		-0.041433263260160835
284	PID1	Q3UBG2;Q3UBG2-2	Itzhak 2017	mouse	subcellular not specified	embr			24.784	Median cellular concentration [nM]	PID1	Q3UBG2	0.0004142775062201665	-7.788974503813304		-6.581815224770754
285	CHD9	Q8BYH8;Q8BYH8-2	Itzhak 2017	mouse	subcellular not specified	embr			323.86	Median cellular concentration [nM]	CHD9	Q8BYH8	0.016861593242039737	-4.082716832531493		-2.875557553488941
286	AMMECR1L	Q8JZZ6	Itzhak 2017	mouse	subcellular not specified	embr			34.516	Median cellular concentration [nM]	AMMECR1L	Q8JZZ6	0.01545130320749677	-4.170061929195853		-2.9629026501533016
287	HAUS4	Q8BFT2	Itzhak 2017	mouse	subcellular not specified	embr			42.19600000000001	Median cellular concentration [nM]	HAUS4	Q8BFT2	0.015672582221956922	-4.1558424485732886		-2.948683169530738
288	USE1	Q9CQ56;E9Q496;Q9CQ56-2	Itzhak 2017	mouse	er	embr			30.593000000000004	Median cellular concentration [nM]	USE1	Q9CQ56	0.07777430030440642	-2.5539442326464075		-1.3467849536038559
289	CDV3	Q4VAA2;A0A087WNP6;Q4VAA2-2;A0A087WRM0	Itzhak 2017	mouse	large protein complex	embr			29.729	Median cellular concentration [nM]	CDV3	Q4VAA2	1.1877619236193766	0.17207079986370016		1.3792300789062522
290	RECQL5	Q8VID5	Itzhak 2017	mouse	subcellular not specified	embr			108.24	Median cellular concentration [nM]	RECQL5	Q8VID5	0.0035806921714662938	-5.632199153273069		-4.425039874230516
291	GRB10	Q60760;Q60760-2;Q5SUW3;Q60760-3	Itzhak 2017	mouse	large protein complex	embr			70.584	Median cellular concentration [nM]	GRB10	Q60760	0.02208801600099022	-3.812720079934489		-2.6055608008919373
292	NIT1	Q8VDK1;Q8VDK1-2;D3YY53	Itzhak 2017	mouse	mitochondria	embr			35.705	Median cellular concentration [nM]	NIT1	Q8VDK1	0.1827309258363235	-1.6997405587881425		-0.4925812797455909
293	UBA1	Q02053;B9EHN0	Itzhak 2017	mouse	large protein complex	embr			117.81	Median cellular concentration [nM]	UBA1	Q02053	5.3471444297680994	1.6765626669666902		2.883721946009242
294	CMSS1	Q9CZT6	Itzhak 2017	mouse	large protein complex	embr			31.593000000000004	Median cellular concentration [nM]	CMSS1	Q9CZT6	0.10889973566772336	-2.2173276763398007		-1.01016839729725
295	NUMA1	E9Q7G0	Itzhak 2017	mouse	nucleus	embr			235.63	Median cellular concentration [nM]	NUMA1	E9Q7G0	1.6078956735746253	0.4749262890342309		1.6820855680767823
296	MED6	Q921D4;A0A0R4IZX3	Itzhak 2017	mouse	large protein complex	embr			28.433000000000003	Median cellular concentration [nM]	MED6	Q921D4	0.11316778276523752	-2.1788837582679865		-0.9717244792254348
297	UBE3B	Q9ES34;A0A0G2JG76	Itzhak 2017	mouse	subcellular not specified	embr			122.76	Median cellular concentration [nM]	UBE3B	Q9ES34	0.0010901328102575392	-6.821455745890522		-5.614296466847971
298	FLYWCH2	Q9CQE9;D6RJ61;F6VCP8	Itzhak 2017	mouse	subcellular not specified	embr			14.458	Median cellular concentration [nM]	FLYWCH2	Q9CQE9	0.007148634557564122	-4.9408339114835504		-3.7336746324409997
299	ASTN1	Q61137-2;Q61137;A0A0A6YWE6;A0A0A6YXJ4;Q3TPU9	Itzhak 2017	mouse	er	embr			143.95	Median cellular concentration [nM]	ASTN1	Q61137	0.024018902949552043	-3.7289141357483326		-2.5217548567057806
300	TMED10	Q9D1D4;Q9D1D4-2	Itzhak 2017	mouse	golgi	embr			24.911	Median cellular concentration [nM]	TMED10	Q9D1D4	1.6013067320160743	0.4708200034316767		1.6779792824742281
301	SLC15A2	Q9ES07;E9QMN8;E9PYQ9	Itzhak 2017	mouse	subcellular not specified	embr			81.631	Median cellular concentration [nM]	SLC15A2	Q9ES07	0.00010656879197166497	-9.146719847334133		-7.9395605682915775
302	MED12	A2AGH6;A2AGH8;A2AGH9;A2AGH6-2	Itzhak 2017	mouse	nucleus	embr			244.56	Median cellular concentration [nM]	MED12	A2AGH6	0.04854631018419419	-3.0252370874585317		-1.81807780841598
303	POMGNT1	Q91X88;Q91X88-2;Q91X88-3	Itzhak 2017	mouse	subcellular not specified	embr			75.109	Median cellular concentration [nM]	POMGNT1	Q91X88	0.0029356052255029115	-5.8308416372489935		-4.623682358206441
304	LRRC20	Q8CI70	Itzhak 2017	mouse	subcellular not specified	embr			20.809	Median cellular concentration [nM]	LRRC20	Q8CI70	0.1492583512437412	-1.9020765735428988		-0.6949172945003472
305	PRKCZ	Q02956;Q3V341	Itzhak 2017	mouse	subcellular not specified	embr			67.681	Median cellular concentration [nM]	PRKCZ	Q02956	0.0010785	-6.832184092135062		-5.625024813092512
306	CCDC50	Q810U5;Q810U5-3;Q810U5-2;F6UK66	Itzhak 2017	mouse	large protein complex	embr			35.321	Median cellular concentration [nM]	CCDC50	Q810U5	0.17201753510616288	-1.7601588590734132		-0.5529995800308616
307	PCYOX1L	Q8C7K6	Itzhak 2017	mouse	er	embr			54.874	Median cellular concentration [nM]	PCYOX1L	Q8C7K6	0.3016187268324033	-1.1985915531565663		0.008567725885985311
308	TCOF1	O08784;H3BL37;H3BIX0;Q05CS0	Itzhak 2017	mouse	nucleus	embr			135.0	Median cellular concentration [nM]	TCOF1	O08784	0.641304569366225	-0.4442507876909618		0.76290849135159
309	NPRL3	Q8VIJ8;A7M7S2	Itzhak 2017	mouse	subcellular not specified	embr			63.617	Median cellular concentration [nM]	NPRL3	Q8VIJ8	0.0008597834174081284	-7.058830040656901		-5.85167076161435
310	SCG5	P12961;Q3TT51	Itzhak 2017	mouse	subcellular not specified	embr			23.866	Median cellular concentration [nM]	SCG5	P12961	0.004239116645245798	-5.463400369829153		-4.2562410907866015
311	TAB3	Q571K4;B1ASY9	Itzhak 2017	mouse	subcellular not specified	embr			79.029	Median cellular concentration [nM]	TAB3	Q571K4	0.0019368721434312593	-6.246680904257162		-5.03952162521461
312	NUDT16	Q6P3D0;A0A087WRE5;A0A087WSB5	Itzhak 2017	mouse	subcellular not specified	embr			21.825	Median cellular concentration [nM]	NUDT16	Q6P3D0	0.029835463930530725	-3.5120575282536515		-2.3048982492111
313	XPO7	Q9EPK7;E9PUW7;Q9EPK7-2	Itzhak 2017	mouse	large protein complex	embr			123.81	Median cellular concentration [nM]	XPO7	Q9EPK7	0.30725555431757445	-1.1800754531808393		0.02708382586171254
314	PPAP2A	Q61469;Q61469-2	Itzhak 2017	mouse	subcellular not specified	embr			31.891	Median cellular concentration [nM]	PPAP2A	Q61469	0.0003549969246796372	-7.943401431400642		-6.736242152358091
315	HP1BP3	Q3TEA8-2	Itzhak 2017	mouse	subcellular not specified	embr			59.548	Median cellular concentration [nM]	HP1BP3	Q3TEA8	0.027443124350554536	-3.5956396214343322		-2.3884803423917798
316	HNRNPK	P61979-2;P61979;H3BLL4;D3YWG1;H3BK96	Itzhak 2017	mouse	subcellular not specified	embr			51.028	Median cellular concentration [nM]	HNRNPK	P61979	0.4570527408910272	-0.782956487983045		0.4242027910595065
317	PFKM	P47857;P47857-2;P47857-3	Itzhak 2017	mouse	large protein complex	embr			85.26799999999999	Median cellular concentration [nM]	PFKM	P47857	0.2373908932541432	-1.4380471578871517		-0.23088787884459985
318	PTPN4	Q9WU22	Itzhak 2017	mouse	subcellular not specified	embr			105.83	Median cellular concentration [nM]	PTPN4	Q9WU22	0.0028898963890769515	-5.846534629030947		-4.639375349988394
319	ATM	Q62388	Itzhak 2017	mouse	nucleus	embr			349.41	Median cellular concentration [nM]	ATM	Q62388	0.04212760418894008	-3.1670520717114568		-1.9598927926689047
320	TTL	P38585	Itzhak 2017	mouse	subcellular not specified	embr			43.136	Median cellular concentration [nM]	TTL	P38585	0.03974252443554637	-3.2253335200827014		-2.0181742410401498
321	SPICE1	Q8C804	Itzhak 2017	mouse	golgi	embr			95.644	Median cellular concentration [nM]	SPICE1	Q8C804	0.0033689440286980127	-5.69315592832054		-4.485996649277988
322	FMR1	P35922-9;D3Z6U8;E9QNF5;P35922-8;P35922-7;E9QAS9;P35922-11;P35922-10;P35922-12	Itzhak 2017	mouse	subcellular not specified	embr			64.096	Median cellular concentration [nM]	FMR1	P35922	0.008360879843054796	-4.784191613038783		-3.577032333996232
323	CSMD2	V9GX34	Itzhak 2017	mouse	subcellular not specified	embr			372.54	Median cellular concentration [nM]	CSMD2	V9GX34	7.202724039535318e-05	-9.538466171675957		-8.331306892633402
324	GUCY1A2	F8VQK3	Itzhak 2017	mouse	subcellular not specified	embr			81.83	Median cellular concentration [nM]	GUCY1A2	F8VQK3	0.0012718653938605295	-6.667270642100487		-5.460111363057934
325	OTULIN	Q3UCV8	Itzhak 2017	mouse	subcellular not specified	embr			40.32	Median cellular concentration [nM]	OTULIN	Q3UCV8	0.014790587814890925	-4.213764258972739		-3.006604979930186
326	RPL17	Q9CPR4;Q6ZWZ7	Itzhak 2017	mouse	large protein complex	embr			21.423	Median cellular concentration [nM]	RPL17	Q9CPR4	7.774126783915986	2.050801141007617		3.257960420050169
327	POM121	Q8K3Z9;Q3U425	Itzhak 2017	mouse	subcellular not specified	embr			121.02	Median cellular concentration [nM]	POM121	Q8K3Z9	0.11674187557170745	-2.147789973105405		-0.9406306940628536
328	SMPD1	Q04519	Itzhak 2017	mouse	lysosome	embr			69.926	Median cellular concentration [nM]	SMPD1	Q04519	0.009408347643130541	-4.666157936645204		-3.4589986576026535
329	IMPA2	Q3U3B7;Q91UZ5	Itzhak 2017	mouse	subcellular not specified	embr			31.716	Median cellular concentration [nM]	IMPA2	Q91UZ5	0.013969478142006605	-4.270880462029717		-3.0637211829871647
330	AKAP10	O88845;O88845-2;O88845-3	Itzhak 2017	mouse	subcellular not specified	embr			73.631	Median cellular concentration [nM]	AKAP10	O88845	0.00044339	-7.721060814035933		-6.513901534993383
331	SMARCD1	Q61466;Q61466-2	Itzhak 2017	mouse	nucleus	embr			58.244	Median cellular concentration [nM]	SMARCD1	Q61466	0.9789645381932888	-0.021259859586441908		1.18589941945611
332	GCLC	P97494;Q3TEF1	Itzhak 2017	mouse	subcellular not specified	embr			72.571	Median cellular concentration [nM]	GCLC	P97494	0.07694491465613562	-2.564665507221065		-1.3575062281785133
333	MRPL40	Q9Z2Q5;D3Z7C0;Q3UKS6	Itzhak 2017	mouse	mitochondria	embr			24.301	Median cellular concentration [nM]	MRPL40	Q9Z2Q5	0.08159985214049105	-2.5059278290175038		-1.2987685499749522
334	AHCYL1	Q80SW1	Itzhak 2017	mouse	actin binding proteins	embr			58.951	Median cellular concentration [nM]	AHCYL1	Q80SW1	0.30329037110333706	-1.1930646118956167		0.014094667146935082
335	ATP7A	Q64430;A2AG68	Itzhak 2017	mouse	endosome	embr			161.96	Median cellular concentration [nM]	ATP7A	Q64430	0.010270548947354276	-4.578474804926406		-3.3713155258838547
336	YWHAH	P68510	Itzhak 2017	mouse	large protein complex	embr			28.211	Median cellular concentration [nM]	YWHAH	P68510	3.4803329960220744	1.2471279777206197		2.4542872567631715
337	MAP2K4	P47809;Q543X6	Itzhak 2017	mouse	subcellular not specified	embr			44.113	Median cellular concentration [nM]	MAP2K4	P47809	0.20173925444989624	-1.6007792349610857		-0.3936199559185341
338	DIS3L2	Q8CI75;Q8CI75-2	Itzhak 2017	mouse	actin binding proteins	embr			97.774	Median cellular concentration [nM]	DIS3L2	Q8CI75	0.14618899983240866	-1.9228549750415715		-0.7156956959990197
339	MOB2	Q8VI63;Q8VI63-2	Itzhak 2017	mouse	subcellular not specified	embr			26.851	Median cellular concentration [nM]	MOB2	Q8VI63	0.0867658479882494	-2.444542191096668		-1.2373829120541164
340	NOC3L	Q8VI84	Itzhak 2017	mouse	nucleus	embr			93.21	Median cellular concentration [nM]	NOC3L	Q8VI84	0.11590678516808235	-2.154968987053368		-0.947809708010816
341	PRKRA	Q9WTX2	Itzhak 2017	mouse	large protein complex	embr			34.371	Median cellular concentration [nM]	PRKRA	Q9WTX2	0.3512811006871853	-1.0461685193722048		0.16099075967034704
342	IKZF5	Q8BU00;Q8BU00-3;A0A087WNW9;D3YYG0;Q8BU00-2	Itzhak 2017	mouse	subcellular not specified	embr			46.399	Median cellular concentration [nM]	IKZF5	Q8BU00	0.016040888091374494	-4.132614310783806		-2.9254550317412544
343	TMEM165	P52875	Itzhak 2017	mouse	golgi	embr			34.79	Median cellular concentration [nM]	TMEM165	P52875	0.06899587306419136	-2.6737085868375		-1.4665493077949483
344	PCNXL3	Q8VI59;Q8VI59-2	Itzhak 2017	mouse	plasma membrane	embr			221.57	Median cellular concentration [nM]	PCNXL3	Q8VI59	0.0009482463217313316	-6.960896256410085		-5.7537369773675335
345	URB2	E9Q7L1;G3UX45	Itzhak 2017	mouse	subcellular not specified	embr			171.62	Median cellular concentration [nM]	URB2	E9Q7L1	0.036998101378043706	-3.296888681761453		-2.0897294027189006
346	MGST1	Q91VS7;D3YU60;Q53ZD4;E9QJW0	Itzhak 2017	mouse	subcellular not specified	embr			17.551	Median cellular concentration [nM]	MGST1	Q91VS7	0.015360051003170538	-4.175985230749209		-2.9688259517066573
347	HP1BP3	Q3TEA8;Z4YKB8;Z4YKA3;Q3TEA8-3;A2AM65	Itzhak 2017	mouse	nucleus	embr			60.86600000000001	Median cellular concentration [nM]	HP1BP3	Q3TEA8	2.2609850441787533	0.8158005785807904		2.0229598576233423
348	APOD	P51910	Itzhak 2017	mouse	subcellular not specified	embr			21.53	Median cellular concentration [nM]	APOD	P51910	0.0005429168823098061	-7.5185543209995975		-6.311395041957046
349	CCNYL1	D3YUJ3;E9Q226	Itzhak 2017	mouse	subcellular not specified	embr			41.6	Median cellular concentration [nM]	CCNYL1	D3YUJ3	0.003077414284622726	-5.78366555256886		-4.5765062735263085
350	SLC12A2	E9QM38;P55012	Itzhak 2017	mouse	plasma membrane	embr			130.67	Median cellular concentration [nM]	SLC12A2	P55012	0.023935749994098785	-3.7323821220098754		-2.525222842967324
351	PITPNC1	Q8K4R4-2	Itzhak 2017	mouse	subcellular not specified	embr			31.772	Median cellular concentration [nM]	PITPNC1	Q8K4R4	0.013835509040508773	-4.280516872744023	PITPNC1	-3.0733575937014717
352	CBY1	Q9D1C2	Itzhak 2017	mouse	subcellular not specified	embr			14.534	Median cellular concentration [nM]	CBY1	Q9D1C2	0.0029423625522358725	-5.8285424311405984		-4.621383152098049
353	MTMR12	Q80TA6;G3UZ04;Q80TA6-2	Itzhak 2017	mouse	subcellular not specified	embr			85.515	Median cellular concentration [nM]	MTMR12	Q80TA6	0.0019011310034766147	-6.265306304921976		-5.058147025879424
354	DCAF5	Q80T85;Q3UV57	Itzhak 2017	mouse	subcellular not specified	embr			103.67	Median cellular concentration [nM]	DCAF5	Q80T85	0.029584399199578143	-3.5205081106622464		-2.3133488316196944
355	VEZF1	Q5SXC4;Q5SXC3	Itzhak 2017	mouse	nucleus	embr			56.556	Median cellular concentration [nM]	VEZF1	Q5SXC4	0.1793596567514557	-1.7183622334008872		-0.5112029543583356
356	NPLOC4	P60670;P60670-2	Itzhak 2017	mouse	large protein complex	embr			68.016	Median cellular concentration [nM]	NPLOC4	P60670	0.1921477852903853	-1.6494904879789767		-0.4423312089364251
357	ACAD12	D3Z7X0;D3Z2B3	Itzhak 2017	mouse	subcellular not specified	embr			61.389	Median cellular concentration [nM]	ACAD12	D3Z7X0	0.0009777148422316193	-6.9302925028052496		-5.723133223762697
358	OFD1	Q80Z25;A2AEG2	Itzhak 2017	mouse	golgi	embr			117.34	Median cellular concentration [nM]	OFD1	Q80Z25	0.002704354291434464	-5.912892104445658		-4.705732825403104
359	ALDH6A1	Q9EQ20	Itzhak 2017	mouse	mitochondria	embr			57.915	Median cellular concentration [nM]	ALDH6A1	Q9EQ20	0.17187036804813094	-1.7610147604625936		-0.553855481420042
360	VPS25	A2A4J8;Q9CQ80;A8XY17;A2A4K0;Q9CQ80-2	Itzhak 2017	mouse	subcellular not specified	embr			21.594	Median cellular concentration [nM]	VPS25	Q9CQ80	0.09138931043836583	-2.392626760990024		-1.1854674819474726
361	RAC2	Q05144	Itzhak 2017	mouse	subcellular not specified	embr			21.441	Median cellular concentration [nM]	RAC2	Q05144	0.02696318805074801	-3.6132827487886408		-2.406123469746089
362	PITPNC1	Q8K4R4;A0A0A0MQ88;Q8K4R4-3;Q8K4R4-4;X1WI19	Itzhak 2017	mouse	subcellular not specified	embr			38.383	Median cellular concentration [nM]	PITPNC1	Q8K4R4	0.08770071688703575	-2.433825205326853	PITPNC1	-1.2266659262843018
363	PIGO	A2AG36;Q562G0;Q9JJI6;F6YPG3	Itzhak 2017	mouse	subcellular not specified	embr			116.44	Median cellular concentration [nM]	PIGO	A2AG36	0.0028838915843699816	-5.848614652370758		-4.641455373328205
364	RMND1	Q8CI78	Itzhak 2017	mouse	subcellular not specified	embr			51.842	Median cellular concentration [nM]	RMND1	Q8CI78	0.007262754636919795	-4.9249960955365175		-3.717836816493967
365	GLG1	Q61543;Q53WR6;F8WHM5	Itzhak 2017	mouse	golgi	embr			133.73	Median cellular concentration [nM]	GLG1	Q61543	0.3051008646988728	-1.187112853114487		0.020046425928064604
366	PPP1R37	Q8BKR5	Itzhak 2017	mouse	subcellular not specified	embr			77.57300000000002	Median cellular concentration [nM]	PPP1R37	Q8BKR5	0.00943238957649651	-4.663605812900242		-3.45644653385769
367	ZFP383	A0A087WRR7	Itzhak 2017	mouse	subcellular not specified	embr			56.113	Median cellular concentration [nM]	ZFP383	A0A087WRR7	0.00289582	-5.844486961086483		-4.6373276820439315
368	CERS6	H3BL08;Q8C172	Itzhak 2017	mouse	subcellular not specified	embr			45.716	Median cellular concentration [nM]	CERS6	Q8C172	0.057768870801669626	-2.8513052158285066		-1.6441459367859552
369	SRBD1	F8WGW3;Q497V5;Q497V5-2	Itzhak 2017	mouse	nucleus	embr			110.19	Median cellular concentration [nM]	SRBD1	Q497V5	0.19609422037377847	-1.6291600190658857		-0.4220007400233341
370	ZBTB18	Q9WUK6	Itzhak 2017	mouse	large protein complex	embr			58.385	Median cellular concentration [nM]	ZBTB18	Q9WUK6	0.7869915254778789	-0.2395377987575532		0.9676214802849984
371	E2F3	Q3UZJ0;O35261	Itzhak 2017	mouse	subcellular not specified	embr			48.757	Median cellular concentration [nM]	E2F3	O35261	0.01506838288602994	-4.195156578934308		-2.9879972998917563
372	HIST1H1A	P43275	Itzhak 2017	mouse	large protein complex	embr			21.785	Median cellular concentration [nM]	HIST1H1A	P43275	8.717337542082442	2.165313863556044		3.3724731425985954
373	ZBTB18	H7BX69	Itzhak 2017	mouse	subcellular not specified	embr			59.396	Median cellular concentration [nM]	ZBTB18	H7BX69	0.0033537735569951644	-5.697669132173027		-4.490509853130473
374	FOXK2	Q3UCQ1;Q3UCQ1-2	Itzhak 2017	mouse	nucleus	embr			68.446	Median cellular concentration [nM]	FOXK2	Q3UCQ1	0.06230579219879963	-2.775700884817009		-1.5685416057744583
375	MAST2	E9Q1Q1;E9QLW6;Q60592;B1AST8;B1AST7	Itzhak 2017	mouse	subcellular not specified	embr			198.05	Median cellular concentration [nM]	MAST2	E9Q1Q1	0.002977927216303313	-5.816527785481278		-4.609368506438726
376	RPRD1A	Q8VDS4	Itzhak 2017	mouse	large protein complex	embr			35.7	Median cellular concentration [nM]	RPRD1A	Q8VDS4	0.506227833298407	-0.6807684475972471		0.5263908314453047
377	ERAL1	Q9CZU4	Itzhak 2017	mouse	subcellular not specified	embr			48.18600000000001	Median cellular concentration [nM]	ERAL1	Q9CZU4	0.1194007681298575	-2.125269644795941		-0.9181103657533892
378	COQ5	Q9CXI0	Itzhak 2017	mouse	subcellular not specified	embr			37.335	Median cellular concentration [nM]	COQ5	Q9CXI0	0.014046004809909472	-4.265417278805564		-3.058257999763012
379	SPCS3	Q6ZWQ7	Itzhak 2017	mouse	er	embr			20.313	Median cellular concentration [nM]	SPCS3	Q6ZWQ7	0.3763462094587907	-0.9772457894035446	SPCS3	0.2299134896390069
380	FKBP4	P30416;F6S2D5	Itzhak 2017	mouse	large protein complex	embr			51.572	Median cellular concentration [nM]	FKBP4	P30416	5.434619201784064	1.6927894540494015		2.8999487330919536
381	DNAJC16	Q80TN4	Itzhak 2017	mouse	er	embr			89.135	Median cellular concentration [nM]	DNAJC16	Q80TN4	0.012129758231391095	-4.412093487684738		-3.2049342086421877
382	ZNF428	Q8C1M2;H3BL05;H3BLD9	Itzhak 2017	mouse	subcellular not specified	embr			19.003	Median cellular concentration [nM]	ZNF428	Q8C1M2	0.7675085493126447	-0.2646056604132553		0.9425536186292964
383	VPS13A	Q5H8C4;Q5H8C4-2	Itzhak 2017	mouse	golgi	embr			359.4	Median cellular concentration [nM]	VPS13A	Q5H8C4	0.005893987726607511	-5.1338224770224645		-3.926663197979914
384	VAC14	Q80WQ2	Itzhak 2017	mouse	large protein complex	embr			88.04700000000003	Median cellular concentration [nM]	VAC14	Q80WQ2	0.06320510803250003	-2.761370157796301		-1.5542108787537496
385	DARS	Q922B2	Itzhak 2017	mouse	large protein complex	embr			57.147	Median cellular concentration [nM]	DARS	Q922B2	2.119677789193442	0.7512640909033351		1.958423369945887
386	DIAPH1	O08808;E9PXV7;E9PV41;Q6NS79;D3Z074	Itzhak 2017	mouse	endosome	embr			139.34	Median cellular concentration [nM]	DIAPH1	O08808	0.045717525570398064	-3.085273562902512		-1.87811428385996
387	DDX41	Q91VN6	Itzhak 2017	mouse	large protein complex	embr			69.819	Median cellular concentration [nM]	DDX41	Q91VN6	0.14723275746246142	-1.9157405603359576		-0.7085812812934063
388	ZNF516	Q7TSH3	Itzhak 2017	mouse	subcellular not specified	embr			124.79	Median cellular concentration [nM]	ZNF516	Q7TSH3	0.020043786760490144	-3.9098360605118874		-2.7026767814693344
389	CCP110	Q7TSH4	Itzhak 2017	mouse	subcellular not specified	embr			111.14	Median cellular concentration [nM]	CCP110	Q7TSH4	0.00903951118103186	-4.70615017893475		-3.4989908998921986
390	UNG	A0A0G2JDS8;P97931-2;P97931	Itzhak 2017	mouse	subcellular not specified	embr			14.933	Median cellular concentration [nM]	UNG	P97931	0.01729015519739484	-4.057618003191027		-2.850458724148475
391	SEPT2	P42208;E9Q3V6;F6WYM0;D3YYB1;D3Z3C0	Itzhak 2017	mouse	large protein complex	embr			41.525	Median cellular concentration [nM]	SEPT2	P42208	0.7665887389154629	-0.26580481579207244		0.9413544632504792
392	UQCRH	P99028	Itzhak 2017	mouse	mitochondria	embr			10.435	Median cellular concentration [nM]	UQCRH	P99028	1.4363606422135091	0.36211258269747904		1.5692718617400303
393	PRKAA1	Q5EG47	Itzhak 2017	mouse	subcellular not specified	embr			63.928	Median cellular concentration [nM]	PRKAA1	Q5EG47	0.04536505679066214	-3.0930131445005955		-1.885853865458044
394	SEPT3	Q9Z1S5	Itzhak 2017	mouse	large protein complex	embr			40.037	Median cellular concentration [nM]	SEPT3	Q9Z1S5	1.0736264967017168	0.07104216716705171		1.2782014462096032
395	SLTM	Q8CH25	Itzhak 2017	mouse	nucleus	embr			116.92	Median cellular concentration [nM]	SLTM	Q8CH25	0.41976812505953787	-0.8680528033503389		0.3391064756922129
396	ELL	O08856	Itzhak 2017	mouse	subcellular not specified	embr			67.146	Median cellular concentration [nM]	ELL	O08856	0.002773127465552206	-5.887779546743479		-4.680620267700927
397	GGA2	Q6P5E6	Itzhak 2017	mouse	subcellular not specified	embr			66.048	Median cellular concentration [nM]	GGA2	Q6P5E6	0.01076347076922681	-4.5315972140647		-3.324437935022148
398	ARHGAP39	H7BX46;G3X932;P59281-2;P59281	Itzhak 2017	mouse	plasma membrane	embr			121.68	Median cellular concentration [nM]	ARHGAP39	P59281	0.009760830255823529	-4.629377814980111		-3.4222185359375583
399	EFHD2	Q8C845;Q9D8Y0	Itzhak 2017	mouse	actin binding proteins	embr			26.8	Median cellular concentration [nM]	EFHD2	Q9D8Y0	0.6224893397834212	-0.4740287756358159		0.7331305034067359
400	CRYM	O54983;Q3UPX0	Itzhak 2017	mouse	subcellular not specified	embr			33.523	Median cellular concentration [nM]	CRYM	O54983	0.12137733773031932	-2.108851092162148		-0.9016918131195956
401	UBE2L3	P68037;Q561N4;D3YZS3	Itzhak 2017	mouse	large protein complex	embr			17.861	Median cellular concentration [nM]	UBE2L3	P68037	2.5085191627332644	0.9196926040332896		2.1268518830758407
402	CASP2	P29594;D6RFN6	Itzhak 2017	mouse	subcellular not specified	embr			50.66	Median cellular concentration [nM]	CASP2	P29594	0.018890756730475355	-3.9690825384259183		-2.7619232593833662
403	STX12	Q9ER00	Itzhak 2017	mouse	endosome	embr			31.195	Median cellular concentration [nM]	STX12	Q9ER00	0.511722393178176	-0.6699730018105249		0.5371862772320268
404	TMX2	Q9D710;D3Z2J6	Itzhak 2017	mouse	er	embr			33.942	Median cellular concentration [nM]	TMX2	Q9D710	0.30952384717174863	-1.1727201391900357		0.03443913985251612
405	CAPN7	Q9R1S8;F2Z3X0	Itzhak 2017	mouse	subcellular not specified	embr			92.563	Median cellular concentration [nM]	CAPN7	Q9R1S8	0.0069906945195023365	-4.963175368658988		-3.7560160896164367
406	UBAP2L	Q80X50;Q80X50-4;Q80X50-3	Itzhak 2017	mouse	large protein complex	embr			116.8	Median cellular concentration [nM]	UBAP2L	Q80X50	0.2985511726019509	-1.2088139283400043		-0.001654649297452515
407	UBAP2L	Q80X50-2	Itzhak 2017	mouse	subcellular not specified	embr			107.24	Median cellular concentration [nM]	UBAP2L	Q80X50	0.003591018627283907	-5.629319376538081	UBAP2L	-4.4221600974955315
408	SCAF1	Q5U4C3	Itzhak 2017	mouse	large protein complex	embr			133.84	Median cellular concentration [nM]	SCAF1	Q5U4C3	0.0583914302430588	-2.840586142329054		-1.6334268632865023
409	CEBPZ	A0A0R4J046;P53569	Itzhak 2017	mouse	nucleus	embr			120.37	Median cellular concentration [nM]	CEBPZ	P53569	0.09170130238660734	-2.389218697131291		-1.1820594180887394
410	PPP1R9A	Q7TN74;H3BJD6;H3BL28;H3BKQ7;H3BJD0;Q3UXW4	Itzhak 2017	mouse	actin binding proteins	embr			122.95	Median cellular concentration [nM]	PPP1R9A	Q7TN74	0.07147444647424707	-2.638415285130478		-1.4312560060879265
411	MAP2	Q3TLQ0	Itzhak 2017	mouse	subcellular not specified	embr			52.675	Median cellular concentration [nM]	MAP2	P20357	0.004651173073386971	-5.370635817351909	MAP2	-4.163476538309356
412	ZBTB17	Q60821	Itzhak 2017	mouse	subcellular not specified	embr			86.757	Median cellular concentration [nM]	ZBTB17	Q60821	0.01899134436473627	-3.963771963365288		-2.7566126843227363
413	ANKS1A	P59672-2	Itzhak 2017	mouse	endosome	embr			127.1	Median cellular concentration [nM]	ANKS1A	P59672	0.033002996207465767	-3.4111569274715685		-2.203997648429017
414	ITM2B	O89051	Itzhak 2017	mouse	endosome	embr			30.26	Median cellular concentration [nM]	ITM2B	O89051	0.02733232375631461	-3.5996852568127227		-2.392525977770171
415	ITGA6	Q61739	Itzhak 2017	mouse	plasma membrane	embr			122.16	Median cellular concentration [nM]	ITGA6	Q61739	0.05247692169801881	-2.9473817927355217		-1.7402225136929703
416	ASRGL1	Q8C0M9	Itzhak 2017	mouse	subcellular not specified	embr			33.95	Median cellular concentration [nM]	ASRGL1	Q8C0M9	0.2753010457226778	-1.2898900683566714		-0.08273078931411959
417	ABL2	F8VQH0;Q4JIM5;B2RQ57	Itzhak 2017	mouse	large protein complex	embr			128.22	Median cellular concentration [nM]	ABL2	F8VQH0	0.010665190132388636	-4.5407700995207225		-3.333610820478171
418	N4BP2	F8VQG7;A0A0J9YUP5	Itzhak 2017	mouse	large protein complex	embr			184.7	Median cellular concentration [nM]	N4BP2	F8VQG7	0.0189778228398307	-3.9644842005025582		-2.7573249214600075
419	GRN	P28798;Q3U9N4	Itzhak 2017	mouse	subcellular not specified	embr			63.458	Median cellular concentration [nM]	GRN	P28798	0.001530524824104464	-6.482144580105988		-5.274985301063436
420	CNP	P16330;P16330-2	Itzhak 2017	mouse	large protein complex	embr			47.12300000000001	Median cellular concentration [nM]	CNP	P16330	0.0188466356361288	-3.971420861859692		-2.76426158281714
421	CTDP1	Q7TSG2	Itzhak 2017	mouse	subcellular not specified	embr			104.55	Median cellular concentration [nM]	CTDP1	Q7TSG2	0.13326529004583304	-2.015413475458463		-0.8082541964159113
422	HMMR	Q00547;Q00547-2	Itzhak 2017	mouse	subcellular not specified	embr			91.784	Median cellular concentration [nM]	HMMR	Q00547	0.002577823257789409	-5.960809934693768		-4.753650655651218
423	ZNF24	Q91VN1	Itzhak 2017	mouse	subcellular not specified	embr			41.918	Median cellular concentration [nM]	ZNF24	Q91VN1	0.0679311318722131	-2.6892608535857367		-1.4821015745431851
424	ATP2B3	Q0VF55;Q8C048;A2ALL9	Itzhak 2017	mouse	subcellular not specified	embr			134.36	Median cellular concentration [nM]	ATP2B3	A2ALL9	0.0073209840519973795	-4.917010526711293		-3.70985124766874
425	ZFP446	G3X9U2;Q8C9M8;Q149D4;E9Q6F9	Itzhak 2017	mouse	subcellular not specified	embr			47.215	Median cellular concentration [nM]	ZFP446	G3X9U2	0.0182275	-4.0048238362836885		-2.7976645572411365
426	ZKSCAN4	Q5SZT6	Itzhak 2017	mouse	subcellular not specified	embr			54.06800000000001	Median cellular concentration [nM]	ZKSCAN4	Q5SZT6	0.002701033445053949	-5.914120821777402		-4.7069615427348515
427	EBF3	O08791;Q6NXL3;O08791-2;A2BI84;A2BI80;Q8K4J2-5;Q8K4J2-3;Q8K4J2-4;Q8K4J2-2;Q8K4J2	Itzhak 2017	mouse	subcellular not specified	embr			64.877	Median cellular concentration [nM]	EBF3	Q8K4J2	0.002666789576400808	-5.926879935882273		-4.719720656839722
428	MAP2K7	Q8CE90;Q8CE90-2;Q8CE90-6;Q8CE90-8;Q8CE90-7;Q8CE90-4;Q8CE90-3;Q8CE90-5	Itzhak 2017	mouse	subcellular not specified	embr			59.312	Median cellular concentration [nM]	MAP2K7	Q8CE90	0.009458055552014906	-4.660888461229922		-3.45372918218737
429	1700025G04RIK	Q8K207;Q3TJL3	Itzhak 2017	mouse	endosome	embr			13.882	Median cellular concentration [nM]	1700025G04RIK	Q8K207	0.03725299755455928	-3.2900228661308706		-2.082863587088319
430	TARS	Q9D0R2	Itzhak 2017	mouse	large protein complex	embr			83.355	Median cellular concentration [nM]	TARS	Q9D0R2	0.5933342123120827	-0.5219974429403547		0.6851618361021972
431	FRMD8	Q3UFK8;D3Z5B2	Itzhak 2017	mouse	subcellular not specified	embr			51.827	Median cellular concentration [nM]	FRMD8	Q3UFK8	0.00038716536887743464	-7.856658646444496		-6.649499367401942
432	OBSCN	A2AAJ9;H7BX05;E9QQ96;A2AAJ9-2;F6TJX7	Itzhak 2017	mouse	subcellular not specified	embr			966.36	Median cellular concentration [nM]	OBSCN	A2AAJ9	0.0011847894320933152	-6.73819021462059		-5.5310309355780385
433	GNB2L1	P68040	Itzhak 2017	mouse	large protein complex	embr			35.076	Median cellular concentration [nM]	GNB2L1	P68040	6.9481549928524196	1.938476155679332		3.145635434721884
434	SNX17	Q8BVL3	Itzhak 2017	mouse	subcellular not specified	embr			52.797	Median cellular concentration [nM]	SNX17	Q8BVL3	0.010044973099466227	-4.600682958721191		-3.3935236796786405
435	CD180	Q62192	Itzhak 2017	mouse	subcellular not specified	embr			74.30199999999998	Median cellular concentration [nM]	CD180	Q62192	0.00014386918996088082	-8.846606074285805		-7.639446795243252
436	UBAP2L	Q80X50-5	Itzhak 2017	mouse	subcellular not specified	embr			117.33	Median cellular concentration [nM]	UBAP2L	Q80X50	7.847520000000001e-05	-9.452727906657154	UBAP2L	-8.245568627614603
437	PEA15	Q62048;Q62048-2;D3Z375	Itzhak 2017	mouse	large protein complex	embr			15.054	Median cellular concentration [nM]	PEA15	Q62048	3.1276276752516448	1.1402747859474651		2.3474340649900167
438	ALDH2	P47738;Q544B1;A0A0G2JEU1	Itzhak 2017	mouse	mitochondria	embr			56.537	Median cellular concentration [nM]	ALDH2	P47738	0.5392376801800854	-0.6175988401860235		0.5895604388565281
439	OLFM2	Q8BM13	Itzhak 2017	mouse	subcellular not specified	embr			50.72	Median cellular concentration [nM]	OLFM2	Q8BM13	0.002383074001117045	-6.039364027584767		-4.832204748542216
440	ANK2	S4R2D6;Q8C8R3-6	Itzhak 2017	mouse	subcellular not specified	embr			52.655	Median cellular concentration [nM]	ANK2	Q8C8R3	0.0004416679999999999	-7.724952089348693	ANK2	-6.517792810306142
441	SORBS3	Q9R1Z8	Itzhak 2017	mouse	subcellular not specified	embr			82.348	Median cellular concentration [nM]	SORBS3	Q9R1Z8	0.00021029	-8.467023027503659		-7.259863748461107
442	STK38	Q91VJ4	Itzhak 2017	mouse	large protein complex	embr			54.174	Median cellular concentration [nM]	STK38	Q91VJ4	0.10193673281599724	-2.2834029246525507		-1.0762436456099995
443	PEX3	Q9QXY9;Q3UIG2;E9QA46;D3Z6X4;D3Z6X3	Itzhak 2017	mouse	peroxisome	embr			42.223	Median cellular concentration [nM]	PEX3	Q9QXY9	0.041934419413412666	-3.1716483235584354		-1.964489044515884
444	DOCK3	Q8CIQ7;F8VPQ1	Itzhak 2017	mouse	subcellular not specified	embr			232.91	Median cellular concentration [nM]	DOCK3	Q8CIQ7	0.0006608604421388831	-7.32196787181261		-6.114808592770059
445	OGFR	Q99PG2;Q99PG2-2	Itzhak 2017	mouse	large protein complex	embr			70.678	Median cellular concentration [nM]	OGFR	Q99PG2	0.5262807314893829	-0.6419204985611231		0.5652387804814287
446	TM7SF2	Q71KT5;E9Q4M8;E0CX74	Itzhak 2017	mouse	subcellular not specified	embr			46.52	Median cellular concentration [nM]	TM7SF2	Q71KT5	0.0027816780214467663	-5.884700928538753		-4.6775416494962005
447	RNF138	Q9CQE0;Q9CQE0-2	Itzhak 2017	mouse	subcellular not specified	embr			28.299	Median cellular concentration [nM]	RNF138	Q9CQE0	0.00246313	-6.006322380075427		-4.7991631010328755
448	TRMT5	Q9D0C4;Q9D0C4-2	Itzhak 2017	mouse	subcellular not specified	embr			56.794	Median cellular concentration [nM]	TRMT5	Q9D0C4	0.0707773303162107	-2.648216522829135		-1.4410572437865832
449	GPKOW	Q56A08	Itzhak 2017	mouse	er	embr			53.831	Median cellular concentration [nM]	GPKOW	Q56A08	0.1146362149628118	-2.1659915127308387		-0.9588322336882872
450	PIK3C2B	E9QAN8	Itzhak 2017	mouse	endosome	embr			184.18	Median cellular concentration [nM]	PIK3C2B	E9QAN8	0.004243554458964797	-5.462354045135113		-4.255194766092561
451	KANSL1	Q80TG1;A2A5Y4;Q80TG1-2;Q80TG1-4	Itzhak 2017	mouse	subcellular not specified	embr			113.18	Median cellular concentration [nM]	KANSL1	Q80TG1	0.01820644645723048	-4.005979546667005		-2.7988202676244534
452	SRSF2	Q62093	Itzhak 2017	mouse	large protein complex	embr			25.476	Median cellular concentration [nM]	SRSF2	Q62093	6.925572397773345	1.9352207053756965		3.1423799844182483
453	ZFP180	Q6NZI9	Itzhak 2017	mouse	subcellular not specified	embr			73.801	Median cellular concentration [nM]	ZFP180	Q6NZI9	0.00281986	-5.871068040654559		-4.663908761612007
454	SEPT3	Q9Z1S5-2	Itzhak 2017	mouse	subcellular not specified	embr			38.709	Median cellular concentration [nM]	SEPT3	Q9Z1S5	0.04317411912894112	-3.142514057498206		-1.9353547784556544
455	SNRPC	Q62241;Q569X3	Itzhak 2017	mouse	large protein complex	embr			17.364	Median cellular concentration [nM]	SNRPC	Q62241	1.8083980462829528	0.5924413960810344		1.7996006751235862
456	DHX57	Q6P5D3;Q6P5D3-2;Q6P5D3-3	Itzhak 2017	mouse	large protein complex	embr			155.76	Median cellular concentration [nM]	DHX57	Q6P5D3	0.06381456578289943	-2.75177381088154		-1.5446145318389886
457	PDXP	P60487	Itzhak 2017	mouse	subcellular not specified	embr			31.512	Median cellular concentration [nM]	PDXP	P60487	0.3112317862590517	-1.1672173509586747		0.03994192808387709
458	TAF8	Q9EQH4;Q9EQH4-2;Q9EQH4-5;Q9EQH4-3;Q9EQH4-4	Itzhak 2017	mouse	subcellular not specified	embr			33.988	Median cellular concentration [nM]	TAF8	Q9EQH4	0.017648257024420286	-4.0371182526366365		-2.8299589735940858
459	UMAD1	E0CZ61;E0CZ38;E0CXP6;E0CYZ5;E0CX23	Itzhak 2017	mouse	subcellular not specified	embr			10.96	Median cellular concentration [nM]	UMAD1	E0CX23	0.017447066905356905	-4.048583730114577		-2.841424451072025
460	STARD10	Q9JMD3;G3UW37;Q0VG22;E9PVP0;G3UYN6;G3UYM0;G3UY59;G3V020;G3UY87	Itzhak 2017	mouse	subcellular not specified	embr			32.951	Median cellular concentration [nM]	STARD10	Q9JMD3	0.0024316388644492425	-6.01918981914076		-4.812030540098208
461	ANK2	Q8C8R3-4;Q8C8R3;Q8C8R3-5	Itzhak 2017	mouse	actin binding proteins	embr			432.86	Median cellular concentration [nM]	ANK2	Q8C8R3	0.05285568331750143	-2.940190035692559		-1.7330307566500074
462	TBL3	Q8C4J7	Itzhak 2017	mouse	nucleus	embr			88.265	Median cellular concentration [nM]	TBL3	Q8C4J7	0.14908758685417106	-1.9032213145057344		-0.6960620354631823
463	EIF3H	Q91WK2;Q5M9L0	Itzhak 2017	mouse	large protein complex	embr			39.832	Median cellular concentration [nM]	EIF3H	Q91WK2	1.221334772042457	0.1999443361254414		1.4071036151679932
464	SMN1	P97801;Q549F9	Itzhak 2017	mouse	subcellular not specified	embr			31.254	Median cellular concentration [nM]	SMN1	P97801	0.019157624656517318	-3.9550544882105805		-2.7478952091680284
465	PUS3	Q9JI38;Q9D0F7	Itzhak 2017	mouse	subcellular not specified	embr			55.54600000000001	Median cellular concentration [nM]	PUS3	Q9JI38	0.018357030938035708	-3.997742620481462		-2.7905833414389103
466	CBLN1	Q9R171;Q7TNF5	Itzhak 2017	mouse	subcellular not specified	embr			21.113000000000003	Median cellular concentration [nM]	CBLN1	Q9R171	0.0006513039999999999	-7.336534050867749		-6.129374771825199
467	TMEM38B	Q9DAV9	Itzhak 2017	mouse	subcellular not specified	embr			32.64	Median cellular concentration [nM]	TMEM38B	Q9DAV9	0.006804280390232314	-4.990203395680872		-3.7830441166383206
468	ABCC5	Q9R1X5	Itzhak 2017	mouse	subcellular not specified	embr			161.12	Median cellular concentration [nM]	ABCC5	Q9R1X5	0.00010638100000000002	-9.148483568431075		-7.941324289388525
469	TRP53RK	Q543M9	Itzhak 2017	mouse	subcellular not specified	embr			27.391	Median cellular concentration [nM]	TRP53RK	Q543M9	0.005177130000000001	-5.263504430309464		-4.056345151266912
470	UGCG	O88693	Itzhak 2017	mouse	golgi	embr			44.838	Median cellular concentration [nM]	UGCG	O88693	0.014152589325985553	-4.2578576803980175		-3.050698401355465
471	ITGA6	Q61739-2;F6VSK8	Itzhak 2017	mouse	subcellular not specified	embr			119.6	Median cellular concentration [nM]	ITGA6	Q61739	3.31325e-05	-10.314995884191577		-9.107836605149023
472	CPT2	P52825	Itzhak 2017	mouse	mitochondria	embr			73.98	Median cellular concentration [nM]	CPT2	P52825	0.07084126251740579	-2.6473136441285487		-1.4401543650859976
473	RPN1	Q91YQ5	Itzhak 2017	mouse	er	embr			68.527	Median cellular concentration [nM]	RPN1	Q91YQ5	2.000987487891916	0.6936408026544684		1.90080008169702
474	MAP2	G3UZJ2	Itzhak 2017	mouse	subcellular not specified	embr			25.751	Median cellular concentration [nM]	MAP2	G3UZJ2	0.03110622859573305	-3.4703472034594576	MAP2	-2.263187924416905
475	NDUFB9	Q9CQJ8	Itzhak 2017	mouse	mitochondria	embr			21.984	Median cellular concentration [nM]	NDUFB9	Q9CQJ8	0.18840829841596685	-1.6691438710160267		-0.4619845919734751
476	TMEM176B	Q9R1Q6	Itzhak 2017	mouse	subcellular not specified	embr			28.367	Median cellular concentration [nM]	TMEM176B	Q9R1Q6	0.00016411907493768052	-8.714918326905805		-7.507759047863253
477	MRPS16	Q9CPX7	Itzhak 2017	mouse	subcellular not specified	embr			15.192	Median cellular concentration [nM]	MRPS16	Q9CPX7	0.04630959120311902	-3.072406185928157		-1.8652469068856048
478	RPSA	P14206	Itzhak 2017	mouse	large protein complex	embr			32.838	Median cellular concentration [nM]	RPSA	P14206	5.748027561381381	1.7488567631568104		2.9560160421993618
479	DNAH12	Q3V0Q1;E9QPU2	Itzhak 2017	mouse	subcellular not specified	embr			356.23	Median cellular concentration [nM]	DNAH12	Q3V0Q1	0.00221185	-6.113926009556283		-4.906766730513732
480	ACP1	Q9D358	Itzhak 2017	mouse	subcellular not specified	embr			18.192	Median cellular concentration [nM]	ACP1	Q9D358	0.4298333946519277	-0.844357599672182	ACP1	0.3628016793703695
481	ANK2	Q8C8R3-2	Itzhak 2017	mouse	subcellular not specified	embr			428.76	Median cellular concentration [nM]	ANK2	Q8C8R3	0.0008820595113482988	-7.033251031049683	ANK2	-5.826091752007133
482	RPL22	P67984;Q4VAG4	Itzhak 2017	mouse	large protein complex	embr			14.759	Median cellular concentration [nM]	RPL22	P67984	3.522681609512845	1.2592225204561025		2.466381799498654
483	CAST	P51125;Q8CE80;P51125-7;P51125-3;P51125-2;P51125-6;P51125-4	Itzhak 2017	mouse	subcellular not specified	embr			84.921	Median cellular concentration [nM]	CAST	P51125	0.003696398614543621	-5.600396280762812		-4.3932370017202595
484	LRRC75A	Q7TSF4;Q7TSF4-2	Itzhak 2017	mouse	subcellular not specified	embr			37.574	Median cellular concentration [nM]	LRRC75A	Q7TSF4	0.0006344292730155191	-7.362784745871616		-6.155625466829064
485	PQBP1	Q91VJ5;A2AER8;A2AER7	Itzhak 2017	mouse	large protein complex	embr			30.597	Median cellular concentration [nM]	PQBP1	Q91VJ5	0.2457666325195512	-1.4033728415958509		-0.19621356255329925
486	FOXP1	P58462;D3Z6Q4;D3Z6Q3;A0A0R4J282;H3BJ24;A0A0R4J1H9;H3BL33;H3BJM1;E2S038;H3BLF2;P58462-4;H3BJR8;P58462-3;P58462-2;P58462-5	Itzhak 2017	mouse	subcellular not specified	embr			78.832	Median cellular concentration [nM]	FOXP1	P58462	0.017824297620383248	-4.027192717644216		-2.820033438601664
487	TCAF1	Q8BNE1	Itzhak 2017	mouse	endosome	embr			102.73	Median cellular concentration [nM]	TCAF1	Q8BNE1	0.031867706342000826	-3.4461621223300964		-2.2390028432875444
488	MRPL30	Q9D7N6;A0A0A6YXW4	Itzhak 2017	mouse	mitochondria	embr			18.342	Median cellular concentration [nM]	MRPL30	Q9D7N6	0.07938203359167613	-2.5334832135165115		-1.3263239344739604
489	PRPF18	Q8BM39;Q8BM39-2	Itzhak 2017	mouse	er	embr			39.889	Median cellular concentration [nM]	PRPF18	Q8BM39	0.06752738236685908	-2.6952220986691207		-1.488062819626569
490	ELAVL4	A2A9R8;Q8BVA9	Itzhak 2017	mouse	subcellular not specified	embr			40.348	Median cellular concentration [nM]	ELAVL4	Q61701	0.0005859935614322055	-7.442201755764677		-6.235042476722128
491	ELAVL4	Q61701;A2A9R6;A2A9S2;A2A9S0;Q61701-2;A2A9S3	Itzhak 2017	mouse	large protein complex	embr			42.368	Median cellular concentration [nM]	ELAVL4	Q61701	3.5807195094003084	1.2755637604981942		2.4827230395407462
492	FDXR	Q61578	Itzhak 2017	mouse	mitochondria	embr			54.201	Median cellular concentration [nM]	FDXR	Q61578	0.07290338787326693	-2.618620168163036		-1.4114608891204845
493	HMGN3	Q9DCB1-3	Itzhak 2017	mouse	subcellular not specified	embr			10.25	Median cellular concentration [nM]	HMGN3	Q9DCB1	0.026332840092173883	-3.636938446035588	HMGN3	-2.429779166993036
494	IAH1	Q9DB29	Itzhak 2017	mouse	subcellular not specified	embr			27.974	Median cellular concentration [nM]	IAH1	Q9DB29	0.09722277250521093	-2.3307503099231623		-1.1235910308806103
495	ANAPC1	P53995;A2ATQ5	Itzhak 2017	mouse	large protein complex	embr			215.99	Median cellular concentration [nM]	ANAPC1	P53995	0.13105472591249806	-2.0321402879590984		-0.8249810089165464
496	PCTP	P53808;Q5SV41	Itzhak 2017	mouse	subcellular not specified	embr			24.785	Median cellular concentration [nM]	PCTP	P53808	0.0038097665647385797	-5.570187360818042		-4.3630280817754885
497	ZC3H18	Q0P678;H3BIW0;G3X8T2	Itzhak 2017	mouse	large protein complex	embr			105.69	Median cellular concentration [nM]	ZC3H18	Q0P678	0.2540908695722852	-1.3700633217207885		-0.16290404267823622
498	UGP2	Q91ZJ5;Q91ZJ5-2	Itzhak 2017	mouse	subcellular not specified	embr			56.979	Median cellular concentration [nM]	UGP2	Q91ZJ5	0.13100173202671794	-2.0325447342903904		-0.8253854552478388
499	CADPS	Q80TJ1-2;Q80TJ1;K4DI76;J3QJW3;Q80TJ1-4	Itzhak 2017	mouse	large protein complex	embr			154.0	Median cellular concentration [nM]	CADPS	Q80TJ1	0.17518282113266692	-1.7419251581830817		-0.5347658791405305
500	DYSF	Q9ESD7-2;E9PXU9;A0A0N4SUJ2;A0A0N4SUN3;A0A0N4SVX9;Q9ESD7-3;Q9ESD7;E9QL12;E9Q423;A0A0N4SWH3;A0A0N4SWG7;A0A0N4SV63	Itzhak 2017	mouse	subcellular not specified	embr			239.29	Median cellular concentration [nM]	DYSF	Q9ESD7	0.0011285903160580461	-6.786785932956881		-5.579626653914327
501	FGD4	Q91ZT5;F8WGX0;Q91ZT5-2;Q91ZT5-3;Q91ZT5-4	Itzhak 2017	mouse	subcellular not specified	embr			86.54	Median cellular concentration [nM]	FGD4	Q91ZT5	0.019379803515257827	-3.9435238111025		-2.736364532059949
502	PBXIP1	Q3TVI8;D3YY15;D3Z2F0;D3YUE1	Itzhak 2017	mouse	subcellular not specified	embr			81.163	Median cellular concentration [nM]	PBXIP1	Q3TVI8	9.29864e-05	-9.283057312063766		-8.075898033021215
503	GAS1	Q01721;A0A0R4J0T7	Itzhak 2017	mouse	subcellular not specified	embr			35.694	Median cellular concentration [nM]	GAS1	Q01721	0.0028669705328447322	-5.854499370178813		-4.647340091136262
504	UBA2	Q9Z1F9	Itzhak 2017	mouse	large protein complex	embr			70.568	Median cellular concentration [nM]	UBA2	Q9Z1F9	1.832820409778328	0.6058559879410248		1.8130152669835768
505	HBB-Y	Q9CR49	Itzhak 2017	mouse	subcellular not specified	embr			16.145	Median cellular concentration [nM]	HBB-Y	Q9CR49	2.196719524950788	0.7869651225085981		1.99412440155115
506	FAM98B	Q80VD1	Itzhak 2017	mouse	large protein complex	embr			45.349	Median cellular concentration [nM]	FAM98B	Q80VD1	0.6657871445800083	-0.4067852622583062		0.8003740167842452
507	HMGN3	A0A087WSB8	Itzhak 2017	mouse	subcellular not specified	embr			13.802	Median cellular concentration [nM]	HMGN3	A0A087WSB8	1.041835483749714	0.04098404578896435	HMGN3	1.248143324831516
508	HMGN3	Q9DCB1	Itzhak 2017	mouse	subcellular not specified	embr			10.769	Median cellular concentration [nM]	HMGN3	Q9DCB1	0.5072531277380158	-0.6787451342271781	HMGN3	0.5284141448153736
509	SLC25A19	Q9DAM5;A2A9V7;A2A9V5	Itzhak 2017	mouse	subcellular not specified	embr			35.618	Median cellular concentration [nM]	SLC25A19	Q9DAM5	0.004265411960280038	-5.4572165117816365		-4.250057232739083
510	ST3GAL1	P54751;Q544T4	Itzhak 2017	mouse	subcellular not specified	embr			39.072	Median cellular concentration [nM]	ST3GAL1	P54751	0.0026351154236199967	-5.9388282939178225		-4.731669014875268
511	TMEM194B	Q8CB65	Itzhak 2017	mouse	subcellular not specified	embr			47.893	Median cellular concentration [nM]	TMEM194B	Q8CB65	0.0025614314234037178	-5.967189026989572		-4.760029747947018
512	FBXL6	Q9QXW0;Q9QXW0-3;Q9QXW0-2	Itzhak 2017	mouse	subcellular not specified	embr			59.267	Median cellular concentration [nM]	FBXL6	Q9QXW0	0.002576114996210379	-5.961472830350409		-4.754313551307858
513	1110004E09RIK	Q8BL95;D3YUI6;F7C0A6;D3YZC4	Itzhak 2017	mouse	subcellular not specified	embr			33.19	Median cellular concentration [nM]	1110004E09RIK	Q8BL95	0.002581902702829834	-5.9592286701376365		-4.752069391095085
514	CRLS1	E9PUH6;Q80ZM8;A0A0C3SFZ5;E9PYF8	Itzhak 2017	mouse	subcellular not specified	embr			19.481	Median cellular concentration [nM]	CRLS1	Q80ZM8	0.002582889888787364	-5.95884639497284		-4.751687115930287
515	TOX	Q66JW3	Itzhak 2017	mouse	subcellular not specified	embr			57.202	Median cellular concentration [nM]	TOX	Q66JW3	0.002510738284031213	-5.9871784320240415		-4.780019152981491
516	UNC13A	Q4KUS2;H3BJZ7	Itzhak 2017	mouse	subcellular not specified	embr			193.78	Median cellular concentration [nM]	UNC13A	Q4KUS2	0.00012170796384789288	-9.013886121756054		-7.806726842713503
517	DDOST	O54734	Itzhak 2017	mouse	er	embr			49.027	Median cellular concentration [nM]	DDOST	O54734	0.8895852951825359	-0.1169998853183263		1.090159393724225
518	FAF2	Q3TDN2;Q3TDN2-2;D3Z2H4	Itzhak 2017	mouse	large protein complex	embr			52.471	Median cellular concentration [nM]	FAF2	Q3TDN2	0.1822941280239164	-1.7021338083268962		-0.4949745292843446
519	ZC3H4	E9Q8K8;Q6ZPZ3;Q6ZPZ3-2	Itzhak 2017	mouse	large protein complex	embr			136.02	Median cellular concentration [nM]	ZC3H4	Q6ZPZ3	0.13853861059285955	-1.9766062153620363		-0.7694469363194847
520	VPS26B	Q8C0E2;Q8C0E2-2	Itzhak 2017	mouse	endosome	embr			39.124	Median cellular concentration [nM]	VPS26B	Q8C0E2	0.5328889590430638	-0.629442208522175		0.5777170705203765
521	NOTCH1	Q01705-3;Q01705;Q01705-4;Q01705-2	Itzhak 2017	mouse	subcellular not specified	embr			270.58	Median cellular concentration [nM]	NOTCH1	Q01705	0.0021996487788508413	-6.119457577339532		-4.912298298296982
522	NSMCE2	Q91VT1;Q91VT1-2	Itzhak 2017	mouse	subcellular not specified	embr			28.231	Median cellular concentration [nM]	NSMCE2	Q91VT1	0.04308141378019062	-3.1446636096792613		-1.9375043306367103
523	SEMA3C	Q62181	Itzhak 2017	mouse	subcellular not specified	embr			85.288	Median cellular concentration [nM]	SEMA3C	Q62181	0.0009055963915807084	-7.006916835085232		-5.7997575560426835
524	SUGP1	Q8CH02	Itzhak 2017	mouse	nucleus	embr			72.648	Median cellular concentration [nM]	SUGP1	Q8CH02	0.07889796899337775	-2.5395997929904266		-1.332440513947875
525	ASPH	A2AL79;Q6P8S1;A2AL71;A2AL83;A2AL78	Itzhak 2017	mouse	subcellular not specified	embr			20.724	Median cellular concentration [nM]	ASPH	Q6P8S1	0.015778934627534266	-4.149079479941544		-2.941920200898992
526	FARP2	Q91VS8	Itzhak 2017	mouse	subcellular not specified	embr			121.28	Median cellular concentration [nM]	FARP2	Q91VS8	0.0014547420531145722	-6.532926677157952	FARP2	-5.325767398115401
527	CETN2	Q9R1K9;Z4YJH1;B1AUQ7	Itzhak 2017	mouse	subcellular not specified	embr			19.796	Median cellular concentration [nM]	CETN2	Q9R1K9	0.07441004771057468	-2.5981642963881884		-1.3910050173456368
528	CLK2	O35491;F8WHX0;E9Q5Y1;D3Z4P7	Itzhak 2017	mouse	subcellular not specified	embr			59.986	Median cellular concentration [nM]	CLK2	O35491	0.002472946227882847	-6.0023450343578455		-4.795185755315294
529	ZBTB3	Q91X45	Itzhak 2017	mouse	subcellular not specified	embr			55.9	Median cellular concentration [nM]	ZBTB3	Q91X45	0.0028524500000000003	-5.859577004865455		-4.652417725822904
530	FAM58B	Q8QZR8	Itzhak 2017	mouse	subcellular not specified	embr			28.928	Median cellular concentration [nM]	FAM58B	Q8QZR8	0.0024295500000000004	-6.020049223963759		-4.812889944921207
531	OPHN1	Q99J31	Itzhak 2017	mouse	large protein complex	embr			91.984	Median cellular concentration [nM]	OPHN1	Q99J31	0.012382640109847328	-4.391459778415699		-3.184300499373148
532	EML2	E9QK48	Itzhak 2017	mouse	subcellular not specified	embr			90.791	Median cellular concentration [nM]	EML2	E9QK48	0.028816757292068774	-3.546798210630504		-2.3396389315879524
533	DYRK2	Q5U4C9	Itzhak 2017	mouse	subcellular not specified	embr			66.556	Median cellular concentration [nM]	DYRK2	Q5U4C9	0.0003808851968953375	-7.87301254872839		-6.665853269685838
534	GDPD1	Q9CRY7	Itzhak 2017	mouse	er	embr			35.866	Median cellular concentration [nM]	GDPD1	Q9CRY7	0.8959750722425258	-0.10984268755211722		1.0973165914904346
535	NXPH4	G3X9N5	Itzhak 2017	mouse	subcellular not specified	embr			32.882	Median cellular concentration [nM]	NXPH4	G3X9N5	0.0003783195190206288	-7.879771430985381		-6.672612151942829
536	PCGF3	Q8BTQ0;Q8BTQ0-2	Itzhak 2017	mouse	subcellular not specified	embr			28.046	Median cellular concentration [nM]	PCGF3	Q8BTQ0	0.002612641439979853	-5.947393523451503		-4.74023424440895
537	CEP120	Q7TSG1;Q7TSG1-2	Itzhak 2017	mouse	mitochondria	embr			112.58	Median cellular concentration [nM]	CEP120	Q7TSG1	0.005811901847089299	-5.147847421391704		-3.9406881423491527
538	DPP7	Q9ET22	Itzhak 2017	mouse	subcellular not specified	embr			56.253	Median cellular concentration [nM]	DPP7	Q9ET22	0.0016251147469025073	-6.4221768522149825		-5.2150175731724335
539	APLP1	Q03157;A0A0R4IZZ1	Itzhak 2017	mouse	subcellular not specified	embr			72.75	Median cellular concentration [nM]	APLP1	Q03157	0.002894624869374268	-5.8448997551531425		-4.637740476110593
540	SP1	O89090;G3X8Q0;O89090-2	Itzhak 2017	mouse	subcellular not specified	embr			80.73100000000002	Median cellular concentration [nM]	SP1	O89090	0.01816411422117797	-4.0083073774388565		-2.801148098396303
541	FARP2	D3Z4C0	Itzhak 2017	mouse	subcellular not specified	embr			87.861	Median cellular concentration [nM]	FARP2	Q91VS8	0.00021518358086526954	-8.444019029681888	FARP2	-7.236859750639336
542	PKP1	P97350	Itzhak 2017	mouse	subcellular not specified	embr			80.895	Median cellular concentration [nM]	PKP1	P97350	0.0003961402725298199	-7.833742185871996		-6.626582906829443
543	ZMAT2	Q9CPW7	Itzhak 2017	mouse	large protein complex	embr			23.612	Median cellular concentration [nM]	ZMAT2	Q9CPW7	0.5612906072971463	-0.577516491011255		0.6296427880312967
544	FAM92A1	Q8BP22;Z4YJZ2;J3KMP6	Itzhak 2017	mouse	subcellular not specified	embr			39.958	Median cellular concentration [nM]	FAM92A1	Q8BP22	0.002695033551516567	-5.916344625156348		-4.709185346113794
545	RNFT1	Q9DCN7	Itzhak 2017	mouse	subcellular not specified	embr			45.276	Median cellular concentration [nM]	RNFT1	Q9DCN7	0.0003872147032099892	-7.85653123011652		-6.649371951073968
546	WDR90	Q6ZPG2;H7BX49	Itzhak 2017	mouse	large protein complex	embr			202.97	Median cellular concentration [nM]	WDR90	Q6ZPG2	0.0017960583983824138	-6.3221607938276305		-5.115001514785079
547	NDUFA4	Q62425;A0A0N4SVQ1	Itzhak 2017	mouse	mitochondria	embr			9.3267	Median cellular concentration [nM]	NDUFA4	Q62425	2.985848343369104	1.0938839086004923		2.301043187643044
548	LIMK1	P53668;E9PVB6;F6PZ73	Itzhak 2017	mouse	subcellular not specified	embr			72.792	Median cellular concentration [nM]	LIMK1	P53668	0.0058928773888483384	-5.134010879579309		-3.9268516005367573
549	ACP1	Q561M1;Q9D358-2	Itzhak 2017	mouse	subcellular not specified	embr			17.922	Median cellular concentration [nM]	ACP1	Q9D358	0.02761772836929208	-3.5892973802453487	ACP1	-2.382138101202797
550	LUC7L2	Q7TNC4;Q7TNC4-2;Q7TNC4-3;Q7TNC4-4;E9Q715;Q05CX5	Itzhak 2017	mouse	large protein complex	embr			46.582	Median cellular concentration [nM]	LUC7L2	Q7TNC4	1.7031733311967971	0.5324931764172385		1.7396524554597903
551	SLC35A2	Q3UIP1;A2AER4;Q9R0M8	Itzhak 2017	mouse	subcellular not specified	embr			40.765	Median cellular concentration [nM]	SLC35A2	A2AER4	0.0025223354942988854	-5.982570023205488		-4.7754107441629365
552	ASPH	Q8BSY0;A2AL85;Q8CBM2	Itzhak 2017	mouse	er	embr			83.041	Median cellular concentration [nM]	ASPH	Q8BSY0	0.045631706862991665	-3.0871524781460806		-1.8799931991035288
553	SLC35F1	Q8BGK5	Itzhak 2017	mouse	endosome	embr			45.304	Median cellular concentration [nM]	SLC35F1	Q8BGK5	0.02785424935229812	-3.5807697442731867		-2.3736104652306347
554	CCAR1	Q8CH18;Q8CH18-3	Itzhak 2017	mouse	large protein complex	embr			132.06	Median cellular concentration [nM]	CCAR1	Q8CH18	0.8368418654811678	-0.17812015647223353		1.029039122570318
555	GPRIN1	Q3UNH4	Itzhak 2017	mouse	plasma membrane	embr			95.495	Median cellular concentration [nM]	GPRIN1	Q3UNH4	0.14312538296891986	-1.9440342289118344		-0.7368749498692826
556	MTPAP	Q9D0D3	Itzhak 2017	mouse	mitochondria	embr			65.229	Median cellular concentration [nM]	MTPAP	Q9D0D3	0.03145723260555512	-3.4591263507153123		-2.2519670716727607
557	SF3B6	P59708	Itzhak 2017	mouse	large protein complex	embr			14.585	Median cellular concentration [nM]	SF3B6	P59708	1.9653939964037759	0.6756927322980804		1.8828520113406317
558	TRPT1	Q8K3A2	Itzhak 2017	mouse	subcellular not specified	embr			27.353	Median cellular concentration [nM]	TRPT1	Q8K3A2	0.0004028328728393452	-7.816988789627246		-6.609829510584693
559	CREG1	O88668;K4DI63;J3QP41	Itzhak 2017	mouse	subcellular not specified	embr			24.452	Median cellular concentration [nM]	CREG1	O88668	0.0012824613556556002	-6.658974113415747		-5.4518148343731925
560	ZDHHC18	Q5Y5T2	Itzhak 2017	mouse	subcellular not specified	embr			41.147	Median cellular concentration [nM]	ZDHHC18	Q5Y5T2	0.0003969178571606473	-7.831781207600932		-6.624621928558381
561	GM20390	E9PZF0;Q01768;Q5NC82	Itzhak 2017	mouse	actin binding proteins	embr			30.2	Median cellular concentration [nM]	GM20390	Q01768	9.676363902933776	2.269686200859704		3.476845479902256
562	MRGBP	Q9DAT2;Q9DAT2-2	Itzhak 2017	mouse	subcellular not specified	embr			22.436	Median cellular concentration [nM]	MRGBP	Q9DAT2	0.08750536480530785	-2.436055175437415		-1.2288958963948633
563	ATG9A	Q3ZAQ4;A0A087WP33	Itzhak 2017	mouse	subcellular not specified	embr			94.424	Median cellular concentration [nM]	ATG9A	Q3ZAQ4	0.001188365973932273	-6.735176046616522		-5.528016767573972
564	KIAA1429	A2AIV2;E9PZY8;A2AIV2-2	Itzhak 2017	mouse	nucleus	embr			201.44	Median cellular concentration [nM]	KIAA1429	A2AIV2	0.06441855909479816	-2.7423535026872288		-1.5351942236446776
565	ADPRHL2	Q8CG72;Q8CG72-2	Itzhak 2017	mouse	subcellular not specified	embr			39.414	Median cellular concentration [nM]	ADPRHL2	Q8CG72	0.15683506878246328	-1.8525605431230387		-0.6454012640804871
566	CIR1	Q9DA19;Q9DA19-3	Itzhak 2017	mouse	subcellular not specified	embr			51.837	Median cellular concentration [nM]	CIR1	Q9DA19	0.01699289775347336	-4.0749598014274175		-2.8678005223848664
567	CBWD1	Q8VEH6;Q8VEH6-2	Itzhak 2017	mouse	subcellular not specified	embr			43.771	Median cellular concentration [nM]	CBWD1	Q8VEH6	0.041183476483779256	-3.189718159290161		-1.9825588802476093
568	CCDC28B	Q8CEG5;Q9D1N8	Itzhak 2017	mouse	subcellular not specified	embr			22.032	Median cellular concentration [nM]	CCDC28B	Q8CEG5	0.0025783852731118373	-5.960591939117646		-4.753432660075093
569	ALDOC	P05063	Itzhak 2017	mouse	large protein complex	embr			39.394	Median cellular concentration [nM]	ALDOC	P05063	6.185932673170633	1.822277790461431		3.0294370695039827
570	STOML2	Q99JB2;A2AG39;F6WI02	Itzhak 2017	mouse	mitochondria	embr			38.384	Median cellular concentration [nM]	STOML2	Q99JB2	0.35055800003708354	-1.0482291082029331		0.1589301708396187
571	IGSF11	P0C673;D3Z6S7	Itzhak 2017	mouse	subcellular not specified	embr			46.067	Median cellular concentration [nM]	IGSF11	P0C673	0.00019524951777149152	-8.541232239047828		-7.334072960005276
572	PCYT2	Q922E4;A2ABY3;Q3USD5	Itzhak 2017	mouse	subcellular not specified	embr			45.234	Median cellular concentration [nM]	PCYT2	Q922E4	0.08592103371579053	-2.454326617151142		-1.2471673381085908
573	PRR5L	F6VRG5;A2AVJ5	Itzhak 2017	mouse	subcellular not specified	embr			26.247	Median cellular concentration [nM]	PRR5L	F6VRG5	0.0003893520481967445	-7.851026615401001		-6.643867336358451
574	CNPY3	Q9DAU1	Itzhak 2017	mouse	er	embr			30.537	Median cellular concentration [nM]	CNPY3	Q9DAU1	0.22141869921034213	-1.5076998033294218		-0.30054052428687017
575	CSPG4	Q8VHY0;Q8VHY0-2	Itzhak 2017	mouse	subcellular not specified	embr			252.31	Median cellular concentration [nM]	CSPG4	Q8VHY0	0.0004533068659528554	-7.698941253534219		-6.491781974491667
576	RABGEF1	Q9JM13;D3Z2L2	Itzhak 2017	mouse	subcellular not specified	embr			56.868	Median cellular concentration [nM]	RABGEF1	Q9JM13	0.018506298696389832	-3.9896441347695153		-2.7824848557269637
577	DCAF10	A2AKB9;A2AKB9-2;A2AKB9-4	Itzhak 2017	mouse	subcellular not specified	embr			61.558	Median cellular concentration [nM]	DCAF10	A2AKB9	0.021347246135743132	-3.846832534243239		-2.6396732552006874
578	LGALSL	Q8VED9	Itzhak 2017	mouse	subcellular not specified	embr			18.955	Median cellular concentration [nM]	LGALSL	Q8VED9	0.16287000908700155	-1.814802886603696		-0.6076436075611444
579	SH3GL2	Q62420;A2ALV3;Q8BXU5;F6ZL13;A2ALV1	Itzhak 2017	mouse	subcellular not specified	embr			39.955	Median cellular concentration [nM]	SH3GL2	Q62420	0.1408990423104429	-1.9597116570456488		-0.7525523780030972
580	SLTM	Q8CH25-2	Itzhak 2017	mouse	subcellular not specified	embr			115.18	Median cellular concentration [nM]	SLTM	Q8CH25	0.0017560711628803653	-6.344676259032056		-5.137516979989504
581	UBA5	Q8VE47;F6VRI6	Itzhak 2017	mouse	actin binding proteins	embr			44.789	Median cellular concentration [nM]	UBA5	Q8VE47	0.31040177054907364	-1.1698877866008313		0.03727149244172034
582	F11R	O88792	Itzhak 2017	mouse	subcellular not specified	embr			32.423	Median cellular concentration [nM]	F11R	O88792	0.0022235851729807874	-6.1086344429316615		-4.90147516388911
583	HGSNAT	Q3UDW8;Q3UDW8-2	Itzhak 2017	mouse	subcellular not specified	embr			72.503	Median cellular concentration [nM]	HGSNAT	Q3UDW8	0.00016217546083794552	-8.726831717260156		-7.519672438217603
584	DLG3	P70175;Q52KF7;A2BEE9	Itzhak 2017	mouse	endosome	embr			93.481	Median cellular concentration [nM]	DLG3	P70175	0.04328889498485723	-3.1398591437293626		-1.932699864686811
585	AIG1	H7BX91;Q9D8B1-2;Q9D8B1	Itzhak 2017	mouse	subcellular not specified	embr			20.743	Median cellular concentration [nM]	AIG1	Q9D8B1	0.0003842149999999999	-7.864308266226405		-6.657148987183852
586	ZBED6	D2EAC2;D2EAC2-2	Itzhak 2017	mouse	subcellular not specified	embr			109.15	Median cellular concentration [nM]	ZBED6	D2EAC2	0.00041384	-7.790031132269014		-6.582871853226463
587	KIAA1524	Q8BWY9;D3Z7B5	Itzhak 2017	mouse	subcellular not specified	embr			102.04	Median cellular concentration [nM]	KIAA1524	Q8BWY9	0.054006033688098184	-2.9186595036949683		-1.7115002246524162
588	DOPEY1	Q8BL99;H7BWZ9;Q8BL99-5;Q8BL99-6;A0A087WQ48	Itzhak 2017	mouse	subcellular not specified	embr			269.25	Median cellular concentration [nM]	DOPEY1	Q8BL99	0.0008758558036509207	-7.040309088281647		-5.833149809239094
589	RNASEH2C	Q9CQ18;F6ZDT4	Itzhak 2017	mouse	subcellular not specified	embr			17.823	Median cellular concentration [nM]	RNASEH2C	Q9CQ18	0.25196656620472474	-1.3784588740634345		-0.17129959502088266
590	TMEM9	Q9CR23	Itzhak 2017	mouse	subcellular not specified	embr			20.633000000000006	Median cellular concentration [nM]	TMEM9	Q9CR23	0.0165118542856337	-4.1036767144776345		-2.896517435435083
591	CC2D1A	Q8K1A6;E9PX94	Itzhak 2017	mouse	subcellular not specified	embr			103.7	Median cellular concentration [nM]	CC2D1A	Q8K1A6	0.0018691510918061173	-6.282270912788412		-5.075111633745861
592	SMC1A	Q9CU62	Itzhak 2017	mouse	large protein complex	embr			143.23	Median cellular concentration [nM]	SMC1A	Q9CU62	1.2499824573169025	0.2231295170692522		1.4302887961118036
593	SRSF9	Q9D0B0;F6RTE1	Itzhak 2017	mouse	large protein complex	embr			25.661	Median cellular concentration [nM]	SRSF9	Q9D0B0	0.8506570258747072	-0.16174625646917593		1.0454130225733755
594	2810408M09RIK	Q5U452	Itzhak 2017	mouse	subcellular not specified	embr			27.435	Median cellular concentration [nM]	2810408M09RIK	Q5U452	0.09352772646515048	-2.369497346912483		-1.1623380678699315
595	PROSER3	Q7TSA6	Itzhak 2017	mouse	subcellular not specified	embr			67.262	Median cellular concentration [nM]	PROSER3	Q7TSA6	0.0003846474937289986	-7.863183243798747		-6.656023964756195
596	SCAMP3	Q3UXS0;O35609;E9Q855	Itzhak 2017	mouse	endosome	embr			38.586	Median cellular concentration [nM]	SCAMP3	Q3UXS0	0.05605947433681483	-2.8813421100854826		-1.6741828310429308
597	PHF2	Q9WTU0	Itzhak 2017	mouse	nucleus	embr			120.81	Median cellular concentration [nM]	PHF2	Q9WTU0	0.2527453531185093	-1.3753728065383648		-0.16821352749581298
598	RCN2	Q8BP92	Itzhak 2017	mouse	er	embr			37.27	Median cellular concentration [nM]	RCN2	Q8BP92	1.2031523411438798	0.18494506334240207		1.3921043423849535
599	WIBG	Q8CHP5-2	Itzhak 2017	mouse	large protein complex	embr			22.678	Median cellular concentration [nM]	WIBG	Q8CHP5	0.4751671375421498	-0.744088668328913		0.4630706107136389
600	PIGX	Q99LV7;F6YX19;A0A087WSN5;F7DFD7;F6RUP6	Itzhak 2017	mouse	er	embr			28.644	Median cellular concentration [nM]	PIGX	Q99LV7	0.030005920332994294	-3.506360572356689		-2.299201293314138
601	PCBP1	P60335	Itzhak 2017	mouse	large protein complex	embr			37.497	Median cellular concentration [nM]	PCBP1	P60335	8.847584359676938	2.1801444680523736		3.3873037470949257
602	NGRN	Q99KS2	Itzhak 2017	mouse	subcellular not specified	embr			32.446	Median cellular concentration [nM]	NGRN	Q99KS2	0.002787904470099361	-5.882465051341151		-4.675305772298599
603	CUL5	Q9D5V5;E9PV12;G3X914;E9Q6Z0	Itzhak 2017	mouse	large protein complex	embr			90.973	Median cellular concentration [nM]	CUL5	Q9D5V5	0.2829386284302657	-1.262525265527014		-0.05536598648446223
604	MB21D2	D3Z742;Q8C525	Itzhak 2017	mouse	subcellular not specified	embr			55.65600000000001	Median cellular concentration [nM]	MB21D2	D3Z742	0.000597530717645545	-7.422704865194643		-6.215545586152087
605	WIBG	Q8CHP5	Itzhak 2017	mouse	subcellular not specified	embr			22.689	Median cellular concentration [nM]	WIBG	Q8CHP5	0.00024725	-8.305110587461453		-7.097951308418901
606	0610037L13RIK	Q8BHG2;Q8BHG2-3;A2A8E2;B7ZC72;B7ZC71;Q8BHG2-2	Itzhak 2017	mouse	subcellular not specified	embr			18.02	Median cellular concentration [nM]	0610037L13RIK	Q8BHG2	0.8824873880968492	-0.12501078138519026		1.0821484976573612
607	ZBTB2	Q3V3W4	Itzhak 2017	mouse	subcellular not specified	embr			57.28100000000001	Median cellular concentration [nM]	ZBTB2	Q3V3W4	0.016589271700107884	-4.098999075676634		-2.8918397966340823
608	SEC16A	F6T8X6	Itzhak 2017	mouse	subcellular not specified	embr			26.665	Median cellular concentration [nM]	SEC16A	F6T8X6	0.0038015756646948384	-5.572339649588868		-4.365180370546317
609	OLFM1	A3KGE4;G3X9Q7;Q8R357;O88998-3;O88998	Itzhak 2017	mouse	lysosome	embr			51.027	Median cellular concentration [nM]	OLFM1	O88998	0.014511313917078638	-4.2328266636647465		-3.025667384622195
610	EPHA2	Q03145	Itzhak 2017	mouse	subcellular not specified	embr			108.85	Median cellular concentration [nM]	EPHA2	Q03145	4.612174721018274e-05	-9.984225979278767		-8.777066700236219
611	ANK3	A0A087WNU5	Itzhak 2017	mouse	actin binding proteins	embr			315.42	Median cellular concentration [nM]	ANK3	A0A087WNU5	0.022847669532799188	-3.7789061566550894	ANK3	-2.571746877612538
612	BMF	Q91ZE9;A2AV74;A2AV75	Itzhak 2017	mouse	subcellular not specified	embr			20.682	Median cellular concentration [nM]	BMF	Q91ZE9	0.00037903714857517596	-7.877876340336485		-6.670717061293932
613	KIF5A	P33175	Itzhak 2017	mouse	subcellular not specified	embr			117.02	Median cellular concentration [nM]	KIF5A	P33175	0.05254047029909418	-2.9461715435068268		-1.7390122644642756
614	NONO	Q99K48	Itzhak 2017	mouse	large protein complex	embr			54.54	Median cellular concentration [nM]	NONO	Q99K48	11.030740368624388	2.400685954188127		3.60784523323068
615	ZNF667	Q2TL60	Itzhak 2017	mouse	subcellular not specified	embr			70.262	Median cellular concentration [nM]	ZNF667	Q2TL60	0.00251688	-5.984735239770013		-4.777575960727464
616	SUCLG2	Q9Z2I8;Q9Z2I8-2	Itzhak 2017	mouse	mitochondria	embr			46.839	Median cellular concentration [nM]	SUCLG2	Q9Z2I8	0.2708639228173439	-1.3061387140371334		-0.09897943499458164
617	UBE2Q1	Q7TSS2;Q7TSS2-2	Itzhak 2017	mouse	subcellular not specified	embr			46.172	Median cellular concentration [nM]	UBE2Q1	Q7TSS2	0.07939498704735706	-2.5333200481458857		-1.3261607691033346
618	PPP1R14A	Q91VC7	Itzhak 2017	mouse	subcellular not specified	embr			16.649	Median cellular concentration [nM]	PPP1R14A	Q91VC7	0.02275453129049244	-3.7829909758143403		-2.5758316967717887
619	NRBP1	Q99J45;D3YUV1	Itzhak 2017	mouse	golgi	embr			59.865	Median cellular concentration [nM]	NRBP1	Q99J45	0.2233779607750056	-1.4988900508617675		-0.2917307718192159
620	ARHGEF2	Q60875;H3BJ45;H3BJ40;Q60875-5;Q60875-4;H3BJU7;H3BJX8;H3BKH9;Q60875-3	Itzhak 2017	mouse	large protein complex	embr			111.97	Median cellular concentration [nM]	ARHGEF2	Q60875	0.2368376366247561	-1.4403804501525246		-0.2332211711099728
621	ZC3H15	Q3TIV5;Q3TIV5-2	Itzhak 2017	mouse	large protein complex	embr			48.327	Median cellular concentration [nM]	ZC3H15	Q3TIV5	0.461775456723287	-0.7726765304570141		0.4344827485855376
622	PRPF4	Q9DAW6;Q059T9	Itzhak 2017	mouse	large protein complex	embr			58.369	Median cellular concentration [nM]	PRPF4	Q9DAW6	0.7245670183882235	-0.3221810185482249		0.8849782604943268
623	FUBP3	A2AJ72	Itzhak 2017	mouse	large protein complex	embr			61.447	Median cellular concentration [nM]	FUBP3	A2AJ72	0.5284827747429425	-0.637745066931585		0.5694142121109667
624	ATG5	Q99J83	Itzhak 2017	mouse	subcellular not specified	embr			32.402	Median cellular concentration [nM]	ATG5	Q99J83	0.03400855417288422	-3.3811431926901436		-2.173983913647592
625	INTS5	Q8CHT3	Itzhak 2017	mouse	nucleus	embr			108.35	Median cellular concentration [nM]	INTS5	Q8CHT3	0.03087186738051329	-3.477909950541441		-2.270750671498889
626	PDPN	Q62011;A8Y5F6	Itzhak 2017	mouse	subcellular not specified	embr			18.232	Median cellular concentration [nM]	PDPN	Q62011	0.0029042298477221107	-5.841587036487041		-4.634427757444487
627	MAGT1	F6WHL0;A2ADH1;Q9CQY5;F6TBV1;Q9CQY5-2;Q9CQY5-3	Itzhak 2017	mouse	er	embr			38.839	Median cellular concentration [nM]	MAGT1	Q9CQY5	0.06538316455785853	-2.7274904763206		-1.5203311972780469
628	FOXP4	D3Z726;A0A0R4J161;Q9DBY0-3;Q9DBY0;A0A0R4J1I5;Q9DBY0-2	Itzhak 2017	mouse	subcellular not specified	embr			73.789	Median cellular concentration [nM]	FOXP4	Q9DBY0	0.01678573428688778	-4.087225902894675		-2.880066623852123
629	PIAS1	O88907;Q2M4G9	Itzhak 2017	mouse	subcellular not specified	embr			71.617	Median cellular concentration [nM]	PIAS1	O88907	0.017276764451713753	-4.058392775515946		-2.8512334964733945
630	ANK3	S4R2K9;G5E8K5-2;S4R1S2	Itzhak 2017	mouse	actin binding proteins	embr			284.64	Median cellular concentration [nM]	ANK3	G5E8K5	0.013990174143305004	-4.269400042683507	ANK3	-3.062240763640954
631	GAL3ST3	P61315	Itzhak 2017	mouse	subcellular not specified	embr			49.276	Median cellular concentration [nM]	GAL3ST3	P61315	0.0026460969953877355	-5.9346695565962575		-4.727510277553707
632	KIAA0922	Q3U3D7;Q3U3D7-3;Q3U3D7-2;A0A0B4J1F5	Itzhak 2017	mouse	er	embr			175.77	Median cellular concentration [nM]	KIAA0922	Q3U3D7	0.007846178617046645	-4.847728666089814		-3.6405693870472615
633	SNX4	Q91YJ2	Itzhak 2017	mouse	subcellular not specified	embr			51.777	Median cellular concentration [nM]	SNX4	Q91YJ2	0.011002650447051385	-4.5096190854755465		-3.3024598064329957
634	MYCN	P03966;Q3UII1	Itzhak 2017	mouse	subcellular not specified	embr			49.572	Median cellular concentration [nM]	MYCN	P03966	0.017692162578950028	-4.034633529613462		-2.8274742505709103
635	SIPA1L1	Q8C0T5;Q8C0T5-2	Itzhak 2017	mouse	golgi	embr			197.03	Median cellular concentration [nM]	SIPA1L1	Q8C0T5	0.0024689663615367467	-6.003955693038861		-4.796796413996312
636	CUL1	Q9WTX6;Q3TPM3	Itzhak 2017	mouse	large protein complex	embr			89.69	Median cellular concentration [nM]	CUL1	Q9WTX6	0.6714455304654282	-0.3983223825182824		0.8088368965242694
637	NDUFA9	Q9DC69;A0A0R3P9C8	Itzhak 2017	mouse	mitochondria	embr			42.525	Median cellular concentration [nM]	NDUFA9	Q9DC69	0.18000686685512862	-1.7147602796244297		-0.5076010005818781
638	LRCH4	Q921G6;H3BLL3;H3BIX9	Itzhak 2017	mouse	subcellular not specified	embr			73.16199999999998	Median cellular concentration [nM]	LRCH4	Q921G6	0.0017751170859410938	-6.333888894319806		-5.126729615277254
639	BTBD10	E9Q6L8;Q80X66;E9Q6Y9	Itzhak 2017	mouse	subcellular not specified	embr			48.345	Median cellular concentration [nM]	BTBD10	Q80X66	0.00037244360655003874	-7.895424923417534		-6.688265644374982
640	DPYSL5	Q9EQF6	Itzhak 2017	mouse	large protein complex	embr			61.51600000000001	Median cellular concentration [nM]	DPYSL5	Q9EQF6	6.0812725521801685	1.805213975423028		3.0123732544655795
641	TRAPPC10	F8VQF9;Q3TLI0	Itzhak 2017	mouse	large protein complex	embr			141.49	Median cellular concentration [nM]	TRAPPC10	Q3TLI0	0.01075068364263408	-4.532785931766885		-3.325626652724333
642	CLDND1	Q9CQX5;E0CY63;E0CY66	Itzhak 2017	mouse	subcellular not specified	embr			28.572	Median cellular concentration [nM]	CLDND1	Q9CQX5	0.0026615426167919984	-5.928849393158788		-4.721690114116235
643	GM10094	E9Q317;D3Z2N9	Itzhak 2017	mouse	subcellular not specified	embr			19.586	Median cellular concentration [nM]	GM10094	E9Q317	0.017174318468573948	-4.064340123257918		-2.8571808442153666
644	USP42	B2RQC2	Itzhak 2017	mouse	subcellular not specified	embr			146.22	Median cellular concentration [nM]	USP42	B2RQC2	0.01729068270832589	-4.0575874943333465		-2.850428215290793
645	RPP30	O88796	Itzhak 2017	mouse	large protein complex	embr			29.473000000000006	Median cellular concentration [nM]	RPP30	O88796	0.16274544653537934	-1.815567976562097		-0.6084086975195453
646	CELF6	Q7TN33;D3YU11;D6RHP1;D6RGB9	Itzhak 2017	mouse	subcellular not specified	embr			48.205	Median cellular concentration [nM]	CELF6	Q7TN33	0.002833022993129425	-5.8664109419897		-4.659251662947149
647	NR4A3	F6R7A2;Q9QZB6	Itzhak 2017	mouse	subcellular not specified	embr			71.793	Median cellular concentration [nM]	NR4A3	F6R7A2	0.0028464141026210503	-5.861695286518514		-4.654536007475962
648	TMEM50A	Q52KP1;Q9CXL1	Itzhak 2017	mouse	subcellular not specified	embr			17.495	Median cellular concentration [nM]	TMEM50A	Q52KP1	0.0027411	-5.899395979291589		-4.692236700249039
649	ANK3	G5E8K5;G5E8K3;G5E8K2;S4R2S8;G5E8K5-3;S4R236;S4R2J6;S4R165;G5E8K5-5;G5E8K5-4;S4R2F5	Itzhak 2017	mouse	subcellular not specified	embr			214.06	Median cellular concentration [nM]	ANK3	G5E8K5	8.496762578182351e-05	-9.373240247179575		-8.166080968137026
650	GATSL2	Q8CAB8	Itzhak 2017	mouse	subcellular not specified	embr			36.112	Median cellular concentration [nM]	GATSL2	Q8CAB8	0.07207364316308701	-2.6300668609822586		-1.4229075819397068
651	SCYL1	Q9EQC5	Itzhak 2017	mouse	endosome	embr			89.15899999999998	Median cellular concentration [nM]	SCYL1	Q9EQC5	0.04193165688832246	-3.1717142029989205		-1.9645549239563689
652	MRPL19	Q9D338	Itzhak 2017	mouse	mitochondria	embr			33.578	Median cellular concentration [nM]	MRPL19	Q9D338	0.053237298409291936	-2.9329960303698512		-1.7258367513272996
653	ALG9	Q8VDI9;E0CZF3;E0CZ10	Itzhak 2017	mouse	er	embr			69.56	Median cellular concentration [nM]	ALG9	Q8VDI9	0.03116995172999149	-3.4683007338087912		-2.261141454766239
654	DIP2B	B2RQC7	Itzhak 2017	mouse	subcellular not specified	embr			146.7	Median cellular concentration [nM]	DIP2B	Q3UH60	0.002779388454246725	-5.885524355965639		-4.678365076923085
655	TBCE	Q8CIV8;E0CZ81	Itzhak 2017	mouse	subcellular not specified	embr			59.085	Median cellular concentration [nM]	TBCE	Q8CIV8	0.07800250281817885	-2.551014365394786		-1.3438550863522345
656	RC3H1	Q4VGL6;H7BX02	Itzhak 2017	mouse	large protein complex	embr			125.38	Median cellular concentration [nM]	RC3H1	Q4VGL6	0.003078237832819291	-5.7833979779282645		-4.576238698885713
657	BC027231	Q8R2U2	Itzhak 2017	mouse	golgi	embr			63.393	Median cellular concentration [nM]	BC027231	Q8R2U2	0.018596357198118127	-3.984789567007553		-2.777630287965001
658	CAPZA2	P47754;Q5DQJ3;D6RCW7;A0A0N4SVM0	Itzhak 2017	mouse	large protein complex	embr			32.967	Median cellular concentration [nM]	CAPZA2	P47754	1.914853916099085	0.6496413357014699		1.8568006147440217
659	SLC41A1	Q8BJA2;Q8BYR8;G3X937;B2RQZ3;Q921R8-2;Q921R8	Itzhak 2017	mouse	subcellular not specified	embr			54.927	Median cellular concentration [nM]	SLC41A1	Q921R8	0.000381100260335781	-7.872448066967975		-6.665288787925423
660	HNRNPA3	Q8BG05;A2AL12	Itzhak 2017	mouse	large protein complex	embr			39.652	Median cellular concentration [nM]	HNRNPA3	Q8BG05	17.37876191792729	2.8552488812772445		4.062408160319796
661	SEC22C	Q8BXT9	Itzhak 2017	mouse	subcellular not specified	embr			33.913000000000004	Median cellular concentration [nM]	SEC22C	Q8BXT9	0.00038176442971549874	-7.870706815718074		-6.663547536675522
662	GRK6	O70293-2;O70293;Q9EP84	Itzhak 2017	mouse	endosome	embr			67.11399999999999	Median cellular concentration [nM]	GRK6	O70293	0.013349152207537374	-4.31630240120579		-3.109143122163238
663	DDR1	Q03146;Q03146-2;G3UXE5	Itzhak 2017	mouse	plasma membrane	embr			101.16	Median cellular concentration [nM]	DDR1	Q03146	0.005281383552403668	-5.24356717914943		-4.0364079001068776
664	DIP2B	Q3UH60;D3Z5G8;Q3UH60-2	Itzhak 2017	mouse	large protein complex	embr			171.12	Median cellular concentration [nM]	DIP2B	Q3UH60	0.07268067812245563	-2.6216797052492677		-1.4145204262067153
665	PGM2	Q7TSV4	Itzhak 2017	mouse	subcellular not specified	embr			68.747	Median cellular concentration [nM]	PGM2	Q7TSV4	0.5073185499013417	-0.6786161691380503		0.5285431099045015
666	APPBP2	Q9DAX9	Itzhak 2017	mouse	subcellular not specified	embr			66.855	Median cellular concentration [nM]	APPBP2	Q9DAX9	0.013437677868590243	-4.309692736449563		-3.102533457407012
667	EIF3E	P60229;Q3UIG0	Itzhak 2017	mouse	large protein complex	embr			52.22	Median cellular concentration [nM]	EIF3E	P60229	1.1458990010031418	0.1361894826488049		1.3433487616913564
668	ZFP711	F8WGY3;A2ANX9;E9PUP8	Itzhak 2017	mouse	subcellular not specified	embr			86.257	Median cellular concentration [nM]	ZFP711	F8WGY3	0.017340645340182703	-4.0547020914720555		-2.8475428124295057
669	ARHGEF12	F8VQN6	Itzhak 2017	mouse	subcellular not specified	embr			172.47	Median cellular concentration [nM]	ARHGEF12	F8VQN6	2.907887171556009e-05	-10.44549870537904		-9.23833942633649
670	FBLL1	Q80WS3	Itzhak 2017	mouse	subcellular not specified	embr			33.338	Median cellular concentration [nM]	FBLL1	Q80WS3	0.096518807044016	-2.338017397978273		-1.1308581189357212
671	HINT2	Q9D0S9;Q5M9J2	Itzhak 2017	mouse	mitochondria	embr			17.32	Median cellular concentration [nM]	HINT2	Q9D0S9	0.18607638779812974	-1.6815980024910762		-0.4744387234485246
672	PPP6R1	Q7TSI3	Itzhak 2017	mouse	subcellular not specified	embr			94.526	Median cellular concentration [nM]	PPP6R1	Q7TSI3	0.056029193798055	-2.8818824062635047		-1.6747231272209535
673	MED22	Q62276;A2ALA4;Q62276-2	Itzhak 2017	mouse	subcellular not specified	embr			22.282	Median cellular concentration [nM]	MED22	Q62276	0.16026694515089507	-1.8309144468003813		-0.6237551677578301
674	TUBA4A	P68368;A0A0A0MQA5	Itzhak 2017	mouse	subcellular not specified	embr			49.924	Median cellular concentration [nM]	TUBA4A	P68368	0.04243516000676798	-3.159778014935628		-1.952618735893076
675	DNPH1	Q80VJ3	Itzhak 2017	mouse	subcellular not specified	embr			18.977	Median cellular concentration [nM]	DNPH1	Q80VJ3	0.4876658390209428	-0.7181248637861569		0.4890344152563948
676	MICU3	Q9CTY5;F6WMX7	Itzhak 2017	mouse	subcellular not specified	embr			59.809	Median cellular concentration [nM]	MICU3	Q9CTY5	0.004454230517653974	-5.413900956287748		-4.206741677245196
677	FGD1	P52734;A2ALP5	Itzhak 2017	mouse	subcellular not specified	embr			106.36	Median cellular concentration [nM]	FGD1	P52734	0.0016024845120936426	-6.436200034056316		-5.229040755013763
678	SDC3	Q64519	Itzhak 2017	mouse	subcellular not specified	embr			46.00100000000001	Median cellular concentration [nM]	SDC3	Q64519	0.011332782243562257	-4.480055669784383		-3.272896390741831
679	LGALS1	P16045	Itzhak 2017	mouse	subcellular not specified	embr			14.866	Median cellular concentration [nM]	LGALS1	P16045	0.774273137759537	-0.25583057648165874		0.9513287025608927
680	CHD7	A2AJK6;A2AJK6-3	Itzhak 2017	mouse	subcellular not specified	embr			334.06	Median cellular concentration [nM]	CHD7	A2AJK6	0.04626182410411422	-3.073438191393035		-1.866278912350484
681	PHLPP1	Q8CHE4;Q8CHE4-2	Itzhak 2017	mouse	subcellular not specified	embr			182.36	Median cellular concentration [nM]	PHLPP1	Q8CHE4	0.0009477891903002482	-6.961378453538821		-5.754219174496268
682	FV1	P70213	Itzhak 2017	mouse	golgi	embr			51.996	Median cellular concentration [nM]	FV1	P70213	0.032788929354890486	-3.4176643402325952		-2.210505061190044
683	KIAA0195	Q7TSH8	Itzhak 2017	mouse	subcellular not specified	embr			151.79	Median cellular concentration [nM]	KIAA0195	Q7TSH8	0.0009997255207105599	-6.908029795947912		-5.70087051690536
684	SCAF8	Q6DID3	Itzhak 2017	mouse	large protein complex	embr			139.57	Median cellular concentration [nM]	SCAF8	Q6DID3	0.09529145540487877	-2.3508151323114688		-1.1436558532689172
685	JAGN1	Q5XKN4;A0A0N4SV89	Itzhak 2017	mouse	er	embr			21.102	Median cellular concentration [nM]	JAGN1	Q5XKN4	0.2670178244087836	-1.3204398647247777		-0.11328058568222588
686	ADNP2	Q8CHC8	Itzhak 2017	mouse	subcellular not specified	embr			126.77	Median cellular concentration [nM]	ADNP2	Q8CHC8	0.007766431864910685	-4.8579444395213365		-3.650785160478785
687	IGFBPL1	Q80W15	Itzhak 2017	mouse	er	embr			28.572	Median cellular concentration [nM]	IGFBPL1	Q80W15	0.22395540223892768	-1.4963083440972096		-0.28914906505465776
688	BEND6	Q6PFX2;A0A087WSH8;Q6PFX2-2	Itzhak 2017	mouse	subcellular not specified	embr			31.27	Median cellular concentration [nM]	BEND6	Q6PFX2	0.00280215	-5.877368299309594		-4.670209020267042
689	PBDC1	Q9D0B6;Q9D0B6-2	Itzhak 2017	mouse	large protein complex	embr			22.223000000000006	Median cellular concentration [nM]	PBDC1	Q9D0B6	0.4949590771720425	-0.7032801922107084		0.5038790868318435
690	USP32	F8VPZ3	Itzhak 2017	mouse	subcellular not specified	embr			181.73	Median cellular concentration [nM]	USP32	F8VPZ3	0.00111619006446035	-6.797834120867663		-5.590674841825112
691	ST6GAL1	Q64685	Itzhak 2017	mouse	subcellular not specified	embr			46.585	Median cellular concentration [nM]	ST6GAL1	Q64685	0.0025758281417827553	-5.96158418811203		-4.754424909069479
692	AMER2	Q8CCJ4-2	Itzhak 2017	mouse	subcellular not specified	embr			57.354	Median cellular concentration [nM]	AMER2	Q8CCJ4	0.004409827179584253	-5.423919778594153		-4.216760499551604
693	LRRC59	Q922Q8	Itzhak 2017	mouse	er	embr			34.876999999999995	Median cellular concentration [nM]	LRRC59	Q922Q8	2.566204357996454	0.9424279037068044		2.1495871827493565
694	AMER2	A0A0R4J030;Q8CCJ4	Itzhak 2017	mouse	large protein complex	embr			66.432	Median cellular concentration [nM]	AMER2	Q8CCJ4	0.08283512698276016	-2.490903068632587		-1.2837437895900354
695	SNX9	Q91VH2	Itzhak 2017	mouse	subcellular not specified	embr			66.545	Median cellular concentration [nM]	SNX9	Q91VH2	0.005535229008993214	-5.196622338972259		-3.989463059929707
696	MTMR1	Q9Z2C4;I7HJQ9	Itzhak 2017	mouse	large protein complex	embr			75.313	Median cellular concentration [nM]	MTMR1	Q9Z2C4	0.01932839625938996	-3.946179955608872		-2.7390206765663203
697	LTN1	Q6A009	Itzhak 2017	mouse	large protein complex	embr			198.92	Median cellular concentration [nM]	LTN1	Q6A009	0.02047627302318465	-3.8884884766612458		-2.6813291976186946
698	H1F0	P10922	Itzhak 2017	mouse	nucleus	embr			20.861	Median cellular concentration [nM]	H1F0	P10922	7.273264962367313	1.9842052914681567		3.1913645705107085
699	PDCD10	Q8VE70;F8WI55	Itzhak 2017	mouse	endosome	embr			24.715	Median cellular concentration [nM]	PDCD10	Q8VE70	0.09711878007110664	-2.3318205127969294		-1.1246612337543778
700	UBR3	Q5U430;F6QC57;Q5U430-3	Itzhak 2017	mouse	subcellular not specified	embr			212.75	Median cellular concentration [nM]	UBR3	Q5U430	0.002909537982412328	-5.839760979334327		-4.6326017002917785
701	FIP1L1	Q9D824;Q9D824-3;Q9D824-2;Q9D824-4;D3Z3F1	Itzhak 2017	mouse	large protein complex	embr			64.958	Median cellular concentration [nM]	FIP1L1	Q9D824	0.27388706644162675	-1.2950394238293668		-0.08788014478681516
702	ALG14	Q9D081;A0A0G2JEH5	Itzhak 2017	mouse	subcellular not specified	embr			24.429	Median cellular concentration [nM]	ALG14	Q9D081	0.006210178165535996	-5.081565693345888		-3.874406414303336
703	NFXL1	E9Q8I7;E9PZN0	Itzhak 2017	mouse	er	embr			101.51	Median cellular concentration [nM]	NFXL1	E9Q8I7	0.01586316583913816	-4.143755471147997		-2.9365961921054446
704	MRPL48	E9QPQ8;Q8JZS9	Itzhak 2017	mouse	mitochondria	embr			23.985	Median cellular concentration [nM]	MRPL48	Q8JZS9	0.09164982866803408	-2.389780174114056		-1.1826208950715045
705	DLG4	Q62108;Q62108-3;Q62108-2	Itzhak 2017	mouse	plasma membrane	embr			80.471	Median cellular concentration [nM]	DLG4	Q62108	0.06207807243528105	-2.779362453278641		-1.5722031742360896
706	MRPL51	Q9CPY1	Itzhak 2017	mouse	subcellular not specified	embr			15.103	Median cellular concentration [nM]	MRPL51	Q9CPY1	0.03413652095571544	-3.3773874720306933		-2.1702281929881417
707	LRRC8D	Q8BGR2	Itzhak 2017	mouse	plasma membrane	embr			98.112	Median cellular concentration [nM]	LRRC8D	Q8BGR2	0.006971002518777336	-4.9659962311557		-3.758836952113149
708	SOS1	Q62245	Itzhak 2017	mouse	endosome	embr			150.88	Median cellular concentration [nM]	SOS1	Q62245	0.01753375148877159	-4.043627599021487		-2.836468319978936
709	CNR1	P47746	Itzhak 2017	mouse	subcellular not specified	embr			52.83	Median cellular concentration [nM]	CNR1	P47746	0.006347540987925957	-5.0596877870725425		-3.852528508029992
710	CLINT1	Q5SUH7;Q99KN9	Itzhak 2017	mouse	subcellular not specified	embr			67.73	Median cellular concentration [nM]	CLINT1	Q99KN9	0.007260012413246962	-4.925373740333263		-3.718214461290711
711	CMC1	Q9CPZ8	Itzhak 2017	mouse	subcellular not specified	embr			12.552	Median cellular concentration [nM]	CMC1	Q9CPZ8	0.05555014188676749	-2.890469208682524		-1.6833099296399718
712	MCTS1	Q9DB27;Q9DB27-2	Itzhak 2017	mouse	large protein complex	embr			20.555	Median cellular concentration [nM]	MCTS1	Q9DB27	0.5763738009313051	-0.5509988688195132		0.6561604102230385
713	EFNB2	P52800;Q4FJM3	Itzhak 2017	mouse	plasma membrane	embr			37.202	Median cellular concentration [nM]	EFNB2	P52800	0.02175905966350568	-3.827725071921452		-2.6205657928789003
714	SH3BP2	E9QJU7;Q06649;Q5U3L0;Q3UD40	Itzhak 2017	mouse	subcellular not specified	embr			67.995	Median cellular concentration [nM]	SH3BP2	Q06649	0.003654224359587135	-5.611871421820122		-4.40471214277757
715	ZNHIT6	Q3UFB2;Q3UFB2-2;A0A0G2JG05	Itzhak 2017	mouse	subcellular not specified	embr			52.212	Median cellular concentration [nM]	ZNHIT6	Q3UFB2	0.039810604338919565	-3.2236219615043886		-2.016462682461836
716	RCN3	Q8BH97	Itzhak 2017	mouse	er	embr			38.001	Median cellular concentration [nM]	RCN3	Q8BH97	0.112640256276342	-2.1835561113944		-0.9763968323518482
717	AFF4	Q9ESC8	Itzhak 2017	mouse	large protein complex	embr			126.64	Median cellular concentration [nM]	AFF4	Q9ESC8	0.016891530877928145	-4.080942914144999		-2.8737836351024475
718	DPH2	Q9CR25	Itzhak 2017	mouse	subcellular not specified	embr			52.364	Median cellular concentration [nM]	DPH2	Q9CR25	0.026090860957431048	-3.6461701808597256		-2.439010901817174
719	RORB	Q8R1B8;A0A0R4J1H4;Q8R1B8-1	Itzhak 2017	mouse	subcellular not specified	embr			53.117	Median cellular concentration [nM]	RORB	Q8R1B8	0.002696951671572926	-5.915633154312896		-4.708473875270345
720	USP12	Q9D9M2;Q9D9M2-2	Itzhak 2017	mouse	subcellular not specified	embr			42.913	Median cellular concentration [nM]	USP12	Q9D9M2	0.00038927008965498487	-7.8512371373938326		-6.644077858351282
721	TRO	Q6DIC6;E9Q098;E9Q886;E9Q160;A2AFN3	Itzhak 2017	mouse	endosome	embr			206.01	Median cellular concentration [nM]	TRO	Q6DIC6	0.003478122785354192	-5.6612625602361115		-4.454103281193558
722	PLEKHM1	Q7TSI1	Itzhak 2017	mouse	subcellular not specified	embr			118.53	Median cellular concentration [nM]	PLEKHM1	Q7TSI1	0.0017557993792002545	-6.344831039043107		-5.137671760000552
723	RRP12	Q6P5B0;Q3UJA1	Itzhak 2017	mouse	nucleus	embr			143.13	Median cellular concentration [nM]	RRP12	Q6P5B0	0.11768427934095528	-2.139749839133978		-0.9325905600914264
724	DOHH	Q99LN9;D3Z7J7;D3Z6Y9;Q99LN9-2	Itzhak 2017	mouse	subcellular not specified	embr			32.905	Median cellular concentration [nM]	DOHH	Q99LN9	0.03158956361284529	-3.454928478355193		-2.247769199312641
725	MRPL12	Q9DB15	Itzhak 2017	mouse	mitochondria	embr			21.708	Median cellular concentration [nM]	MRPL12	Q9DB15	0.6062333181770861	-0.5004903535179575		0.7066689255245944
726	NXF1	Q99JX7;V9GXF3	Itzhak 2017	mouse	large protein complex	embr			70.29899999999999	Median cellular concentration [nM]	NXF1	Q99JX7	0.6662879419830444	-0.4060333565561696		0.8011259224863818
727	BAP1	Q99PU7	Itzhak 2017	mouse	subcellular not specified	embr			80.491	Median cellular concentration [nM]	BAP1	Q99PU7	0.017415265786085484	-4.050408113375065		-2.8432488343325133
728	SMARCC2	Q3UID0;Q6PDG5;Q6PDG5-2	Itzhak 2017	mouse	nucleus	embr			124.68	Median cellular concentration [nM]	SMARCC2	Q6PDG5	1.9463225976183882	0.6659417447515199		1.8731010237940717
729	D10JHU81E	Q9D172	Itzhak 2017	mouse	mitochondria	embr			28.09	Median cellular concentration [nM]	D10JHU81E	Q9D172	0.4348934625422644	-0.832654191585654		0.3745050874568978
730	TSTD3	Q9D0B5	Itzhak 2017	mouse	subcellular not specified	embr			17.271	Median cellular concentration [nM]	TSTD3	Q9D0B5	0.007214537581460089	-4.931657180083959		-3.724497901041407
731	FLRT2	Q8BLU0	Itzhak 2017	mouse	subcellular not specified	embr			73.947	Median cellular concentration [nM]	FLRT2	Q8BLU0	0.0026115145083265385	-5.947824954550399		-4.740665675507848
732	TSEN34	H7BX14;Q8BMZ5;Q8BMZ5-2;A0A0U1RPF7;D3YY06;D3YWG5;D6RH65;D3YZ84	Itzhak 2017	mouse	subcellular not specified	embr			33.828	Median cellular concentration [nM]	TSEN34	Q8BMZ5	0.007943748188984846	-4.8353700510064135		-3.628210771963861
733	PIH1D1	Q9CQJ2	Itzhak 2017	mouse	subcellular not specified	embr			32.208	Median cellular concentration [nM]	PIH1D1	Q9CQJ2	0.06617271857978937	-2.715487007023685		-1.5083277279811336
734	CPD	O89001	Itzhak 2017	mouse	endosome	embr			152.4	Median cellular concentration [nM]	CPD	O89001	0.02292841731476467	-3.7753782069644073		-2.568218927921856
735	SAP30BP	Q02614	Itzhak 2017	mouse	subcellular not specified	embr			33.832	Median cellular concentration [nM]	SAP30BP	Q02614	0.2299212721259171	-1.4700183237599909		-0.2628590447174393
736	RPLP2	P99027	Itzhak 2017	mouse	large protein complex	embr			11.651	Median cellular concentration [nM]	RPLP2	P99027	17.805288140044233	2.8794954996959166		4.086654778738469
737	EP400	Q8CHI8-3;Q8CHI8-2;Q8CHI8;Q8CHI8-4;Q8CHI8-5	Itzhak 2017	mouse	nucleus	embr			329.48	Median cellular concentration [nM]	EP400	Q8CHI8	0.07025415702896162	-2.6556357977295515		-1.448476518687
738	GHITM	Q91VC9	Itzhak 2017	mouse	subcellular not specified	embr			37.275	Median cellular concentration [nM]	GHITM	Q91VC9	0.01314929520423053	-4.331387118431176		-3.1242278393886247
739	MRPL37	Q921S7	Itzhak 2017	mouse	mitochondria	embr			48.34	Median cellular concentration [nM]	MRPL37	Q921S7	0.15587522947537247	-1.8586994028074149		-0.6515401237648633
740	AIMP1	P31230;Q3UZG4	Itzhak 2017	mouse	large protein complex	embr			33.997	Median cellular concentration [nM]	AIMP1	P31230	1.4558192808861956	0.375568821800466		1.5827281008430174
741	VWA8	Q8CC88;Q8CC88-2	Itzhak 2017	mouse	mitochondria	embr			213.42	Median cellular concentration [nM]	VWA8	Q8CC88	0.011378662318128615	-4.476015403930491		-3.2688561248879395
742	FXR2	Q6P5B5;Q9WVR4	Itzhak 2017	mouse	large protein complex	embr			74.252	Median cellular concentration [nM]	FXR2	Q6P5B5	0.20936888630118866	-1.5636575765846443		-0.3564982975420927
743	GNG12	Q9DAS9;A0A0N4SVT3;A0A0N4SW28	Itzhak 2017	mouse	plasma membrane	embr			7.9972	Median cellular concentration [nM]	GNG12	Q9DAS9	0.06689943107755099	-2.7045648159565956		-1.497405536914044
744	STK16	O88697;A0A087WQT0;Q05DP1	Itzhak 2017	mouse	subcellular not specified	embr			34.381	Median cellular concentration [nM]	STK16	O88697	0.002302268113274386	-6.073860505753663		-4.86670122671111
745	AREL1	Q8CHG5;E9PZX5	Itzhak 2017	mouse	subcellular not specified	embr			94.198	Median cellular concentration [nM]	AREL1	Q8CHG5	0.002108294305831138	-6.16187604427623		-4.9547167652336785
746	NRD1	Q8BHG1;A2A9Q2;A6PWC3	Itzhak 2017	mouse	large protein complex	embr			132.89	Median cellular concentration [nM]	NRD1	Q8BHG1	0.3734800505047092	-0.9848906881390748		0.2222685909034765
747	COMMD4	Q9CQ02	Itzhak 2017	mouse	peroxisome	embr			21.86	Median cellular concentration [nM]	COMMD4	Q9CQ02	0.10507757492443384	-2.253056392805357		-1.045897113762806
748	ZNF354C	Q571J5	Itzhak 2017	mouse	subcellular not specified	embr			64.064	Median cellular concentration [nM]	ZNF354C	Q571J5	0.01856854544653404	-3.986286234820278		-2.7791269557777265
749	TRIM2	Q9ESN6;Q3UHH4;E9QKC6	Itzhak 2017	mouse	large protein complex	embr			81.444	Median cellular concentration [nM]	TRIM2	Q9ESN6	0.6279448173518115	-0.4653029868336722		0.7418562922088796
750	EP400	F6R9G0	Itzhak 2017	mouse	subcellular not specified	embr			34.56	Median cellular concentration [nM]	EP400	F6R9G0	0.025732002603761708	-3.6600198242456963		-2.452860545203144
751	HNRNPUL1	Q8VDM6;Q8VDM6-2;Q8VDM6-3	Itzhak 2017	mouse	large protein complex	embr			96.001	Median cellular concentration [nM]	HNRNPUL1	Q8VDM6	0.5381035260393675	-0.6197043097496976		0.5874549692928541
752	TTC39C	Q8VE09;E9PV21;G3X8X1	Itzhak 2017	mouse	subcellular not specified	embr			65.444	Median cellular concentration [nM]	TTC39C	Q8VE09	0.0003830663207592127	-7.867302422523099		-6.660143143480548
753	HIF1AN	Q8BLR9;Q8BLR9-2	Itzhak 2017	mouse	subcellular not specified	embr			40.241	Median cellular concentration [nM]	HIF1AN	Q8BLR9	0.006940903247416721	-4.970323362007722		-3.7631640829651696
754	DERL1	Q99J56	Itzhak 2017	mouse	subcellular not specified	embr			28.834	Median cellular concentration [nM]	DERL1	Q99J56	0.005425841021168975	-5.216582364627459		-4.009423085584907
755	CENPT	Q3TJM4	Itzhak 2017	mouse	subcellular not specified	embr			56.242	Median cellular concentration [nM]	CENPT	Q3TJM4	0.016735071622792655	-4.090248664507709		-2.8830893854651576
756	NCOA6	Q9JL19;Q5XJV5;A2AQM9	Itzhak 2017	mouse	subcellular not specified	embr			219.66	Median cellular concentration [nM]	NCOA6	Q5XJV5	0.017541219538561158	-4.043201765460764		-2.8360424864182123
757	C1GALT1	Q9JJ06	Itzhak 2017	mouse	subcellular not specified	embr			42.304	Median cellular concentration [nM]	C1GALT1	Q9JJ06	0.0003731843839792871	-7.893437933437594		-6.686278654395043
758	IRAK1BP1	Q9ESJ7;G5E885	Itzhak 2017	mouse	subcellular not specified	embr			28.861	Median cellular concentration [nM]	IRAK1BP1	Q9ESJ7	0.0003844062846390521	-7.8638105317846865		-6.656651252742134
759	NCOR2	F8VQL9;E9Q9V3;Q9WU42;E9PY55;E9Q701;Q9WU42-2;F6Z4B2;D3Z2J5	Itzhak 2017	mouse	large protein complex	embr			273.41	Median cellular concentration [nM]	NCOR2	Q9WU42	0.02256011769472845	-3.791571635400973		-2.5844123563584223
760	RHOT2	Q8JZN7;H3BKJ1	Itzhak 2017	mouse	mitochondria	embr			69.07	Median cellular concentration [nM]	RHOT2	Q8JZN7	0.032477580447133066	-3.427205260086198		-2.2200459810436466
761	AP3D1	O54774	Itzhak 2017	mouse	large protein complex	embr			135.08	Median cellular concentration [nM]	AP3D1	O54774	0.20552253428274	-1.5821995951805337		-0.3750403161379821
762	NMNAT2	Q8BNJ3;A0A087WRE3;Q5HZI3;A0A087WR71	Itzhak 2017	mouse	subcellular not specified	embr			34.504	Median cellular concentration [nM]	NMNAT2	Q8BNJ3	0.00038017052946671183	-7.874890644152781		-6.667731365110228
763	CDYL	Q9WTK2;Q9WTK2-2	Itzhak 2017	mouse	subcellular not specified	embr			65.21	Median cellular concentration [nM]	CDYL	Q9WTK2	0.014072734286839923	-4.263516092206148		-3.0563568131635965
764	ORC4	O88708	Itzhak 2017	mouse	subcellular not specified	embr			49.981	Median cellular concentration [nM]	ORC4	O88708	0.03997487071836505	-3.2195042543295114		-2.01234497528696
765	KDM5A	Q3UXZ9;E9Q8F1	Itzhak 2017	mouse	subcellular not specified	embr			192.21	Median cellular concentration [nM]	KDM5A	Q3UXZ9	0.04939061059756197	-3.007994941728902		-1.8008356626863504
766	TMEM67	Q8BR76;E9QNI1;A2AJP5	Itzhak 2017	mouse	subcellular not specified	embr			111.81	Median cellular concentration [nM]	TMEM67	A2AJP5	0.0012808290721247706	-6.660247698128402		-5.453088419085852
767	COPE	O89079;D3Z315	Itzhak 2017	mouse	large protein complex	embr			34.567	Median cellular concentration [nM]	COPE	O89079	0.7977221315125967	-0.2259949482947231		0.9811643307478284
768	CD200	Q80VX2;O54901;E9QMY1;E9PZI9;Q05D16	Itzhak 2017	mouse	plasma membrane	embr			31.27	Median cellular concentration [nM]	CD200	O54901	0.05370722587948478	-2.9242077263803403		-1.7170484473377887
769	PRKAA2	Q8BRK8	Itzhak 2017	mouse	subcellular not specified	embr			62.022	Median cellular concentration [nM]	PRKAA2	Q8BRK8	0.0030020958859270307	-5.808444605599071		-4.601285326556519
770	CLINT1	Q5SUH6;Q99KN9-2	Itzhak 2017	mouse	large protein complex	embr			69.758	Median cellular concentration [nM]	CLINT1	Q99KN9	0.2393190579393961	-1.4299576468737192		-0.22279836783116733
771	MCU	Q3UMR5;Q3UMR5-2	Itzhak 2017	mouse	mitochondria	embr			39.681	Median cellular concentration [nM]	MCU	Q3UMR5	0.05350582782529395	-2.9279646996988555		-1.7208054206563042
772	RPL10A	Q5XJF6;P53026	Itzhak 2017	mouse	large protein complex	embr			24.831	Median cellular concentration [nM]	RPL10A	Q5XJF6	7.082492425551893	1.9576258832622933		3.1647851623048453
773	FBXL19	Q6PB97;Q6PB97-2;Q6PB97-3;A0A087WQ84	Itzhak 2017	mouse	subcellular not specified	embr			73.78699999999998	Median cellular concentration [nM]	FBXL19	Q6PB97	0.016371114195435812	-4.112236826663256		-2.9050775476207047
774	SEC14L1	A8Y5H7;A8Y5H7-2;A8Y5H7-3	Itzhak 2017	mouse	subcellular not specified	embr			81.215	Median cellular concentration [nM]	SEC14L1	A8Y5H7	0.0020116281583582984	-6.208810855773632		-5.001651576731081
775	MRI1	Q9CQT1;F6YY88	Itzhak 2017	mouse	subcellular not specified	embr			39.41	Median cellular concentration [nM]	MRI1	Q9CQT1	0.2898876100974309	-1.2382619825072343		-0.031102703464682687
776	NUDT13	Q8JZU0	Itzhak 2017	mouse	subcellular not specified	embr			39.136	Median cellular concentration [nM]	NUDT13	Q8JZU0	0.00029875916937392884	-8.115872762724523		-6.908713483681973
777	UBN2	Q80WC1;Q80WC1-4;Q80WC1-2;Q80WC1-3;F6TB64	Itzhak 2017	mouse	subcellular not specified	embr			141.74	Median cellular concentration [nM]	UBN2	Q80WC1	0.014232091512493869	-4.252255898587712		-3.0450966195451588
778	BABAM1	Q3UI43	Itzhak 2017	mouse	large protein complex	embr			36.793	Median cellular concentration [nM]	BABAM1	Q3UI43	0.15682646704877334	-1.8526153903561835		-0.6454561113136317
779	PECAM1	Q08481;B1ARB3;Q08481-2;Q08481-3;Q08481-4	Itzhak 2017	mouse	subcellular not specified	embr			81.262	Median cellular concentration [nM]	PECAM1	Q08481	0.003311348475319383	-5.710399778199406		-4.5032404991568535
780	PRDM16	A2A930;A2A933;A2A931;A2A935-3;A2A935;A2A935-2;A2A934	Itzhak 2017	mouse	large protein complex	embr			138.9	Median cellular concentration [nM]	PRDM16	A2A935	0.14210562823477474	-1.9511846370999308		-0.7440253580573795
781	CDC73	Q8JZM7	Itzhak 2017	mouse	large protein complex	embr			60.576	Median cellular concentration [nM]	CDC73	Q8JZM7	0.3921816300440396	-0.9360302045523288		0.27112907449022305
782	PEBP1	P70296;Q5EBQ2;D3Z1V4;D6RHS6	Itzhak 2017	mouse	large protein complex	embr			20.83	Median cellular concentration [nM]	PEBP1	P70296	8.678528628298695	2.1608520014345145		3.3680112804770665
783	MTIF3	A4QMQ0;Q9CZD5	Itzhak 2017	mouse	subcellular not specified	embr			31.739	Median cellular concentration [nM]	MTIF3	Q9CZD5	0.007381335204961225	-4.908800734652715		-3.7016414556101633
784	CORO1A	O89053;Q3U1N0;G3UYK8	Itzhak 2017	mouse	actin binding proteins	embr			50.989	Median cellular concentration [nM]	CORO1A	O89053	0.2716621077202343	-1.3031962359481035		-0.09603695690555193
785	PRRC1	Q3UPH1	Itzhak 2017	mouse	subcellular not specified	embr			46.297	Median cellular concentration [nM]	PRRC1	Q3UPH1	0.05792520231263761	-2.848602716004495		-1.6414434369619433
786	BCLAF1	Q8K019;Q8K019-2	Itzhak 2017	mouse	large protein complex	embr			106.0	Median cellular concentration [nM]	BCLAF1	Q8K019	0.9478637751723604	-0.05354448412809836		1.1536147949144528
787	LMF1	Q3U3R4-2;Q3U3R4;Z4YJR1	Itzhak 2017	mouse	subcellular not specified	embr			65.078	Median cellular concentration [nM]	LMF1	Q3U3R4	0.011943548376759731	-4.4275640311848665		-3.220404752142315
788	HUWE1	Q7TMY8;A2AFQ0;Q7TMY8-3;Q7TMY8-4;Q7TMY8-2	Itzhak 2017	mouse	large protein complex	embr			482.63	Median cellular concentration [nM]	HUWE1	Q7TMY8	0.1991721353603461	-1.6135858263453269		-0.4064265473027755
789	SRP9	P49962;Q5EAT0;D3YZX8	Itzhak 2017	mouse	large protein complex	embr			10.194	Median cellular concentration [nM]	SRP9	P49962	0.7039076155085983	-0.3511081594059793		0.8560511196365725
790	ERLEC1	Q8VEH8;F6Z458	Itzhak 2017	mouse	er	embr			54.90600000000001	Median cellular concentration [nM]	ERLEC1	Q8VEH8	0.06347284855337754	-2.757143046359245		-1.5499837673166934
791	JAM3	Q9D8B7;E9Q769	Itzhak 2017	mouse	plasma membrane	embr			34.837	Median cellular concentration [nM]	JAM3	Q9D8B7	0.0596485180206516	-2.819285975329382		-1.6121266962868304
792	IMMT	Q8CAQ8-2	Itzhak 2017	mouse	mitochondria	embr			82.928	Median cellular concentration [nM]	IMMT	Q8CAQ8	1.0421776739116997	0.04131244118685619		1.248471720229408
793	ELOVL5	Q8BHI7;D3Z136	Itzhak 2017	mouse	subcellular not specified	embr			35.332	Median cellular concentration [nM]	ELOVL5	Q8BHI7	0.04384552975526696	-3.127082509368184		-1.9199232303256317
794	1110051M20RIK	Q8BHR8-2;Q8BHR8;A2AII6	Itzhak 2017	mouse	subcellular not specified	embr			37.395	Median cellular concentration [nM]	1110051M20RIK	Q8BHR8	0.003381387245643421	-5.6894692259844675		-4.482309946941916
795	THAP1	Q8CHW1;D3YTK5	Itzhak 2017	mouse	subcellular not specified	embr			24.611	Median cellular concentration [nM]	THAP1	Q8CHW1	0.0034641943420945648	-5.665275186479652		-4.458115907437104
796	ACVR2A	P27038;A2AI38	Itzhak 2017	mouse	subcellular not specified	embr			57.889	Median cellular concentration [nM]	ACVR2A	P27038	0.0032421694371670344	-5.73151259387361		-4.524353314831059
797	YIF1B	Q9CX30;Q9CX30-2;D3YY42;D3Z5F9	Itzhak 2017	mouse	golgi	embr			33.982	Median cellular concentration [nM]	YIF1B	Q9CX30	0.029150599078921195	-3.535279814804323		-2.328120535761772
798	EXOG	Q8C163;E9PZS5	Itzhak 2017	mouse	mitochondria	embr			41.383	Median cellular concentration [nM]	EXOG	Q8C163	0.1176454837679714	-2.140079551558133		-0.9329202725155818
799	CALR	P14211;B2MWM9	Itzhak 2017	mouse	er	embr			47.994	Median cellular concentration [nM]	CALR	P14211	8.552814010371096	2.1462603528192505		3.3534196318618026
800	KIAA1109	A2AAE1;A2AAE1-3;A2AAE1-6;A2AAE1-2;A2AAE1-4	Itzhak 2017	mouse	plasma membrane	embr			555.36	Median cellular concentration [nM]	KIAA1109	A2AAE1	0.0008676422104289303	-7.049731128248353		-5.8425718492058
801	UBE2I	P63280;G3UYP0;Q8CFZ0	Itzhak 2017	mouse	large protein complex	embr			18.007	Median cellular concentration [nM]	UBE2I	P63280	5.015740969158997	1.612581161079916		2.8197404401224686
802	SCLY	Q9JLI6;A0A0R4J069;Q9JLI6-2	Itzhak 2017	mouse	subcellular not specified	embr			47.173	Median cellular concentration [nM]	SCLY	Q9JLI6	0.03052627111079896	-3.489167618220942		-2.2820083391783905
803	LYRM5	Q91V16	Itzhak 2017	mouse	subcellular not specified	embr			10.390999999999998	Median cellular concentration [nM]	LYRM5	Q91V16	0.003153349904466677	-5.759289929483986		-4.552130650441434
804	FECH	P22315;Q544X6	Itzhak 2017	mouse	mitochondria	embr			47.13	Median cellular concentration [nM]	FECH	P22315	0.04931628247668311	-3.0095009791010208		-1.8023417000584687
805	SDHAF1	Q3U276	Itzhak 2017	mouse	subcellular not specified	embr			13.142	Median cellular concentration [nM]	SDHAF1	Q3U276	0.014377147970651203	-4.2421152794160815		-3.0349560003735307
806	CMTR1	Q9DBC3	Itzhak 2017	mouse	large protein complex	embr			95.675	Median cellular concentration [nM]	CMTR1	Q9DBC3	0.11360784259900372	-2.1750027381149666		-0.9678434590724152
807	ERCC2	O08811;E9Q6K1;F6YA33	Itzhak 2017	mouse	subcellular not specified	embr			86.84100000000002	Median cellular concentration [nM]	ERCC2	O08811	0.028786826277830618	-3.547837417397753		-2.3406781383552016
808	NME3	Q9WV85	Itzhak 2017	mouse	mitochondria	embr			19.099	Median cellular concentration [nM]	NME3	Q9WV85	0.07672676559819268	-2.5675046667086217		-1.3603453876660705
809	LMCD1	Q3TVW6;Q8VEE1	Itzhak 2017	mouse	subcellular not specified	embr			40.996	Median cellular concentration [nM]	LMCD1	Q8VEE1	0.05499055894151286	-2.900593764093033		-1.6934344850504819
810	TADA2B	D3Z4Z0;D3YW26	Itzhak 2017	mouse	subcellular not specified	embr			48.558	Median cellular concentration [nM]	TADA2B	D3Z4Z0	0.014612399730365988	-4.225884814115723		-3.0187255350731714
811	TXNDC15	Q6P6J9	Itzhak 2017	mouse	subcellular not specified	embr			38.146	Median cellular concentration [nM]	TXNDC15	Q6P6J9	0.025606445720755558	-3.664911173222373		-2.4577518941798218
812	KBP	Q6ZPU9;H3BIY2;Q6ZPU9-2	Itzhak 2017	mouse	subcellular not specified	embr			71.051	Median cellular concentration [nM]	KBP	Q6ZPU9	0.09516257705211642	-2.3521685126602203		-1.1450092336176685
813	SZT2	A2A9C3;A2A9C3-2	Itzhak 2017	mouse	subcellular not specified	embr			377.62	Median cellular concentration [nM]	SZT2	A2A9C3	0.0004557685770684504	-7.693525383703703		-6.4863661046611485
814	BOD1L	E9Q6J5;E9Q6J5-2;A0A0J9YUV5;E9Q6J5-3	Itzhak 2017	mouse	nucleus	embr			327.45	Median cellular concentration [nM]	BOD1L	E9Q6J5	0.05927061808181184	-2.825641574996308		-1.6184822959537564
815	TYW1	Q8BJM7;A0A0R4J0L2	Itzhak 2017	mouse	er	embr			81.598	Median cellular concentration [nM]	TYW1	Q8BJM7	0.014075999928601878	-4.263284064595129		-3.0561247855525773
816	GLT28D2	Q8BML3;Q9D8C3-2;E9PX10	Itzhak 2017	mouse	subcellular not specified	embr			18.446	Median cellular concentration [nM]	GLT28D2	Q9D8C3	0.013804324539795493	-4.28277336346092		-3.075614084418368
817	PQLC1	Q80XM9;Q80XM9-2	Itzhak 2017	mouse	subcellular not specified	embr			30.579	Median cellular concentration [nM]	PQLC1	Q80XM9	0.00340113	-5.683647549635849		-4.476488270593298
818	PREP	Q9QUR6;Q543B9	Itzhak 2017	mouse	plasma membrane	embr			80.751	Median cellular concentration [nM]	PREP	Q9QUR6	1.2335491297877046	0.2098954857747256		1.4170547648172769
819	AMDHD2	Q8JZV7;F6UP77	Itzhak 2017	mouse	subcellular not specified	embr			43.5	Median cellular concentration [nM]	AMDHD2	Q8JZV7	0.03627195325592488	-3.3167104739274085		-2.109551194884857
820	MT1	P02802	Itzhak 2017	mouse	subcellular not specified	embr			6.0181	Median cellular concentration [nM]	MT1	P02802	0.12448193323530933	-2.083594688183342		-0.8764354091407904
821	STXBP4	Q9WV89;Q9WV89-4;Q9WV89-2	Itzhak 2017	mouse	subcellular not specified	embr			61.688	Median cellular concentration [nM]	STXBP4	Q9WV89	0.005710774208388913	-5.165400676346283		-3.9582413973037314
822	KMT2C	Q8BRH4;F8WI37;Q8BRH4-2;G3UY45	Itzhak 2017	mouse	subcellular not specified	embr			540.18	Median cellular concentration [nM]	KMT2C	Q8BRH4	0.0035372541989656327	-5.644404502818272		-4.437245223775721
823	SPR	Q91XH5;G3UXX3;Q64105	Itzhak 2017	mouse	actin binding proteins	embr			27.928	Median cellular concentration [nM]	SPR	Q64105	0.8318653222090701	-0.1840847236085382		1.0230745554340133
824	CMAS	A0A0R4J0B4;Q99KK2;Q99KK2-2	Itzhak 2017	mouse	nucleus	embr			48.029	Median cellular concentration [nM]	CMAS	Q99KK2	0.4592834078975641	-0.7780878130632697		0.4290714659792818
825	TMEM44	E9Q4M0;F7D1Q2	Itzhak 2017	mouse	subcellular not specified	embr			47.76600000000001	Median cellular concentration [nM]	TMEM44	E9Q4M0	0.000380141	-7.874968321435268		-6.667809042392715
826	PPP1R12C	F6XWD4	Itzhak 2017	mouse	subcellular not specified	embr			76.641	Median cellular concentration [nM]	PPP1R12C	Q3UMT1	7.7790800838531e-05	-9.461487374920953		-8.254328095878401
827	MT-ND2	Q9MD59;P03893	Itzhak 2017	mouse	subcellular not specified	embr			38.752	Median cellular concentration [nM]	MT-ND2	P03893	0.0015370022861401346	-6.477921327022663		-5.270762047980113
828	TIMM8A1	Q9WVA2	Itzhak 2017	mouse	mitochondria	embr			11.042	Median cellular concentration [nM]	TIMM8A1	Q9WVA2	0.3846691499405696	-0.9553716649516456		0.25178761409090633
829	TMEM126A	Q9D8Y1;D6RG44	Itzhak 2017	mouse	subcellular not specified	embr			21.539	Median cellular concentration [nM]	TMEM126A	Q9D8Y1	0.04043610048434442	-3.2080323166715408		-2.0008730376289896
830	CUL2	Q9D4H8;Q9D4H8-2;E0CYT5	Itzhak 2017	mouse	large protein complex	embr			86.876	Median cellular concentration [nM]	CUL2	Q9D4H8	0.3128049640350997	-1.1621754007594742		0.0449838782830776
831	ABCE1	P61222;Q3UHY8	Itzhak 2017	mouse	large protein complex	embr			67.314	Median cellular concentration [nM]	ABCE1	P61222	0.6532705492336238	-0.4257639181552035		0.7813953608873483
832	PIEZO1	E2JF22;F7AC58;E9PUQ9	Itzhak 2017	mouse	subcellular not specified	embr			292.0	Median cellular concentration [nM]	PIEZO1	E2JF22	7.914352345454426e-06	-11.74683269420105		-10.539673415158498
833	MSMO1	Q9CRA4;D3Z458	Itzhak 2017	mouse	er	embr			34.772	Median cellular concentration [nM]	MSMO1	Q9CRA4	0.16878597401443038	-1.7791237926042132		-0.5719645135616613
834	HNRNPH2	P70333	Itzhak 2017	mouse	large protein complex	embr			49.279	Median cellular concentration [nM]	HNRNPH2	P70333	0.5032412089763713	-0.6866856831168068		0.5204735959257447
835	SLC17A5	Q8BN82;Q8BN82-2;Q8BN82-3	Itzhak 2017	mouse	subcellular not specified	embr			54.369	Median cellular concentration [nM]	SLC17A5	Q8BN82	0.0003096690993625292	-8.08000625199624		-6.872846972953688
836	NACAD	Q5SWP3	Itzhak 2017	mouse	endosome	embr			156.76	Median cellular concentration [nM]	NACAD	Q5SWP3	0.05953266954168945	-2.8212300491856395		-1.614070770143088
837	MT-ND4	Q7JCY6;P03911	Itzhak 2017	mouse	mitochondria	embr			51.881	Median cellular concentration [nM]	MT-ND4	P03911	0.04571209981842879	-3.0853922498587925		-1.8782329708162409
838	ARHGAP23	Q69ZH9;F8VQ11;B1AQY2;D6RDB5	Itzhak 2017	mouse	subcellular not specified	embr			161.83	Median cellular concentration [nM]	ARHGAP23	Q69ZH9	0.001927053615237521	-6.251763066772709		-5.044603787730157
839	CMTM4	Q8CJ61	Itzhak 2017	mouse	subcellular not specified	embr			22.921	Median cellular concentration [nM]	CMTM4	Q8CJ61	0.01316218301042802	-4.330407484590537		-3.123248205547984
840	PPP2R1B	Q7TNP2;Q3TTF6;H3BKU1;G3UWS4;H3BLQ0;H3BLE7;H3BIV7	Itzhak 2017	mouse	large protein complex	embr			65.934	Median cellular concentration [nM]	PPP2R1B	Q7TNP2	0.2857231480716953	-1.2527319507254902		-0.04557267168293855
841	CENPM	Q9CQA0;Q9CQA0-2	Itzhak 2017	mouse	subcellular not specified	embr			20.039	Median cellular concentration [nM]	CENPM	Q9CQA0	0.013611055312869751	-4.296872925804608		-3.0897136467620565
842	RBM17	Q8JZX4	Itzhak 2017	mouse	large protein complex	embr			45.303	Median cellular concentration [nM]	RBM17	Q8JZX4	0.876638537730917	-0.13166052923170854		1.0754987498108433
843	RPA3	Q9CQ71	Itzhak 2017	mouse	large protein complex	embr			13.584	Median cellular concentration [nM]	RPA3	Q9CQ71	0.7274453169922814	-0.3182164484079168		0.888942830634635
844	CHMP2B	Q8BJF9	Itzhak 2017	mouse	er	embr			23.934	Median cellular concentration [nM]	CHMP2B	Q8BJF9	0.027213858660800002	-3.604028925847888		-2.396869646805336
845	TBC1D14	Q8CGA2;E9PYB1;E9Q2V7;E9Q8K4;G3UVU5;G3UWY9;E9PZY7	Itzhak 2017	mouse	subcellular not specified	embr			78.314	Median cellular concentration [nM]	TBC1D14	Q8CGA2	0.00279329	-5.880535166403076		-4.6733758873605264
846	GRIA2	P23819-4;E9QKC0;P23819-3;A0A0A6YW90;P23819-2	Itzhak 2017	mouse	er	embr			102.85	Median cellular concentration [nM]	GRIA2	P23819	0.036737827249716325	-3.303948339492732		-2.0967890604501798
847	RPLP0	P14869;Q5M8R8;E9Q070;S4R1N1;D3YVM5	Itzhak 2017	mouse	large protein complex	embr			34.216	Median cellular concentration [nM]	RPLP0	P14869	6.037613515885239	1.7980088206048774		3.0051680996474293
848	SCPEP1	Q920A5	Itzhak 2017	mouse	lysosome	embr			50.964	Median cellular concentration [nM]	SCPEP1	Q920A5	0.0826877427459475	-2.4926839014082027		-1.2855246223656511
849	AKR1A1	Q9JII6;Q540D7;B1AXW3	Itzhak 2017	mouse	large protein complex	embr			36.586	Median cellular concentration [nM]	AKR1A1	Q9JII6	1.4569935593543308	0.3763751067189672		1.5835343857615192
850	MT2	P02798	Itzhak 2017	mouse	subcellular not specified	embr			6.1153	Median cellular concentration [nM]	MT2	P02798	0.1939336139610666	-1.640239374558223		-0.4330800955156715
851	BCLAF1	F8WI22;A0A087WRN1;A0A087WQA0;Q8K019-3	Itzhak 2017	mouse	subcellular not specified	embr			100.28	Median cellular concentration [nM]	BCLAF1	Q8K019	0.011681414521794869	-4.44975620259678		-3.2425969235542285
852	CNOT6L	Q8VEG6-2;Q8VEG6;Q8VEG6-3	Itzhak 2017	mouse	subcellular not specified	embr			62.452	Median cellular concentration [nM]	CNOT6L	Q8VEG6	0.003899878424925576	-5.546809899428434		-4.339650620385882
853	SRRM1	Q52KI8;A2A8V9;A2A8V8;E9PUK6;E9QKA4;Q52KI8-2;A2A983	Itzhak 2017	mouse	large protein complex	embr			106.86	Median cellular concentration [nM]	SRRM1	Q52KI8	0.3469320680262921	-1.0586262875772834		0.14853299146526844
854	FOXG1	Q60987;Q3V1Q8	Itzhak 2017	mouse	large protein complex	embr			51.624	Median cellular concentration [nM]	FOXG1	Q60987	0.5113009782896957	-0.6707968635600603		0.5363624154824915
855	SCAMP2	Q9ERN0;Q3TAL2	Itzhak 2017	mouse	endosome	embr			36.464	Median cellular concentration [nM]	SCAMP2	Q9ERN0	0.02543699558438456	-3.6715506455824363		-2.4643913665398847
856	CYFIP1	Q7TMB8;Q7TMB8-2;A0A0U1RQ05	Itzhak 2017	mouse	large protein complex	embr			145.24	Median cellular concentration [nM]	CYFIP1	Q7TMB8	0.04131520056153668	-3.186524794392348		-1.9793655153497958
857	CSAD	Q9DBE0	Itzhak 2017	mouse	subcellular not specified	embr			55.144	Median cellular concentration [nM]	CSAD	Q9DBE0	0.01705244149938654	-4.071461889059285		-2.864302610016733
858	MROH1	D3Z624;G3XA21;E0CZ22	Itzhak 2017	mouse	subcellular not specified	embr			122.19	Median cellular concentration [nM]	MROH1	E0CZ22	0.0008241030000000001	-7.101215035866653		-5.8940557568241
859	SFN	O70456	Itzhak 2017	mouse	subcellular not specified	embr			27.706	Median cellular concentration [nM]	SFN	O70456	2.3871505726702704	0.8701004256647725		2.077259704707324
860	ZCCHC9	Q8R1J3	Itzhak 2017	mouse	subcellular not specified	embr			30.488000000000003	Median cellular concentration [nM]	ZCCHC9	Q8R1J3	0.00342479	-5.676715123016334		-4.469555843973782
861	ZFP189	Q8BKP2	Itzhak 2017	mouse	subcellular not specified	embr			70.521	Median cellular concentration [nM]	ZFP189	Q8BKP2	0.0034580620148285373	-5.667046958154683		-4.4598876791121285
862	PDK1	Q8BFP9	Itzhak 2017	mouse	mitochondria	embr			48.994	Median cellular concentration [nM]	PDK1	Q8BFP9	0.029296971170924817	-3.530271141308452		-2.3231118622659004
863	SUN2	Q8BJS4;Q8BJS4-2;Q8BJS4-3	Itzhak 2017	mouse	nucleus	embr			81.604	Median cellular concentration [nM]	SUN2	Q8BJS4	0.523274016728329	-0.647650019563009		0.5595092594795426
864	SH3PXD2B	A2AAY5	Itzhak 2017	mouse	large protein complex	embr			101.52	Median cellular concentration [nM]	SH3PXD2B	A2AAY5	0.07347430516568358	-2.610819523466566		-1.4036602444240145
865	ANXA5	P48036	Itzhak 2017	mouse	plasma membrane	embr			35.75199999999999	Median cellular concentration [nM]	ANXA5	P48036	0.2938973247649592	-1.2245248081337083		-0.017365529091156514
866	COMMD8	Q4QQP1;Q9CZG3	Itzhak 2017	mouse	endosome	embr			20.852	Median cellular concentration [nM]	COMMD8	Q9CZG3	0.1411409632920224	-1.9579961483511048		-0.7508368693085539
867	VPS45	P97390	Itzhak 2017	mouse	endosome	embr			65.05199999999999	Median cellular concentration [nM]	VPS45	P97390	0.08950186062540827	-2.413495864806712		-1.2063365857641597
868	H2AFV	Q3THW5;P0C0S6;B2RVP5;Q8R029;Q3UA95	Itzhak 2017	mouse	large protein complex	embr			13.509	Median cellular concentration [nM]	H2AFV	Q3THW5	17.74250684683536	2.8759632773171866		4.083122556359738
869	PGRMC1	O55022;Q3TXU8	Itzhak 2017	mouse	er	embr			21.694000000000006	Median cellular concentration [nM]	PGRMC1	O55022	2.671314589953793	0.9825707070327548		2.1897299860753066
870	NUP214	Q80U93	Itzhak 2017	mouse	nucleus	embr			212.98	Median cellular concentration [nM]	NUP214	Q80U93	0.1744883613310642	-1.7458972368072003		-0.5387379577646487
871	NLE1	Q8VEJ4	Itzhak 2017	mouse	subcellular not specified	embr			53.133	Median cellular concentration [nM]	NLE1	Q8VEJ4	0.07812584449751571	-2.549434361415793		-1.342275082373242
872	RNPEP	Q8VCT3;E9PYF1	Itzhak 2017	mouse	subcellular not specified	embr			72.415	Median cellular concentration [nM]	RNPEP	Q8VCT3	0.3693631649785885	-0.9959749320021916		0.21118434704036027
873	NUP153	E9Q3G8	Itzhak 2017	mouse	nucleus	embr			152.01	Median cellular concentration [nM]	NUP153	E9Q3G8	0.2955564939973405	-1.2188952793686811		-0.011736000326129314
874	SYT6	Q9R0N8;Q3UY13;Q8C8S6;Q9R0N8-2	Itzhak 2017	mouse	subcellular not specified	embr			57.203	Median cellular concentration [nM]	SYT6	Q9R0N8	0.0003924879620574369	-7.843004691129501		-6.635845412086949
875	IMMT	E9PVS5	Itzhak 2017	mouse	subcellular not specified	embr			19.676	Median cellular concentration [nM]	IMMT	E9PVS5	0.021089657493662626	-3.858972524847953	IMMT	-2.6518132458054025
876	DIP2A	F8WI56;D3Z7D3;Q8BWT5	Itzhak 2017	mouse	subcellular not specified	embr			169.52	Median cellular concentration [nM]	DIP2A	D3Z7D3	0.0010065071884989198	-6.901269170834503		-5.6941098917919515
877	RNASEH1	E9QLN8	Itzhak 2017	mouse	subcellular not specified	embr			31.777	Median cellular concentration [nM]	RNASEH1	E9QLN8	0.000303403	-8.100448603162013		-6.8932893241194595
878	SEMA4C	Q64151	Itzhak 2017	mouse	plasma membrane	embr			92.555	Median cellular concentration [nM]	SEMA4C	Q64151	0.015691749585689918	-4.154620208849728		-2.9474609298071766
879	PUM1	Q80U78-2;E9Q6M7	Itzhak 2017	mouse	large protein complex	embr			126.33	Median cellular concentration [nM]	PUM1	Q80U78	0.20890804028088528	-1.5658611225011898		-0.3587018434586382
880	NBEA	Q9EPN1;Q9EPN1-4;Q9EPN1-3	Itzhak 2017	mouse	endosome	embr			326.74	Median cellular concentration [nM]	NBEA	Q9EPN1	0.18210091655453026	-1.7031942590128601		-0.4960349799703085
881	DECR2	Q9WV68;Q3UVJ7	Itzhak 2017	mouse	subcellular not specified	embr			31.3	Median cellular concentration [nM]	DECR2	Q9WV68	0.0030916273957901203	-5.779057661407733		-4.571898382365181
882	LRFN1	Q2WF71;Q2WF71-3;Q2WF71-2	Itzhak 2017	mouse	subcellular not specified	embr			81.944	Median cellular concentration [nM]	LRFN1	Q2WF71	0.0008015544028760619	-7.1289577118911955		-5.921798432848643
883	PEX2	Q91YZ5	Itzhak 2017	mouse	subcellular not specified	embr			34.943000000000005	Median cellular concentration [nM]	PEX2	Q91YZ5	0.003415049719550216	-5.679563226899858		-4.472403947857306
884	ANKFY1	Q810B6	Itzhak 2017	mouse	large protein complex	embr			128.65	Median cellular concentration [nM]	ANKFY1	Q810B6	0.15864851954871806	-1.841064092551984		-0.6339048135094318
885	GM3839	S4R1W1	Itzhak 2017	mouse	large protein complex	embr			35.812	Median cellular concentration [nM]	GM3839	S4R1W1	0.7839544735550653	-0.2434043297628945		0.9637549492796572
886	IMMT	E9Q800;E9QAY6	Itzhak 2017	mouse	subcellular not specified	embr			75.6	Median cellular concentration [nM]	IMMT	Q8CAQ8	0.001410710712513377	-6.563661650155384	IMMT	-5.356502371112831
887	FAM114A2	Q8VE88-2;Q8VE88	Itzhak 2017	mouse	actin binding proteins	embr			53.375	Median cellular concentration [nM]	FAM114A2	Q8VE88	0.3091492266204139	-1.1739311846128608		0.03322809442969099
888	SCARB2	O35114	Itzhak 2017	mouse	lysosome	embr			54.043	Median cellular concentration [nM]	SCARB2	O35114	0.13335377309997656	-2.0147497340414167		-0.8075904549988651
889	DHFR	P00375;Q544T5	Itzhak 2017	mouse	subcellular not specified	embr			21.606	Median cellular concentration [nM]	DHFR	P00375	1.1600355207061557	0.14845062594786074		1.3556099049904122
890	FTL1	Q9CPX4;P29391	Itzhak 2017	mouse	actin binding proteins	embr			20.772	Median cellular concentration [nM]	FTL1	P29391	1.6603856586648782	0.5070498998822096		1.7142091789247615
891	ACSF2	Q8VCW8	Itzhak 2017	mouse	mitochondria	embr			67.95	Median cellular concentration [nM]	ACSF2	Q8VCW8	0.06869707250028921	-2.678048693466891		-1.4708894144243394
892	FAM208B	Q5DTT3	Itzhak 2017	mouse	subcellular not specified	embr			264.28	Median cellular concentration [nM]	FAM208B	Q5DTT3	0.015151137967162729	-4.18967963650355		-2.982520357460998
893	VAMP4	O70480;Q8BSN6	Itzhak 2017	mouse	plasma membrane	embr			16.352999999999998	Median cellular concentration [nM]	VAMP4	O70480	0.08947869743017045	-2.4137546995719927		-1.2065954205294411
894	KLHL2	Q8JZP3	Itzhak 2017	mouse	subcellular not specified	embr			65.982	Median cellular concentration [nM]	KLHL2	Q8JZP3	0.0007794869999999999	-7.156874546962793		-5.94971526792024
895	PIGA	Q64323;A2AIH4;A2AIH5;M0QWH5;M0QWY7	Itzhak 2017	mouse	subcellular not specified	embr			54.468	Median cellular concentration [nM]	PIGA	Q64323	0.00031167063692622704	-8.073563578624109		-6.866404299581555
896	YIPF3	Q3UDR8	Itzhak 2017	mouse	subcellular not specified	embr			37.99800000000001	Median cellular concentration [nM]	YIPF3	Q3UDR8	0.016917007735412316	-4.079435788232344		-2.872276509189793
897	MT-CO3	Q7JCX7;P00416	Itzhak 2017	mouse	subcellular not specified	embr			29.922	Median cellular concentration [nM]	MT-CO3	P00416	0.015750255854112338	-4.150898669136893		-2.9437393900943416
898	RQCD1	Q9JKY0	Itzhak 2017	mouse	large protein complex	embr			33.601	Median cellular concentration [nM]	RQCD1	Q9JKY0	0.2667381240317924	-1.3214879107593378		-0.11432863171678642
899	ZNF827	Q505G8;G5E8U2	Itzhak 2017	mouse	subcellular not specified	embr			118.53	Median cellular concentration [nM]	ZNF827	Q505G8	0.014520548569527256	-4.232190490028672		-3.0250312109861195
900	IGF2R	Q07113	Itzhak 2017	mouse	endosome	embr			273.81	Median cellular concentration [nM]	IGF2R	Q07113	0.0712048476283743	-2.6421943782136843		-1.4350350991711327
901	DHCR7	O88455;D3Z7G1	Itzhak 2017	mouse	er	embr			53.918	Median cellular concentration [nM]	DHCR7	O88455	0.12295577538611192	-2.0959305379696205		-0.8887712589270689
902	ABL1	P00520;P00520-4;P00520-2;P00520-3	Itzhak 2017	mouse	large protein complex	embr			122.67	Median cellular concentration [nM]	ABL1	P00520	0.0057284766838139435	-5.1623056328467944		-3.9551463538042433
903	GATM	Q9D964	Itzhak 2017	mouse	subcellular not specified	embr			48.297	Median cellular concentration [nM]	GATM	Q9D964	0.010582847438095287	-4.54852075472658		-3.341361475684028
904	TSPAN9	Q8BJU2;A0A0J9YTS4;D3YXN7	Itzhak 2017	mouse	subcellular not specified	embr			26.738000000000003	Median cellular concentration [nM]	TSPAN9	Q8BJU2	0.003658102874441887	-5.610810606270069		-4.403651327227517
905	CEP131	B1AXI9;Q62036;J3QMP9	Itzhak 2017	mouse	large protein complex	embr			120.23	Median cellular concentration [nM]	CEP131	Q62036	0.048467980866547335	-3.026851887377581		-1.819692608335029
906	XXYLT1	Q3U4G3	Itzhak 2017	mouse	er	embr			43.838	Median cellular concentration [nM]	XXYLT1	Q3U4G3	0.03782571641846325	-3.274766079144367		-2.0676068001018155
907	BRSK2	Q69Z98;Q69Z98-4;Q69Z98-2;Q69Z98-3;G3UWV4;G3UXM5;G3UYN4;G3UZ19	Itzhak 2017	mouse	large protein complex	embr			81.733	Median cellular concentration [nM]	BRSK2	Q69Z98	0.04899862641952325	-3.0159630135190487		-1.8088037344764976
908	SBK1	Q8QZX0	Itzhak 2017	mouse	large protein complex	embr			45.695	Median cellular concentration [nM]	SBK1	Q8QZX0	0.03253250610912109	-3.425515501528208		-2.218356222485656
909	HIST1H2BK	B2RVD5;Q8CGP1;Q8CBB6	Itzhak 2017	mouse	large protein complex	embr			13.92	Median cellular concentration [nM]	HIST1H2BK	Q8CGP1	180.06394161797073	5.193312019021492		6.400471298064043
910	ZFP91	Q62511;E0CY81;Q62511-2	Itzhak 2017	mouse	subcellular not specified	embr			63.38800000000001	Median cellular concentration [nM]	ZFP91	Q62511	0.0546001252174388	-2.9077191028742218		-1.7005598238316706
911	RPAIN	Q9CWY9;Q0PL78;Q0PL79;Q0PL80;Q0PL81;J3QN46;J3QP63	Itzhak 2017	mouse	subcellular not specified	embr			24.897	Median cellular concentration [nM]	RPAIN	Q9CWY9	0.012991141926712987	-4.343487544025295		-3.136328264982743
912	TUBB2A	Q7TMM9	Itzhak 2017	mouse	subcellular not specified	embr			49.90600000000001	Median cellular concentration [nM]	TUBB2A	Q7TMM9	0.3172543577951296	-1.1480514363271197		0.059107842715432124
913	MOSPD1	Q8VEL0;Q8VEL0-2	Itzhak 2017	mouse	subcellular not specified	embr			24.074	Median cellular concentration [nM]	MOSPD1	Q8VEL0	0.01382024094073616	-4.281621026587919		-3.074461747545368
914	NUP155	Q99P88	Itzhak 2017	mouse	nucleus	embr			155.12	Median cellular concentration [nM]	NUP155	Q99P88	0.4889341960386899	-0.7155273669904453		0.4916319120521062
915	REM2	Q8VEL9;E9Q4D5;Q8VEL9-2;F6Z0Z5;E9PVZ0	Itzhak 2017	mouse	subcellular not specified	embr			37.367	Median cellular concentration [nM]	REM2	Q8VEL9	0.0035982543611451376	-5.627306450803848		-4.420147171761297
916	DDX31	Q6NZQ2	Itzhak 2017	mouse	nucleus	embr			76.91199999999998	Median cellular concentration [nM]	DDX31	Q6NZQ2	0.07112523841675332	-2.64331303446037		-1.4361537554178183
917	NDUFA2	Q9CQ75	Itzhak 2017	mouse	mitochondria	embr			10.916	Median cellular concentration [nM]	NDUFA2	Q9CQ75	0.6877590398737047	-0.3743167351363124		0.8328425439062395
918	EEF2	P58252	Itzhak 2017	mouse	large protein complex	embr			95.313	Median cellular concentration [nM]	EEF2	P58252	9.483986740158377	2.249604770074638		3.4567640491171896
919	AKR1B7	P21300;Q5M9J9	Itzhak 2017	mouse	subcellular not specified	embr			35.988	Median cellular concentration [nM]	AKR1B7	P21300	0.0025603915738027267	-5.967595073670938		-4.7604357946283855
920	TMEM101	Q91VP7	Itzhak 2017	mouse	subcellular not specified	embr			28.783	Median cellular concentration [nM]	TMEM101	Q91VP7	0.000310276	-8.078048334006496		-6.870889054963946
921	TMEM223	Q9CQE2	Itzhak 2017	mouse	subcellular not specified	embr			21.856	Median cellular concentration [nM]	TMEM223	Q9CQE2	0.017129191577829942	-4.066971161114687		-2.8598118820721345
922	PIBF1	E9Q6K3	Itzhak 2017	mouse	golgi	embr			89.559	Median cellular concentration [nM]	PIBF1	E9Q6K3	0.00769926714113103	-4.866630131128557		-3.6594708520860046
923	SKIV2L	Q6NZR5	Itzhak 2017	mouse	large protein complex	embr			137.52	Median cellular concentration [nM]	SKIV2L	Q6NZR5	0.031634683323055406	-3.4535011867682943		-2.2463419077257427
924	PUM1	Q80U78;Q80U78-3	Itzhak 2017	mouse	subcellular not specified	embr			126.62	Median cellular concentration [nM]	PUM1	Q80U78	0.002580267307586561	-5.9598622778238175	PUM1	-4.752702998781264
925	IMMT	Q8CAQ8;Q8CAQ8-5	Itzhak 2017	mouse	subcellular not specified	embr			83.899	Median cellular concentration [nM]	IMMT	Q8CAQ8	0.012905033036765151	-4.350137885817538	IMMT	-3.1429786067749848
926	DHCR24	Q8VCH6	Itzhak 2017	mouse	subcellular not specified	embr			60.112	Median cellular concentration [nM]	DHCR24	Q8VCH6	0.007885828281163621	-4.842688018914225		-3.6355287398716736
927	USP8	Q80U87;A2AI52	Itzhak 2017	mouse	endosome	embr			122.61	Median cellular concentration [nM]	USP8	Q80U87	0.017543795104252663	-4.043054946898915		-2.8358956678563647
928	CDKL5	Q3UTQ8;A0A0G2JFE2;A0A0G2JF79;A0A0G2JGW6;Q3UTQ8-2	Itzhak 2017	mouse	subcellular not specified	embr			105.49	Median cellular concentration [nM]	CDKL5	Q3UTQ8	0.0003996971995010724	-7.8248032987737375		-6.617644019731188
929	ARL8A	Q8VEH3;F6QKK2	Itzhak 2017	mouse	endosome	embr			21.39	Median cellular concentration [nM]	ARL8A	Q8VEH3	0.5793965471074195	-0.5457681530926398		0.6613911259499119
930	SLX4	Q6P1D7	Itzhak 2017	mouse	subcellular not specified	embr			172.41	Median cellular concentration [nM]	SLX4	Q6P1D7	0.0012968605832548075	-6.647808871133415		-5.440649592090862
931	BTF3	Q64152;Q64152-2	Itzhak 2017	mouse	large protein complex	embr			22.031	Median cellular concentration [nM]	BTF3	Q64152	1.821562818625808	0.599694824176671		1.8068541032192231
932	SF3A3	Q9D554;Q58E59	Itzhak 2017	mouse	large protein complex	embr			58.841	Median cellular concentration [nM]	SF3A3	Q9D554	1.5610486413946247	0.44535780145436976		1.6525170804969216
933	GPRASP1	Q5U4C1;Q5U4C1-2	Itzhak 2017	mouse	large protein complex	embr			151.74	Median cellular concentration [nM]	GPRASP1	Q5U4C1	0.057154747287517585	-2.8619928250430378		-1.6548335460004862
934	SCAMP1	Q8K021;Q3TD71;Q3TSA8;D3YTP4	Itzhak 2017	mouse	endosome	embr			38.028	Median cellular concentration [nM]	SCAMP1	Q8K021	0.14656350367673393	-1.9202964722508111		-0.7131371932082591
935	STS	P50427	Itzhak 2017	mouse	subcellular not specified	embr			66.59	Median cellular concentration [nM]	STS	P50427	0.0025112638624804045	-5.986969121698886		-4.779809842656334
936	TUBGCP6	E9Q6P4;G5E8P0	Itzhak 2017	mouse	large protein complex	embr			196.21	Median cellular concentration [nM]	TUBGCP6	E9Q6P4	0.002488580498095249	-5.996042812149772		-4.788883533107222
937	UTRN	E9Q6R7	Itzhak 2017	mouse	subcellular not specified	embr			392.7	Median cellular concentration [nM]	UTRN	E9Q6R7	0.0016863912611846635	-6.3851643815657475		-5.178005102523196
938	CLASRP	Q8CFC7;Q8CFC7-2;Q8CFC7-3	Itzhak 2017	mouse	subcellular not specified	embr			76.824	Median cellular concentration [nM]	CLASRP	Q8CFC7	0.014399021875460848	-4.240595000022431		-3.0334357209798783
939	CHTF18	Q8BIW9;A0A0R4J0I4	Itzhak 2017	mouse	subcellular not specified	embr			108.14	Median cellular concentration [nM]	CHTF18	Q8BIW9	0.01356536167656432	-4.300235670744975		-3.093076391702424
940	CDC5L	Q6A068;Q3UCF2	Itzhak 2017	mouse	large protein complex	embr			92.188	Median cellular concentration [nM]	CDC5L	Q6A068	1.198797404485011	0.18131889136377544		1.3884781704063272
941	B2M	P01887	Itzhak 2017	mouse	subcellular not specified	embr			13.779000000000002	Median cellular concentration [nM]	B2M	P01887	0.005608350103185428	-5.1834987019571335		-3.976339422914582
942	CEP295	Q8BQ48;E9QPW4;Q8BQ48-6;Q8BQ48-5;Q8BQ48-3;Q8BQ48-2;F7BWD7	Itzhak 2017	mouse	subcellular not specified	embr			272.78	Median cellular concentration [nM]	CEP295	Q8BQ48	0.0003072189897890428	-8.087949742881731		-6.880790463839178
943	NEURL4	Q5NCX5;H3BK72;H3BJZ3;Q5NCX5-2;H9H9T3	Itzhak 2017	mouse	endosome	embr			167.64	Median cellular concentration [nM]	NEURL4	Q5NCX5	0.004832211154657875	-5.3324511200788525		-4.125291841036301
944	FTSJ3	Q9DBE9	Itzhak 2017	mouse	subcellular not specified	embr			95.531	Median cellular concentration [nM]	FTSJ3	Q9DBE9	0.1004839877886024	-2.297756889663204		-1.090597610620652
945	WARS	P32921-2;P32921	Itzhak 2017	mouse	large protein complex	embr			53.64	Median cellular concentration [nM]	WARS	P32921	0.8194854429311113	-0.1990786443103716		1.0080806347321798
946	PPP1R12C	Q3UMT1	Itzhak 2017	mouse	actin binding proteins	embr			84.684	Median cellular concentration [nM]	PPP1R12C	Q3UMT1	0.023549777846085924	-3.7486388918514257		-2.541479612808874
947	NDRG1	Q62433;Q545R3;E9Q514	Itzhak 2017	mouse	endosome	embr			43.008	Median cellular concentration [nM]	NDRG1	Q62433	0.1884550388395066	-1.6688958212899918		-0.4617365422474402
948	PUM1	Q3TTW5	Itzhak 2017	mouse	subcellular not specified	embr			116.14	Median cellular concentration [nM]	PUM1	Q80U78	0.00012313295870724456	-9.002245821314391	PUM1	-7.795086542271839
949	SZRD1	Q6NXN1;A2AA85;Q6NXN1-2	Itzhak 2017	mouse	subcellular not specified	embr			16.998	Median cellular concentration [nM]	SZRD1	Q6NXN1	0.054188671286164614	-2.9152834092440365		-1.7081241302014851
950	ZNF768	Q8R0T2;A0A0U1RNU4	Itzhak 2017	mouse	subcellular not specified	embr			62.71100000000001	Median cellular concentration [nM]	ZNF768	Q8R0T2	0.013317619972802956	-4.3186673105556945		-3.111508031513144
951	ZMIZ1	Q6P1E1;Q6P1E1-2	Itzhak 2017	mouse	subcellular not specified	embr			115.85	Median cellular concentration [nM]	ZMIZ1	Q6P1E1	0.013338741044041598	-4.317082617457839		-3.109923338415287
952	NAPG	Q9CWZ7	Itzhak 2017	mouse	endosome	embr			34.732	Median cellular concentration [nM]	NAPG	Q9CWZ7	0.2091194132953705	-1.564849834698481		-0.3576905556559293
953	COX10	Q3U3N1;Q8CFY5	Itzhak 2017	mouse	subcellular not specified	embr			48.883	Median cellular concentration [nM]	COX10	Q8CFY5	0.003149314005732043	-5.760570625819304		-4.553411346776753
954	SDHD	Q9CXV1	Itzhak 2017	mouse	subcellular not specified	embr			17.014	Median cellular concentration [nM]	SDHD	Q9CXV1	0.06461830313928088	-2.7392575779946133		-1.5320982989520615
955	CCDC61	Q3UJV1	Itzhak 2017	mouse	large protein complex	embr			57.368	Median cellular concentration [nM]	CCDC61	Q3UJV1	0.015714365642939588	-4.153179975889087		-2.946020696846535
956	CBFB	Q08024;Q08024-4;Q08024-3	Itzhak 2017	mouse	subcellular not specified	embr			22.03	Median cellular concentration [nM]	CBFB	Q08024	0.2345331453590304	-1.4501583562694116	CBFB	-0.24299907722685976
957	LPPR3	A0A0R3P9D0;Q7TPB0	Itzhak 2017	mouse	plasma membrane	embr			76.72399999999998	Median cellular concentration [nM]	LPPR3	Q7TPB0	0.04432916730731583	-3.116112414355672		-1.9089531353131202
958	RAB32	Q9CZE3;Q0PD23	Itzhak 2017	mouse	subcellular not specified	embr			25.068	Median cellular concentration [nM]	RAB32	Q9CZE3	0.0003987077943707648	-7.827281754305388		-6.6201224752628365
959	DEGS1	O09005	Itzhak 2017	mouse	subcellular not specified	embr			38.241	Median cellular concentration [nM]	DEGS1	O09005	0.029724610767005832	-3.5157799309567666		-2.308620651914215
960	RCC2	Q8BK67	Itzhak 2017	mouse	large protein complex	embr			55.983	Median cellular concentration [nM]	RCC2	Q8BK67	4.1064400645814905	1.41255648883566		2.619715767878212
961	CNN2	Q08093;Q543F3;D3Z7R6	Itzhak 2017	mouse	subcellular not specified	embr			33.155	Median cellular concentration [nM]	CNN2	Q08093	0.0012815764958987036	-6.659664321472922		-5.452505042430371
962	EFTUD1	Q8C0D5	Itzhak 2017	mouse	large protein complex	embr			125.78	Median cellular concentration [nM]	EFTUD1	Q8C0D5	0.0516624934804738	-2.9630232253388487		-1.7558639462962982
963	CBFB	Q08024-2	Itzhak 2017	mouse	subcellular not specified	embr			21.517	Median cellular concentration [nM]	CBFB	Q08024	0.005950068227516388	-5.124352592680865	CBFB	-3.9171933136383137
964	CDCA2	Q14B71;D3YZE8	Itzhak 2017	mouse	subcellular not specified	embr			106.36	Median cellular concentration [nM]	CDCA2	Q14B71	0.013674986669828968	-4.292186905458555		-3.0850276264160037
965	INTS1	Q6P4S8;K3W4P2;A0A0G2JH17	Itzhak 2017	mouse	nucleus	embr			245.16	Median cellular concentration [nM]	INTS1	Q6P4S8	0.0746496601089382	-2.5949493081360613		-1.3877900290935097
966	EPT1	Q80TA1;D6RE20;Q8CET7	Itzhak 2017	mouse	subcellular not specified	embr			45.345	Median cellular concentration [nM]	EPT1	Q80TA1	0.003178881342406477	-5.7512259231963005		-4.544066644153748
967	RHBDD2	Q8VEK2	Itzhak 2017	mouse	subcellular not specified	embr			39.108	Median cellular concentration [nM]	RHBDD2	Q8VEK2	0.0015820596272391252	-6.449027719298212		-5.2418684402556615
968	HINT1	P70349	Itzhak 2017	mouse	large protein complex	embr			13.777	Median cellular concentration [nM]	HINT1	P70349	6.544624630091474	1.8786440455539064		3.0858033245964585
969	REXO1	Q7TT28	Itzhak 2017	mouse	subcellular not specified	embr			130.79	Median cellular concentration [nM]	REXO1	Q7TT28	0.003446543873215602	-5.6703833259312235		-4.463224046888674
970	RPA1	Q8VEE4;Q5SWN2	Itzhak 2017	mouse	large protein complex	embr			69.036	Median cellular concentration [nM]	RPA1	Q8VEE4	0.8278984108095634	-0.18886482438316968		1.0182944546593815
971	SLMO1	Q8VE85	Itzhak 2017	mouse	subcellular not specified	embr			19.026	Median cellular concentration [nM]	SLMO1	Q8VE85	0.0007959129324002723	-7.136020759509168		-5.928861480466615
972	CASK	O70589;O70589-5;O70589-4;O70589-3;A0A067XG53;O70589-2	Itzhak 2017	mouse	large protein complex	embr			105.11	Median cellular concentration [nM]	CASK	O70589	0.14939173306110345	-1.9011833420774464		-0.6940240630348946
973	GRHPR	Q91Z53;Q3T9Z2;D6REG4	Itzhak 2017	mouse	subcellular not specified	embr			35.328	Median cellular concentration [nM]	GRHPR	Q91Z53	0.2095945559574486	-1.5625803003580219		-0.35542102131547026
974	PRMT1	Q3UIG8;Q9JIF0-2;Q9JIF0	Itzhak 2017	mouse	large protein complex	embr			40.522	Median cellular concentration [nM]	PRMT1	Q9JIF0	6.005370357405104	1.7926541284686175		2.9998134075111693
975	FHL1	A2AEY2;P97447-2;A2AEX7;A2AEY1;A2AEY0	Itzhak 2017	mouse	subcellular not specified	embr			36.261	Median cellular concentration [nM]	FHL1	P97447	0.03976239123091064	-3.224833757379697		-2.017674478337146
976	ARMCX1	Q9CX83	Itzhak 2017	mouse	subcellular not specified	embr			50.643	Median cellular concentration [nM]	ARMCX1	Q9CX83	0.013357661334193196	-4.3156651760324864		-3.108505896989935
977	PSME3	P61290;Q4FK54;A2A4J1;A2A4J3	Itzhak 2017	mouse	large protein complex	embr			29.506	Median cellular concentration [nM]	PSME3	P61290	1.154944957129991	0.14405268667365584		1.3512119657162076
978	CEP97	Q9CZ62;Q9CZ62-2	Itzhak 2017	mouse	large protein complex	embr			94.64	Median cellular concentration [nM]	CEP97	Q9CZ62	0.032426561882968725	-3.4287773808427686		-2.2216181018002183
979	GABRG2	P22723;P22723-2;Q8C7N0	Itzhak 2017	mouse	subcellular not specified	embr			55.098	Median cellular concentration [nM]	GABRG2	P22723	0.0004645804677103849	-7.6743757795999965		-6.467216500557448
980	FHL1	P97447;A2AEX8;A2AEX6	Itzhak 2017	mouse	large protein complex	embr			31.888	Median cellular concentration [nM]	FHL1	P97447	1.6253263640881488	0.4857086350550215		1.692867914097573
981	MTCH1	Q791T5;Q791T5-2	Itzhak 2017	mouse	mitochondria	embr			41.565	Median cellular concentration [nM]	MTCH1	Q791T5	0.1398756281844696	-1.967001621318348		-0.7598423422757963
982	PCK2	Q8BH04;A0A0R4J0G0	Itzhak 2017	mouse	mitochondria	embr			70.527	Median cellular concentration [nM]	PCK2	Q8BH04	0.04091716541880682	-3.1962056115882342		-1.9890463325456824
983	MSRA	Q9D6Y7;Q9D6Y7-2;Q9D6Y7-3;Q9D6Y7-4	Itzhak 2017	mouse	mitochondria	embr			25.988000000000003	Median cellular concentration [nM]	MSRA	Q9D6Y7	0.33067756060700604	-1.1066115155239706		0.10054776351858097
984	GART	Q64737	Itzhak 2017	mouse	large protein complex	embr			107.5	Median cellular concentration [nM]	GART	Q64737	0.5464473048931612	-0.60431739889987		0.6028418801426816
985	SETD6	Q9CWY3	Itzhak 2017	mouse	subcellular not specified	embr			52.96	Median cellular concentration [nM]	SETD6	Q9CWY3	0.013032150662112534	-4.340335846813637		-3.133176567771084
986	IMMT	Q8CAQ8-3	Itzhak 2017	mouse	subcellular not specified	embr			78.727	Median cellular concentration [nM]	IMMT	Q8CAQ8	0.007428604960583106	-4.902417195541561	IMMT	-3.69525791649901
987	ANKRD13A	Q80UP5;F7B209	Itzhak 2017	mouse	subcellular not specified	embr			67.17699999999999	Median cellular concentration [nM]	ANKRD13A	Q80UP5	0.01816670743090228	-4.008164622080688		-2.8010053430381365
988	SEMA3A	O08665;E9Q668	Itzhak 2017	mouse	subcellular not specified	embr			88.81200000000003	Median cellular concentration [nM]	SEMA3A	O08665	7.736346545185265e-05	-9.466995911392203		-8.259836632349652
989	GLCE	Q9EPS3	Itzhak 2017	mouse	subcellular not specified	embr			70.08800000000001	Median cellular concentration [nM]	GLCE	Q9EPS3	0.003592617610907121	-5.6288742026465854		-4.421714923604034
990	RAB5B	P61021;B2RPS1	Itzhak 2017	mouse	large protein complex	embr			23.707	Median cellular concentration [nM]	RAB5B	P61021	1.0137222681780258	0.013628970391956588		1.2207882494345084
991	FAM117B	Q3U3E2	Itzhak 2017	mouse	subcellular not specified	embr			61.344	Median cellular concentration [nM]	FAM117B	Q3U3E2	0.00762859657840156	-4.875851385282524		-3.6686921062399733
992	CDH8	P97291;D6RG94;E9PYB2;Q8C449;E9Q451	Itzhak 2017	mouse	subcellular not specified	embr			88.214	Median cellular concentration [nM]	CDH8	P97291	9.285280000000001e-05	-9.284495114454387		-8.077335835411839
993	PRDM2	A2A7B5	Itzhak 2017	mouse	subcellular not specified	embr			187.2	Median cellular concentration [nM]	PRDM2	A2A7B5	0.045153360564635724	-3.0976905707785747		-1.890531291736023
994	WASF1	Q8R5H6	Itzhak 2017	mouse	large protein complex	embr			61.508	Median cellular concentration [nM]	WASF1	Q8R5H6	0.11843105817309922	-2.1334242752797907		-0.9262649962372392
995	MTHFR	Q9WU20;F6Z4F8;A2A7F7	Itzhak 2017	mouse	subcellular not specified	embr			74.579	Median cellular concentration [nM]	MTHFR	Q9WU20	0.004812445132632682	-5.336549980444618		-4.129390701402065
996	CASC3	Q8K3W3	Itzhak 2017	mouse	large protein complex	embr			75.76899999999998	Median cellular concentration [nM]	CASC3	Q8K3W3	0.020455756470979008	-3.8894909460807865		-2.682331667038235
997	JUN	P05627;Q52L79	Itzhak 2017	mouse	subcellular not specified	embr			35.94300000000001	Median cellular concentration [nM]	JUN	P05627	0.008348296813721947	-4.7856977353295385		-3.578538456286987
998	SPATA2	Q8K004;Q3UML2	Itzhak 2017	mouse	subcellular not specified	embr			57.81100000000001	Median cellular concentration [nM]	SPATA2	Q8K004	0.0012490461149573305	-6.685375127017213		-5.478215847974662
999	CGNL1	B2RSU6;Q6AW69;Q6AW69-5;Q6AW69-4;D3Z3H4;Q6AW69-3	Itzhak 2017	mouse	subcellular not specified	embr			148.17	Median cellular concentration [nM]	CGNL1	Q6AW69	0.0002932315038156713	-8.13454814551222		-6.927388866469668
1000	NRADD	Q8CJ26;A0A0G2JH13	Itzhak 2017	mouse	subcellular not specified	embr			24.727	Median cellular concentration [nM]	NRADD	Q8CJ26	0.013268096904228584	-4.322392854319195		-3.115233575276643
1001	GTPBP10	Q8K013;F8WHJ2;D3Z4U2	Itzhak 2017	mouse	mitochondria	embr			40.141	Median cellular concentration [nM]	GTPBP10	Q8K013	0.025047551325628626	-3.6869792077011607		-2.4798199286586087
1002	EMC8	O70378;Q3TPU5;M0QWY0;M0QWP2	Itzhak 2017	mouse	er	embr			23.348000000000006	Median cellular concentration [nM]	EMC8	O70378	0.6462430824759363	-0.4365795573159189		0.7705797217266328
1003	WDR37	Q8CBE3	Itzhak 2017	mouse	large protein complex	embr			55.045	Median cellular concentration [nM]	WDR37	Q8CBE3	0.21353089124292998	-1.5439737671175615		-0.33681448807501035
1004	PSPH	Q99LS3;A0A0J9YVH9;D3Z4T3;D3Z666	Itzhak 2017	mouse	subcellular not specified	embr			25.096	Median cellular concentration [nM]	PSPH	Q99LS3	0.20995893884281264	-1.5608432967029575		-0.3536840176604061
1005	CDK16	Q04735;Q04735-2	Itzhak 2017	mouse	subcellular not specified	embr			55.913	Median cellular concentration [nM]	CDK16	Q04735	0.00399493621527303	-5.522727666030778		-4.315568386988224
1006	GSE1	Q3U3C9;Q3U3C9-3;Q3U3C9-2;Q3U3C9-4	Itzhak 2017	mouse	large protein complex	embr			136.23	Median cellular concentration [nM]	GSE1	Q3U3C9	0.038478551491058	-3.2576542970569267		-2.0504950180143746
1007	MRPL57	Q9CQF8	Itzhak 2017	mouse	subcellular not specified	embr			11.952	Median cellular concentration [nM]	MRPL57	Q9CQF8	0.07208069432296006	-2.6299690330569714		-1.4228097540144198
1008	ANGEL2	Q8K1C0;Q8K1C0-2;Q8K1C0-3	Itzhak 2017	mouse	subcellular not specified	embr			62.412	Median cellular concentration [nM]	ANGEL2	Q8K1C0	0.03194453837528414	-3.443754055641597		-2.2365947765990453
1009	ZFP317	Q8C0Q5	Itzhak 2017	mouse	subcellular not specified	embr			69.518	Median cellular concentration [nM]	ZFP317	Q8C0Q5	0.003432333389853031	-5.674514960508789		-4.467355681466239
1010	IQCE	Q6PCQ0;Q6PCQ0-2;F6R782	Itzhak 2017	mouse	subcellular not specified	embr			86.355	Median cellular concentration [nM]	IQCE	Q6PCQ0	0.00028362894428460577	-8.167843708272184		-6.960684429229633
1011	NPCD	F8VQB8;H3BLN6	Itzhak 2017	mouse	subcellular not specified	embr			52.229	Median cellular concentration [nM]	NPCD	F8VQB8	0.013615521941519538	-4.296544817820403		-3.0893855387778526
1012	NEDD4L	Q8CFI0-3	Itzhak 2017	mouse	subcellular not specified	embr			113.35	Median cellular concentration [nM]	NEDD4L	Q8CFI0	0.0004155616297253634	-7.785879628012575		-6.578720348970022
1013	NUP107	Q8BH74;E9Q4V9	Itzhak 2017	mouse	nucleus	embr			106.72	Median cellular concentration [nM]	NUP107	Q8BH74	0.381044943097268	-0.9648379499270564		0.2423213291154953
1014	GKAP1	Q9JMB0	Itzhak 2017	mouse	large protein complex	embr			41.762	Median cellular concentration [nM]	GKAP1	Q9JMB0	0.05627960190619689	-2.877423120211625		-1.6702638411690731
1015	CCDC115	Q8VE99	Itzhak 2017	mouse	er	embr			19.742	Median cellular concentration [nM]	CCDC115	Q8VE99	0.12927229262297465	-2.045834303692509		-0.8386750246499575
1016	DHRS1	Q99L04	Itzhak 2017	mouse	large protein complex	embr			34.005	Median cellular concentration [nM]	DHRS1	Q99L04	1.1889234072050214	0.17304819780784142		1.3802074768503931
1017	WDFY3	Q6VNB8;G3UYW1	Itzhak 2017	mouse	large protein complex	embr			392.33	Median cellular concentration [nM]	WDFY3	Q6VNB8	0.006470800024471471	-5.040455526726904		-3.833296247684353
1018	NEDD4L	E9PXB7;Q8CFI0	Itzhak 2017	mouse	endosome	embr			112.22	Median cellular concentration [nM]	NEDD4L	Q8CFI0	0.2455614259650729	-1.404208155447224		-0.19704887640467209
1019	CENPC	P49452	Itzhak 2017	mouse	subcellular not specified	embr			102.15	Median cellular concentration [nM]	CENPC	P49452	0.1005307242558214	-2.2972918842157326		-1.090132605173182
1020	THOC3	Q8VE80	Itzhak 2017	mouse	large protein complex	embr			38.737	Median cellular concentration [nM]	THOC3	Q8VE80	0.3544976239186943	-1.037053635659514		0.1701056433830379
1021	ACTN4	E9Q2W9	Itzhak 2017	mouse	subcellular not specified	embr			59.897	Median cellular concentration [nM]	ACTN4	P57780	0.03390690354780277	-3.3841366408504965		-2.176977361807945
1022	VPS16	G3X8X7;Q920Q4;Q920Q4-2	Itzhak 2017	mouse	endosome	embr			94.825	Median cellular concentration [nM]	VPS16	Q920Q4	0.032994745512581226	-3.4114069570850822		-2.2042476780425297
1023	CHAC2	Q9CQG1;Q9CQG1-2	Itzhak 2017	mouse	subcellular not specified	embr			20.153	Median cellular concentration [nM]	CHAC2	Q9CQG1	0.0078068755635017015	-4.8527504510639154		-3.645591172021364
1024	RANBP6	Q8BIV3;A3KMD2	Itzhak 2017	mouse	endosome	embr			124.59	Median cellular concentration [nM]	RANBP6	Q8BIV3	0.012819321669261596	-4.3568017408035695		-3.149642461761018
1025	GTF2F2	Q8R0A0;Q3UMJ4	Itzhak 2017	mouse	large protein complex	embr			28.381	Median cellular concentration [nM]	GTF2F2	Q8R0A0	0.7585965298694691	-0.2762852241255296		0.9308740549170222
1026	BTF3L4	Q9CQH7;A2A7Z4	Itzhak 2017	mouse	large protein complex	embr			17.27	Median cellular concentration [nM]	BTF3L4	Q9CQH7	2.6082242334584635	0.9586696194552508		2.1658288984978027
1027	PLA2G15	Q8VEB4	Itzhak 2017	mouse	subcellular not specified	embr			47.307	Median cellular concentration [nM]	PLA2G15	Q8VEB4	0.0029413422926276365	-5.828889239706075		-4.621729960663524
1028	FITM2	P59266	Itzhak 2017	mouse	subcellular not specified	embr			30.016	Median cellular concentration [nM]	FITM2	P59266	0.0002847517100036451	-8.163892950374434		-6.956733671331882
1029	CERS5	Q9D6K9;H3BJH5;H3BJ49;H3BJQ0;Q9D6K9-2	Itzhak 2017	mouse	subcellular not specified	embr			48.166	Median cellular concentration [nM]	CERS5	Q9D6K9	0.00027786461982591456	-8.188376541929914		-6.9812172628873626
1030	PCYT1A	P49586;D3Z3T5	Itzhak 2017	mouse	subcellular not specified	embr			41.666	Median cellular concentration [nM]	PCYT1A	P49586	0.22203104024662848	-1.504938085953134		-0.29777880691058245
1031	CHEK1	O35280;G3UYB1;G3UYC5;O35280-2	Itzhak 2017	mouse	subcellular not specified	embr			54.381	Median cellular concentration [nM]	CHEK1	O35280	0.0036115709095212297	-5.623612446297793		-4.416453167255241
1032	CTDSP1	P58466;Q5I0X8	Itzhak 2017	mouse	subcellular not specified	embr			29.266	Median cellular concentration [nM]	CTDSP1	P58466	0.0032953745219625645	-5.71523545376533		-4.508076174722778
1033	PIGP	B8JK66;Q9JHG1;B8JK67;B8JK63	Itzhak 2017	mouse	subcellular not specified	embr			18.012	Median cellular concentration [nM]	PIGP	B8JK66	0.00028808441682256965	-8.152257006810581		-6.945097727768028
1034	ASH2L	Q91X20;E9PU93;D3YYA0	Itzhak 2017	mouse	nucleus	embr			68.249	Median cellular concentration [nM]	ASH2L	Q91X20	0.4474122982362017	-0.8042747420692093		0.4028845369733425
1035	ZNF536	Q8K083	Itzhak 2017	mouse	subcellular not specified	embr			141.57	Median cellular concentration [nM]	ZNF536	Q8K083	0.01819154488354412	-4.00679835968223		-2.799639080639678
1036	PGAM1	Q9DBJ1;Q3U7Z6	Itzhak 2017	mouse	large protein complex	embr			28.832	Median cellular concentration [nM]	PGAM1	Q9DBJ1	8.208703770486547	2.1051950267711184		3.3123543058136704
1037	DDX39A	Q8VDW0;D6RHT5	Itzhak 2017	mouse	large protein complex	embr			49.067	Median cellular concentration [nM]	DDX39A	Q8VDW0	0.4994612456517522	-0.6942252701862784		0.5129340088562729
1038	SLC12A7	Q9WVL3;Q9WVL3-2	Itzhak 2017	mouse	plasma membrane	embr			119.48	Median cellular concentration [nM]	SLC12A7	Q9WVL3	0.029337476614051183	-3.5288895149403388		-2.321730235897787
1039	COX15	Q8BJ03-2;Q8BJ03	Itzhak 2017	mouse	mitochondria	embr			44.005	Median cellular concentration [nM]	COX15	Q8BJ03	0.03456134042307967	-3.365019550408378		-2.1578602713658275
1040	SNCA	O55042;O55042-2	Itzhak 2017	mouse	golgi	embr			14.485	Median cellular concentration [nM]	SNCA	O55042	0.4533043586355643	-0.7911915057372758		0.415967773305276
1041	KCNIP4	Q6PHZ8;Q3UFC0;Q3YAA5;Q6PHZ8-3;Q6PHZ8-2;Q6PHZ8-4;Q9JJ57-3;Q9JJ57-2;Q9JJ57;Q9JJ57-4	Itzhak 2017	mouse	subcellular not specified	embr			28.755	Median cellular concentration [nM]	KCNIP4	Q6PHZ8	0.00120456	-6.721640923949486		-5.514481644906933
1042	IFT80	Q8K057;Q8K057-2	Itzhak 2017	mouse	subcellular not specified	embr			87.81	Median cellular concentration [nM]	IFT80	Q8K057	0.004508118849365	-5.401875319051646		-4.1947160400090935
1043	BOLA1	Q9D8S9	Itzhak 2017	mouse	mitochondria	embr			14.379	Median cellular concentration [nM]	BOLA1	Q9D8S9	0.3685706256133279	-0.9981229286926506		0.20903635034990087
1044	CHD8	Q09XV5;F7AL76	Itzhak 2017	mouse	nucleus	embr			290.84	Median cellular concentration [nM]	CHD8	Q09XV5	0.08895763808690069	-2.4195949991144707		-1.2124357200719196
1045	LPPR2	Q8VCY8-2;A0A087WQF0;Q8VCY8	Itzhak 2017	mouse	subcellular not specified	embr			48.408	Median cellular concentration [nM]	LPPR2	Q8VCY8	0.00012150031144404523	-9.01559373186148		-7.808434452818929
1046	LY6E	A0A087WNS9;A0A087WQ65;A0A087WRZ2;A0A087WNT2;A0A087WPY4;Q99JA5;Q64253	Itzhak 2017	mouse	subcellular not specified	embr			7.0112	Median cellular concentration [nM]	LY6E	Q64253	0.01246399380776483	-4.384911286663494		-3.177752007620942
1047	CYB5A	P56395;G5E850;Q544Z9	Itzhak 2017	mouse	er	embr			15.241	Median cellular concentration [nM]	CYB5A	P56395	1.3303125980385204	0.2854139507361892		1.4925732297787406
1048	TXNDC9	Q9CQ79;A0A0A6YWP9;A0A0A6YXY0;A0A0A6YVV3	Itzhak 2017	mouse	large protein complex	embr			26.259	Median cellular concentration [nM]	TXNDC9	Q9CQ79	0.4003285076571492	-0.9154697997882544		0.29168947925429745
1049	ANTXR1	Q9CZ52;A0A0N4SV16;Q9CZ52-2;A0A0N4SUW7	Itzhak 2017	mouse	subcellular not specified	embr			62.308	Median cellular concentration [nM]	ANTXR1	Q9CZ52	0.0007983258165999643	-7.132993752364098		-5.9258344733215464
1050	GPCPD1	Q8C0L9;B0R058;Q8C0L9-2	Itzhak 2017	mouse	subcellular not specified	embr			76.578	Median cellular concentration [nM]	GPCPD1	Q8C0L9	0.009230304532527623	-4.685263237238352		-3.4781039581957995
1051	SLC25A29	Q8BL03	Itzhak 2017	mouse	subcellular not specified	embr			32.672	Median cellular concentration [nM]	SLC25A29	Q8BL03	0.011402267511332996	-4.473943038857671		-3.2667837598151195
1052	IDS	Q08890	Itzhak 2017	mouse	lysosome	embr			62.185	Median cellular concentration [nM]	IDS	Q08890	0.011276452838548123	-4.4850385470343275		-3.277879267991774
1053	H6PD	Q8CFX1;A2A7A7	Itzhak 2017	mouse	subcellular not specified	embr			88.927	Median cellular concentration [nM]	H6PD	Q8CFX1	0.0003498183847827326	-7.958096438777098		-6.750937159734545
1054	CPPED1	Q8BFS6;Q8BFS6-4;Q8BFS6-3;D3Z7F7;Q8BFS6-2	Itzhak 2017	mouse	subcellular not specified	embr			35.247	Median cellular concentration [nM]	CPPED1	Q8BFS6	0.10399621249834057	-2.2634007987891134		-1.0562415197465618
1055	ARL14EP	Q8BIX3;Q8BIX3-2	Itzhak 2017	mouse	subcellular not specified	embr			31.01	Median cellular concentration [nM]	ARL14EP	Q8BIX3	0.06028748346464626	-2.808630767862079		-1.6014714888195276
1056	FRMD4A	Q8BIE6;H3BIZ7;Q8BIE6-2;Q3TB04;H3BL79	Itzhak 2017	mouse	large protein complex	embr			113.88	Median cellular concentration [nM]	FRMD4A	Q8BIE6	0.024055809648398863	-3.7273787461806047		-2.5202194671380536
1057	RNF141	Q99MB7;H3BJB4;H3BK28;H3BJE9;H3BJU0	Itzhak 2017	mouse	subcellular not specified	embr			25.529	Median cellular concentration [nM]	RNF141	Q99MB7	0.017851246718646855	-4.025681929013584		-2.8185226499710323
1058	ZFP729A	Q4QQP3	Itzhak 2017	mouse	subcellular not specified	embr			111.48	Median cellular concentration [nM]	ZFP729A	Q4QQP3	0.0035093283123127698	-5.652330623830247		-4.445171344787696
1059	CDH6	P97326	Itzhak 2017	mouse	subcellular not specified	embr			88.354	Median cellular concentration [nM]	CDH6	P97326	9.831602198116037e-05	-9.227323553439987		-8.020164274397436
1060	IFT57	Q8BXG3;F7B458;Q8BXG3-2;A0A0R4J1U0	Itzhak 2017	mouse	subcellular not specified	embr			48.771	Median cellular concentration [nM]	IFT57	Q8BXG3	0.00337582733746855	-5.6911148476710975		-4.483955568628546
1061	SDR39U1	Q5M8N4;Q5M8N4-2	Itzhak 2017	mouse	subcellular not specified	embr			32.994	Median cellular concentration [nM]	SDR39U1	Q5M8N4	0.00991801768464848	-4.61340220783063		-3.4062429287880778
1062	MCM4	P49717;Q542F4	Itzhak 2017	mouse	large protein complex	embr			96.735	Median cellular concentration [nM]	MCM4	P49717	0.9582606835136248	-0.04263542579992777		1.1645238532426236
1063	DHRS4	Q99LB2	Itzhak 2017	mouse	golgi	embr			29.884	Median cellular concentration [nM]	DHRS4	Q99LB2	0.4565729176955202	-0.7840068596207337		0.4231524194218181
1064	INF2	E9QLA5	Itzhak 2017	mouse	subcellular not specified	embr			138.36	Median cellular concentration [nM]	INF2	Q0GNC1	0.008563796499070957	-4.760211670906139		-3.553052391863587
1065	PTPDC1	Q6NZK8;Q6NZK8-2;Q6NZK8-3	Itzhak 2017	mouse	subcellular not specified	embr			83.93299999999998	Median cellular concentration [nM]	PTPDC1	Q6NZK8	0.0019360836737599954	-6.247088071144352		-5.039928792101801
1066	SPG7	Q3ULF4;D3YZN4;D3Z1Z1;D3YXB7	Itzhak 2017	mouse	golgi	embr			85.995	Median cellular concentration [nM]	SPG7	Q3ULF4	0.1675928432720204	-1.7862177930868068		-0.5790585140442552
1067	L1CAM	Q6PGJ3;A2AFG8;A2AFG7;P11627	Itzhak 2017	mouse	plasma membrane	embr			140.91	Median cellular concentration [nM]	L1CAM	Q6PGJ3	0.08364445438521312	-2.48118014920166		-1.2740208701591078
1068	RBM39	Q8VH51;Q8VH51-2;E9Q8F0;Q8VH51-3;F7AA45	Itzhak 2017	mouse	large protein complex	embr			59.40600000000001	Median cellular concentration [nM]	RBM39	Q8VH51	1.5807027275866885	0.4578695124559259		1.6650287914984774
1069	NAGPA	Q8BJ48;D3Z6C9	Itzhak 2017	mouse	subcellular not specified	embr			56.043	Median cellular concentration [nM]	NAGPA	Q8BJ48	2.749513206733148e-05	-10.501501584694283		-9.294342305651732
1070	MARF1	Q8BJ34-6;Q8BJ34;Q8BJ34-4;Q8BJ34-3	Itzhak 2017	mouse	large protein complex	embr			192.79	Median cellular concentration [nM]	MARF1	Q8BJ34	0.010299780245228535	-4.575632719388857		-3.368473440346304
1071	GM20604	F8WIA3;J3QMA2;J3QK34;P0C8B4	Itzhak 2017	mouse	subcellular not specified	embr			7.8946	Median cellular concentration [nM]	GM20604	P0C8B4	0.0639117	-2.7502528357676		-1.543093556725048
1072	RUFY3	Q9D394-2;A0A0G2JFT8	Itzhak 2017	mouse	large protein complex	embr			74.40100000000002	Median cellular concentration [nM]	RUFY3	Q9D394	0.7295528732312692	-0.3153234349188587		0.8918358441236931
1073	RUFY3	Q9D394;Q9D394-3	Itzhak 2017	mouse	subcellular not specified	embr			53.006	Median cellular concentration [nM]	RUFY3	Q9D394	0.16897187830227842	-1.7780229784834098		-0.5708636994408585
1074	TMEM259	Q8CIV2;F6RN19;Q8CIV2-2	Itzhak 2017	mouse	subcellular not specified	embr			63.56	Median cellular concentration [nM]	TMEM259	Q8CIV2	0.013539296287473732	-4.302158985708782		-3.09499970666623
1075	KDM6B	Q5NCY0	Itzhak 2017	mouse	subcellular not specified	embr			176.35	Median cellular concentration [nM]	KDM6B	Q5NCY0	0.01382407725672857	-4.281343478341683		-3.0741841992991317
1076	UBE3C	Q80U95	Itzhak 2017	mouse	subcellular not specified	embr			123.97	Median cellular concentration [nM]	UBE3C	Q80U95	0.03148633087325357	-3.4582017678616217		-2.2510424888190697
1077	RPE	B2KGF0;Q8VEE0	Itzhak 2017	mouse	subcellular not specified	embr			25.647	Median cellular concentration [nM]	RPE	Q8VEE0	0.14218329638533492	-1.9506382341572464		-0.743478955114695
1078	GAK	Q99KY4;A0A0R4J0F6;Q99KY4-2	Itzhak 2017	mouse	endosome	embr			143.64	Median cellular concentration [nM]	GAK	Q99KY4	0.03258832981482788	-3.4238010358402686		-2.216641756797717
1079	CDCA7L	Q922M5;H3BJN2	Itzhak 2017	mouse	subcellular not specified	embr			50.24800000000001	Median cellular concentration [nM]	CDCA7L	Q922M5	0.013580342768870013	-4.299131916458051		-3.0919726374154983
1080	TRIT1	Q80UN9;Q80UN9-2	Itzhak 2017	mouse	subcellular not specified	embr			52.43600000000001	Median cellular concentration [nM]	TRIT1	Q80UN9	0.00093881	-6.970897442148099		-5.763738163105548
1081	TMED9	Q99KF1;Q6PDC2	Itzhak 2017	mouse	golgi	embr			27.127	Median cellular concentration [nM]	TMED9	Q99KF1	0.3540724405541897	-1.0382537524492426		0.16890552659330904
1082	GPR56	Q8K209	Itzhak 2017	mouse	lysosome	embr			77.25399999999998	Median cellular concentration [nM]	GPR56	Q8K209	0.013298946270287734	-4.320070474691032		-3.11291119564848
1083	SGSM3	Q8VCZ6;F8WIA4	Itzhak 2017	mouse	subcellular not specified	embr			85.48899999999998	Median cellular concentration [nM]	SGSM3	Q8VCZ6	0.01909357541033109	-3.95840336646452		-2.751244087421969
1084	ZFYVE9	A8Y5G5;A2A8R0	Itzhak 2017	mouse	subcellular not specified	embr			146.33	Median cellular concentration [nM]	ZFYVE9	A2A8R0	0.003153476933671784	-5.7592496464039575		-4.552090367361406
1085	ZCCHC11	B2RX14;A2A8R7;A0A0A0MQJ6	Itzhak 2017	mouse	large protein complex	embr			184.65	Median cellular concentration [nM]	ZCCHC11	B2RX14	0.018349626430529856	-3.9981460626980567		-2.7909867836555056
1086	ACTN4	P57780;Q3ULT2	Itzhak 2017	mouse	actin binding proteins	embr			104.98	Median cellular concentration [nM]	ACTN4	P57780	1.170613221051258	0.15752773206308998		1.3646870111056415
1087	COMMD10	Q8JZY2;Q3TKN7	Itzhak 2017	mouse	endosome	embr			22.812	Median cellular concentration [nM]	COMMD10	Q8JZY2	0.061750131199374815	-2.7846591787900765		-1.5774998997475242
1088	LYAR	Q08288	Itzhak 2017	mouse	large protein complex	embr			43.735	Median cellular concentration [nM]	LYAR	Q08288	0.5143267656713969	-0.6648964846400389		0.5422627944025127
1089	ERGIC3	Q9CQE7;Q9CQE7-2;F6UIS1;F6RK81	Itzhak 2017	mouse	golgi	embr			43.208	Median cellular concentration [nM]	ERGIC3	Q9CQE7	0.081379291533043	-2.5086344421107416		-1.30147516306819
1090	SNRNP27	Q8K194;Q8K194-2	Itzhak 2017	mouse	large protein complex	embr			18.885	Median cellular concentration [nM]	SNRNP27	Q8K194	0.18759632746405247	-1.6734628190192642		-0.4663035399767124
1091	INTS2	Q80UK8;Q80UK8-2	Itzhak 2017	mouse	nucleus	embr			133.51	Median cellular concentration [nM]	INTS2	Q80UK8	0.04922192287467042	-3.0114161678446845		-1.8042568888021329
1092	STAU1	Q9DBE7;Q9Z108;A2A5R8;A2A5S3;V9GX87	Itzhak 2017	mouse	large protein complex	embr			54.165	Median cellular concentration [nM]	STAU1	Q9Z108	0.2777957970362401	-1.2808689782355238		-0.07370969919297199
1093	DNAJC19	Q9CQV7;D3Z5K6;G3X8S1;Q9CQV7-3;Q9CQV7-2	Itzhak 2017	mouse	subcellular not specified	embr			12.436	Median cellular concentration [nM]	DNAJC19	Q9CQV7	0.114575064163194	-2.166525088576685		-0.9593658095341336
1094	ANXA11	P97384;D3Z7U0	Itzhak 2017	mouse	subcellular not specified	embr			54.07899999999999	Median cellular concentration [nM]	ANXA11	P97384	0.00014607056540042558	-8.83142072835923		-7.62426144931668
1095	ULK3	Q3U3Q1;Q3U3Q1-2	Itzhak 2017	mouse	subcellular not specified	embr			53.57100000000001	Median cellular concentration [nM]	ULK3	Q3U3Q1	0.002117919093331943	-6.157321232092532		-4.950161953049982
1096	NAPB	P28663	Itzhak 2017	mouse	endosome	embr			33.556999999999995	Median cellular concentration [nM]	NAPB	P28663	0.11360324927131273	-2.175043170363708		-0.967883891321156
1097	SERHL	Q9EPB5;Q3U3G8	Itzhak 2017	mouse	subcellular not specified	embr			35.31	Median cellular concentration [nM]	SERHL	Q3U3G8	0.007477259866876368	-4.895888882067934		-3.6887296030253816
1098	RPL18A	P62717	Itzhak 2017	mouse	large protein complex	embr			20.732	Median cellular concentration [nM]	RPL18A	P62717	6.143532004555683	1.8153998218106884		3.0225591008532406
1099	ADA	P03958;Q4FK28	Itzhak 2017	mouse	subcellular not specified	embr			39.991	Median cellular concentration [nM]	ADA	P03958	0.09766801307531546	-2.326181172974119		-1.1190218939315677
1100	TMEM201	A2A8U2;A2A8U2-3;A2A8U2-2	Itzhak 2017	mouse	subcellular not specified	embr			72.499	Median cellular concentration [nM]	TMEM201	A2A8U2	0.01235298257879448	-4.393857740709805		-3.1866984616672536
1101	PSMD2	Q8VDM4;Q3TKV1;J3KMQ2	Itzhak 2017	mouse	large protein complex	embr			100.2	Median cellular concentration [nM]	PSMD2	Q8VDM4	1.407398795722094	0.3417431748742981		1.54890245391685
1102	NDE1	Q9CZA6;Q9CZA6-3;Q9CZA6-2;Q9CZA6-4	Itzhak 2017	mouse	subcellular not specified	embr			38.522	Median cellular concentration [nM]	NDE1	Q9CZA6	0.003481234627025303	-5.660368270233711		-4.453208991191159
1103	LIN52	Q8CD94;B2RQ11	Itzhak 2017	mouse	subcellular not specified	embr			13.001	Median cellular concentration [nM]	LIN52	Q8CD94	0.013418166815776294	-4.311145757680213		-3.1039864786376614
1104	MRPS22	Q9CXW2	Itzhak 2017	mouse	mitochondria	embr			41.192	Median cellular concentration [nM]	MRPS22	Q9CXW2	0.1317682652879668	-2.0267104652079446		-0.819551186165393
1105	PSEN1	P49769	Itzhak 2017	mouse	plasma membrane	embr			52.639	Median cellular concentration [nM]	PSEN1	P49769	0.015028513519307219	-4.197805981019301		-2.9906467019767486
1106	TMEM168	Q91VX9;A0A0N4SW50	Itzhak 2017	mouse	subcellular not specified	embr			79.673	Median cellular concentration [nM]	TMEM168	Q91VX9	0.0033427810349468	-5.700952173256581		-4.493792894214028
1107	PRMT1	Q9JIF0-3	Itzhak 2017	mouse	subcellular not specified	embr			39.576	Median cellular concentration [nM]	PRMT1	Q9JIF0	0.005547208730523847	-5.194460409173375		-3.987301130130822
1108	USP22	Q5DU02	Itzhak 2017	mouse	subcellular not specified	embr			59.953	Median cellular concentration [nM]	USP22	Q5DU02	0.013509354995335641	-4.304372870908032		-3.09721359186548
1109	ZC3H11A	Q6NZF1;Q3UL31	Itzhak 2017	mouse	large protein complex	embr			86.491	Median cellular concentration [nM]	ZC3H11A	Q6NZF1	0.17409818005941374	-1.7481358856835745		-0.5409766066410229
1110	CCDC77	Q9CZH8;Q9CZH8-2	Itzhak 2017	mouse	subcellular not specified	embr			57.56800000000001	Median cellular concentration [nM]	CCDC77	Q9CZH8	0.00029028442607725266	-8.14464933605706		-6.937490057014508
1111	ALYREF	O08583;O08583-2	Itzhak 2017	mouse	large protein complex	embr			26.94	Median cellular concentration [nM]	ALYREF	O08583	4.741444430814312	1.5563418215248528		2.763501100567405
1112	SLC11A2	P49282-2;P49282-3;P49282;P49282-4	Itzhak 2017	mouse	subcellular not specified	embr			61.42	Median cellular concentration [nM]	SLC11A2	P49282	0.0005302672729256446	-7.542129389989888		-6.334970110947336
1113	CTSA	Q544R6;G3X8T3;P16675	Itzhak 2017	mouse	lysosome	embr			53.844	Median cellular concentration [nM]	CTSA	P16675	0.05287051934604006	-2.9399093857067986		-1.732750106664247
1114	GRK5	Q8VEB1;Q3TST4	Itzhak 2017	mouse	subcellular not specified	embr			67.732	Median cellular concentration [nM]	GRK5	Q8VEB1	0.0007814102011107867	-7.154410320513255		-5.947251041470704
1115	RCOR3	A0A0A6YXM5;A0A0A6YWP7;Q6PGA0;A0A0A6YWY4;Q6PGA0-2	Itzhak 2017	mouse	subcellular not specified	embr			60.899	Median cellular concentration [nM]	RCOR3	Q6PGA0	0.003404109420362395	-5.682771924145336		-4.4756126451027844
1116	MRPL55	Q9CZ83;Q9CZ83-2	Itzhak 2017	mouse	mitochondria	embr			15.121	Median cellular concentration [nM]	MRPL55	Q9CZ83	0.0960529137271744	-2.3428560547027035		-1.135696775660152
1117	SART1	Q9Z315	Itzhak 2017	mouse	large protein complex	embr			90.884	Median cellular concentration [nM]	SART1	Q9Z315	0.4779769422493098	-0.7381927856263248		0.468966493416227
1118	FUCA1	Q99LJ1	Itzhak 2017	mouse	subcellular not specified	embr			52.28	Median cellular concentration [nM]	FUCA1	Q99LJ1	0.0041989793766580965	-5.472913788781046		-4.2657545097384935
1119	YES1	Q04736;Q3TJI7	Itzhak 2017	mouse	plasma membrane	embr			60.629	Median cellular concentration [nM]	YES1	Q04736	0.02483708639917331	-3.6954173235156937		-2.4882580444731417
1120	BZW1	Q9CQC6;A0A087WQS2;A0A087WPF9	Itzhak 2017	mouse	large protein complex	embr			48.043	Median cellular concentration [nM]	BZW1	Q9CQC6	1.2483198689438544	0.2217985423501314		1.4289578213926832
1121	LANCL2	Q9JJK2;F6RJV6	Itzhak 2017	mouse	large protein complex	embr			50.777	Median cellular concentration [nM]	LANCL2	Q9JJK2	0.2540973953585514	-1.3700376391668336		-0.16287836012428206
1122	AGTPBP1	Q641K1;Q641K1-5;Q641K1-4;Q641K1-3;Q641K1-2;F6ZCF0	Itzhak 2017	mouse	subcellular not specified	embr			137.2	Median cellular concentration [nM]	AGTPBP1	Q641K1	0.000114213	-9.077445431844586		-7.870286152802034
1123	AGA	A2RSS6;Q64191	Itzhak 2017	mouse	large protein complex	embr			37.022	Median cellular concentration [nM]	AGA	Q64191	0.029433325619949907	-3.525627722103224		-2.3184684430606723
1124	DCPS	Q9DAR7;Q3TBW9	Itzhak 2017	mouse	large protein complex	embr			38.988	Median cellular concentration [nM]	DCPS	Q9DAR7	1.1133607270332466	0.10738312313748097		1.3145424021800327
1125	DNAJC4	Q9D844;Q6GTN1	Itzhak 2017	mouse	subcellular not specified	embr			28.206	Median cellular concentration [nM]	DNAJC4	Q9D844	0.00034806210480315135	-7.963129632034239		-6.755970352991687
1126	D10WSU102E	Q9CX66	Itzhak 2017	mouse	subcellular not specified	embr			19.967	Median cellular concentration [nM]	D10WSU102E	Q9CX66	0.012701188498050095	-4.366059707372533		-3.1589004283299813
1127	MIS12	Q9CY25	Itzhak 2017	mouse	subcellular not specified	embr			24.131	Median cellular concentration [nM]	MIS12	Q9CY25	0.013428533987371821	-4.310373433945772		-3.1032141549032204
1128	AMIGO1	Q80ZD8;A0A0G2JEP5;Q80ZD8-2	Itzhak 2017	mouse	subcellular not specified	embr			55.343	Median cellular concentration [nM]	AMIGO1	Q80ZD8	0.00041425699999999985	-7.789024003791923		-6.581864724749371
1129	GPRIN3	B2RQZ6;Q8BWS5	Itzhak 2017	mouse	subcellular not specified	embr			80.484	Median cellular concentration [nM]	GPRIN3	Q8BWS5	0.016270499545496437	-4.118401654750103		-2.9112423757075514
1130	IPO7	Q9EPL8	Itzhak 2017	mouse	large protein complex	embr			119.49	Median cellular concentration [nM]	IPO7	Q9EPL8	0.4381564874710863	-0.8251791550827916		0.3819801239597602
1131	SMAP	Q9R0P4;D3YVR9;A0A0U1RPJ7	Itzhak 2017	mouse	large protein complex	embr			20.046	Median cellular concentration [nM]	SMAP	Q9R0P4	1.358989477074787	0.3067413920005347		1.5139006710430865
1132	GOLPH3L	Q8R088;H3BJ07;K3W4N3;H3BKI7;H3BJ82;Q8R088-2;H3BJ12;K3W4Q3;Q8R088-3;H3BJI3	Itzhak 2017	mouse	subcellular not specified	embr			32.905	Median cellular concentration [nM]	GOLPH3L	Q8R088	0.035658571744532894	-3.3337657193814145		-2.126606440338863
1133	PFDN1	Q9CWM4;Q9CQF7	Itzhak 2017	mouse	actin binding proteins	embr			14.254	Median cellular concentration [nM]	PFDN1	Q9CWM4	2.384430457887168	0.8689602940981744		2.0761195731407263
1134	PPP2R2D	Q925E7;F6RV17	Itzhak 2017	mouse	subcellular not specified	embr			51.957	Median cellular concentration [nM]	PPP2R2D	Q925E7	0.03876025426077597	-3.2503599321055465		-2.043200653062996
1135	STX7	O70439;Q8BH40	Itzhak 2017	mouse	plasma membrane	embr			29.82	Median cellular concentration [nM]	STX7	O70439	0.2254677932743389	-1.4895779538567908		-0.282418674814239
1136	PRRT2	E9PUL5	Itzhak 2017	mouse	plasma membrane	embr			35.923	Median cellular concentration [nM]	PRRT2	E9PUL5	0.007487572565611638	-4.894510624020035		-3.687351344977484
1137	PAK1	G5E884;O88643	Itzhak 2017	mouse	large protein complex	embr			60.607	Median cellular concentration [nM]	PAK1	O88643	0.3411654608221647	-1.0753876970285303		0.1317715820140215
1138	ENSA	P60840;P60840-2;P60840-3	Itzhak 2017	mouse	actin binding proteins	embr			13.335	Median cellular concentration [nM]	ENSA	P60840	0.7274194430842499	-0.3182520172233068		0.8889072618192451
1139	RBM8	A0A023T672;A0A0G2JFX7	Itzhak 2017	mouse	large protein complex	embr			19.889	Median cellular concentration [nM]	RBM8	Q9CWZ3	2.4721684181099	0.9050956675780382		2.11225494662059
1140	PDDC1	Q8BFQ8	Itzhak 2017	mouse	large protein complex	embr			23.277	Median cellular concentration [nM]	PDDC1	Q8BFQ8	0.2623658051652312	-1.3380155460853127		-0.13085626704276088
1141	CAMK2A	P11798;F8WIS9	Itzhak 2017	mouse	subcellular not specified	embr			54.114	Median cellular concentration [nM]	CAMK2A	P11798	0.004114357570265375	-5.4932725760530055		-4.286113297010453
1142	PRRC2A	Q7TSC1	Itzhak 2017	mouse	large protein complex	embr			229.2	Median cellular concentration [nM]	PRRC2A	Q7TSC1	0.08365997251338303	-2.4809946415196205		-1.2738353624770689
1143	TFDP1	Q08639;Q3V3X3	Itzhak 2017	mouse	subcellular not specified	embr			45.23	Median cellular concentration [nM]	TFDP1	Q08639	0.01920216725580736	-3.952732128412		-2.745572849369448
1144	SUFU	Q9Z0P7;D3Z7B6;Q9Z0P7-2;Q9Z0P7-4;Q9Z0P7-3;A0A0R4J1M0	Itzhak 2017	mouse	subcellular not specified	embr			53.956	Median cellular concentration [nM]	SUFU	Q9Z0P7	0.01399712717274513	-4.268903172370456		-3.061743893327903
1145	AP5Z1	A0A0G2JFH9;Q3U829	Itzhak 2017	mouse	subcellular not specified	embr			87.521	Median cellular concentration [nM]	AP5Z1	Q3U829	0.00023672991106321988	-8.348590682451968		-7.141431403409415
1146	TSHZ3	Q8CGV9;A0A0R4J017	Itzhak 2017	mouse	subcellular not specified	embr			118.62	Median cellular concentration [nM]	TSHZ3	Q8CGV9	0.003484962660976441	-5.659297949037538		-4.452138669994986
1147	TMA7	Q8K003;Q14A47	Itzhak 2017	mouse	subcellular not specified	embr			7.0662	Median cellular concentration [nM]	TMA7	Q8K003	1.83672163408068	0.6079822618605081		1.8151415409030602
1148	IAP	P03975	Itzhak 2017	mouse	peroxisome	embr			62.747	Median cellular concentration [nM]	IAP	P03975	0.03184794313138605	-3.4467824789116244		-2.2396231998690728
1149	ROCK2	F8VPK5;P70336;P70336-2	Itzhak 2017	mouse	large protein complex	embr			160.61	Median cellular concentration [nM]	ROCK2	P70336	0.05253827189887388	-2.9462133864176696		-1.7390541073751182
1150	EIF5A	P63242;A0A0A0MQM0;Q8BGY2	Itzhak 2017	mouse	large protein complex	embr			16.832	Median cellular concentration [nM]	EIF5A	P63242	11.96189725754237	2.4817263695152882		3.68888564855784
1151	NUDT16L1	Q8VHN8;Q8VHN8-2;Q8VHN8-3	Itzhak 2017	mouse	large protein complex	embr			23.414	Median cellular concentration [nM]	NUDT16L1	Q8VHN8	0.5422179676237223	-0.6120872040975424		0.5950720749450094
1152	DDX46	Q569Z5;F8WHR6;Q569Z5-2	Itzhak 2017	mouse	large protein complex	embr			117.45	Median cellular concentration [nM]	DDX46	Q569Z5	0.5886011950888315	-0.5300064127926556		0.6771528662498962
1153	SESTD1	Q80UK0	Itzhak 2017	mouse	endosome	embr			79.375	Median cellular concentration [nM]	SESTD1	Q80UK0	0.1321518883860537	-2.0238033483172977		-0.8166440692747461
1154	CAMKK2	Q8C078;Q8C078-2;Q8C078-3;Q8C078-5;Q8C078-4;A0A0G2JET2	Itzhak 2017	mouse	subcellular not specified	embr			64.617	Median cellular concentration [nM]	CAMKK2	Q8C078	0.022166477070567608	-3.8091741732324933		-2.6020148941899417
1155	ZNF771	Q8BJ90	Itzhak 2017	mouse	subcellular not specified	embr			35.767	Median cellular concentration [nM]	ZNF771	Q8BJ90	0.16048853716730072	-1.8295327584809369		-0.6223734794383857
1156	FOXO3	Q9WVH4	Itzhak 2017	mouse	subcellular not specified	embr			71.064	Median cellular concentration [nM]	FOXO3	Q9WVH4	0.007063042238745284	-4.952879408289321		-3.7457201292467683
1157	ACTR3B	Q641P0;Q641P0-2	Itzhak 2017	mouse	subcellular not specified	embr			47.57899999999999	Median cellular concentration [nM]	ACTR3B	Q641P0	0.0002660870305219704	-8.231687120281647		-7.0245278412390935
1158	GM9242	J3QNY1;Q8BG05-2;B2RXM2	Itzhak 2017	mouse	large protein complex	embr			37.14	Median cellular concentration [nM]	GM9242	Q8BG05	1.1865469454303101	0.17104736242390106		1.3782066414664524
1159	SRM	Q64674;Q543H0	Itzhak 2017	mouse	large protein complex	embr			33.995	Median cellular concentration [nM]	SRM	Q64674	1.152819559818448	0.14221073278550705		1.3493700118280585
1160	PRPS2	Q9CS42	Itzhak 2017	mouse	subcellular not specified	embr			34.786	Median cellular concentration [nM]	PRPS2	Q9CS42	0.06558551327877213	-2.724400441584608		-1.5172411625420557
1161	PLOD2	Q9R0B9;E9Q718	Itzhak 2017	mouse	subcellular not specified	embr			84.48700000000002	Median cellular concentration [nM]	PLOD2	E9Q718	0.0010967050867028928	-6.81544497001894		-5.6082856909763885
1162	MED15	E9Q7C1;G3X8S4;Q924H2	Itzhak 2017	mouse	subcellular not specified	embr			82.595	Median cellular concentration [nM]	MED15	Q924H2	0.04227274087103887	-3.1636128245127138		-1.9564535454701617
1163	HEATR3	Q8BQM4;E9PWH6	Itzhak 2017	mouse	subcellular not specified	embr			74.305	Median cellular concentration [nM]	HEATR3	Q8BQM4	0.06271918817873844	-2.7690878466025413		-1.5619285675599897
1164	QRSL1	Q9CZN8	Itzhak 2017	mouse	mitochondria	embr			56.782	Median cellular concentration [nM]	QRSL1	Q9CZN8	0.02274474213417248	-3.78342127527779		-2.5762619962352384
1165	PRPF4B	Q61136	Itzhak 2017	mouse	large protein complex	embr			116.97	Median cellular concentration [nM]	PRPF4B	Q61136	0.2576514968673772	-1.356147394531874		-0.14898811548932225
1166	IFNGR2	Q63953	Itzhak 2017	mouse	subcellular not specified	embr			37.47	Median cellular concentration [nM]	IFNGR2	Q63953	0.00014734622696526708	-8.822725455044838		-7.615566176002287
1167	INTS12	Q9D168	Itzhak 2017	mouse	large protein complex	embr			48.56800000000001	Median cellular concentration [nM]	INTS12	Q9D168	0.15640064173781387	-1.8553343476963915		-0.6481750686538397
1168	SPECC1L	Q2KN98;A0A0R4J0J8	Itzhak 2017	mouse	large protein complex	embr			124.49	Median cellular concentration [nM]	SPECC1L	Q2KN98	0.1766067399619845	-1.7338298264103973		-0.5266705473678457
1169	PPP1R8	Q8R3G1;A2ADR8	Itzhak 2017	mouse	large protein complex	embr			38.527	Median cellular concentration [nM]	PPP1R8	Q8R3G1	0.3758715380565548	-0.9785078480742108		0.2286514309683412
1170	PRDM10	Q3UTQ7;D3YYD1	Itzhak 2017	mouse	subcellular not specified	embr			133.74	Median cellular concentration [nM]	PRDM10	Q3UTQ7	0.01590333586955894	-4.1412263886446326		-2.9340671096020814
1171	FEM1AA	Q9Z2G1	Itzhak 2017	mouse	subcellular not specified	embr			72.08800000000002	Median cellular concentration [nM]	FEM1AA	Q9Z2G1	0.003160377879842852	-5.75706367630395		-4.549904397261399
1172	GNPTG	Q6S5C2;A0A0R4J0H5;Q6S5C2-2	Itzhak 2017	mouse	subcellular not specified	embr			34.168	Median cellular concentration [nM]	GNPTG	Q6S5C2	0.003007332218694835	-5.806701899304267		-4.599542620261715
1173	PPFIA2	Q8BSS9;B8QI34	Itzhak 2017	mouse	endosome	embr			143.23	Median cellular concentration [nM]	PPFIA2	Q8BSS9	0.016394409856716398	-4.110814864654117		-2.903655585611565
1174	CELF3	Q8CIN6;A0A0G2JGE2;Q8CIN6-2;A0A0G2JFA4;A0A0G2JDX3;A0A0G2JGX2;A0A0G2JDL2	Itzhak 2017	mouse	large protein complex	embr			50.519	Median cellular concentration [nM]	CELF3	Q8CIN6	0.08243349111125893	-2.4957634791183323		-1.2886042000757807
1175	ROGDI	Q3TDK6;Q3TDK6-2;Q3TDK6-3	Itzhak 2017	mouse	subcellular not specified	embr			32.1	Median cellular concentration [nM]	ROGDI	Q3TDK6	0.018474900246009448	-3.991342211566538		-2.7841829325239864
1176	IFT74	Q8BKE9;B1AWG1	Itzhak 2017	mouse	golgi	embr			69.301	Median cellular concentration [nM]	IFT74	Q8BKE9	0.014379805170446503	-4.241930475428689		-3.0347711963861386
1177	SGIP1	Q8VD37;Q8VD37-3;Q8VD37-2;Q8VD37-4;Q8VD37-8;Q8VD37-6;F7CPX0	Itzhak 2017	mouse	subcellular not specified	embr			86.06200000000003	Median cellular concentration [nM]	SGIP1	Q8VD37	0.0016487561511636585	-6.407734123135367		-5.200574844092816
1178	ZBTB7A	O88939;D3Z4C3;O88939-2	Itzhak 2017	mouse	subcellular not specified	embr			60.28	Median cellular concentration [nM]	ZBTB7A	O88939	0.000275377	-8.197369490044718		-6.990210211002166
1179	NADK2	Q8C5H8-3;Q8C5H8;Q8C5H8-2;Q8C5H8-4;Z4YK42	Itzhak 2017	mouse	mitochondria	embr			48.331	Median cellular concentration [nM]	NADK2	Q8C5H8	0.05736469190425416	-2.8583262885420333		-1.6511670094994826
1180	TMEM169	Q8BG50;D3YUR6	Itzhak 2017	mouse	subcellular not specified	embr			33.424	Median cellular concentration [nM]	TMEM169	Q8BG50	0.00032371976190062905	-8.03563234884727		-6.828473069804717
1181	GPATCH1	Q9DBM1;D6RET6	Itzhak 2017	mouse	large protein complex	embr			103.01	Median cellular concentration [nM]	GPATCH1	Q9DBM1	0.015428439298905125	-4.171542764909755		-2.9643834858672027
1182	TRAPPC5	Q9CQA1	Itzhak 2017	mouse	large protein complex	embr			20.795	Median cellular concentration [nM]	TRAPPC5	Q9CQA1	0.06617918673178147	-2.7153892652951925		-1.5082299862526407
1183	TBK1	Q9WUN2;A1L361	Itzhak 2017	mouse	subcellular not specified	embr			83.42399999999998	Median cellular concentration [nM]	TBK1	Q9WUN2	0.014408479147363196	-4.239938416014354		-3.0327791369718025
1184	NEFM	P08553;A0A0R4J036;D3YZ35	Itzhak 2017	mouse	large protein complex	embr			95.915	Median cellular concentration [nM]	NEFM	P08553	0.1303311222271948	-2.037676972817524		-0.8305176937749721
1185	POLRMT	Q8BKF1;Q3U3J3;E9PWD9;F6TLB0	Itzhak 2017	mouse	subcellular not specified	embr			136.7	Median cellular concentration [nM]	POLRMT	Q8BKF1	0.002350568395431199	-6.0530981096757435		-4.845938830633192
1186	ZDHHC17	Q3TRB3	Itzhak 2017	mouse	subcellular not specified	embr			28.461	Median cellular concentration [nM]	ZDHHC17	Q80TN5	0.0002950715849416884	-8.128292570242548		-6.921133291199995
1187	TPM1	E9Q456	Itzhak 2017	mouse	actin binding proteins	embr			28.668000000000006	Median cellular concentration [nM]	TPM1	P58771	0.2520746916530892	-1.3780298399384006		-0.17087056089584873
1188	NUP35	Q8R4R6	Itzhak 2017	mouse	nucleus	embr			34.785	Median cellular concentration [nM]	NUP35	Q8R4R6	0.53384517622247	-0.6276494142280581		0.5795098648144936
1189	GPX4	O70325;Q76LV0;O70325-2;S4R1E5;Q91XR9	Itzhak 2017	mouse	golgi	embr			22.228	Median cellular concentration [nM]	GPX4	O70325	0.29707273084549496	-1.2137782851572088		-0.006619006114656933
1190	MEF2D	Q63943;E9Q5E0;Q921S6;Q63943-2;E9QKT0;S4R2H4;A0A0G2JFS4;A0A0G2JFL7;A0A0G2JFX1;A0A0G2JES4	Itzhak 2017	mouse	subcellular not specified	embr			55.06399999999999	Median cellular concentration [nM]	MEF2D	Q63943	0.0017318911187485199	-6.35854133528185		-5.1513820562392985
1191	GLA	P51569;Q8BGZ6	Itzhak 2017	mouse	subcellular not specified	embr			47.642	Median cellular concentration [nM]	GLA	P51569	0.0038977839616248624	-5.547347102309824		-4.340187823267272
1192	ZNF260	Q62513	Itzhak 2017	mouse	subcellular not specified	embr			46.442	Median cellular concentration [nM]	ZNF260	Q62513	0.046391552205115996	-3.0706379008706026		-1.863478621828051
1193	SLC2A13	Q3UHK1	Itzhak 2017	mouse	subcellular not specified	embr			69.062	Median cellular concentration [nM]	SLC2A13	Q3UHK1	0.000694018448349898	-7.273012015174041		-6.0658527361314905
1194	POU2F1	P25425;P25425-2;P25425-12;A0A0A0MQM6;I1E4X2;A0A0A0MQE0;E9Q6Z8;F8VQL7;A0A0R4J1Z4;P25425-10;P25425-4;P25425-7;P25425-9;P25425-11;P25425-8;P25425-3;P25425-6;P25425-5;Q00196;P31362;Q3U5D1;H3BJT4;H3BKB7;Q00196-4;Q00196-6;Q00196-2;Q00196-3;Q00196-7;Q00196-5	Itzhak 2017	mouse	subcellular not specified	embr			79.546	Median cellular concentration [nM]	POU2F1	P25425	0.005572379923856593	-5.189933040920872		-3.98277376187832
1195	H3F3A	P84244;P02301;F8WI35;E0CZ27	Itzhak 2017	mouse	subcellular not specified	embr			15.328	Median cellular concentration [nM]	H3F3A	P84244	4.508750217765456	1.5060200015340202		2.713179280576572
1196	ACO1	P28271	Itzhak 2017	mouse	large protein complex	embr			98.124	Median cellular concentration [nM]	ACO1	P28271	0.6556308781227438	-0.4221573341936067		0.7850019448489451
1197	PSD2	Q6P1I6;Q6P1I6-2;Q6P1I6-3;H3BK80	Itzhak 2017	mouse	endosome	embr			84.29799999999999	Median cellular concentration [nM]	PSD2	Q6P1I6	0.015726403123410008	-4.1524142515425835		-2.9452549725000314
1198	NDFIP1	Q8R0W6	Itzhak 2017	mouse	subcellular not specified	embr			24.914	Median cellular concentration [nM]	NDFIP1	Q8R0W6	0.002855955569822472	-5.858348791410656		-4.651189512368103
1199	TNIP1	Q9WUU8;D3Z2W0;E9QM75;Q9WUU8-2;Q9WUU8-3;D3Z3B6	Itzhak 2017	mouse	subcellular not specified	embr			73.04899999999998	Median cellular concentration [nM]	TNIP1	Q9WUU8	0.004172506926585024	-5.479238242373335		-4.272078963330784
1200	TOR2A	Q8R1J9;H3BK73;Q8R1J9-2;P0C7W3	Itzhak 2017	mouse	subcellular not specified	embr			35.897	Median cellular concentration [nM]	TOR2A	Q8R1J9	0.01503216877366669	-4.19756278930849		-2.9904035102659385
1201	HSP90AB1	P11499;Q71LX8	Itzhak 2017	mouse	large protein complex	embr			83.28	Median cellular concentration [nM]	HSP90AB1	P11499	20.550501207999748	3.0228853303285064		4.230044609371058
1202	FNBP1L	E9PUK3;Q8K012;E9PUI5;Q8K012-2;A0A0G2JFM9	Itzhak 2017	mouse	large protein complex	embr			63.974	Median cellular concentration [nM]	FNBP1L	Q8K012	0.6010002195856508	-0.5091599790798569		0.6979992999626949
1203	VTI1A	O89116	Itzhak 2017	mouse	subcellular not specified	embr			24.986	Median cellular concentration [nM]	VTI1A	O89116	0.011114619993054195	-4.499493920809514		-3.2923346417669626
1204	TRA2B	P62996;F8WJG3	Itzhak 2017	mouse	large protein complex	embr			33.665	Median cellular concentration [nM]	TRA2B	P62996	3.4282627716235514	1.2320536522970131		2.439212931339565
1205	SLC9A6	D3Z0Q9	Itzhak 2017	mouse	subcellular not specified	embr			34.663000000000004	Median cellular concentration [nM]	SLC9A6	D3Z0Q9	0.00022463758139723637	-8.401022203756918		-7.193862924714368
1206	CTSZ	Q545I6;Q9WUU7	Itzhak 2017	mouse	lysosome	embr			33.996	Median cellular concentration [nM]	CTSZ	Q9WUU7	0.15088516225262175	-1.8912362463886627		-0.6840769673461111
1207	ABCD4	O89016	Itzhak 2017	mouse	subcellular not specified	embr			68.582	Median cellular concentration [nM]	ABCD4	O89016	0.0011553019129647453	-6.763393572660223		-5.55623429361767
1208	UTP14A	Q640M1	Itzhak 2017	mouse	nucleus	embr			87.264	Median cellular concentration [nM]	UTP14A	Q640M1	0.13026665056721148	-2.038171771070075		-0.8310124920275235
1209	ZDHHC17	Q80TN5;Q80TN5-2	Itzhak 2017	mouse	golgi	embr			72.62	Median cellular concentration [nM]	ZDHHC17	Q80TN5	0.018081312789728517	-4.012876316602733		-2.805717037560181
1210	ECHDC1	Q9D9V3;Q9D9V3-2;E0CXS3	Itzhak 2017	mouse	subcellular not specified	embr			35.467	Median cellular concentration [nM]	ECHDC1	Q9D9V3	0.0249286243840289	-3.6917385621095327		-2.484579283066981
1211	AKAP11	E9Q777;E9Q774	Itzhak 2017	mouse	subcellular not specified	embr			208.85	Median cellular concentration [nM]	AKAP11	E9Q777	0.000177528021058367	-8.63638209639063		-7.429222817348077
1212	ZC3H13	E9Q784	Itzhak 2017	mouse	nucleus	embr			203.75	Median cellular concentration [nM]	ZC3H13	E9Q784	0.06755595097961392	-2.6947991210526667		-1.4876398420101151
1213	PPOX	P51175;A0A0A6YX50	Itzhak 2017	mouse	mitochondria	embr			50.87	Median cellular concentration [nM]	PPOX	P51175	0.0716170840628128	-2.63642162924777		-1.4292623502052182
1214	ELP6	Q8BK75;A0A0H2UH13;Q8BK75-2;A0A0G2JGK0	Itzhak 2017	mouse	subcellular not specified	embr			29.326	Median cellular concentration [nM]	ELP6	Q8BK75	0.08371001772392593	-2.480396622580104		-1.2732373435375517
1215	DLG1	Q811D0-2;Q811D0-3	Itzhak 2017	mouse	subcellular not specified	embr			99.629	Median cellular concentration [nM]	DLG1	Q811D0	5.087589999999997e-05	-9.886121223940297		-8.678961944897747
1216	DHX30	Q99PU8-2;Q99PU8;A0A0G2JGL8;Q99PU8-3	Itzhak 2017	mouse	large protein complex	embr			134.06	Median cellular concentration [nM]	DHX30	Q99PU8	0.15601780092668913	-1.8577851697380627		-0.6506258906955111
1217	YRDC	Q3U5F4	Itzhak 2017	mouse	subcellular not specified	embr			29.454	Median cellular concentration [nM]	YRDC	Q3U5F4	0.059113255998379924	-2.8283000819481434		-1.6211408029055918
1218	DLG1	Q811D0;H7BWY4;E9Q9H0;D3Z3B8	Itzhak 2017	mouse	plasma membrane	embr			100.12	Median cellular concentration [nM]	DLG1	Q811D0	0.0810487149864821	-2.5127048855037795		-1.305545606461228
1219	HAGH	Q99KB8;G5E8T9;E9PYA3;A0A0R4J052;Q99KB8-2;E9Q2H8;D3YWI0	Itzhak 2017	mouse	mitochondria	embr			34.084	Median cellular concentration [nM]	HAGH	Q99KB8	0.0901968713426358	-2.405760538295216		-1.1986012592526645
1220	ANKLE2	Q6P1H6;Q6P1H6-2;Q6P1H6-3	Itzhak 2017	mouse	er	embr			106.2	Median cellular concentration [nM]	ANKLE2	Q6P1H6	0.05607279155597659	-2.881104583105744		-1.6739453040631922
1221	MARK4	Q8CIP4	Itzhak 2017	mouse	large protein complex	embr			82.64299999999999	Median cellular concentration [nM]	MARK4	Q8CIP4	0.005416331140098435	-5.2183366041595125		-4.011177325116962
1222	DUS2	Q9D7B1;Q14A90	Itzhak 2017	mouse	subcellular not specified	embr			55.324	Median cellular concentration [nM]	DUS2	Q9D7B1	0.01445202385826982	-4.236920814835262		-3.0297615357927103
1223	RPL5	P47962;Q58EU6;D3YYV8	Itzhak 2017	mouse	large protein complex	embr			34.4	Median cellular concentration [nM]	RPL5	P47962	4.866495133851468	1.5823739929561331		2.7895332719986854
1224	VMN2R84	D3YWE3	Itzhak 2017	mouse	subcellular not specified	embr			96.469	Median cellular concentration [nM]	VMN2R84	D3YWE3	0.0030600923398649265	-5.7893101870467		-4.582150908004149
1225	DTWD1	Q9D8U7	Itzhak 2017	mouse	subcellular not specified	embr			34.734	Median cellular concentration [nM]	DTWD1	Q9D8U7	0.003008994270183976	-5.80614938556204		-4.598990106519487
1226	COA5	Q99M07	Itzhak 2017	mouse	subcellular not specified	embr			8.3585	Median cellular concentration [nM]	COA5	Q99M07	0.0031704282358697225	-5.753888610037081		-4.5467293309945305
1227	PMPCB	Q9CXT8	Itzhak 2017	mouse	mitochondria	embr			54.614	Median cellular concentration [nM]	PMPCB	Q9CXT8	0.11975645504105395	-2.12229513983447		-0.9151358607919184
1228	USP11	Q99K46	Itzhak 2017	mouse	subcellular not specified	embr			105.38	Median cellular concentration [nM]	USP11	Q99K46	0.07752469524261289	-2.5571587450886413		-1.3499994660460897
1229	PFDN2	O70591	Itzhak 2017	mouse	large protein complex	embr			16.534000000000002	Median cellular concentration [nM]	PFDN2	O70591	1.9957671598661004	0.691028517711041		1.8981877967535927
1230	KIF20A	P97329	Itzhak 2017	mouse	subcellular not specified	embr			99.875	Median cellular concentration [nM]	KIF20A	P97329	0.014485667060235788	-4.234595597027195		-3.0274363179846437
1231	MRPS15	Q9DC71	Itzhak 2017	mouse	mitochondria	embr			29.463	Median cellular concentration [nM]	MRPS15	Q9DC71	0.0761142096288203	-2.5755203084331253		-1.3683610293905737
1232	MED27	Q9DB40;Q9DB40-2	Itzhak 2017	mouse	nucleus	embr			35.297	Median cellular concentration [nM]	MED27	Q9DB40	0.10389560675023753	-2.2643686652142603		-1.0572093861717091
1233	TXN2	P97493;G3UZY2	Itzhak 2017	mouse	mitochondria	embr			18.255	Median cellular concentration [nM]	TXN2	P97493	0.15447396083482798	-1.8677297351344129		-0.6605704560918613
1234	LRFN4	Q80XU8	Itzhak 2017	mouse	subcellular not specified	embr			67.251	Median cellular concentration [nM]	LRFN4	Q80XU8	0.0007431427510916058	-7.204622403717414		-5.997463124674862
1235	PRRC2B	Q7TPM1	Itzhak 2017	mouse	subcellular not specified	embr			160.91	Median cellular concentration [nM]	PRRC2B	Q7TPM1	0.0011509869510989256	-6.767135486318884		-5.559976207276334
1236	PHKB	Q7TSH2	Itzhak 2017	mouse	subcellular not specified	embr			123.89	Median cellular concentration [nM]	PHKB	Q7TSH2	0.003694307671012257	-5.600962111281944		-4.393802832239391
1237	CNTNAP2	Q3SYI6;Q9CPW0-2	Itzhak 2017	mouse	subcellular not specified	embr			11.899	Median cellular concentration [nM]	CNTNAP2	Q9CPW0	0.0037767693003809494	-5.578886317238824	CNTNAP2	-4.371727038196272
1238	PCBP2	Q61990-2	Itzhak 2017	mouse	subcellular not specified	embr			34.917	Median cellular concentration [nM]	PCBP2	Q61990	0.08368296770251403	-2.480719814398189		-1.2735605353556374
1239	GEMIN7	Q9CWY4;D3Z684	Itzhak 2017	mouse	subcellular not specified	embr			14.251	Median cellular concentration [nM]	GEMIN7	Q9CWY4	0.014802499687552775	-4.212959214666077		-3.005799935623525
1240	OAT	P29758;Q3TG75	Itzhak 2017	mouse	mitochondria	embr			48.354	Median cellular concentration [nM]	OAT	P29758	0.4388527321038345	-0.8235913843650426		0.3835678946775092
1241	TCF20	Q9EPQ8;Q9EPQ8-2	Itzhak 2017	mouse	nucleus	embr			215.68	Median cellular concentration [nM]	TCF20	Q9EPQ8	0.1372727225380192	-1.9857856564627887		-0.7786263774202375
1242	PLEKHM2	Q80TQ5;A2ADE0;Z4YJW6;Q80TQ5-2;Q80TQ5-3	Itzhak 2017	mouse	subcellular not specified	embr			112.73	Median cellular concentration [nM]	PLEKHM2	Q80TQ5	0.0036054763544364006	-5.625301379821615		-4.418142100779064
1243	UBE4B	Q9ES00;G3UZD6	Itzhak 2017	mouse	golgi	embr			133.32	Median cellular concentration [nM]	UBE4B	Q9ES00	0.1644314127835676	-1.8052617392867856		-0.598102460244234
1244	CNTNAP2	Q9CPW0;E9QNF7	Itzhak 2017	mouse	subcellular not specified	embr			148.2	Median cellular concentration [nM]	CNTNAP2	Q9CPW0	0.00043457000000000017	-7.741153521516732	CNTNAP2	-6.533994242474179
1245	EFTUD2	O08810;Q543F1;A2AH85;G3UZ34	Itzhak 2017	mouse	large protein complex	embr			109.36	Median cellular concentration [nM]	EFTUD2	O08810	1.6380903667380509	0.4935311528578764		1.7006904319004283
1246	VPRBP	Q80TR8;Q80TR8-4;Q80TR8-2;Q80TR8-3	Itzhak 2017	mouse	subcellular not specified	embr			168.93	Median cellular concentration [nM]	VPRBP	Q80TR8	0.05741371894765222	-2.8574719981573558		-1.6503127191148033
1247	RAP2A	Q80ZJ1;Q80ZJ1-2	Itzhak 2017	mouse	plasma membrane	embr			20.642	Median cellular concentration [nM]	RAP2A	Q80ZJ1	0.13358654951004606	-2.0130057002679083		-0.8058464212253562
1248	NRXN2	E9Q5N7;E9PUM9;E9Q7X7	Itzhak 2017	mouse	subcellular not specified	embr			163.06	Median cellular concentration [nM]	NRXN2	E9Q7X7	0.00016739424479354122	-8.695158780466803		-7.487999501424249
1249	STRA13	A2AC07;Q8C4X1;Q8C4X1-4;Q8C4X1-3;Q8C4X1-2	Itzhak 2017	mouse	subcellular not specified	embr			13.107	Median cellular concentration [nM]	STRA13	Q8C4X1	0.01407189295226481	-4.2635758787201565		-3.0564165996776063
1250	CCS	Q9WU84;Q543K2	Itzhak 2017	mouse	subcellular not specified	embr			28.911	Median cellular concentration [nM]	CCS	Q9WU84	0.03167885755184362	-3.4521057748123143		-2.2449464957697627
1251	MAP6	Q7TSJ2;Q7TSJ2-2;D3Z6W1	Itzhak 2017	mouse	actin binding proteins	embr			96.449	Median cellular concentration [nM]	MAP6	Q7TSJ2	0.02408966467014432	-3.7259723823300175		-2.518813103287466
1252	CCDC93	Q7TQK5	Itzhak 2017	mouse	endosome	embr			72.602	Median cellular concentration [nM]	CCDC93	Q7TQK5	0.05523186561940489	-2.8962152165447583		-1.6890559375022067
1253	GRAMD1B	Q80TI0-4;Q80TI0;D3YWR0;Q80TI0-3;Q80TI0-2;F7BFL8	Itzhak 2017	mouse	peroxisome	embr			101.08	Median cellular concentration [nM]	GRAMD1B	Q80TI0	0.010687081286113629	-4.538719623394231		-3.3315603443516784
1254	MYSM1	Q69Z66;Q69Z66-2	Itzhak 2017	mouse	subcellular not specified	embr			93.474	Median cellular concentration [nM]	MYSM1	Q69Z66	0.0029438000000000003	-5.828054015205788		-4.620894736163237
1255	CXCR4	P70658;A0A0R4J0N8;P70658-2;E9Q2D4	Itzhak 2017	mouse	subcellular not specified	embr			40.426	Median cellular concentration [nM]	CXCR4	P70658	0.00031346499999999986	-8.067822846867035		-6.860663567824483
1256	TCTN2	Q2MV57-2;Q2MV57	Itzhak 2017	mouse	subcellular not specified	embr			63.941	Median cellular concentration [nM]	TCTN2	Q2MV57	0.00036076510056545113	-7.927283502377058		-6.720124223334508
1257	MRPL52	Q9D0Y8;Q9D0Y8-2	Itzhak 2017	mouse	subcellular not specified	embr			13.658	Median cellular concentration [nM]	MRPL52	Q9D0Y8	0.01483192486901144	-4.210973335637255		-3.003814056594704
1258	PRMT3	Q922H1;Q922H1-2	Itzhak 2017	mouse	subcellular not specified	embr			59.902	Median cellular concentration [nM]	PRMT3	Q922H1	0.08199245765434768	-2.501128015773316		-1.2939687367307642
1259	DOCK11	A2AF47	Itzhak 2017	mouse	large protein complex	embr			237.77	Median cellular concentration [nM]	DOCK11	A2AF47	0.026349977384430536	-3.636287862271015		-2.429128583228464
1260	PRRC2B	F8WHT3	Itzhak 2017	mouse	large protein complex	embr			243.12	Median cellular concentration [nM]	PRRC2B	F8WHT3	0.05874413710984274	-2.8345639248126258		-1.6274046457700742
1261	UHRF1BP1L	A2RSJ4	Itzhak 2017	mouse	subcellular not specified	embr			161.94	Median cellular concentration [nM]	UHRF1BP1L	A2RSJ4	0.001436080102431616	-6.545838028274227		-5.338678749231676
1262	NAT10	Q8K224	Itzhak 2017	mouse	nucleus	embr			115.42	Median cellular concentration [nM]	NAT10	Q8K224	0.2837059402620958	-1.2598169988525394		-0.05265771980998757
1263	DHX36	Q8VHK9	Itzhak 2017	mouse	large protein complex	embr			113.88	Median cellular concentration [nM]	DHX36	Q8VHK9	0.1974800205843619	-1.6221178613563076		-0.41495858231375604
1264	C2CD3	Q52KB6;E9Q526;Q52KB6-2;Q52KB6-3;D3Z640	Itzhak 2017	mouse	large protein complex	embr			255.34	Median cellular concentration [nM]	C2CD3	Q52KB6	0.0012062770331478585	-6.720216494662418		-5.5130572156198685
1265	SNW1	A0A0B4J1E2;Q9CSN1	Itzhak 2017	mouse	large protein complex	embr			61.46100000000001	Median cellular concentration [nM]	SNW1	Q9CSN1	0.7766921767109541	-0.25271117607931903		0.9544481029632328
1266	FAM122A	Q9DB52	Itzhak 2017	mouse	subcellular not specified	embr			30.269	Median cellular concentration [nM]	FAM122A	Q9DB52	0.020282754261687443	-3.897984297760443		-2.6908250187178915
1267	EFNA3	O08545	Itzhak 2017	mouse	subcellular not specified	embr			25.632	Median cellular concentration [nM]	EFNA3	O08545	0.00033150197494434324	-8.011876790756274		-6.804717511713723
1268	PACSIN2	Q9WVE8;Q3TDA7	Itzhak 2017	mouse	large protein complex	embr			55.832	Median cellular concentration [nM]	PACSIN2	Q9WVE8	0.1486381091106854	-1.906240725265788		-0.699081446223236
1269	LRRC45	Q8CIM1	Itzhak 2017	mouse	subcellular not specified	embr			76.383	Median cellular concentration [nM]	LRRC45	Q8CIM1	0.001231320381095026	-6.6996682048009975		-5.492508925758448
1270	EIF5	P59325;Q3TQR3	Itzhak 2017	mouse	large protein complex	embr			48.968	Median cellular concentration [nM]	EIF5	P59325	0.7010305288345149	-0.35520384248996834		0.8519554365525832
1271	MRPL28	Q9D1B9	Itzhak 2017	mouse	mitochondria	embr			30.169	Median cellular concentration [nM]	MRPL28	Q9D1B9	0.05061890259478175	-2.9834302033814355		-1.776270924338884
1272	SCG3	P47867;P47867-2	Itzhak 2017	mouse	endosome	embr			53.326	Median cellular concentration [nM]	SCG3	P47867	0.010654343571989786	-4.541787622838548		-3.3346283437959965
1273	CCNK	O88874;Q3U3M5	Itzhak 2017	mouse	large protein complex	embr			61.363	Median cellular concentration [nM]	CCNK	O88874	0.13379192464420273	-2.0114694870391063		-0.8043102079965547
1274	SHMT2	Q9CZN7	Itzhak 2017	mouse	mitochondria	embr			55.758	Median cellular concentration [nM]	SHMT2	Q9CZN7	0.848673848722229	-0.16408032581666654		1.0430789532258853
1275	MYH9	Q8VDD5	Itzhak 2017	mouse	actin binding proteins	embr			226.37	Median cellular concentration [nM]	MYH9	Q8VDD5	0.7809541192157193	-0.2472388770707409		0.9599204019718108
1276	FNBP1	Q80TY0;A2AQ43;A2AQ44;A2AQ42;A2AQ45;A2AQ41;Q80TY0-2;Q80TY0-3;Q80TY0-4;Q80TY0-5;F6VVN1	Itzhak 2017	mouse	subcellular not specified	embr			71.343	Median cellular concentration [nM]	FNBP1	Q80TY0	0.007973494944125815	-4.831632369861127		-3.624473090818575
1277	ZC3HC1	Q80YV2;H3BKM2;Q80YV2-2;D3Z3D0	Itzhak 2017	mouse	subcellular not specified	embr			55.19600000000001	Median cellular concentration [nM]	ZC3HC1	Q80YV2	0.15522095528632715	-1.8629056591727688		-0.655746380130217
1278	RFC2	Q9WUK4;Q4KL82	Itzhak 2017	mouse	large protein complex	embr			38.724	Median cellular concentration [nM]	RFC2	Q9WUK4	0.5162016288157177	-0.6612578363060158		0.5459014427365361
1279	UIMC1	Q5U5Q9;E9Q577;A0A0R4J073;A0A0R4J183;Q5U5Q9-3	Itzhak 2017	mouse	subcellular not specified	embr			81.477	Median cellular concentration [nM]	UIMC1	Q5U5Q9	0.016469906423535022	-4.106220416439875		-2.8990611373973234
1280	WDR75	Q3U821	Itzhak 2017	mouse	nucleus	embr			94.036	Median cellular concentration [nM]	WDR75	Q3U821	0.15779620354114982	-1.846450929534367		-0.6392916504918154
1281	RAB14	Q91V41;Q50HX4;A2AL34	Itzhak 2017	mouse	large protein complex	embr			23.897	Median cellular concentration [nM]	RAB14	Q91V41	2.371754617155831	0.863630026018513		2.070789305061065
1282	KIAA1324	A2AFS3;A0A0A0MQC6;V9GWR8;A2AFS3-3;A2AFS3-2	Itzhak 2017	mouse	subcellular not specified	embr			110.68	Median cellular concentration [nM]	KIAA1324	A2AFS3	0.0003233059231563813	-8.036911552471603		-6.829752273429049
1283	GNAQ	P21279;Q3UHH5	Itzhak 2017	mouse	plasma membrane	embr			42.158	Median cellular concentration [nM]	GNAQ	P21279	0.5917750870178639	-0.5246286368641713		0.6825306421783806
1284	GPC4	P51655	Itzhak 2017	mouse	plasma membrane	embr			62.58600000000001	Median cellular concentration [nM]	GPC4	P51655	0.10622521367359067	-2.242193781464428		-1.0350345024218757
1285	TNPO2	Q99LG2;E9PV58	Itzhak 2017	mouse	subcellular not specified	embr			100.46	Median cellular concentration [nM]	TNPO2	Q99LG2	0.1191042349624899	-2.1277562452136767		-0.9205969661711256
1286	PACS2	Q3V3Q7;E9Q7E9	Itzhak 2017	mouse	subcellular not specified	embr			94.931	Median cellular concentration [nM]	PACS2	E9Q7E9	0.013299869202364357	-4.320001078211482		-3.1128417991689306
1287	SATB2	Q8VI24;H3BKH3	Itzhak 2017	mouse	nucleus	embr			82.55799999999998	Median cellular concentration [nM]	SATB2	Q8VI24	0.3548024457356515	-1.0361941352907318		0.17096514375182004
1288	DNAJB1	Q9QYJ3;Q3TU79	Itzhak 2017	mouse	large protein complex	embr			38.167	Median cellular concentration [nM]	DNAJB1	Q9QYJ3	0.2538339500382091	-1.3710749657518264		-0.1639156867092746
1289	ZNF318	Q99PP2;B0V2M3	Itzhak 2017	mouse	large protein complex	embr			228.22	Median cellular concentration [nM]	ZNF318	Q99PP2	0.015499151723239563	-4.166969984087474		-2.9598107050449216
1290	TNRC6B	Q8BKI2;Q8BKI2-2	Itzhak 2017	mouse	large protein complex	embr			191.96	Median cellular concentration [nM]	TNRC6B	Q8BKI2	0.010647050529418936	-4.5424723707776815		-3.3353130917351312
1291	DTNA	Q9D2N4;Q8CFR5;Q9D2N4-7;Q9D2N4-4;Q9D2N4-3;Q9D2N4-2	Itzhak 2017	mouse	subcellular not specified	embr			84.066	Median cellular concentration [nM]	DTNA	Q9D2N4	0.00014991843107370093	-8.805419204618962		-7.5982599255764125
1292	PPP1R16B	Q8VHQ3;Q544H9;A2AC90	Itzhak 2017	mouse	subcellular not specified	embr			63.57	Median cellular concentration [nM]	PPP1R16B	Q8VHQ3	0.0005096116943163687	-7.581861505939072		-6.3747022268965186
1293	SLC35A5	Q921R7;M0QWE5	Itzhak 2017	mouse	subcellular not specified	embr			50.115	Median cellular concentration [nM]	SLC35A5	Q921R7	0.00034483229677482357	-7.972452355420883		-6.765293076378331
1294	MANEAL	Q6P1J0	Itzhak 2017	mouse	subcellular not specified	embr			51.105	Median cellular concentration [nM]	MANEAL	Q6P1J0	0.007219449127142597	-4.9309766271679525		-3.723817348125401
1295	APAF1	O88879;G3XA09;O88879-2	Itzhak 2017	mouse	subcellular not specified	embr			141.0	Median cellular concentration [nM]	APAF1	O88879	0.03494075386021313	-3.3541013986585773		-2.1469421196160257
1296	DLST	Q9D2G2;Q9D2G2-2	Itzhak 2017	mouse	mitochondria	embr			48.994	Median cellular concentration [nM]	DLST	Q9D2G2	0.64259424217464	-0.442241792541829		0.7649174865007224
1297	DGKZ	Q80UP3;A2AHJ7;A2AHK0	Itzhak 2017	mouse	subcellular not specified	embr			104.03	Median cellular concentration [nM]	DGKZ	Q80UP3	0.013203789751431216	-4.327251388214661		-3.1200921091721088
1298	NFKBIA	Q9Z1E3	Itzhak 2017	mouse	subcellular not specified	embr			35.071	Median cellular concentration [nM]	NFKBIA	Q9Z1E3	0.0029618607533440874	-5.821937575266538		-4.614778296223985
1299	WRAP73	Q9JM98;F6VR19	Itzhak 2017	mouse	subcellular not specified	embr			52.052	Median cellular concentration [nM]	WRAP73	Q9JM98	0.002977387895320327	-5.8167089080497245		-4.609549629007173
1300	MAPK11	Q9WUI1	Itzhak 2017	mouse	subcellular not specified	embr			41.397	Median cellular concentration [nM]	MAPK11	Q9WUI1	0.021438366663531064	-3.8425731274198016		-2.63541384837725
1301	PBX1	P41778-2;P41778;D9J2V6	Itzhak 2017	mouse	large protein complex	embr			38.427	Median cellular concentration [nM]	PBX1	P41778	0.4278848794897993	-0.8489010927347814		0.3582581863077703
1302	MYEF2	A2ATP6;A2ATP5;Q8C854-1;Q8C854-2;F6XJA1	Itzhak 2017	mouse	subcellular not specified	embr			61.103	Median cellular concentration [nM]	MYEF2	Q8C854	0.007302406772564783	-4.919551290293316		-3.7123920112507633
1303	HDAC3	O88895;Q3UM33;O88895-2	Itzhak 2017	mouse	subcellular not specified	embr			48.364	Median cellular concentration [nM]	HDAC3	O88895	0.050840988051374436	-2.979052398322304		-1.7718931192797522
1304	RAB8B	P61028;Q0PD49	Itzhak 2017	mouse	plasma membrane	embr			23.603	Median cellular concentration [nM]	RAB8B	P61028	0.22534238631247325	-1.4901343164713856		-0.2829750374288338
1305	DKC1	Q9ESX5;B7ZCL7	Itzhak 2017	mouse	nucleus	embr			57.401	Median cellular concentration [nM]	DKC1	Q9ESX5	1.2117667283763809	0.1920794007863965		1.3992386798289482
1306	INTS4	Q8CIM8;Q8CIM8-2	Itzhak 2017	mouse	nucleus	embr			108.19	Median cellular concentration [nM]	INTS4	Q8CIM8	0.1818299330418398	-1.7046834625968466		-0.497524183554295
1307	POLR3E	Q9CZT4;Q9CZT4-2	Itzhak 2017	mouse	subcellular not specified	embr			79.85300000000002	Median cellular concentration [nM]	POLR3E	Q9CZT4	0.01128039669541812	-4.484688865497084		-3.2775295864545324
1308	UQCRB	Q9D855;Q9CQB4	Itzhak 2017	mouse	mitochondria	embr			13.527	Median cellular concentration [nM]	UQCRB	Q9D855	1.5442775320518018	0.4345561841879293		1.641715463230481
1309	1700037H04RIK	Q9D1K7;F8WIU1;H7BXB9	Itzhak 2017	mouse	subcellular not specified	embr			19.476	Median cellular concentration [nM]	1700037H04RIK	Q9D1K7	0.44223800300742977	-0.815907073483894		0.3912522055586578
1310	SORL1	O88307	Itzhak 2017	mouse	endosome	embr			247.08	Median cellular concentration [nM]	SORL1	O88307	0.01909458464120128	-3.9583505107695056		-2.751191231726954
1311	MLLT3	A2AM29	Itzhak 2017	mouse	large protein complex	embr			63.375	Median cellular concentration [nM]	MLLT3	A2AM29	0.06571408900715278	-2.7224419319282043		-1.5152826528856522
1312	BANP	Q8VBU8;Q8VBU8-4;Q8VBU8-3;Q8VBU8-2;G3UWN8	Itzhak 2017	mouse	subcellular not specified	embr			59.65600000000001	Median cellular concentration [nM]	BANP	Q8VBU8	0.015733796856448854	-4.151944214277742		-2.944784935235189
1313	YME1L1	O88967	Itzhak 2017	mouse	mitochondria	embr			80.027	Median cellular concentration [nM]	YME1L1	O88967	0.08530035339674748	-2.4615766815065974		-1.2544174024640458
1314	TPM1	E9Q453	Itzhak 2017	mouse	subcellular not specified	embr			28.482	Median cellular concentration [nM]	TPM1	P58771	0.010648582555579874	-4.542328489057193	TPM1	-3.3351692100146417
1315	CCM2	Q8K2Y9;F7AVU1;Q8K2Y9-2;E0CXR5	Itzhak 2017	mouse	subcellular not specified	embr			49.917	Median cellular concentration [nM]	CCM2	Q8K2Y9	0.005358737400545021	-5.229026891247757		-4.021867612205205
1316	PSMB7	P70195	Itzhak 2017	mouse	large protein complex	embr			29.891	Median cellular concentration [nM]	PSMB7	P70195	2.393256231330024	0.8726548785513814		2.0798141575939333
1317	HSD17B11	Q9EQ06;Q9EQ06-2	Itzhak 2017	mouse	subcellular not specified	embr			32.88	Median cellular concentration [nM]	HSD17B11	Q9EQ06	0.012508371233697859	-4.381357160126155		-3.174197881083604
1318	R3HDM2	Q80TM6;Q80TM6-2;Q80TM6-3;E9Q9D6;Q148X5;Q80TM6-4;F6Z9T5	Itzhak 2017	mouse	subcellular not specified	embr			114.58	Median cellular concentration [nM]	R3HDM2	Q80TM6	0.005451855506522527	-5.211799268337919		-4.004639989295368
1319	PSAT1	Q99K85;Q543K5	Itzhak 2017	mouse	large protein complex	embr			40.472	Median cellular concentration [nM]	PSAT1	Q99K85	4.558582658019926	1.517011754601892		2.724171033644444
1320	PCBP2	Q61990;Q61990-3	Itzhak 2017	mouse	large protein complex	embr			38.221	Median cellular concentration [nM]	PCBP2	Q61990	3.751704171373327	1.3222101824527		2.5293694614952518
1321	BPHL	Q8R164	Itzhak 2017	mouse	mitochondria	embr			32.851	Median cellular concentration [nM]	BPHL	Q8R164	0.08875123253521615	-2.4219179630023		-1.2147586839597486
1322	EIF4EBP1	Q60876	Itzhak 2017	mouse	subcellular not specified	embr			12.325	Median cellular concentration [nM]	EIF4EBP1	Q60876	0.015909599999999996	-4.1408325783689826		-2.933673299326431
1323	ZZZ3	Q6KAQ7;D3YTT9;Q6KAQ7-2;Q6KAQ7-3	Itzhak 2017	mouse	subcellular not specified	embr			102.31	Median cellular concentration [nM]	ZZZ3	Q6KAQ7	0.015563212523126443	-4.162845321186728		-2.955686042144176
1324	PTP4A1	Q63739;B9EKL6	Itzhak 2017	mouse	subcellular not specified	embr			19.815	Median cellular concentration [nM]	PTP4A1	Q63739	0.000686534201518759	-7.283854513867937		-6.076695234825388
1325	ALG8	Q6P8H8	Itzhak 2017	mouse	subcellular not specified	embr			59.534	Median cellular concentration [nM]	ALG8	Q6P8H8	0.015155530818813313	-4.189389743100064		-2.9822304640575137
1326	KMT2E	Q3UG20;Q3UG20-2	Itzhak 2017	mouse	subcellular not specified	embr			204.54	Median cellular concentration [nM]	KMT2E	Q3UG20	0.003018981067181443	-5.802835899498881		-4.595676620456329
1327	TPM1	Q8BP43	Itzhak 2017	mouse	subcellular not specified	embr			32.819	Median cellular concentration [nM]	TPM1	P58771	0.009517618538794249	-4.654610614960465	TPM1	-3.447451335917913
1328	MTBP	Q8BJS8;Q8BJS8-3;Q8BJS8-2	Itzhak 2017	mouse	subcellular not specified	embr			100.31	Median cellular concentration [nM]	MTBP	Q8BJS8	0.002887494224565653	-5.847366203286649		-4.640206924244097
1329	PAPOLG	Q6PCL9;Q8BY05	Itzhak 2017	mouse	subcellular not specified	embr			82.956	Median cellular concentration [nM]	PAPOLG	Q6PCL9	0.016114127787131394	-4.12805888946549		-2.9208996104229383
1330	TARS2	Q3UQ84;Q922A3;E9Q7H6;Q3TP97	Itzhak 2017	mouse	mitochondria	embr			81.699	Median cellular concentration [nM]	TARS2	Q3UQ84	0.02840955138047766	-3.561029874142596		-2.353870595100044
1331	ZBTB5	Q7TQG0	Itzhak 2017	mouse	subcellular not specified	embr			73.214	Median cellular concentration [nM]	ZBTB5	Q7TQG0	0.002853295610342539	-5.859280598258335		-4.652121319215782
1332	GM340	F6RGI3	Itzhak 2017	mouse	subcellular not specified	embr			136.18	Median cellular concentration [nM]	GM340	F6RGI3	0.0150069466368079	-4.199242075961333		-2.9920827969187815
1333	RAC3	P60764;Q14A12;A2AC13	Itzhak 2017	mouse	subcellular not specified	embr			21.379	Median cellular concentration [nM]	RAC3	P60764	0.00583623	-5.143670238542999		-3.9365109595004473
1334	ZFP655	Q9CZP3	Itzhak 2017	mouse	subcellular not specified	embr			63.37300000000001	Median cellular concentration [nM]	ZFP655	Q9CZP3	0.005575343855440667	-5.189401285432021		-3.9822420063894697
1335	PTK7	Q8BKG3	Itzhak 2017	mouse	plasma membrane	embr			117.53	Median cellular concentration [nM]	PTK7	Q8BKG3	0.07569118115593124	-2.5810936226047088		-1.3739343435621576
1336	MIEN1	Q9CQ86	Itzhak 2017	mouse	subcellular not specified	embr			12.295	Median cellular concentration [nM]	MIEN1	Q9CQ86	1.0712362092461225	0.06881331733111623		1.2759725963736677
1337	STOX2	Q499E5;Q499E5-3;Q499E5-2	Itzhak 2017	mouse	large protein complex	embr			102.76	Median cellular concentration [nM]	STOX2	Q499E5	0.00760651178447125	-4.878750584798996		-3.671591305756445
1338	KTN1	F8VQC7;A0A087WQ25;A0A087WPX0;A0A087WRS1;A0A087WP85;Q61595;A0A087WQD0;A0A087WP14;A0A087WPW5;A0A087WP48;Q61595-11;Q61595-15;Q61595-10;Q61595-4;Q61595-7;Q61595-8;Q61595-12	Itzhak 2017	mouse	er	embr			152.54	Median cellular concentration [nM]	KTN1	Q61595	0.7158260120008213	-0.3343181415496279		0.8728411374929239
1339	MYEF2	Q8C854;Q8C854-3;G8JL68	Itzhak 2017	mouse	large protein complex	embr			63.294	Median cellular concentration [nM]	MYEF2	Q8C854	2.8586483478385376	1.0503489074676506		2.2575081865102025
1340	LIG1	Q3U4X8;P37913	Itzhak 2017	mouse	large protein complex	embr			104.09	Median cellular concentration [nM]	LIG1	Q3U4X8	0.20917378323059524	-1.564589873809887		-0.3574305947673351
1341	UBXN7	G5E8R8	Itzhak 2017	mouse	large protein complex	embr			54.812	Median cellular concentration [nM]	UBXN7	Q6P5G6	0.3975300052323098	-0.9224848628754324		0.2846744161671193
1342	RGS6	Q9Z2H2;A0A087WSJ9;A0A087WPW1;F6WDS8;A0A087WQG6;A0A087WNZ9;A0A087WRP8;A0A087WPC4;A0A087WPD1;A0A0J9YU74;A0A0J9YUY2;A0A0J9YUD1;A0A0J9YUE4;Q3UTM5	Itzhak 2017	mouse	subcellular not specified	embr			54.53	Median cellular concentration [nM]	RGS6	Q9Z2H2	0.00010173554370818492	-9.193133820313436		-7.9859745412708865
1343	PDZD11	Q9CZG9	Itzhak 2017	mouse	subcellular not specified	embr			16.182000000000002	Median cellular concentration [nM]	PDZD11	Q9CZG9	0.0838960053062719	-2.4781772792018244		-1.2710180001592724
1344	RNASEL	Q05921;B2RQP1;S4R2R4;S4R1J5	Itzhak 2017	mouse	subcellular not specified	embr			83.274	Median cellular concentration [nM]	RNASEL	Q05921	0.017228500559247757	-4.061190257229324		-2.8540309781867723
1345	MRPS26	Q80ZS3	Itzhak 2017	mouse	subcellular not specified	embr			23.443	Median cellular concentration [nM]	MRPS26	Q80ZS3	0.08340851471498575	-2.48400487992486		-1.2768456008823086
1346	SLC39A3	Q99K24	Itzhak 2017	mouse	subcellular not specified	embr			34.001999999999995	Median cellular concentration [nM]	SLC39A3	Q99K24	0.00327282	-5.722103280392448		-4.514944001349893
1347	ZFPL1	Q9DB43;E0CZD9;E0CXM9;E0CX79;E0CXR3	Itzhak 2017	mouse	golgi	embr			34.155	Median cellular concentration [nM]	ZFPL1	Q9DB43	0.029670615414918507	-3.5175981029019843		-2.3104388238594327
1348	HSD17B12	O70503;O70503-2	Itzhak 2017	mouse	er	embr			34.741	Median cellular concentration [nM]	HSD17B12	O70503	1.107128797791837	0.10176999546064884		1.3089292745032006
1349	GLUL	P15105;D3YVK1	Itzhak 2017	mouse	subcellular not specified	embr			42.119	Median cellular concentration [nM]	GLUL	P15105	0.15339354613542255	-1.8747484630629647		-0.6675891840204138
1350	CUL4B	A2A432;E9PXY1;A2A432-2;J3QJX0	Itzhak 2017	mouse	large protein complex	embr			110.7	Median cellular concentration [nM]	CUL4B	A2A432	0.32296426670298994	-1.130213591281872		0.07694568776067978
1351	ZBED3	Q9D0L1	Itzhak 2017	mouse	subcellular not specified	embr			25.609	Median cellular concentration [nM]	ZBED3	Q9D0L1	0.015367005889242056	-4.1755325426694725		-2.9683732636269213
1352	TUBG1	P83887;Q6F4J1;Q8VCK3;Q6F4J0	Itzhak 2017	mouse	large protein complex	embr			51.1	Median cellular concentration [nM]	TUBG1	P83887	0.17057378290640096	-1.768587331546317		-0.5614280525037654
1353	CDC123	Q8CII2	Itzhak 2017	mouse	subcellular not specified	embr			38.816	Median cellular concentration [nM]	CDC123	Q8CII2	0.03597207148247094	-3.325012433762073		-2.1178531547195214
1354	ARID2	E9Q7E2	Itzhak 2017	mouse	nucleus	embr			195.99	Median cellular concentration [nM]	ARID2	E9Q7E2	0.14447338940095514	-1.9346599447832955		-0.7275006657407437
1355	TXNDC12	Q9CQU0	Itzhak 2017	mouse	er	embr			19.048	Median cellular concentration [nM]	TXNDC12	Q9CQU0	1.3917894780461606	0.3305903134389501		1.537749592481502
1356	CDC37L1	Q9CZP7;Q9CZP7-2;Q9CZP7-3;Q9CZP7-4	Itzhak 2017	mouse	subcellular not specified	embr			38.439	Median cellular concentration [nM]	CDC37L1	Q9CZP7	0.05740399203983986	-2.857641430342546		-1.6504821512999943
1357	EIF2A	Q8BJW6;Q8BJW6-2	Itzhak 2017	mouse	large protein complex	embr			64.403	Median cellular concentration [nM]	EIF2A	Q8BJW6	0.6005849111599456	-0.5098512466923071		0.6973080323502447
1358	NDUFS4	Q9CXZ1;E9QPX3	Itzhak 2017	mouse	mitochondria	embr			19.784	Median cellular concentration [nM]	NDUFS4	Q9CXZ1	0.3832190792366682	-0.9591484448851352		0.2480108341574168
1359	SLC6A17	Q8BJI1;A0A0R4J087;A0A0R4J252	Itzhak 2017	mouse	endosome	embr			81.07	Median cellular concentration [nM]	SLC6A17	Q8BJI1	0.003143493154915404	-5.762420627679586		-4.555261348637035
1360	IGDCC4	Q9EQS9;Q9EQS9-2;Q9EQS9-3;E9QAQ0	Itzhak 2017	mouse	subcellular not specified	embr			134.76	Median cellular concentration [nM]	IGDCC4	Q9EQS9	0.0003055331010790811	-8.09345243471776		-6.886293155675207
1361	BC048403	Q6P1I3;D3Z5F2	Itzhak 2017	mouse	subcellular not specified	embr			50.255	Median cellular concentration [nM]	BC048403	Q6P1I3	0.00031030777395514927	-8.077945933793954		-6.870786654751402
1362	WDR77	Q99J09;F7D5L2	Itzhak 2017	mouse	large protein complex	embr			36.942	Median cellular concentration [nM]	WDR77	Q99J09	0.6024541513227374	-0.5067437139025277		0.7004155651400241
1363	TMEM5	Q8VDX6	Itzhak 2017	mouse	subcellular not specified	embr			51.385	Median cellular concentration [nM]	TMEM5	Q8VDX6	0.000356905	-7.938040918039813		-6.730881638997262
1364	UBXN7	Q6P5G6	Itzhak 2017	mouse	subcellular not specified	embr			52.164	Median cellular concentration [nM]	UBXN7	Q6P5G6	0.0041389446121324214	-5.4873144482494105		-4.280155169206858
1365	AGO1	Q8CJG1;H3BJ70	Itzhak 2017	mouse	large protein complex	embr			97.213	Median cellular concentration [nM]	AGO1	Q8CJG1	0.26086187178466713	-1.3437642386280866		-0.13660495958553476
1366	KCTD1	E9Q6T9;Q5M956;Q5M956-2	Itzhak 2017	mouse	subcellular not specified	embr			96.114	Median cellular concentration [nM]	KCTD1	Q5M956	0.002952407138048545	-5.8251344623607775		-4.617975183318227
1367	TMBIM6	Q9D2C7;E0CZE8;E0CXR0;E0CX98	Itzhak 2017	mouse	subcellular not specified	embr			26.477	Median cellular concentration [nM]	TMBIM6	Q9D2C7	0.050721121896109486	-2.9814128496950074		-1.7742535706524558
1368	ICMT	Q9EQK7;Q3U4N2	Itzhak 2017	mouse	subcellular not specified	embr			31.79	Median cellular concentration [nM]	ICMT	Q9EQK7	0.009451495540706772	-4.661582291722157		-3.4544230126796047
1369	TAOK2	Q6ZQ29-2	Itzhak 2017	mouse	endosome	embr			119.96	Median cellular concentration [nM]	TAOK2	Q6ZQ29	0.02556488489158518	-3.6665355530386337		-2.459376273996082
1370	TRIM24	Q64127;Q64127-2;E9Q1U8	Itzhak 2017	mouse	nucleus	embr			116.66	Median cellular concentration [nM]	TRIM24	Q64127	0.10819315421226976	-2.2238371843285827		-1.0166779052860309
1371	CUX1	H3BJQ9	Itzhak 2017	mouse	large protein complex	embr			165.77	Median cellular concentration [nM]	CUX1	P53564	0.07342108058078417	-2.611544183223005		-1.4043849041804537
1372	ST18	Q80TY4;Q148A0	Itzhak 2017	mouse	subcellular not specified	embr			114.75	Median cellular concentration [nM]	ST18	Q80TY4	0.003319139674644621	-5.708049663777982		-4.5008903847354285
1373	ZBTB39	Q6PDK0	Itzhak 2017	mouse	subcellular not specified	embr			79.048	Median cellular concentration [nM]	ZBTB39	Q6PDK0	0.003211078660979827	-5.741148366828249		-4.533989087785697
1374	YLPM1	D3YWX2;F6YTL8;E9Q803;Q9R0I7	Itzhak 2017	mouse	nucleus	embr			241.05	Median cellular concentration [nM]	YLPM1	Q9R0I7	0.2698876662798801	-1.309749457372175		-0.10259017832962324
1375	DHRS7B	Q99J47;Z4YKT6;Q99J47-2	Itzhak 2017	mouse	er	embr			34.986	Median cellular concentration [nM]	DHRS7B	Q99J47	0.04831186825677517	-3.0300780289057565		-1.822918749863205
1376	CASP8	O89110;Q3U607;A0A087WQT6	Itzhak 2017	mouse	subcellular not specified	embr			55.356	Median cellular concentration [nM]	CASP8	O89110	0.004192302851405181	-5.474505089485833		-4.267345810443281
1377	TIMM23	Q9CXU4;Q9WTQ8	Itzhak 2017	mouse	mitochondria	embr			21.909	Median cellular concentration [nM]	TIMM23	Q9CXU4	0.08509255336955167	-2.464015751702151		-1.2568564726595994
1378	SGTB	Q8VD33;E0CZ99;E0CX61	Itzhak 2017	mouse	subcellular not specified	embr			33.429	Median cellular concentration [nM]	SGTB	Q8VD33	0.09671154949839236	-2.3360224472702296		-1.128863168227678
1379	AGO3	Q8CJF9	Itzhak 2017	mouse	subcellular not specified	embr			97.276	Median cellular concentration [nM]	AGO3	Q8CJF9	0.0003717150477462541	-7.897382997901668		-6.690223718859116
1380	CTDNEP1	Q3TP92;J3QPC9	Itzhak 2017	mouse	subcellular not specified	embr			28.391	Median cellular concentration [nM]	CTDNEP1	Q3TP92	0.013973974451493752	-4.270558647142247		-3.0633993680996943
1381	CUX1	P53564-3;H3BK24	Itzhak 2017	mouse	subcellular not specified	embr			164.49	Median cellular concentration [nM]	CUX1	P53564	0.0007332732946180435	-7.217992081612983	CUX1	-6.010832802570431
1382	ZNF524	Q9D0B1	Itzhak 2017	mouse	subcellular not specified	embr			34.809	Median cellular concentration [nM]	ZNF524	Q9D0B1	0.0033476537973631624	-5.699495537507165		-4.492336258464612
1383	FAAP100	A2ACJ2	Itzhak 2017	mouse	subcellular not specified	embr			94.28	Median cellular concentration [nM]	FAAP100	A2ACJ2	0.0017600445877022546	-6.34241613633124		-5.135256857288688
1384	SEC63	Q8VHE0	Itzhak 2017	mouse	er	embr			87.869	Median cellular concentration [nM]	SEC63	Q8VHE0	0.2024991000868893	-1.5970198364607795		-0.3898605574182279
1385	TBC1D4	Q8BYJ6;E0CX53;E9Q6Q8;F6SUV7;Q8BYJ6-2;H7BX82;Q8BYJ6-4;Q8BYJ6-3	Itzhak 2017	mouse	subcellular not specified	embr			147.45	Median cellular concentration [nM]	TBC1D4	Q8BYJ6	0.011303751633860326	-4.482620605368154		-3.275461326325601
1386	SUCLA2	Q9Z2I9	Itzhak 2017	mouse	mitochondria	embr			50.113	Median cellular concentration [nM]	SUCLA2	Q9Z2I9	0.6484713366124985	-0.4331374757205871		0.7740218033219644
1387	KTN1	A0A087WQQ5;A0A087WNW3;A0A087WS04;A0A087WS29;Q61595-5;Q61595-6;Q61595-16;Q61595-3	Itzhak 2017	mouse	subcellular not specified	embr			146.43	Median cellular concentration [nM]	KTN1	Q61595	0.0031204921337507005	-5.769764554423125		-4.562605275380573
1388	CCDC58	Q8R3Q6;F8WJI3	Itzhak 2017	mouse	mitochondria	embr			16.665	Median cellular concentration [nM]	CCDC58	Q8R3Q6	0.22600864603151785	-1.4871820236649953		-0.2800227446224435
1389	TAF6L	Q8R2K4;K3W4L1;H3BK01;A0A087WQC4;H3BJR2;Q8R2K4-2	Itzhak 2017	mouse	subcellular not specified	embr			67.235	Median cellular concentration [nM]	TAF6L	Q8R2K4	0.02578481813781125	-3.6579694045267273		-2.4508101254841748
1390	BEND5	F6Q2G7;Q8C6D4-2;Q8C6D4	Itzhak 2017	mouse	subcellular not specified	embr			19.92	Median cellular concentration [nM]	BEND5	Q8C6D4	0.014441023870210866	-4.237682242891851		-3.0305229638492994
1391	DGKI	D3YWQ0;D3Z2W1;D3Z519;S4R2G0	Itzhak 2017	mouse	large protein complex	embr			118.21	Median cellular concentration [nM]	DGKI	D3Z2W1	0.01186894164131748	-4.433830236819556		-3.226670957777004
1392	ZFP236	B2RR24;S4R299	Itzhak 2017	mouse	subcellular not specified	embr			197.83	Median cellular concentration [nM]	ZFP236	B2RR24	0.003111983799315157	-5.7724948785551335		-4.565335599512583
1393	FAM69A	Q9D6I7	Itzhak 2017	mouse	subcellular not specified	embr			48.93600000000001	Median cellular concentration [nM]	FAM69A	Q9D6I7	0.003259003104417055	-5.726333926559797		-4.519174647517246
1394	MASP1	P98064-2;P98064	Itzhak 2017	mouse	subcellular not specified	embr			82.445	Median cellular concentration [nM]	MASP1	P98064	0.0033433476327178425	-5.7007826887011515		-4.493623409658598
1395	CAAP1	Q8VDY9	Itzhak 2017	mouse	large protein complex	embr			37.825	Median cellular concentration [nM]	CAAP1	Q8VDY9	0.07921110342925414	-2.5356387951743167		-1.3284795161317648
1396	SLCO2B1	Q8BXB6;Q3V1K7	Itzhak 2017	mouse	subcellular not specified	embr			74.53	Median cellular concentration [nM]	SLCO2B1	Q8BXB6	0.0003228819078238977	-8.038223912045742		-6.831064633003192
1397	EIF4E3	Q9DBB5	Itzhak 2017	mouse	subcellular not specified	embr			22.836	Median cellular concentration [nM]	EIF4E3	Q9DBB5	0.019063799999999992	-3.9599640302184866		-2.7528047511759355
1398	PGM2L1	Q8CAA7	Itzhak 2017	mouse	subcellular not specified	embr			70.279	Median cellular concentration [nM]	PGM2L1	Q8CAA7	0.06050729384751894	-2.804991361748926		-1.5978320827063746
1399	MT-CYTB	Q7JCZ3;P00158	Itzhak 2017	mouse	subcellular not specified	embr			43.209	Median cellular concentration [nM]	MT-CYTB	P00158	0.0019403686820292684	-6.2448772816795195		-5.037718002636968
1400	ERCC5	P35689;E9QM61	Itzhak 2017	mouse	subcellular not specified	embr			130.71	Median cellular concentration [nM]	ERCC5	P35689	0.003279272415582457	-5.720133705710325		-4.512974426667774
1401	ABHD12	Q99LR1;D6RFU2	Itzhak 2017	mouse	er	embr			45.269	Median cellular concentration [nM]	ABHD12	Q99LR1	0.11220856325610812	-2.1873959674501804		-0.9802366884076288
1402	HIST2H2AC	Q64523;Q6GSS7;F8WIX8;Q149V4;B2RWH3	Itzhak 2017	mouse	large protein complex	embr			13.988	Median cellular concentration [nM]	HIST2H2AC	Q64523	34.53685363868571	3.542026975305992		4.749186254348544
1403	SCCPDH	Q8R127	Itzhak 2017	mouse	golgi	embr			47.129	Median cellular concentration [nM]	SCCPDH	Q8R127	0.06874475904910862	-2.6773547773542297		-1.470195498311678
1404	KHNYN	Q80U38	Itzhak 2017	mouse	subcellular not specified	embr			74.564	Median cellular concentration [nM]	KHNYN	Q80U38	0.000710000666753208	-7.250244648840328		-6.043085369797777
1405	RPL13	P47963	Itzhak 2017	mouse	large protein complex	embr			24.305	Median cellular concentration [nM]	RPL13	P47963	6.769065131847968	1.912362987558472		3.119522266601024
1406	RAE1	Q8C570	Itzhak 2017	mouse	large protein complex	embr			40.965	Median cellular concentration [nM]	RAE1	Q8C570	0.8670665357543216	-0.1426395626382828		1.064519716404269
1407	ITGB5	O70309;Q6PE70;G5E8F8;O70309-2	Itzhak 2017	mouse	subcellular not specified	embr			87.90799999999999	Median cellular concentration [nM]	ITGB5	O70309	3.97004e-05	-10.134149294755137		-8.926990015712585
1408	ORF11	Q9ERY9;D3YUR8	Itzhak 2017	mouse	subcellular not specified	embr			15.806	Median cellular concentration [nM]	ORF11	Q9ERY9	0.01898597323815663	-3.964054823080216		-2.756895544037665
1409	LANCL1	O89112;B2KGR2	Itzhak 2017	mouse	subcellular not specified	embr			45.341	Median cellular concentration [nM]	LANCL1	O89112	0.23787292800989354	-1.4360186638193408		-0.22885938477678905
1410	CLASP1	A0A087WRE8;Q80TV8-2;E9QNY9;A0A087WQ95;A0A087WP42	Itzhak 2017	mouse	large protein complex	embr			168.02	Median cellular concentration [nM]	CLASP1	Q80TV8	0.3825408028694455	-0.9609199572363462		0.2462393218062053
1411	CHL1	P70232-2	Itzhak 2017	mouse	plasma membrane	embr			129.0	Median cellular concentration [nM]	CHL1	P70232	0.04828197716363738	-3.0306969315690018		-1.8235376525264504
1412	MED14	A2ABV5;A2BDP0;A2ABV5-2	Itzhak 2017	mouse	nucleus	embr			160.96	Median cellular concentration [nM]	MED14	A2ABV5	0.08795898186313894	-2.430884688360988		-1.2237254093184364
1413	TFB1M	Q8JZM0	Itzhak 2017	mouse	mitochondria	embr			38.961	Median cellular concentration [nM]	TFB1M	Q8JZM0	0.02665624226405516	-3.6247319245015217		-2.41757264545897
1414	AIDA	Q8C4Q6;Q8C4Q6-2	Itzhak 2017	mouse	endosome	embr			34.888000000000005	Median cellular concentration [nM]	AIDA	Q8C4Q6	0.03657845686384269	-3.3082958221513747		-2.101136543108824
1415	SELM	Q8VHC3	Itzhak 2017	mouse	subcellular not specified	embr			16.377	Median cellular concentration [nM]	SELM	Q8VHC3	0.003167598989629211	-5.754781394598515		-4.547622115555964
1416	EWSR1	Q61545;Q5SUT0;Q5SUS9	Itzhak 2017	mouse	large protein complex	embr			68.461	Median cellular concentration [nM]	EWSR1	Q61545	0.7616930296057598	-0.27221165274706505		0.9349476262954868
1417	MAPK3	Q63844;D3Z3G6;A0A0U1RPX4;D3Z6D8	Itzhak 2017	mouse	actin binding proteins	embr			43.066	Median cellular concentration [nM]	MAPK3	Q63844	0.3681489436084258	-0.9992676846311892		0.2078915944113624
1418	DNER	Q8JZM4	Itzhak 2017	mouse	subcellular not specified	embr			78.747	Median cellular concentration [nM]	DNER	Q8JZM4	0.0011664208145819414	-6.753815351719978		-5.5466560726774246
1419	NDUFAF2	Q59J78	Itzhak 2017	mouse	mitochondria	embr			19.628	Median cellular concentration [nM]	NDUFAF2	Q59J78	0.20852526441656893	-1.567695072822325		-0.3605357937797733
1420	BAZ1B	Q9Z277;Q9Z277-2	Itzhak 2017	mouse	nucleus	embr			170.65	Median cellular concentration [nM]	BAZ1B	Q9Z277	1.0588237569586358	0.057158628745303815		1.2643179077878552
1421	HSD17B10	Q99N15;A2AFQ2;O08756	Itzhak 2017	mouse	mitochondria	embr			27.273000000000003	Median cellular concentration [nM]	HSD17B10	O08756	0.8957266152811363	-0.1101200294385623		1.0970392496039891
1422	MTMR14	Q8VEL2;D6RDS6;D3Z1C1	Itzhak 2017	mouse	subcellular not specified	embr			72.442	Median cellular concentration [nM]	MTMR14	Q8VEL2	0.0020704440238750728	-6.1799921904201405		-4.972832911377589
1423	MNT	O08789	Itzhak 2017	mouse	subcellular not specified	embr			63.273	Median cellular concentration [nM]	MNT	O08789	0.013437152507879043	-4.309731833307397		-3.102572554264845
1424	ZFYVE16	Q80U44	Itzhak 2017	mouse	subcellular not specified	embr			166.67	Median cellular concentration [nM]	ZFYVE16	Q80U44	0.004662548469410264	-5.368193098482267		-4.161033819439714
1425	ARPC1B	Q9WV32;Q91Z25	Itzhak 2017	mouse	actin binding proteins	embr			41.063	Median cellular concentration [nM]	ARPC1B	Q9WV32	0.083612690691306	-2.481559967884736		-1.2744006888421835
1426	ARSA	P50428	Itzhak 2017	mouse	subcellular not specified	embr			53.74800000000001	Median cellular concentration [nM]	ARSA	P50428	0.007369945723097286	-4.9103449373809696		-3.7031856583384193
1427	NTPCR	Q9CQA9;D3YXL1;Q8C373	Itzhak 2017	mouse	subcellular not specified	embr			20.667	Median cellular concentration [nM]	NTPCR	Q9CQA9	0.024053122479420427	-3.7274904580337846		-2.5203311789912326
1428	HEATR6	Q6P1G0	Itzhak 2017	mouse	subcellular not specified	embr			128.92	Median cellular concentration [nM]	HEATR6	Q6P1G0	0.027584763865220952	-3.5904916925546337		-2.3833324135120826
1429	RAP1B	Q99JI6;Q52L50	Itzhak 2017	mouse	plasma membrane	embr			20.825	Median cellular concentration [nM]	RAP1B	Q99JI6	0.921356062879059	-0.08190871279304993		1.1252505662495018
1430	CORO7	Q9D2V7	Itzhak 2017	mouse	subcellular not specified	embr			100.81	Median cellular concentration [nM]	CORO7	Q9D2V7	0.07074334171814335	-2.6486968568783196		-1.4415375778357682
1431	OVCA2	Q9D7E3	Itzhak 2017	mouse	subcellular not specified	embr			24.245	Median cellular concentration [nM]	OVCA2	Q9D7E3	0.013575107384473976	-4.299517502734937		-3.092358223692385
1432	OSCP1	A2A8Y5;Q8BHW2	Itzhak 2017	mouse	subcellular not specified	embr			43.231	Median cellular concentration [nM]	OSCP1	Q8BHW2	0.008647294079369568	-4.750508830172		-3.543349551129449
1433	FAHD2	A0A0R4J094;Q3TC72	Itzhak 2017	mouse	mitochondria	embr			34.676	Median cellular concentration [nM]	FAHD2	Q3TC72	0.05732047971920681	-2.8590973069154075		-1.651938027872856
1434	ACAT2	Q8CAY6;G3XA25	Itzhak 2017	mouse	large protein complex	embr			41.297	Median cellular concentration [nM]	ACAT2	Q8CAY6	2.6673125241523508	0.9810714202440064		2.1882306992865583
1435	HDAC8	Q8VH37;Q8VH37-2	Itzhak 2017	mouse	subcellular not specified	embr			41.771	Median cellular concentration [nM]	HDAC8	Q8VH37	0.04303132974659275	-3.1458268298298218		-1.9386675507872704
1436	STAG1	Q9D3E6;F8WHU7;F6XQW1	Itzhak 2017	mouse	nucleus	embr			144.44	Median cellular concentration [nM]	STAG1	Q9D3E6	0.25156998201295805	-1.3800340696482325		-0.17287479060568067
1437	RNF2	Q9CQJ4;A0A087WRE9	Itzhak 2017	mouse	nucleus	embr			37.62300000000001	Median cellular concentration [nM]	RNF2	Q9CQJ4	0.6874842766434731	-0.3747163200397072		0.8324429590028446
1438	ZFAND2B	Q91X58;E0CY18;A0A087WPF5	Itzhak 2017	mouse	subcellular not specified	embr			27.895	Median cellular concentration [nM]	ZFAND2B	Q91X58	0.004520413773926012	-5.399151746423808		-4.191992467381256
1439	ATAD3	Q925I1;Q925I1-2	Itzhak 2017	mouse	mitochondria	embr			66.741	Median cellular concentration [nM]	ATAD3	Q925I1	0.2566370384804189	-1.3600924939574652		-0.1529332149149134
1440	NOM1	Q3UFM5	Itzhak 2017	mouse	subcellular not specified	embr			95.959	Median cellular concentration [nM]	NOM1	Q3UFM5	0.003017813659257311	-5.803222663664829		-4.596063384622278
1441	NOL11	Q8BJW5;Q8BJW5-2	Itzhak 2017	mouse	nucleus	embr			80.817	Median cellular concentration [nM]	NOL11	Q8BJW5	0.1299089351122547	-2.0409215731272154		-0.8337622940846638
1442	ARL1	P61211;Q14AC7;F8WIB1	Itzhak 2017	mouse	subcellular not specified	embr			20.411	Median cellular concentration [nM]	ARL1	P61211	0.2404192589789761	-1.4253709673045392		-0.2182116882619871
1443	PLXNA1	P70206	Itzhak 2017	mouse	endosome	embr			211.1	Median cellular concentration [nM]	PLXNA1	P70206	0.019441245466018886	-3.9403584148200173		-2.7331991357774656
1444	ELMOD1	Q3V1U8;E9Q0K9	Itzhak 2017	mouse	subcellular not specified	embr			38.034	Median cellular concentration [nM]	ELMOD1	E9Q0K9	0.03688536246981991	-3.299940487669081		-2.0927812086265294
1445	ZSWIM8	Q3UHH1;Q3UHH1-3;Q3UHH1-2	Itzhak 2017	mouse	large protein complex	embr			197.06	Median cellular concentration [nM]	ZSWIM8	Q3UHH1	0.01365525035508321	-4.293631189908671		-3.086471910866118
1446	CEP164	Q5DU05;D3YVU3;Q5DU05-2;Q5DU05-3;F7AUV3	Itzhak 2017	mouse	subcellular not specified	embr			162.6	Median cellular concentration [nM]	CEP164	Q5DU05	0.0003194735910713121	-8.048835944616764		-6.841676665574213
1447	PUSL1	A2ADA5-2;A2ADA5	Itzhak 2017	mouse	subcellular not specified	embr			31.109	Median cellular concentration [nM]	PUSL1	A2ADA5	0.004166425225730086	-5.480696870845696		-4.2735375918031435
1448	MRPS35	Q8BJZ4;A0A0R4J0L6	Itzhak 2017	mouse	mitochondria	embr			35.975	Median cellular concentration [nM]	MRPS35	Q8BJZ4	0.10348569234150204	-2.2683219140788577		-1.061162635036306
1449	MED4	Q9CQA5;Q9CQA5-2	Itzhak 2017	mouse	subcellular not specified	embr			29.781	Median cellular concentration [nM]	MED4	Q9CQA5	0.09632752860942707	-2.3400011380028656		-1.132841858960314
1450	SCAI	Q8C8N2;A0A0N4SVJ6	Itzhak 2017	mouse	subcellular not specified	embr			70.274	Median cellular concentration [nM]	SCAI	Q8C8N2	0.0464679784260086	-3.0689918396073232	SCAI	-1.8618325605647712
1451	HNRNPC	Q9Z204-2;Q9Z204-3;Q9Z204-4	Itzhak 2017	mouse	large protein complex	embr			33.056	Median cellular concentration [nM]	HNRNPC	Q9Z204	16.574103273782278	2.8078414334791333		4.015000712521685
1452	LXN	P70202;Q14BZ3	Itzhak 2017	mouse	subcellular not specified	embr			25.492	Median cellular concentration [nM]	LXN	P70202	0.12053518001811753	-2.1158136183028184		-0.9086543392602668
1453	TMEM184C	Q3TPR7-2	Itzhak 2017	mouse	subcellular not specified	embr			71.119	Median cellular concentration [nM]	TMEM184C	Q3TPR7	0.00032432631100174405	-8.03376041626841		-6.826601137225858
1454	INO80C	Q8BHA0;D3Z3N1	Itzhak 2017	mouse	subcellular not specified	embr			20.405	Median cellular concentration [nM]	INO80C	Q8BHA0	0.015014811871615309	-4.198718106988286		-2.9915588279457346
1455	PAN3	Q640Q5;H3BJH6	Itzhak 2017	mouse	large protein complex	embr			89.744	Median cellular concentration [nM]	PAN3	Q640Q5	0.006292337402778081	-5.068422671133221		-3.8612633920906703
1456	SCAI	B0R0E3	Itzhak 2017	mouse	subcellular not specified	embr			3.0633	Median cellular concentration [nM]	SCAI	B0R0E3	0.2201171118995522	-1.5135955474492866	SCAI	-0.3064362684067348
1457	RNF20	Q5DTM8;Q5DTM8-2;A2AIR2	Itzhak 2017	mouse	large protein complex	embr			113.52	Median cellular concentration [nM]	RNF20	Q5DTM8	0.1669957820874528	-1.7897867238457048		-0.5826274448031532
1458	SDE2	Q8K1J5	Itzhak 2017	mouse	large protein complex	embr			48.58	Median cellular concentration [nM]	SDE2	Q8K1J5	0.04676301900540642	-3.0626625806171206		-1.855503301574569
1459	PPP2R4	Q543N6;P58389;A2AWE9	Itzhak 2017	mouse	actin binding proteins	embr			36.71	Median cellular concentration [nM]	PPP2R4	P58389	0.6194575448987606	-0.4789111114981799		0.7282481675443719
1460	TTC9C	Q810A3;Q6P3Y6	Itzhak 2017	mouse	subcellular not specified	embr			19.997	Median cellular concentration [nM]	TTC9C	Q810A3	0.10704864398860924	-2.234471931111127		-1.0273126520685754
1461	PRPF6	Q91YR7;Q91YR7-2	Itzhak 2017	mouse	large protein complex	embr			106.72	Median cellular concentration [nM]	PRPF6	Q91YR7	0.7641567351047815	-0.2689823601954269		0.9381769188471244
1462	MCM3AP	Q9WUU9	Itzhak 2017	mouse	subcellular not specified	embr			217.36	Median cellular concentration [nM]	MCM3AP	Q9WUU9	0.04912219475501885	-3.0134443146467547		-1.8062850356042035
1463	NLGN3	Q8BYM5;A2AGI3;A2AGI2;A2AGI0	Itzhak 2017	mouse	plasma membrane	embr			91.161	Median cellular concentration [nM]	NLGN3	Q8BYM5	0.013822192745002508	-4.281479808611833		-3.074320529569281
1464	DISP2	Q8CIP5	Itzhak 2017	mouse	subcellular not specified	embr			147.94	Median cellular concentration [nM]	DISP2	Q8CIP5	0.0002989330891520709	-8.115290791716635		-6.908131512674084
1465	GLTSCR2	Q8BK35	Itzhak 2017	mouse	subcellular not specified	embr			55.792	Median cellular concentration [nM]	GLTSCR2	Q8BK35	0.0592327556274398	-2.8262805855911166		-1.6191213065485657
1466	UPF1	Q9EPU0-2;Q9EPU0	Itzhak 2017	mouse	large protein complex	embr			122.66	Median cellular concentration [nM]	UPF1	Q9EPU0	0.3789414306736599	-0.9703736223228115		0.2367856567197401
1467	S100A11	P50543	Itzhak 2017	mouse	subcellular not specified	embr			11.083	Median cellular concentration [nM]	S100A11	P50543	0.09701250000000004	-2.33291544280188		-1.1257561637593283
1468	CASKIN2	Q8VHK1	Itzhak 2017	mouse	subcellular not specified	embr			126.78	Median cellular concentration [nM]	CASKIN2	Q8VHK1	0.0006687674730726666	-7.3100741321362595		-6.102914853093708
1469	DCTN4	Q8CBY8;Q8CBY8-2	Itzhak 2017	mouse	large protein complex	embr			53.056	Median cellular concentration [nM]	DCTN4	Q8CBY8	0.33034297231816473	-1.1076238541753445		0.09953542486720757
1470	PPP3R1	Q63810;Q63810-2	Itzhak 2017	mouse	subcellular not specified	embr			19.3	Median cellular concentration [nM]	PPP3R1	Q63810	1.017509449710418	0.017357925476173375		1.2245172045187251
1471	EXTL3	Q6P1H4;Q9WVL6	Itzhak 2017	mouse	golgi	embr			104.54	Median cellular concentration [nM]	EXTL3	Q9WVL6	0.01084877364221413	-4.523703233751217		-3.3165439547086653
1472	RASA2	P58069	Itzhak 2017	mouse	subcellular not specified	embr			96.4	Median cellular concentration [nM]	RASA2	P58069	0.003684071362582435	-5.603736789825977		-4.396577510783424
1473	SH3PXD2A	O89032;O89032-3;O89032-2	Itzhak 2017	mouse	subcellular not specified	embr			124.2	Median cellular concentration [nM]	SH3PXD2A	O89032	0.0019448255259791301	-6.24258300980213		-5.03542373075958
1474	PANK2	Q3U4S0;V9GX56;V9GXP9;F6VV40	Itzhak 2017	mouse	subcellular not specified	embr			48.631	Median cellular concentration [nM]	PANK2	Q3U4S0	0.035003950058529104	-3.352294365045684		-2.1451350860031315
1475	CDIP1	Q9DB75;Q9DB75-2	Itzhak 2017	mouse	subcellular not specified	embr			21.835	Median cellular concentration [nM]	CDIP1	Q9DB75	0.0016226545241362993	-6.423691875624268		-5.2165325965817155
1476	TLN2	E9PUM4;Q71LX4	Itzhak 2017	mouse	large protein complex	embr			271.66	Median cellular concentration [nM]	TLN2	Q71LX4	0.07734322401535898	-2.5595023074116976		-1.352343028369146
1477	IGFBP5	Q07079;Q3UQV0	Itzhak 2017	mouse	subcellular not specified	embr			30.372	Median cellular concentration [nM]	IGFBP5	Q07079	0.0017656846581991926	-6.339216755485707		-5.132057476443156
1478	MTRF1	Q8K126	Itzhak 2017	mouse	subcellular not specified	embr			52.457	Median cellular concentration [nM]	MTRF1	Q8K126	0.0029758028856595995	-5.817241398862296		-4.610082119819745
1479	CLASP1	E9Q6L0;A0A087WQF1	Itzhak 2017	mouse	subcellular not specified	embr			160.23	Median cellular concentration [nM]	CLASP1	Q80TV8	0.0005641621431928946	-7.480168859852286	CLASP1	-6.273009580809736
1480	TRIP10	Q8CJ53;Q8CJ53-4;Q8CJ53-3;Q8CJ53-2	Itzhak 2017	mouse	subcellular not specified	embr			68.48899999999999	Median cellular concentration [nM]	TRIP10	Q8CJ53	0.015580135136769513	-4.16175856484355		-2.9545992858009984
1481	POFUT2	B2RV73;Q8VHI3	Itzhak 2017	mouse	lysosome	embr			49.429	Median cellular concentration [nM]	POFUT2	Q8VHI3	0.04519964670359716	-3.0966660084665967		-1.8895067294240453
1482	CCDC6	D3YZP9	Itzhak 2017	mouse	large protein complex	embr			52.938	Median cellular concentration [nM]	CCDC6	D3YZP9	0.1826087396210817	-1.7004094498577418		-0.4932501708151904
1483	ZFP81	B8JJZ7	Itzhak 2017	mouse	subcellular not specified	embr			61.992	Median cellular concentration [nM]	ZFP81	B8JJZ7	0.0030149803917106986	-5.804161952402677		-4.597002673360128
1484	GDPD5	Q640M6	Itzhak 2017	mouse	subcellular not specified	embr			68.889	Median cellular concentration [nM]	GDPD5	Q640M6	0.001369423719890962	-6.593365270052298		-5.386205991009747
1485	MED13	Q5SWW4	Itzhak 2017	mouse	subcellular not specified	embr			238.59	Median cellular concentration [nM]	MED13	Q5SWW4	0.012894510614598759	-4.3509535919317255		-3.143794312889173
1486	ARHGAP1	Q5FWK3;A2AH25	Itzhak 2017	mouse	large protein complex	embr			50.41	Median cellular concentration [nM]	ARHGAP1	Q5FWK3	0.462299231690904	-0.7715429099168658		0.4356163691256861
1487	PEO1	Q8CIW5	Itzhak 2017	mouse	subcellular not specified	embr			76.992	Median cellular concentration [nM]	PEO1	Q8CIW5	0.003602526438209719	-5.626119891266806		-4.418960612224255
1488	EMC1	Q8C7X2-2	Itzhak 2017	mouse	er	embr			111.29	Median cellular concentration [nM]	EMC1	Q8C7X2	0.2530674253435237	-1.3740993224262363		-0.1669400433836845
1489	DDX3X	Q62167;Q3TQX5;P16381;B9EIA2	Itzhak 2017	mouse	large protein complex	embr			73.101	Median cellular concentration [nM]	DDX3X	Q62167	1.857007790559856	0.6189664776013248		1.8261257566438769
1490	ANXA4	P97429;A0A0N4SW89;D3Z0S1;A0A0N4SV57;S4R1F2;F7ANV6	Itzhak 2017	mouse	subcellular not specified	embr			35.915	Median cellular concentration [nM]	ANXA4	P97429	0.017927920854912315	-4.021395957101002		-2.8142366780584505
1491	NUAK1	Q641K5	Itzhak 2017	mouse	subcellular not specified	embr			73.661	Median cellular concentration [nM]	NUAK1	Q641K5	0.01455452661751662	-4.229853226015512		-3.022693946972959
1492	STRN4	P58404;P58404-2	Itzhak 2017	mouse	large protein complex	embr			81.64399999999998	Median cellular concentration [nM]	STRN4	P58404	0.1540820802429666	-1.870269829965785		-0.6631105509232333
1493	CDCA3	Q99M54;D3YZ81;D3Z3H6;D3YXE3	Itzhak 2017	mouse	subcellular not specified	embr			28.708	Median cellular concentration [nM]	CDCA3	Q99M54	0.0029764861849671	-5.817011806749952		-4.609852527707401
1494	GPSM1	Q6IR34;Q6IR34-3;Q6IR34-5;Q6IR34-2;F6SX81	Itzhak 2017	mouse	endosome	embr			74.361	Median cellular concentration [nM]	GPSM1	Q6IR34	0.21485113065562408	-1.5378099062400763		-0.3306506271975247
1495	CST3	P21460;A2APX3	Itzhak 2017	mouse	endosome	embr			15.531	Median cellular concentration [nM]	CST3	P21460	0.04191541124037792	-3.172101709646688		-1.964942430604136
1496	ZMYND11	Q8R5C8;Q8BJZ0;D3YY85	Itzhak 2017	mouse	subcellular not specified	embr			70.837	Median cellular concentration [nM]	ZMYND11	Q8R5C8	0.13600956775168427	-1.995030044605283	ZMYND11	-0.7878707655627315
1497	RFX3	P48381;G5E890;G3UWP0	Itzhak 2017	mouse	subcellular not specified	embr			83.51100000000002	Median cellular concentration [nM]	RFX3	P48381	0.07343594992290903	-2.611341682299152		-1.4041824032566006
1498	CUX1	E9QKE9	Itzhak 2017	mouse	subcellular not specified	embr			156.4	Median cellular concentration [nM]	CUX1	P53564	0.0006824385870318295	-7.289838017324762	CUX1	-6.08267873828221
1499	CUX1	H3BLJ7	Itzhak 2017	mouse	subcellular not specified	embr			52.8	Median cellular concentration [nM]	CUX1	H3BLJ7	0.00019691351817485768	-8.532745919648633	CUX1	-7.3255866406060814
1500	TENM4	Q3UHK6-3	Itzhak 2017	mouse	subcellular not specified	embr			314.67	Median cellular concentration [nM]	TENM4	Q3UHK6	0.0002699737657625274	-8.217185767529102		-7.010026488486551
1501	TENM4	Q3UHK6-4;Q3UHK6	Itzhak 2017	mouse	plasma membrane	embr			311.19	Median cellular concentration [nM]	TENM4	Q3UHK6	0.019073110570643686	-3.959475759370672		-2.7523164803281204
1502	ZMYND11	D3YY86;D3YXX1	Itzhak 2017	mouse	subcellular not specified	embr			72.085	Median cellular concentration [nM]	ZMYND11	Q8R5C8	0.0013450533790151224	-6.611321579715751	ZMYND11	-5.4041623006732
1503	CLASP1	A0A087WRK0;A0A087WQ31;A0A0A6YXZ1	Itzhak 2017	mouse	subcellular not specified	embr			162.75	Median cellular concentration [nM]	CLASP1	Q80TV8	7.248501943229375e-05	-9.532130645974345	CLASP1	-8.324971366931793
1504	AHCTF1	Q8CJF7	Itzhak 2017	mouse	nucleus	embr			247.64	Median cellular concentration [nM]	AHCTF1	Q8CJF7	0.196915178282427	-1.6249822100590547		-0.41782293101650336
1505	METTL18	Q9CZ09	Itzhak 2017	mouse	subcellular not specified	embr			40.447	Median cellular concentration [nM]	METTL18	Q9CZ09	0.003099805621905993	-5.776415872067897		-4.5692565930253455
1506	PTPN2	Q06180;Q06180-2;D3Z6W2	Itzhak 2017	mouse	large protein complex	embr			47.36	Median cellular concentration [nM]	PTPN2	Q06180	0.11254237121635567	-2.1844254952118067		-0.9772662161692556
1507	KNOP1	Q9Z2Q2;E9QKQ3;Q9Z2Q2-2;K4DI66;F6ZLH4;H7BX94;Q9Z2Q2-3	Itzhak 2017	mouse	large protein complex	embr			53.846	Median cellular concentration [nM]	KNOP1	Q9Z2Q2	0.0768781223391935	-2.5655339378858666		-1.3583746588433154
1508	EMC1	Q8C7X2;Z4YJW0	Itzhak 2017	mouse	subcellular not specified	embr			111.6	Median cellular concentration [nM]	EMC1	Q8C7X2	0.0005458358590199071	-7.513192251921638		-6.306032972879088
1509	TRUB1	Q8C0D0;Q8C0D0-2	Itzhak 2017	mouse	subcellular not specified	embr			36.347	Median cellular concentration [nM]	TRUB1	Q8C0D0	0.014980590065815163	-4.200999911427506		-2.9938406323849547
1510	PSMG3	Q9CZH3;S4R185	Itzhak 2017	mouse	subcellular not specified	embr			13.331	Median cellular concentration [nM]	PSMG3	Q9CZH3	0.2921054776788684	-1.2306403170122409		-0.02348103796968904
1511	EXO5	Q9CXP9;A0A0A0MQI0	Itzhak 2017	mouse	subcellular not specified	embr			41.62300000000001	Median cellular concentration [nM]	EXO5	Q9CXP9	0.00311289	-5.772203723836032		-4.5650444447934815
1512	PAPD7	A0A0G2JDV2;Q6PB75	Itzhak 2017	mouse	subcellular not specified	embr			84.325	Median cellular concentration [nM]	PAPD7	Q6PB75	0.00035704599999999997	-7.937645932944665		-6.730486653902114
1513	PGM3	Q9CYR6;Q8BWW3	Itzhak 2017	mouse	actin binding proteins	embr			59.452	Median cellular concentration [nM]	PGM3	Q9CYR6	0.21858794427415248	-1.5205668544670303		-0.3134075754244787
1514	AASDHPPT	Q9CQF6;Q9CQF6-2	Itzhak 2017	mouse	subcellular not specified	embr			35.764	Median cellular concentration [nM]	AASDHPPT	Q9CQF6	0.019775367159170533	-3.9233181986653567		-2.7161589196228046
1515	SCFD1	Q8BRF7;Q8BRF7-3	Itzhak 2017	mouse	golgi	embr			72.322	Median cellular concentration [nM]	SCFD1	Q8BRF7	0.16748166296045666	-1.7868814085727716		-0.57972212953022
1516	SLC25A35	A0A0A0MQ70;Q5SWT3	Itzhak 2017	mouse	subcellular not specified	embr			32.167	Median cellular concentration [nM]	SLC25A35	Q5SWT3	0.0007021507111297402	-7.2613624887616774		-6.054203209719126
1517	KAZN	Q69ZS8;F6RLJ7;Q69ZS8-2;G3UY74;G3UZT9;Q69ZS8-3;G3UZH4;B7ZCA7	Itzhak 2017	mouse	subcellular not specified	embr			86.71600000000002	Median cellular concentration [nM]	KAZN	Q69ZS8	0.002819751057097061	-5.871106675553969		-4.663947396511419
1518	NUP210	Q9QY81;A0A0R4J1I6;F6XGN0	Itzhak 2017	mouse	nucleus	embr			204.1	Median cellular concentration [nM]	NUP210	Q9QY81	0.32824087925485435	-1.1140075521567712		0.09315172688578066
1519	ARHGEF17	Q80U35;Q80U35-2	Itzhak 2017	mouse	subcellular not specified	embr			221.67	Median cellular concentration [nM]	ARHGEF17	Q80U35	0.00021950546645812714	-8.424133421621898		-7.216974142579348
1520	OTUB1	Q7TQI3;D3YWF6	Itzhak 2017	mouse	large protein complex	embr			31.27	Median cellular concentration [nM]	OTUB1	Q7TQI3	1.982977111516924	0.6845993071195192		1.8917585861620712
1521	PSD	Q5DTT2;Q5DTT2-3	Itzhak 2017	mouse	subcellular not specified	embr			109.69	Median cellular concentration [nM]	PSD	Q5DTT2	0.0023683077374150514	-6.045579613725362		-4.8384203346828105
1522	DHX35	A2ACQ1;Q8K1G9	Itzhak 2017	mouse	large protein complex	embr			78.73899999999998	Median cellular concentration [nM]	DHX35	A2ACQ1	0.031141072262367595	-3.4692276795670653		-2.2620684005245137
1523	CD99L2	Q8BIF0;I7HJQ8;A2AP74;Q8BIF0-2	Itzhak 2017	mouse	plasma membrane	embr			25.463	Median cellular concentration [nM]	CD99L2	Q8BIF0	0.034839023223965385	-3.3570171634423622		-2.14985788439981
1524	RPS19	Q9CZX8;D3YUT3;D3Z722;D3Z5R8;D3YUG3;S4R223	Itzhak 2017	mouse	large protein complex	embr			16.085	Median cellular concentration [nM]	RPS19	Q9CZX8	10.920359682721076	2.3906289077524363		3.5977881867949884
1525	MDP1	Q9D967	Itzhak 2017	mouse	subcellular not specified	embr			18.582	Median cellular concentration [nM]	MDP1	Q9D967	0.1315860891355921	-2.028093971334752		-0.8209346922922003
1526	OXNAD1	Q8VE38;Q8VE38-2	Itzhak 2017	mouse	mitochondria	embr			34.727	Median cellular concentration [nM]	OXNAD1	Q8VE38	0.018287711812854008	-4.001525930318608		-2.7943666512760563
1527	SOGA1	A2ACV6;E1U8D0	Itzhak 2017	mouse	large protein complex	embr			183.14	Median cellular concentration [nM]	SOGA1	A2ACV6	0.08730046475334476	-2.438399492515645		-1.2312402134730935
1528	2700060E02RIK	Q9CQE8;Q4VA29	Itzhak 2017	mouse	large protein complex	embr			28.152	Median cellular concentration [nM]	2700060E02RIK	Q9CQE8	2.4881920779955893	0.911556373663746		2.1187156527062982
1529	EIF4B	Q8BGD9	Itzhak 2017	mouse	large protein complex	embr			68.839	Median cellular concentration [nM]	EIF4B	Q8BGD9	1.1688812723283741	0.1560471138832333		1.3632063929257847
1530	KLHL11	Q8CE33;Q8CE33-2	Itzhak 2017	mouse	subcellular not specified	embr			80.428	Median cellular concentration [nM]	KLHL11	Q8CE33	0.016162049414600855	-4.125089413719742		-2.9179301346771904
1531	EIF4H	Q9WUK2;Q9WUK2-2	Itzhak 2017	mouse	large protein complex	embr			27.341	Median cellular concentration [nM]	EIF4H	Q9WUK2	1.1906207745541824	0.1744748303957608		1.3816341094383122
1532	NAB1	Q61122;E9PZ64;A0A087WSU4	Itzhak 2017	mouse	subcellular not specified	embr			54.00899999999999	Median cellular concentration [nM]	NAB1	Q61122	0.0030916086321525235	-5.779063730604353		-4.5719044515617995
1533	COPS6	O88545;D3Z0F5;Q3UIT2	Itzhak 2017	mouse	large protein complex	embr			35.88	Median cellular concentration [nM]	COPS6	O88545	0.805308861221581	-0.21652939661323625		0.9906298824293156
1534	SEPT7	E9Q1G8;E9Q9F5	Itzhak 2017	mouse	large protein complex	embr			50.648	Median cellular concentration [nM]	SEPT7	E9Q1G8	1.4563768418922358	0.3759517362673123		1.5831110153098638
1535	TMEM39B	Q810L4	Itzhak 2017	mouse	subcellular not specified	embr			56.37600000000001	Median cellular concentration [nM]	TMEM39B	Q810L4	0.000424491907834531	-7.764617615210751		-6.5574583361681995
1536	ACTR5	A0A0A0MQ89;Q80US4;V9GXE4	Itzhak 2017	mouse	subcellular not specified	embr			68.158	Median cellular concentration [nM]	ACTR5	Q80US4	0.008577817970672964	-4.758575713598388		-3.5514164345558363
1537	SLC9A6	A1L3P4;B0QZV3	Itzhak 2017	mouse	endosome	embr			77.952	Median cellular concentration [nM]	SLC9A6	A1L3P4	0.009791829802595627	-4.6262069346340935		-3.419047655591543
1538	PFDN4	Q3UWL8;E9Q6U4;Q6P0X1	Itzhak 2017	mouse	subcellular not specified	embr			15.238	Median cellular concentration [nM]	PFDN4	Q3UWL8	0.5514792173346157	-0.5951511248887249		0.6120081541538269
1539	ZNF22	Q9ERU3	Itzhak 2017	mouse	subcellular not specified	embr			27.294	Median cellular concentration [nM]	ZNF22	Q9ERU3	0.6245258354023476	-0.4707625805326609		0.7363966985098909
1540	AMOT	Q8VHG2;Q8VHG2-2;F6YMV1;F6QYS7;A0A067XG49;B1AXE9	Itzhak 2017	mouse	actin binding proteins	embr			120.91	Median cellular concentration [nM]	AMOT	Q8VHG2	0.0049755195412338644	-5.3032254834252885		-4.096066204382739
1541	ORC5	Q9WUV0;D3Z0X3	Itzhak 2017	mouse	subcellular not specified	embr			50.216	Median cellular concentration [nM]	ORC5	Q9WUV0	0.03596782747386891	-3.32513042137864		-2.117971142336088
1542	CHCHD1	Q9CQA6	Itzhak 2017	mouse	subcellular not specified	embr			13.608	Median cellular concentration [nM]	CHCHD1	Q9CQA6	0.03388321335986305	-3.384835568363378		-2.1776762893208264
1543	HNRNPC	Q9Z204;Q9Z204-5	Itzhak 2017	mouse	subcellular not specified	embr			34.384	Median cellular concentration [nM]	HNRNPC	Q9Z204	0.054265964530265234	-2.9138580527969884		-1.7066987737544363
1544	USP31	E9Q6Y8	Itzhak 2017	mouse	subcellular not specified	embr			146.32	Median cellular concentration [nM]	USP31	E9Q6Y8	0.0001891468309647296	-8.572986961111077		-7.3658276820685264
1545	CD93	O89103	Itzhak 2017	mouse	subcellular not specified	embr			69.354	Median cellular concentration [nM]	CD93	O89103	0.00064486	-7.346477318991753		-6.1393180399492016
1546	ZSCAN2	Q07230;D3YTK9	Itzhak 2017	mouse	subcellular not specified	embr			68.714	Median cellular concentration [nM]	ZSCAN2	Q07230	0.003120890603850125	-5.769636867941871		-4.562477588899316
1547	FAM50A	Q9WV03	Itzhak 2017	mouse	er	embr			40.251	Median cellular concentration [nM]	FAM50A	Q9WV03	0.1975261968651247	-1.6218840610821181		-0.4147247820395665
1548	MRPS31	Q61733	Itzhak 2017	mouse	mitochondria	embr			43.88	Median cellular concentration [nM]	MRPS31	Q61733	0.0726151945226342	-2.622581088104307		-1.4154218090617552
1549	EIF4E	P63073;Q3TK95;A0A0G2JH04;A0A0G2JGT5;A0A0G2JFB4	Itzhak 2017	mouse	large protein complex	embr			25.053	Median cellular concentration [nM]	EIF4E	P63073	1.3133691892990331	0.2725957357657794		1.4797550148083312
1550	IPO13	Q8K0C1;Q8K0C1-2	Itzhak 2017	mouse	subcellular not specified	embr			108.23	Median cellular concentration [nM]	IPO13	Q8K0C1	0.03033084226987441	-3.4955901874768456		-2.288430908434294
1551	ENTPD1	P55772;Q544U5;Q8CDV7;F7B9M9;D6RHQ2	Itzhak 2017	mouse	subcellular not specified	embr			57.205	Median cellular concentration [nM]	ENTPD1	Q8CDV7	0.0006316518716270855	-7.367172151616413		-6.160012872573861
1552	CHURC1	Q6DG52;D3Z553	Itzhak 2017	mouse	subcellular not specified	embr			12.858	Median cellular concentration [nM]	CHURC1	Q6DG52	0.023444386133571502	-3.753124210039016		-2.545964930996464
1553	B4GALT7	Q8R087-2;Q8R087	Itzhak 2017	mouse	subcellular not specified	embr			33.563	Median cellular concentration [nM]	B4GALT7	Q8R087	0.0019637874915580857	-6.232880276758442		-5.025720997715887
1554	ZNF346	Q9R0B7;E9PYN2;E9Q7N8	Itzhak 2017	mouse	subcellular not specified	embr			32.698	Median cellular concentration [nM]	ZNF346	Q9R0B7	0.023895779556022026	-3.7340534232522415		-2.5268941442096904
1555	TTLL12	Q3UDE2	Itzhak 2017	mouse	actin binding proteins	embr			74.042	Median cellular concentration [nM]	TTLL12	Q3UDE2	0.4853282158004006	-0.7229298833165141		0.4842293957260378
1556	GM1673	A0A0X1KG65;A0A0R4J152;Q3UR78;Q3UR78-2	Itzhak 2017	mouse	subcellular not specified	embr			13.26	Median cellular concentration [nM]	GM1673	Q3UR78	0.00176982	-6.3368774324829324		-5.129718153440381
1557	CARKD	Q9CZ42-2	Itzhak 2017	mouse	subcellular not specified	embr			32.151	Median cellular concentration [nM]	CARKD	Q9CZ42	0.006676405200360445	-5.0091755799434665		-3.8020163009009154
1558	RAI2	Q9QVY8	Itzhak 2017	mouse	subcellular not specified	embr			57.12300000000001	Median cellular concentration [nM]	RAI2	Q9QVY8	0.0018195610793815087	-6.3091599721534255		-5.102000693110874
1559	RPRM	Q9JJ72	Itzhak 2017	mouse	subcellular not specified	embr			11.82	Median cellular concentration [nM]	RPRM	Q9JJ72	0.00196283	-6.233367969577577		-5.026208690535025
1560	TDG	P56581;P56581-2	Itzhak 2017	mouse	large protein complex	embr			46.879	Median cellular concentration [nM]	TDG	P56581	0.2867646769042521	-1.2490933406582496		-0.04193406161569778
1561	DPP3	Q99KK7	Itzhak 2017	mouse	large protein complex	embr			82.897	Median cellular concentration [nM]	DPP3	Q99KK7	0.8368486176459877	-0.17811208787784522		1.0290471911647066
1562	C1QB	P14106	Itzhak 2017	mouse	subcellular not specified	embr			26.717	Median cellular concentration [nM]	C1QB	P14106	0.0003739592033604735	-7.891363848423476		-6.684204569380922
1563	STAT1	Q8C3V4;A0A087WSP5;P42225;Q99K94	Itzhak 2017	mouse	subcellular not specified	embr			87.314	Median cellular concentration [nM]	STAT1	P42225	0.02428237338605928	-3.718004566906704		-2.5108452878641527
1564	CFL2	P45591;Q3UHW9	Itzhak 2017	mouse	actin binding proteins	embr			18.709	Median cellular concentration [nM]	CFL2	P45591	3.3675346622269533	1.2141809224125717		2.4213402014551235
1565	THOC7	Q7TMY4;Q7TMY4-2	Itzhak 2017	mouse	large protein complex	embr			23.715	Median cellular concentration [nM]	THOC7	Q7TMY4	0.3786422074201446	-0.971163563535977		0.2359957155065749
1566	SHQ1	Q7TMX5;Q7TMX5-2	Itzhak 2017	mouse	subcellular not specified	embr			63.457	Median cellular concentration [nM]	SHQ1	Q7TMX5	0.003925701787986448	-5.540210144243496		-4.333050865200944
1567	ST8SIA1	Q64687	Itzhak 2017	mouse	subcellular not specified	embr			40.323	Median cellular concentration [nM]	ST8SIA1	Q64687	0.0019195620092093927	-6.25565823916926		-5.048498960126708
1568	CARKD	Q9CZ42;J3QMM7;K3W4M4;Q9CZ42-3;J3QN06	Itzhak 2017	mouse	mitochondria	embr			36.717	Median cellular concentration [nM]	CARKD	Q9CZ42	0.4102357670072173	-0.8910232430757621		0.3161360359667897
1569	MRPS7	Q80X85	Itzhak 2017	mouse	mitochondria	embr			28.062	Median cellular concentration [nM]	MRPS7	Q80X85	0.09987804564467608	-2.3038053807956813		-1.0966461017531297
1570	FAM126A	Q6P9N1;A0A0R4J0A5;Q6P9N1-2	Itzhak 2017	mouse	golgi	embr			57.32100000000001	Median cellular concentration [nM]	FAM126A	Q6P9N1	0.021392722201487125	-3.8447044988386816		-2.637545219796129
1571	FDFT1	P53798	Itzhak 2017	mouse	er	embr			48.154	Median cellular concentration [nM]	FDFT1	P53798	0.1868707637245592	-1.6773380041265915		-0.4701787250840401
1572	PDCD5	P56812;Q564F6;D3Z7Q5	Itzhak 2017	mouse	large protein complex	embr			14.275	Median cellular concentration [nM]	PDCD5	P56812	2.0104428877737366	0.698355039975201		1.9055143190177528
1573	ZC3H7B	F8VPP8	Itzhak 2017	mouse	large protein complex	embr			110.29	Median cellular concentration [nM]	ZC3H7B	F8VPP8	0.0511320343017956	-2.9733440838286715		-1.7661848047861202
1574	BOD1	Q5SQY2	Itzhak 2017	mouse	subcellular not specified	embr			18.363	Median cellular concentration [nM]	BOD1	Q5SQY2	0.16806047823030856	-1.7834313748934174		-0.5762720958508658
1575	TACC3	Q9JJ11;Q6NV52;Q99LH8;Q9JJ11-2;F7AGT6	Itzhak 2017	mouse	subcellular not specified	embr			70.626	Median cellular concentration [nM]	TACC3	Q9JJ11	0.0018968854762214825	-6.267541960847192		-5.060382681804638
1576	KIAA2013	Q91X21;Q91X21-2	Itzhak 2017	mouse	subcellular not specified	embr			69.42399999999999	Median cellular concentration [nM]	KIAA2013	Q91X21	0.004783918629115677	-5.342495271442576		-4.135335992400023
1577	MPRIP	P97434-2;P97434;P97434-3;P97434-5;P97434-4;F6RND9;F6S5I0	Itzhak 2017	mouse	subcellular not specified	embr			117.96	Median cellular concentration [nM]	MPRIP	P97434	0.00044211193966460575	-7.723947450791013		-6.516788171748464
1578	SEPHS1	Q8BH69	Itzhak 2017	mouse	large protein complex	embr			42.90600000000001	Median cellular concentration [nM]	SEPHS1	Q8BH69	1.0762935366803985	0.07352322814177331		1.2806825071843249
1579	NARFL	Q7TMW6;Q7TMW6-2	Itzhak 2017	mouse	subcellular not specified	embr			53.107	Median cellular concentration [nM]	NARFL	Q7TMW6	0.029228450454137994	-3.5326127134387244		-2.325453434396173
1580	SEPT6	Q9R1T4;Q9R1T4-2;Q9R1T4-3	Itzhak 2017	mouse	large protein complex	embr			49.619	Median cellular concentration [nM]	SEPT6	Q9R1T4	0.0942886441373509	-2.361394519315747		-1.1542352402731957
1581	ITGA9	B8JK39;E9QAP0	Itzhak 2017	mouse	subcellular not specified	embr			114.41	Median cellular concentration [nM]	ITGA9	B8JK39	0.0018436711668841602	-6.295996495734433		-5.088837216691881
1582	TAPT1	Q4VBD2	Itzhak 2017	mouse	er	embr			63.893	Median cellular concentration [nM]	TAPT1	Q4VBD2	0.014406392266629419	-4.240083263493105		-3.0329239844505533
1583	HEXB	Q3TXR9;P20060	Itzhak 2017	mouse	lysosome	embr			61.115	Median cellular concentration [nM]	HEXB	P20060	0.016544066639130783	-4.101727752670349		-2.894568473627797
1584	PRKAR1B	P12849;D3Z0V6;D3YTM5;D3Z068	Itzhak 2017	mouse	subcellular not specified	embr			43.224	Median cellular concentration [nM]	PRKAR1B	P12849	0.006122534501658607	-5.0957791339298835		-3.888619854887332
1585	ZDHHC21	Q9D270;Q5SRN8;G3UXC1	Itzhak 2017	mouse	subcellular not specified	embr			31.331	Median cellular concentration [nM]	ZDHHC21	Q9D270	0.0004704030000000001	-7.6619207838491725		-6.454761504806621
1586	RNF130	Q8VEM1;Q5SVR5	Itzhak 2017	mouse	subcellular not specified	embr			46.375	Median cellular concentration [nM]	RNF130	Q8VEM1	0.0022201510763909748	-6.110180032985044		-4.903020753942492
1587	PFAS	Q5SUR0	Itzhak 2017	mouse	large protein complex	embr			144.63	Median cellular concentration [nM]	PFAS	Q5SUR0	0.4970828865249736	-0.6989984930985946		0.5081607859439572
1588	MRPL1	Q99N96;Q9D3F3	Itzhak 2017	mouse	mitochondria	embr			37.596	Median cellular concentration [nM]	MRPL1	Q99N96	0.09826025290014267	-2.320135678459656		-1.1129763994171045
1589	ALDH18A1	Q9Z110;Q9Z110-2	Itzhak 2017	mouse	mitochondria	embr			87.265	Median cellular concentration [nM]	ALDH18A1	Q9Z110	0.4574583584983444	-0.7820694180848531		0.4250898609576987
1590	NDUFA6	Q9CQZ5	Itzhak 2017	mouse	mitochondria	embr			15.283	Median cellular concentration [nM]	NDUFA6	Q9CQZ5	0.6580032820662824	-0.4185453597265811		0.7886139193159707
1591	PAK2	Q8CIN4	Itzhak 2017	mouse	large protein complex	embr			57.93	Median cellular concentration [nM]	PAK2	Q8CIN4	1.509809488445479	0.4119834762747608		1.6191427553173123
1592	PPIE	Q9QZH3	Itzhak 2017	mouse	large protein complex	embr			33.448	Median cellular concentration [nM]	PPIE	Q9QZH3	0.2775246176648118	-1.2818456374247236		-0.07468635838217175
1593	GTF2E2	Q9D902	Itzhak 2017	mouse	large protein complex	embr			33.046	Median cellular concentration [nM]	GTF2E2	Q9D902	0.35735495901974	-1.0290257082059446		0.1781335708366072
1594	PUS7L	Q8CE46	Itzhak 2017	mouse	subcellular not specified	embr			79.196	Median cellular concentration [nM]	PUS7L	Q8CE46	0.009347600242254695	-4.672635627206378		-3.4654763481638264
1595	ZFPM2	Q8CCH7;Q8CCH7-3	Itzhak 2017	mouse	subcellular not specified	embr			127.69	Median cellular concentration [nM]	ZFPM2	Q8CCH7	0.023563199551419167	-3.748069125029725		-2.5409098459871733
1596	MGA	A2AWL7;E9QLG3;H7BX50;A2AWL7-3;A2AWL7-2	Itzhak 2017	mouse	subcellular not specified	embr			328.8	Median cellular concentration [nM]	MGA	A2AWL7	0.010602479597245165	-4.5466673809517175		-3.3395081019091677
1597	GDAP1L1	Q3USC7;Q8VE33;A2A5H8	Itzhak 2017	mouse	mitochondria	embr			41.92	Median cellular concentration [nM]	GDAP1L1	Q8VE33	0.19924700495114106	-1.6132099930376314		-0.40605071399507975
1598	SRGAP3	F8VPQ4;Q812A2;E9QN14	Itzhak 2017	mouse	endosome	embr			124.45	Median cellular concentration [nM]	SRGAP3	Q812A2	0.13989146290249455	-1.9668884220283216		-0.7597291429857702
1599	PEX7	P97865;F6QU40;B7ZNK8	Itzhak 2017	mouse	subcellular not specified	embr			35.50199999999999	Median cellular concentration [nM]	PEX7	P97865	0.017510982867617684	-4.044927002471146		-2.8377677234285947
1600	PPME1	Q8BVQ5	Itzhak 2017	mouse	large protein complex	embr			42.256	Median cellular concentration [nM]	PPME1	Q8BVQ5	0.6176727847995248	-0.4817964361799583		0.7253628428625931
1601	PPP1R18	Q8BQ30;Q8BQ30-2	Itzhak 2017	mouse	actin binding proteins	embr			65.62899999999999	Median cellular concentration [nM]	PPP1R18	Q8BQ30	0.07447327598608779	-2.5973149295451545		-1.3901556505026031
1602	ACSM2	Q8K0L3;Q8K0L3-2;Q8K0L3-3	Itzhak 2017	mouse	subcellular not specified	embr			64.268	Median cellular concentration [nM]	ACSM2	Q8K0L3	0.0211771	-3.854834869807672		-2.64767559076512
1603	VAMP8	O70404;A0A0R4J0R1	Itzhak 2017	mouse	subcellular not specified	embr			11.451	Median cellular concentration [nM]	VAMP8	O70404	0.010957518469754	-4.513729440091713		-3.3065701610491613
1604	COPS8	Q8VBV7	Itzhak 2017	mouse	large protein complex	embr			23.255	Median cellular concentration [nM]	COPS8	Q8VBV7	0.4086475626062146	-0.8949021995398915		0.31225707950266024
1605	PBK	Q9JJ78	Itzhak 2017	mouse	subcellular not specified	embr			36.744	Median cellular concentration [nM]	PBK	Q9JJ78	0.1825751083855628	-1.7005936378266109		-0.4934343587840593
1606	ZCCHC10	F6QZB1;Q9CX48	Itzhak 2017	mouse	subcellular not specified	embr			3.3249	Median cellular concentration [nM]	ZCCHC10	Q9CX48	0.203399	-1.5925857118006086		-0.38542643275805705
1607	POLG2	Q9QZM2;D6REU1	Itzhak 2017	mouse	subcellular not specified	embr			51.466	Median cellular concentration [nM]	POLG2	Q9QZM2	0.0009300883145164227	-6.980231014479947		-5.7730717354373935
1608	PDIA6	Q3TML0;Q922R8	Itzhak 2017	mouse	er	embr			48.68899999999999	Median cellular concentration [nM]	PDIA6	Q922R8	3.7401791347474242	1.319133507270706		2.5262927863132583
1609	ATP6V1C1	Q9Z1G3	Itzhak 2017	mouse	endosome	embr			43.887	Median cellular concentration [nM]	ATP6V1C1	Q9Z1G3	0.22239649403711387	-1.5032934809515768		-0.2961342019090249
1610	RBBP6	P97868;P97868-2	Itzhak 2017	mouse	large protein complex	embr			199.59	Median cellular concentration [nM]	RBBP6	P97868	0.12625535756553075	-2.0694487755644366		-0.8622894965218849
1611	IPO8	Q7TMY7;Q7TMY7-2	Itzhak 2017	mouse	subcellular not specified	embr			117.08	Median cellular concentration [nM]	IPO8	Q7TMY7	0.02062910943303176	-3.881052121370185		-2.6738928423276334
1612	PIR	A2AIH8;Q9D711	Itzhak 2017	mouse	subcellular not specified	embr			27.942	Median cellular concentration [nM]	PIR	Q9D711	0.003257245735510295	-5.726873307112179		-4.519714028069627
1613	AS3MT	Q91WU5	Itzhak 2017	mouse	subcellular not specified	embr			41.793	Median cellular concentration [nM]	AS3MT	Q91WU5	0.015729898531459133	-4.152192012571082		-2.9450327335285307
1614	PALLD	Q9ET54-4;Q9ET54-6;Q9ET54;Q9ET54-3;Q9ET54-2;Q9ET54-5	Itzhak 2017	mouse	subcellular not specified	embr			108.29	Median cellular concentration [nM]	PALLD	Q9ET54	0.010354509412425102	-4.570333162135219		-3.3631738830926667
1615	CHL1	P70232	Itzhak 2017	mouse	subcellular not specified	embr			135.07	Median cellular concentration [nM]	CHL1	P70232	0.0004737872750507342	-7.654752123816936		-6.447592844774385
1616	CABLES2	Q8K3M5	Itzhak 2017	mouse	subcellular not specified	embr			52.081	Median cellular concentration [nM]	CABLES2	Q8K3M5	0.0018747916082327656	-6.279257768012383		-5.07209848896983
1617	CNIH4	A0A0A6YW87;Q9CX13	Itzhak 2017	mouse	subcellular not specified	embr			9.22	Median cellular concentration [nM]	CNIH4	Q9CX13	0.1586021747612561	-1.8413562576354512		-0.6341969785928996
1618	ARHGEF10L	A2AWP8;A2AWP8-3;A2AWP8-2;A2AWP8-4;A2AWP6;A2AWP8-5;F6S3V7	Itzhak 2017	mouse	subcellular not specified	embr			139.99	Median cellular concentration [nM]	ARHGEF10L	A2AWP8	0.0045159353366384675	-5.4001429515221115		-4.192983672479558
1619	KIF15	Q6P9L6	Itzhak 2017	mouse	subcellular not specified	embr			160.12	Median cellular concentration [nM]	KIF15	Q6P9L6	0.06625828802798941	-2.7141947196311724		-1.5070354405886208
1620	MRPL27	Q99N92	Itzhak 2017	mouse	subcellular not specified	embr			15.944	Median cellular concentration [nM]	MRPL27	Q99N92	0.09870888789263103	-2.3155802870261906		-1.1084210079836392
1621	PPP1R12A	Q9DBR7;Q9DBR7-2	Itzhak 2017	mouse	actin binding proteins	embr			114.99	Median cellular concentration [nM]	PPP1R12A	Q9DBR7	0.09102171657769367	-2.396657157225248		-1.1894978781826966
1622	ELOVL6	Q920L5;A0A0G2JFD6;A0A0G2JFE8	Itzhak 2017	mouse	subcellular not specified	embr			31.61	Median cellular concentration [nM]	ELOVL6	Q920L5	0.024268415643671503	-3.718579541816536		-2.511420262773984
1623	ASCC2	Q91WR3;Q91WR3-3;Q91WR3-2	Itzhak 2017	mouse	subcellular not specified	embr			85.652	Median cellular concentration [nM]	ASCC2	Q91WR3	0.003736282764419739	-5.589664075071759		-4.382504796029209
1624	NF1	Q04690;Q04690-2	Itzhak 2017	mouse	large protein complex	embr			319.59	Median cellular concentration [nM]	NF1	Q04690	0.016867021740663048	-4.082394939760446		-2.8752356607178946
1625	GPR180	Q8BPS4	Itzhak 2017	mouse	subcellular not specified	embr			48.974	Median cellular concentration [nM]	GPR180	Q8BPS4	0.00483425562899812	-5.332028116634785		-4.124868837592233
1626	NF1	Q5SYH9	Itzhak 2017	mouse	subcellular not specified	embr			92.203	Median cellular concentration [nM]	NF1	Q5SYH9	0.0006499618456109557	-7.338596895857518		-6.1314376168149645
1627	PRDM8	B2RU90;Q8BZ97	Itzhak 2017	mouse	subcellular not specified	embr			71.72800000000002	Median cellular concentration [nM]	PRDM8	B2RU90	0.02302173324708633	-3.7713165854260713		-2.5641573063835192
1628	LAMB2	Q61292	Itzhak 2017	mouse	subcellular not specified	embr			196.58	Median cellular concentration [nM]	LAMB2	Q61292	0.0006146601198630023	-7.3944410935546685		-6.187281814512116
1629	DERL2	Q8BNI4;Q3U957;Q8BNI4-2	Itzhak 2017	mouse	subcellular not specified	embr			27.639	Median cellular concentration [nM]	DERL2	Q8BNI4	0.023055692543274442	-3.7698425750292563		-2.5626832959867043
1630	NDST1	Q3UHN9	Itzhak 2017	mouse	golgi	embr			100.72	Median cellular concentration [nM]	NDST1	Q3UHN9	0.005578294520012368	-5.188872190881668		-3.981712911839116
1631	TTC4	Q8R3H9;A2AVQ9;A2AVR1	Itzhak 2017	mouse	subcellular not specified	embr			44.338	Median cellular concentration [nM]	TTC4	Q8R3H9	0.045085419334636334	-3.0991963810945617		-1.8920371020520108
1632	SET	Q9EQU5-2	Itzhak 2017	mouse	large protein complex	embr			32.105	Median cellular concentration [nM]	SET	Q9EQU5	8.677761938921805	2.1607636542874764		3.3679229333300285
1633	JPH3	Q9ET77	Itzhak 2017	mouse	subcellular not specified	embr			81.22800000000002	Median cellular concentration [nM]	JPH3	Q9ET77	9.30814e-05	-9.282036178818199		-8.074876899775647
1634	GSTM1	P10649;A2AE89;F6WHQ7	Itzhak 2017	mouse	subcellular not specified	embr			25.97	Median cellular concentration [nM]	GSTM1	P10649	0.2322586044907701	-1.459903853575023		-0.25274457453247123
1635	COX17	P56394;Q54AC6	Itzhak 2017	mouse	mitochondria	embr			6.784	Median cellular concentration [nM]	COX17	P56394	0.8148774680870731	-0.2047175229497848		1.0024417560927668
1636	IQGAP2	Q3UQ44	Itzhak 2017	mouse	plasma membrane	embr			180.53	Median cellular concentration [nM]	IQGAP2	Q3UQ44	0.03666758908941248	-3.3058620451902856		-2.0987027661477344
1637	EBP	P70245;A2AC29	Itzhak 2017	mouse	subcellular not specified	embr			26.215	Median cellular concentration [nM]	EBP	P70245	0.06046914694172555	-2.8056220119285618		-1.5984627328860102
1638	TAF1A	P97357;A0A0A6YXZ8;J3KMG9	Itzhak 2017	mouse	subcellular not specified	embr			52.717	Median cellular concentration [nM]	TAF1A	P97357	0.0004983024272216623	-7.604303381684037		-6.397144102641486
1639	BAHCC1	Q3UHR0;E9Q7G4	Itzhak 2017	mouse	subcellular not specified	embr			282.52	Median cellular concentration [nM]	BAHCC1	Q3UHR0	0.00188734	-6.272586848646044		-5.065427569603491
1640	CENPB	P27790	Itzhak 2017	mouse	subcellular not specified	embr			65.381	Median cellular concentration [nM]	CENPB	P27790	0.0018269222504529305	-6.3051225583467865		-5.097963279304233
1641	DCLK1	Q9JLM8-2;Q80VB6	Itzhak 2017	mouse	subcellular not specified	embr			40.408	Median cellular concentration [nM]	DCLK1	Q9JLM8	0.011091344685429263	-4.501590232902737	DCLK1	-3.2944309538601857
1642	SF3A2	G3UVU2;Q62203;D3YW09	Itzhak 2017	mouse	large protein complex	embr			51.278	Median cellular concentration [nM]	SF3A2	Q62203	0.6276087631414969	-0.4658382952801781		0.7413209837623733
1643	PXYLP1	Q8BHA9	Itzhak 2017	mouse	subcellular not specified	embr			54.937	Median cellular concentration [nM]	PXYLP1	Q8BHA9	0.0018069096879479054	-6.316137247620536		-5.108977968577984
1644	4933427D14RIK	A0A0R4J1C3;F2Z444;Q6A000	Itzhak 2017	mouse	subcellular not specified	embr			108.78	Median cellular concentration [nM]	4933427D14RIK	F2Z444	0.00047485699163011175	-7.6524968695127775		-6.445337590470225
1645	RUSC1	Q8BG26;Q8BG26-3	Itzhak 2017	mouse	subcellular not specified	embr			95.194	Median cellular concentration [nM]	RUSC1	Q8BG26	0.001733570337246228	-6.357572218383304		-5.150412939340752
1646	SULT4A1	P63046;P63046-2	Itzhak 2017	mouse	subcellular not specified	embr			33.053000000000004	Median cellular concentration [nM]	SULT4A1	P63046	0.025814348004549712	-3.6568248174269713		-2.44966553838442
1647	UBE2QL1	E9QMD2;A0PJN4	Itzhak 2017	mouse	subcellular not specified	embr			32.653	Median cellular concentration [nM]	UBE2QL1	E9QMD2	0.000467647	-7.667796820158284		-6.460637541115732
1648	CNOT4	Q05BG1;A0A0R4J1K1;E9QA19;Q8BT14-3	Itzhak 2017	mouse	endosome	embr			70.332	Median cellular concentration [nM]	CNOT4	Q8BT14	0.016952503098362798	-4.077339780638985		-2.870180501596433
1649	CALD1	Q8VCQ8;E9QA16;E9Q0M9;D3Z6I7;S4R1T7	Itzhak 2017	mouse	subcellular not specified	embr			60.452	Median cellular concentration [nM]	CALD1	Q8VCQ8	0.014362039911864887	-4.243166670307141		-3.0360073912645893
1650	LZIC	Q8K3C3	Itzhak 2017	mouse	subcellular not specified	embr			21.536	Median cellular concentration [nM]	LZIC	Q8K3C3	0.5892025074692062	-0.5289853386844448		0.6781739403581071
1651	MAP2K1	P31938;Q3TMJ8	Itzhak 2017	mouse	subcellular not specified	embr			43.474	Median cellular concentration [nM]	MAP2K1	P31938	0.07834375852880693	-2.5466489747596666		-1.339489695717115
1652	BPGM	P15327;D3Z223	Itzhak 2017	mouse	subcellular not specified	embr			29.978	Median cellular concentration [nM]	BPGM	P15327	0.08591189080447482	-2.454433033443013		-1.2472737544004615
1653	LRRC47	Q505F5;B1AX98;E9PV22	Itzhak 2017	mouse	large protein complex	embr			63.589	Median cellular concentration [nM]	LRRC47	Q505F5	0.5201949729841687	-0.6535515896356386		0.5536076894069129
1654	MRPS5	Q99N87	Itzhak 2017	mouse	mitochondria	embr			48.206	Median cellular concentration [nM]	MRPS5	Q99N87	0.047768938309951985	-3.0413796768648846		-1.834220397822334
1655	NTRK2	P15209;P15209-4;P15209-3	Itzhak 2017	mouse	subcellular not specified	embr			92.132	Median cellular concentration [nM]	NTRK2	P15209	0.002373335017501743	-6.0434591326050935		-4.836299853562542
1656	ERCC4	Q9QZD4	Itzhak 2017	mouse	subcellular not specified	embr			103.69	Median cellular concentration [nM]	ERCC4	Q9QZD4	0.015368645864876969	-4.175425827793237		-2.9682665487506856
1657	NMT2	O70311;A2AJH3;Q3THR4;Q8CFK1	Itzhak 2017	mouse	large protein complex	embr			60.484	Median cellular concentration [nM]	NMT2	O70311	0.10792802382606652	-2.2262907200867463		-1.0191314410441945
1658	KCTD2	Q4VBE7;F6SH71;A2A9V9;Q8CEZ0	Itzhak 2017	mouse	subcellular not specified	embr			28.578000000000007	Median cellular concentration [nM]	KCTD2	A2A9V9	0.0004630055882492132	-7.677771434298148		-6.470612155255598
1659	WHSC1L1	Q6P2L6;D3Z357;D3Z197;Q6P2L6-4	Itzhak 2017	mouse	subcellular not specified	embr			161.0	Median cellular concentration [nM]	WHSC1L1	Q6P2L6	0.04512552218257425	-3.0983072904830435		-1.891148011440492
1660	INO80D	Q66JY2;B1AT32;E9Q9Q0;Q66JY2-2;B1AT34;B1AT33	Itzhak 2017	mouse	subcellular not specified	embr			97.496	Median cellular concentration [nM]	INO80D	Q66JY2	0.00047488365596638505	-7.6524407187386725		-6.445281439696121
1661	KIF11	Q6P9P6	Itzhak 2017	mouse	subcellular not specified	embr			118.03	Median cellular concentration [nM]	KIF11	Q6P9P6	0.01945231188727961	-3.9397893528821313		-2.7326300738395797
1662	LDB1	P70662	Itzhak 2017	mouse	large protein complex	embr			46.502	Median cellular concentration [nM]	LDB1	P70662	0.2176982580545836	-1.5246453123603108		-0.31748603331775915
1663	NARF	Q9CYQ7	Itzhak 2017	mouse	subcellular not specified	embr			51.815	Median cellular concentration [nM]	NARF	Q9CYQ7	0.00190614	-6.262675024191577		-5.055515745149027
1664	ZFP68	Q9Z116;D3Z6N7;Q8BLK6	Itzhak 2017	mouse	subcellular not specified	embr			71.17399999999998	Median cellular concentration [nM]	ZFP68	Q9Z116	0.0019160672713660128	-6.25748048973353		-5.050321210690979
1665	ARID4B	A2CG63;A2CG63-2;Z4YMH1	Itzhak 2017	mouse	nucleus	embr			147.64	Median cellular concentration [nM]	ARID4B	A2CG63	0.07174856920914867	-2.634587365877145		-1.4274280868345932
1666	PSIP1	Q99JF8	Itzhak 2017	mouse	nucleus	embr			59.69600000000001	Median cellular concentration [nM]	PSIP1	Q99JF8	5.477309509165982	1.7006140149162492		2.907773293958801
1667	ABCA2	P41234;A2AJ26	Itzhak 2017	mouse	subcellular not specified	embr			270.51	Median cellular concentration [nM]	ABCA2	P41234	0.0009839965568537322	-6.923888160050526		-5.7167288810079775
1668	ADRBK1	Q99MK8;Q3U1V3;Q7TS64;E9PW16	Itzhak 2017	mouse	endosome	embr			79.638	Median cellular concentration [nM]	ADRBK1	Q99MK8	0.03600242952635282	-3.324168855960028		-2.1170095769174764
1669	PDHB	Q9D051	Itzhak 2017	mouse	mitochondria	embr			38.937	Median cellular concentration [nM]	PDHB	Q9D051	0.6178254796056888	-0.4815492568656031		0.7256100221769484
1670	CRTAP	Q9CYD3	Itzhak 2017	mouse	subcellular not specified	embr			46.169	Median cellular concentration [nM]	CRTAP	Q9CYD3	0.001831539983456545	-6.302598144994593		-5.095438865952041
1671	ANKRD6	Q69ZU8-2;Q69ZU8;A2ANY8	Itzhak 2017	mouse	subcellular not specified	embr			73.704	Median cellular concentration [nM]	ANKRD6	Q69ZU8	0.0017948138581201113	-6.322853962630773		-5.1156946835882176
1672	ZNF143	O70230;O70230-2;O70230-3	Itzhak 2017	mouse	subcellular not specified	embr			69.04	Median cellular concentration [nM]	ZNF143	O70230	0.05464612032697291	-2.9068770581518137		-1.699717779109262
1673	RCOR1	Q8CFE3;K3W4P9	Itzhak 2017	mouse	large protein complex	embr			52.273	Median cellular concentration [nM]	RCOR1	Q8CFE3	0.2525527365046754	-1.376135194630143		-0.16897591558759115
1674	QDPR	Q8BVI4;A0A0G2JGJ1;D3YWR7;D3Z1A1;A0A0G2JGY0	Itzhak 2017	mouse	actin binding proteins	embr			25.57	Median cellular concentration [nM]	QDPR	Q8BVI4	0.5496820303138895	-0.5984152946373185		0.6087439844052334
1675	EMX1	Q04742	Itzhak 2017	mouse	subcellular not specified	embr			28.172	Median cellular concentration [nM]	EMX1	Q04742	0.15953175605189074	-1.835512279070498		-0.6283530000279465
1676	FAM210B	Q9D8B6	Itzhak 2017	mouse	subcellular not specified	embr			20.344	Median cellular concentration [nM]	FAM210B	Q9D8B6	0.16318599770813666	-1.812864638490025		-0.6057053594474742
1677	WDR34	Q5U4F6;A2BE91	Itzhak 2017	mouse	subcellular not specified	embr			57.971	Median cellular concentration [nM]	WDR34	Q5U4F6	0.003185132297158157	-5.749261453251393		-4.542102174208839
1678	EDF1	Q9JMG1	Itzhak 2017	mouse	large protein complex	embr			16.369	Median cellular concentration [nM]	EDF1	Q9JMG1	1.5110775895697743	0.4128230317867885		1.6199823108293403
1679	INPP5F	Q8CDA1;Q8CDA1-2	Itzhak 2017	mouse	subcellular not specified	embr			127.61	Median cellular concentration [nM]	INPP5F	Q8CDA1	0.015261216163857982	-4.182440560111492	INPP5F	-2.9752812810689404
1680	ATG14	Q8CDJ3	Itzhak 2017	mouse	subcellular not specified	embr			55.38800000000001	Median cellular concentration [nM]	ATG14	Q8CDJ3	8.473295933637633e-05	-9.376005901698225		-8.168846622655671
1681	PRCP	Q7TMR0	Itzhak 2017	mouse	lysosome	embr			55.026	Median cellular concentration [nM]	PRCP	Q7TMR0	0.029716106899289475	-3.5160660603343463		-2.3089067812917943
1682	DCTN3	Q9Z0Y1;E9Q919	Itzhak 2017	mouse	large protein complex	embr			20.978	Median cellular concentration [nM]	DCTN3	Q9Z0Y1	1.0447163115027918	0.04374537631538157		1.2509046553579328
1683	NUDC	O35685	Itzhak 2017	mouse	large protein complex	embr			38.358	Median cellular concentration [nM]	NUDC	O35685	2.5126241838563907	0.9213276985742532		2.128486977616805
1684	PDLIM3	O70209	Itzhak 2017	mouse	subcellular not specified	embr			34.299	Median cellular concentration [nM]	PDLIM3	O70209	0.0005684020121146653	-7.47268162178513		-6.265522342742576
1685	KRTCAP2	Q5RL79;A0A0A0MQN1	Itzhak 2017	mouse	subcellular not specified	embr			14.674	Median cellular concentration [nM]	KRTCAP2	Q5RL79	0.16528727252574532	-1.8000702733340062		-0.5929109942914546
1686	PCDH9	A0A0A6YY37;A0A0A6YY09;A0A0A6YWY8;F8VPK8	Itzhak 2017	mouse	subcellular not specified	embr			114.31	Median cellular concentration [nM]	PCDH9	F8VPK8	0.00047476592906294364	-7.6526886563061725		-6.44552937726362
1687	MRPS18B	Q99N84;Q99N84-2	Itzhak 2017	mouse	subcellular not specified	embr			28.702	Median cellular concentration [nM]	MRPS18B	Q99N84	0.0253272769412742	-3.6758733240528487		-2.468714045010297
1688	HIBADH	Q99L13	Itzhak 2017	mouse	mitochondria	embr			35.44	Median cellular concentration [nM]	HIBADH	Q99L13	0.034606311035416636	-3.363719213683759		-2.1565599346412068
1689	HSPD1	P63038	Itzhak 2017	mouse	mitochondria	embr			60.955	Median cellular concentration [nM]	HSPD1	P63038	4.953773659302577	1.6001496415499774		2.8073089205925292
1690	SH3D19	Q91X43	Itzhak 2017	mouse	subcellular not specified	embr			86.075	Median cellular concentration [nM]	SH3D19	Q91X43	8.059649578213682e-05	-9.426055386045254		-8.218896107002701
1691	STAT2	Q9QXJ2;E9QJX9;Q9WVL2	Itzhak 2017	mouse	subcellular not specified	embr			105.38	Median cellular concentration [nM]	STAT2	Q9WVL2	0.002438866084187486	-6.016222067287936		-4.8090627882453845
1692	TPCN1	Q9EQJ0	Itzhak 2017	mouse	subcellular not specified	embr			94.495	Median cellular concentration [nM]	TPCN1	Q9EQJ0	0.002007468942723648	-6.210880582886367		-5.003721303843816
1693	MRPL17	Q9D8P4;H3BJT9;H3BIZ3;Q9D8P4-2	Itzhak 2017	mouse	subcellular not specified	embr			20.249	Median cellular concentration [nM]	MRPL17	Q9D8P4	0.03228636506762566	-3.433110272006457		-2.2259509929639045
1694	PPAT	Q8CIH9	Itzhak 2017	mouse	subcellular not specified	embr			57.402	Median cellular concentration [nM]	PPAT	Q8CIH9	0.21953089240469092	-1.5162623164851423		-0.3091030374425909
1695	PIGM	Q8C2R7	Itzhak 2017	mouse	subcellular not specified	embr			49.788	Median cellular concentration [nM]	PIGM	Q8C2R7	0.00045083	-7.704420229654423		-6.497260950611872
1696	PPA2	Q91VM9;D3Z636;Q91VM9-2	Itzhak 2017	mouse	mitochondria	embr			38.114	Median cellular concentration [nM]	PPA2	Q91VM9	0.2081482916240248	-1.569504512802051		-0.36234523375949945
1697	PTAR1	E9QAB6	Itzhak 2017	mouse	subcellular not specified	embr			48.29	Median cellular concentration [nM]	PTAR1	E9QAB6	0.016701743789197587	-4.0922421464958365		-2.885082867453284
1698	SMARCAL1	Q8BJL0;Q8BJL0-2;Q8BJL0-3;Q8BJL0-4	Itzhak 2017	mouse	large protein complex	embr			100.84	Median cellular concentration [nM]	SMARCAL1	Q8BJL0	0.025554886032420503	-3.6669267464697253		-2.4597674674271737
1699	LAS1L	A2BE28;A2BE28-2	Itzhak 2017	mouse	large protein complex	embr			89.413	Median cellular concentration [nM]	LAS1L	A2BE28	0.12687701132198856	-2.064537076527593		-0.8573777974850416
1700	CASP7	P97864;Q4FJQ4	Itzhak 2017	mouse	subcellular not specified	embr			34.06	Median cellular concentration [nM]	CASP7	P97864	0.016504296701162394	-4.10413452584434		-2.896975246801788
1701	PANX1	Q9JIP4	Itzhak 2017	mouse	plasma membrane	embr			48.167	Median cellular concentration [nM]	PANX1	Q9JIP4	0.0530914924470955	-2.935738581139273		-1.7285793020967213
1702	FAM160B1	Q8CDM8;Q8CDM8-2	Itzhak 2017	mouse	subcellular not specified	embr			86.016	Median cellular concentration [nM]	FAM160B1	Q8CDM8	0.029548918853826087	-3.5217081228103124		-2.314548843767761
1703	RCAN1	Q7TNY3	Itzhak 2017	mouse	subcellular not specified	embr			28.136	Median cellular concentration [nM]	RCAN1	Q9JHG6	0.0015168427694227241	-6.4911242297205405		-5.283964950677989
1704	SS18	Q62280;Q8BKL1;Q8BJJ6	Itzhak 2017	mouse	subcellular not specified	embr			45.864	Median cellular concentration [nM]	SS18	Q62280	0.16704150498603645	-1.7895129645940369		-0.5823536855514855
1705	SAE1	Q9R1T2;Q9R1T2-2	Itzhak 2017	mouse	large protein complex	embr			38.62	Median cellular concentration [nM]	SAE1	Q9R1T2	3.554570352658667	1.2682341987526973		2.475393477795249
1706	LDB1	D3Z1C5;P70662-3;P70662-2	Itzhak 2017	mouse	subcellular not specified	embr			42.583	Median cellular concentration [nM]	LDB1	P70662	0.00247464	-6.001660348086476		-4.794501069043925
1707	DYNC1I2	Q3TPJ8;A2BFF5;A2BFF9;O88487;A2BFF8;A2BFF7	Itzhak 2017	mouse	large protein complex	embr			70.612	Median cellular concentration [nM]	DYNC1I2	O88487	0.8857704805636725	-0.1212974132191722		1.0858618658233796
1708	ZW10	O54692	Itzhak 2017	mouse	er	embr			88.06200000000003	Median cellular concentration [nM]	ZW10	O54692	0.051420448112983234	-2.9677193624219		-1.7605600833793482
1709	LRRN1	Q61809	Itzhak 2017	mouse	endosome	embr			80.547	Median cellular concentration [nM]	LRRN1	Q61809	0.011758364252735156	-4.443190440341319		-3.2360311612987678
1710	PIK3C2A	Q61194;F8VPL2;Q61194-2	Itzhak 2017	mouse	subcellular not specified	embr			190.76	Median cellular concentration [nM]	PIK3C2A	Q61194	0.0017998714304082945	-6.320040044182035		-5.112880765139483
1711	NT5DC2	Q91X76	Itzhak 2017	mouse	mitochondria	embr			46.034	Median cellular concentration [nM]	NT5DC2	Q91X76	0.5361606076596828	-0.6233215216386561		0.5838377574038955
1712	BNIP1	Q6QD59;B8JJI4;F7C279	Itzhak 2017	mouse	er	embr			26.175	Median cellular concentration [nM]	BNIP1	Q6QD59	0.16439226405156665	-1.8054998531146136		-0.5983405740720624
1713	MPRIP	Q5SWZ5	Itzhak 2017	mouse	actin binding proteins	embr			257.28	Median cellular concentration [nM]	MPRIP	P97434	0.024559408378460584	-3.7066602648182316		-2.499500985775679
1714	SNAP29	Q9ERB0	Itzhak 2017	mouse	er	embr			29.572	Median cellular concentration [nM]	SNAP29	Q9ERB0	0.2107935297915949	-1.5568761563742468		-0.34971687733169543
1715	CNPY4	Q8BQ47;D3Z0T5	Itzhak 2017	mouse	er	embr			28.093000000000004	Median cellular concentration [nM]	CNPY4	Q8BQ47	0.28345221449126096	-1.2607117256078004		-0.0535524465652486
1716	KANSL2	Q8BQR4;Q8BQR4-2;F8WJE3	Itzhak 2017	mouse	subcellular not specified	embr			54.173	Median cellular concentration [nM]	KANSL2	Q8BQR4	0.022912473035881568	-3.776073842647053		-2.5689145636045008
1717	ANKRD10	Q8BG46;Q99LW0	Itzhak 2017	mouse	subcellular not specified	embr			33.833	Median cellular concentration [nM]	ANKRD10	Q8BG46	0.022547731027533567	-3.7921208377175133		-2.584961558674963
1718	ABT1	Q9QYL7	Itzhak 2017	mouse	subcellular not specified	embr			30.658	Median cellular concentration [nM]	ABT1	Q9QYL7	0.02462131557492411	-3.70414272444125		-2.4969834453986985
1719	DUSP12	Q4KL39;Q9D0T2;Q924M1	Itzhak 2017	mouse	subcellular not specified	embr			37.158	Median cellular concentration [nM]	DUSP12	Q9D0T2	0.010266529827161662	-4.5788662062827585		-3.371706927240208
1720	CNOT4	Q8BT14-2;Q8BT14	Itzhak 2017	mouse	subcellular not specified	embr			63.025	Median cellular concentration [nM]	CNOT4	Q8BT14	0.000104639	-9.164994226875976		-7.9578349478334225
1721	TAF15	Q8BQ46;F6QCI0	Itzhak 2017	mouse	nucleus	embr			58.6	Median cellular concentration [nM]	TAF15	Q8BQ46	0.6119840932867454	-0.4910489881691194		0.7161102908734325
1722	RPGRIP1L	Q8CG73	Itzhak 2017	mouse	subcellular not specified	embr			145.0	Median cellular concentration [nM]	RPGRIP1L	Q8CG73	0.00047240677035368577	-7.657670141919707		-6.450510862877157
1723	PRR14	Q7TPN9	Itzhak 2017	mouse	subcellular not specified	embr			67.811	Median cellular concentration [nM]	PRR14	Q7TPN9	0.023799413667777616	-3.7380943344158375		-2.530935055373286
1724	TFIP11	Q9ERA6;Q3TTV6	Itzhak 2017	mouse	large protein complex	embr			96.304	Median cellular concentration [nM]	TFIP11	Q9ERA6	0.2039319293931188	-1.5899690202667902		-0.3828097412242386
1725	RAP1GDS1	Q3TU36	Itzhak 2017	mouse	subcellular not specified	embr			66.005	Median cellular concentration [nM]	RAP1GDS1	Q3TU36	6.432751319925247e-05	-9.651523130225414		-8.444363851182862
1726	NDUFA7	Q9Z1P6	Itzhak 2017	mouse	mitochondria	embr			12.575	Median cellular concentration [nM]	NDUFA7	Q9Z1P6	0.5267866094482657	-0.6409597280991959		0.566199550943356
1727	UQCRC1	Q9CZ13	Itzhak 2017	mouse	mitochondria	embr			52.851000000000006	Median cellular concentration [nM]	UQCRC1	Q9CZ13	1.2604846928860352	0.23149632388787794		1.4386556029304294
1728	RAB10	P61027;Q4FJL0	Itzhak 2017	mouse	large protein complex	embr			22.541	Median cellular concentration [nM]	RAB10	P61027	1.9921222785762924	0.6892005421058911		1.8963598211484431
1729	RTN3	Q9ES97-3	Itzhak 2017	mouse	subcellular not specified	embr			25.428	Median cellular concentration [nM]	RTN3	Q9ES97	0.1712311882806401	-1.7647406573298117		-0.5575813782872603
1730	ACADM	P45952	Itzhak 2017	mouse	mitochondria	embr			46.481	Median cellular concentration [nM]	ACADM	P45952	0.15335284164631582	-1.8750138581317712		-0.6678545790892196
1731	ALAD	P10518	Itzhak 2017	mouse	subcellular not specified	embr			36.023	Median cellular concentration [nM]	ALAD	P10518	0.2706329937775512	-1.3069916424535857		-0.09983236341103384
1732	ATP1A3	Q6PIC6;A0A0G2JGX4;Q8VCE0	Itzhak 2017	mouse	plasma membrane	embr			111.69	Median cellular concentration [nM]	ATP1A3	Q6PIC6	0.10033234561197096	-2.2992671473487882		-1.0921078683062366
1733	NCSTN	P57716	Itzhak 2017	mouse	plasma membrane	embr			78.491	Median cellular concentration [nM]	NCSTN	P57716	0.04771783519817304	-3.0424500474467053		-1.8352907684041533
1734	PTBP1	E9Q0W3	Itzhak 2017	mouse	subcellular not specified	embr			5.7004	Median cellular concentration [nM]	PTBP1	E9Q0W3	0.02171614497142622	-3.8296992871725695		-2.6225400081300183
1735	CTSC	P97821;Q3UBY5	Itzhak 2017	mouse	subcellular not specified	embr			52.37600000000001	Median cellular concentration [nM]	CTSC	P97821	0.0011047698406455528	-6.808118254716137		-5.600958975673588
1736	FSCN1	Q61553;A0A0G2JDU7	Itzhak 2017	mouse	actin binding proteins	embr			54.507	Median cellular concentration [nM]	FSCN1	Q61553	5.519958125783208	1.7083702743513915		2.915529553393944
1737	OSBPL2	Q8BX94	Itzhak 2017	mouse	subcellular not specified	embr			55.38399999999999	Median cellular concentration [nM]	OSBPL2	Q8BX94	0.03945608676237421	-3.2325669530373378		-2.0254076739947857
1738	PAM16	Q9CQV1	Itzhak 2017	mouse	mitochondria	embr			13.784	Median cellular concentration [nM]	PAM16	Q9CQV1	0.2075679077651455	-1.5722967265132806		-0.36513744747072896
1739	ZDHHC20	Q5Y5T1;Q5Y5T1-2	Itzhak 2017	mouse	subcellular not specified	embr			43.975	Median cellular concentration [nM]	ZDHHC20	Q5Y5T1	0.0048936409196118965	-5.319818688208058		-4.112659409165508
1740	RDH13	Q8CEE7;A0A0R4J1N8;D3YVJ8	Itzhak 2017	mouse	mitochondria	embr			36.464	Median cellular concentration [nM]	RDH13	Q8CEE7	0.03691804178690957	-3.2990549101119333		-2.0918956310693826
1741	EDC4	G5E896;A0A0R4J1Q0;Q3UJB9;Q3UJB9-2;D6RE33	Itzhak 2017	mouse	large protein complex	embr			152.48	Median cellular concentration [nM]	EDC4	Q3UJB9	0.2375040410771993	-1.4375706405903037		-0.2304113615477519
1742	SSSCA1	P56873;Q545N1	Itzhak 2017	mouse	golgi	embr			21.336	Median cellular concentration [nM]	SSSCA1	P56873	0.3123058599114017	-1.1637722511438708		0.04338702789868076
1743	TMEM160	Q9D938	Itzhak 2017	mouse	subcellular not specified	embr			19.587	Median cellular concentration [nM]	TMEM160	Q9D938	0.003927176378391987	-5.539834590111207		-4.3326753110686544
1744	UXT	Q8CEJ2;Q9WTZ0	Itzhak 2017	mouse	subcellular not specified	embr			18.187	Median cellular concentration [nM]	UXT	Q9WTZ0	0.007930679957103297	-4.837016502105427		-3.629857223062875
1745	PCBP3	P57722-2	Itzhak 2017	mouse	subcellular not specified	embr			39.166	Median cellular concentration [nM]	PCBP3	P57722	0.000439073	-7.730844871697311		-6.5236855926547594
1746	FAM175A	Q8BPZ8;Q8BPZ8-2	Itzhak 2017	mouse	subcellular not specified	embr			46.039	Median cellular concentration [nM]	FAM175A	Q8BPZ8	0.02201196463880496	-3.816169126236717		-2.6090098471941645
1747	RAP1GDS1	E9Q912;E9Q6Q4;A0A0G2JGC8	Itzhak 2017	mouse	actin binding proteins	embr			66.07600000000001	Median cellular concentration [nM]	RAP1GDS1	E9Q912	0.31427066903546697	-1.1575006610876948		0.049658617954857036
1748	GPN2	Q8VEJ1;A2A9F7	Itzhak 2017	mouse	subcellular not specified	embr			34.539	Median cellular concentration [nM]	GPN2	Q8VEJ1	0.02299078659572136	-3.7726617261024313		-2.56550244705988
1749	TMEM131	O70472	Itzhak 2017	mouse	peroxisome	embr			204.65	Median cellular concentration [nM]	TMEM131	O70472	0.0024672109676312647	-6.004666929229307		-4.7975076501867555
1750	PCBP3	P57722;E9Q7D8	Itzhak 2017	mouse	large protein complex	embr			39.294	Median cellular concentration [nM]	PCBP3	P57722	0.07360741655770832	-2.609009489876981		-1.4018502108344295
1751	MCM7	Q61881;Q3U4T8	Itzhak 2017	mouse	large protein complex	embr			81.21	Median cellular concentration [nM]	MCM7	Q61881	1.0235630306678731	0.023289707679666		1.2304489867222177
1752	NID1	P10493	Itzhak 2017	mouse	subcellular not specified	embr			136.54	Median cellular concentration [nM]	NID1	P10493	0.0004651057499967077	-7.673245758885018		-6.466086479842467
1753	NUDT11	P0C028;P0C027	Itzhak 2017	mouse	subcellular not specified	embr			18.593	Median cellular concentration [nM]	NUDT11	P0C028	0.507629615105344	-0.6780032014526713		0.5291560775898803
1754	TAB1	Q8CF89	Itzhak 2017	mouse	endosome	embr			54.61600000000001	Median cellular concentration [nM]	TAB1	Q8CF89	0.034682414824374605	-3.361522497879933		-2.1543632188373816
1755	ABCB7	Q61102	Itzhak 2017	mouse	mitochondria	embr			82.58	Median cellular concentration [nM]	ABCB7	Q61102	0.07568572787203673	-2.581165671689764		-1.3740063926472117
1756	ATP13A3	Q5XF89;Q5XF89-2	Itzhak 2017	mouse	subcellular not specified	embr			137.47	Median cellular concentration [nM]	ATP13A3	Q5XF89	0.0004947414767209233	-7.611475201076332		-6.40431592203378
1757	FEM1B	Q9Z2G0	Itzhak 2017	mouse	subcellular not specified	embr			70.222	Median cellular concentration [nM]	FEM1B	Q9Z2G0	0.005794530277425429	-5.150840862002784		-3.9436815829602327
1758	SP2	Q9D2H6;Q8BNQ4;Q8C5J0;Q9D2H6-2	Itzhak 2017	mouse	subcellular not specified	embr			64.907	Median cellular concentration [nM]	SP2	Q9D2H6	0.02902291559492257	-3.5396695681053614		-2.3325102890628098
1759	ABCG2	Q7TMS5;S4R2E1;A0A0R4J0B6;D3Z150	Itzhak 2017	mouse	plasma membrane	embr			72.977	Median cellular concentration [nM]	ABCG2	Q7TMS5	0.012400113388554158	-4.3900496621747145		-3.1828903831321633
1760	SLC9A1	Q61165;Q3UDC9	Itzhak 2017	mouse	subcellular not specified	embr			91.467	Median cellular concentration [nM]	SLC9A1	Q61165	0.000739202730425152	-7.209938343886652		-6.002779064844098
1761	P4HA1	Q60715	Itzhak 2017	mouse	subcellular not specified	embr			60.909	Median cellular concentration [nM]	P4HA1	Q60715	0.001602826131306824	-6.435986875799607		-5.228827596757057
1762	HIST1H2BF	P10853;Q8CGP2;Q8CGP2-2;P70696	Itzhak 2017	mouse	subcellular not specified	embr			13.936	Median cellular concentration [nM]	HIST1H2BF	P10853	0.2131772304070019	-1.5456313916105793		-0.33847211256802745
1763	LYSMD1	Q9D0E3;A6H624	Itzhak 2017	mouse	endosome	embr			24.813	Median cellular concentration [nM]	LYSMD1	Q9D0E3	0.015575749716787312	-4.162040079557818		-2.9548808005152667
1764	LEO1	Q5XJE5	Itzhak 2017	mouse	subcellular not specified	embr			75.596	Median cellular concentration [nM]	LEO1	Q5XJE5	0.1474415313064809	-1.9143235797108509		-0.707164300668299
1765	TRIM35	A0A0R4J031;Q8C006;F6U6G6	Itzhak 2017	mouse	subcellular not specified	embr			58.724	Median cellular concentration [nM]	TRIM35	Q8C006	0.02331098301831136	-3.7588306552959367		-2.5516713762533847
1766	AACS	Q9D2R0	Itzhak 2017	mouse	actin binding proteins	embr			75.199	Median cellular concentration [nM]	AACS	Q9D2R0	0.2984345794893747	-1.2092045343591604		-0.0020452553166085963
1767	PPWD1	Q8CEC6	Itzhak 2017	mouse	large protein complex	embr			73.384	Median cellular concentration [nM]	PPWD1	Q8CEC6	0.17824717466484555	-1.7245840702209494		-0.5174247911783978
1768	RNF25	Q9QZR0;E9Q446	Itzhak 2017	mouse	subcellular not specified	embr			51.226000000000006	Median cellular concentration [nM]	RNF25	Q9QZR0	0.04232924575798632	-3.162277042751534		-1.9551177637089825
1769	MOB1A	Q921Y0;Q8BPB0;Q3T9U1;Q3UDM0;Q921Y0-2	Itzhak 2017	mouse	subcellular not specified	embr			25.079	Median cellular concentration [nM]	MOB1A	Q921Y0	0.21674589993584648	-1.5290295795979916		-0.32187030055544
1770	DPYSL3	E9PWE8;Q3TT92	Itzhak 2017	mouse	large protein complex	embr			73.884	Median cellular concentration [nM]	DPYSL3	E9PWE8	9.55900198320933	2.2574833265519803		3.4646426055945323
1771	MRPL45	Q9D0Q7	Itzhak 2017	mouse	mitochondria	embr			35.41	Median cellular concentration [nM]	MRPL45	Q9D0Q7	0.089814823097304	-2.4100052493974813		-1.2028459703549297
1772	TINF2	Q9QXG9;Q8K1K3	Itzhak 2017	mouse	subcellular not specified	embr			37.887	Median cellular concentration [nM]	TINF2	Q9QXG9	0.0019555603602548297	-6.237078497328776		-5.0299192182862225
1773	ZFP954	Q7TNU5	Itzhak 2017	mouse	subcellular not specified	embr			46.826	Median cellular concentration [nM]	ZFP954	Q7TNU5	0.001958937007996939	-6.2353532957194995		-5.028194016676948
1774	LNP	Q7TQ95;A2ASL8;A2ASM0	Itzhak 2017	mouse	er	embr			47.499	Median cellular concentration [nM]	LNP	Q7TQ95	0.1527463172976684	-1.8789767905653003		-0.6718175115227487
1775	RBFA	Q6P3B9;Q3UKZ0	Itzhak 2017	mouse	subcellular not specified	embr			39.317	Median cellular concentration [nM]	RBFA	Q6P3B9	0.0019994753095249765	-6.214870478078235		-5.0077111990356835
1776	CEP41	Q99NF3;H9KUZ8	Itzhak 2017	mouse	subcellular not specified	embr			41.441	Median cellular concentration [nM]	CEP41	Q99NF3	0.006120083401490539	-5.096179554856226		-3.8890202758136745
1777	SUB1	P11031	Itzhak 2017	mouse	large protein complex	embr			14.427	Median cellular concentration [nM]	SUB1	P11031	3.2517583255832574	1.1791958732977166		2.3863551523402684
1778	BCAM	Q9R069;D3YTK7	Itzhak 2017	mouse	subcellular not specified	embr			67.669	Median cellular concentration [nM]	BCAM	Q9R069	6.4935e-05	-9.642123788402222		-8.434964509359668
1779	CDS2	Q99L43;A2AMQ5;Q6PBC0	Itzhak 2017	mouse	er	embr			51.313	Median cellular concentration [nM]	CDS2	Q99L43	0.0647890507166913	-2.7366186603224483		-1.5294593812798971
1780	ATXN2	F6V8M6	Itzhak 2017	mouse	subcellular not specified	embr			70.471	Median cellular concentration [nM]	ATXN2	F6V8M6	0.0006765934736885953	-7.298439947409687		-6.091280668367134
1781	ATXN2	O70305;E9QM77;O70305-2;O70305-3	Itzhak 2017	mouse	large protein complex	embr			136.48	Median cellular concentration [nM]	ATXN2	O70305	0.07910614907293866	-2.5369646692661414		-1.3298053902235898
1782	1810022K09RIK	Q0VG62;G3UW58;A0A087WNR7	Itzhak 2017	mouse	subcellular not specified	embr			15.809	Median cellular concentration [nM]	1810022K09RIK	Q0VG62	0.022262046224010963	-3.8048720135494567		-2.5977127345069047
1783	ACAA2	Q8BWT1	Itzhak 2017	mouse	mitochondria	embr			41.82899999999999	Median cellular concentration [nM]	ACAA2	Q8BWT1	0.18380125475904674	-1.6939002423208127		-0.4867409632782611
1784	RAB33A	P97950;Q3SXA7	Itzhak 2017	mouse	plasma membrane	embr			26.54	Median cellular concentration [nM]	RAB33A	P97950	0.0522577276486454	-2.9515675014912555		-1.7444082224487043
1785	AK2	Q9WTP6;Q9WTP6-2	Itzhak 2017	mouse	mitochondria	embr			26.468000000000004	Median cellular concentration [nM]	AK2	Q9WTP6	1.9565862925002824	0.6712012672414706		1.8783605462840225
1786	YWHAZ	P63101	Itzhak 2017	mouse	large protein complex	embr			27.771	Median cellular concentration [nM]	YWHAZ	P63101	29.83815619219793	3.395787983620792		4.602947262663344
1787	SAP30	O88574	Itzhak 2017	mouse	subcellular not specified	embr			23.231	Median cellular concentration [nM]	SAP30	O88574	0.2161693843077692	-1.5316929920015991		-0.3245337129590473
1788	IREB2	Q811J3	Itzhak 2017	mouse	subcellular not specified	embr			104.92	Median cellular concentration [nM]	IREB2	Q811J3	0.012401811457363795	-4.389912731769287		-3.1827534527267343
1789	SERPINE2	Q543R5;Q07235;A0A087WQ70;A0A087WQM1	Itzhak 2017	mouse	subcellular not specified	embr			44.207	Median cellular concentration [nM]	SERPINE2	Q07235	0.00014564799999999999	-8.83431780620134		-7.62715852715879
1790	ABHD14B	A0A087WP24;A0A087WRJ2;A0A087WPF8;A0A087WQN8;A0A087WSR2;E9QN99;Q8VCR7	Itzhak 2017	mouse	subcellular not specified	embr			14.948	Median cellular concentration [nM]	ABHD14B	E9QN99	0.006648985166264097	-5.0132910425367685		-3.806131763494218
1791	ACOT13	Q9CQR4;Q4VA32	Itzhak 2017	mouse	mitochondria	embr			15.183	Median cellular concentration [nM]	ACOT13	Q9CQR4	0.1392446969367236	-1.971522483939608		-0.7643632048970563
1792	EVI5	E9PWR7	Itzhak 2017	mouse	subcellular not specified	embr			76.62899999999998	Median cellular concentration [nM]	EVI5	P97366	0.001941370518216448	-6.2443611026382495		-5.037201823595697
1793	CTR9	Q62018;Q62018-3;Q62018-2	Itzhak 2017	mouse	nucleus	embr			133.41	Median cellular concentration [nM]	CTR9	Q62018	0.19653516982972805	-1.6269138823662956		-0.4197546033237439
1794	WDR35	Q8BND3;Q8BND3-2	Itzhak 2017	mouse	golgi	embr			133.99	Median cellular concentration [nM]	WDR35	Q8BND3	0.010564747745213795	-4.550232504657868		-3.3430732256153166
1795	TRIP12	A0A087WP92;A0A087WQ02	Itzhak 2017	mouse	subcellular not specified	embr			44.869	Median cellular concentration [nM]	TRIP12	A0A087WP92	0.009565479738727168	-4.6495945217044765		-3.4424352426619262
1796	NUMB	Q9QZS3;Q9QZS3-3;Q9QZS3-2;Q9QZS3-4;Q05BE7	Itzhak 2017	mouse	plasma membrane	embr			70.812	Median cellular concentration [nM]	NUMB	Q9QZS3	0.004815772373441254	-5.335858836743529		-4.128699557700977
1797	DNAJC5	P60904	Itzhak 2017	mouse	endosome	embr			22.101	Median cellular concentration [nM]	DNAJC5	P60904	0.3613878010655586	-1.0178036560545884		0.18935562298796332
1798	RBBP7	Q60973;A2AFI9;A2AFJ1	Itzhak 2017	mouse	nucleus	embr			47.789	Median cellular concentration [nM]	RBBP7	Q60973	1.5160722647684042	0.4161229541371313		1.6232822331796828
1799	UPF2	A2AT37	Itzhak 2017	mouse	large protein complex	embr			147.55	Median cellular concentration [nM]	UPF2	A2AT37	0.03753671485492571	-3.282435762177132		-2.0752764831345805
1800	TM9SF3	Q9ET30	Itzhak 2017	mouse	golgi	embr			67.544	Median cellular concentration [nM]	TM9SF3	Q9ET30	0.12393013679488935	-2.0880372850982547		-0.8808780060557031
1801	FBXO18	Q8K2I9;Q8K2I9-2	Itzhak 2017	mouse	subcellular not specified	embr			118.3	Median cellular concentration [nM]	FBXO18	Q8K2I9	0.003339580893345751	-5.701909960901138		-4.494750681858586
1802	IFI30	Q9ESY9	Itzhak 2017	mouse	subcellular not specified	embr			27.784	Median cellular concentration [nM]	IFI30	Q9ESY9	0.002260826652178357	-6.092024757277263		-4.88486547823471
1803	NES	Q6P5H2;Q6P5H2-2	Itzhak 2017	mouse	large protein complex	embr			207.12	Median cellular concentration [nM]	NES	Q6P5H2	0.9562794616271952	-0.04470508477121652		1.162454194271335
1804	HACL1	Q9QXE0;D3YZ54;E9PWM4	Itzhak 2017	mouse	subcellular not specified	embr			63.66	Median cellular concentration [nM]	HACL1	Q9QXE0	0.001939918019298753	-6.245109564893223		-5.037950285850672
1805	MRPL10	Q3TBW2;A2A715	Itzhak 2017	mouse	mitochondria	embr			29.395	Median cellular concentration [nM]	MRPL10	Q3TBW2	0.030795462060342588	-3.4803879355607417		-2.27322865651819
1806	RAB3D	Q543Q4;P35276;D3YWL1;D3YW33	Itzhak 2017	mouse	plasma membrane	embr			24.416	Median cellular concentration [nM]	RAB3D	P35276	0.3020555460672755	-1.197144351144749		0.01001492789780256
1807	SAP130	Q8BIH0;A0A0R4J060;J3QNK5;Q8BIH0-2	Itzhak 2017	mouse	subcellular not specified	embr			111.23	Median cellular concentration [nM]	SAP130	Q8BIH0	0.07618331692175136	-2.5746127782947257		-1.3674534992521743
1808	LRP2	A2ARV4	Itzhak 2017	mouse	subcellular not specified	embr			519.2	Median cellular concentration [nM]	LRP2	A2ARV4	0.000275466	-8.197046348965412		-6.989887069922861
1809	COASY	Q9DBL7	Itzhak 2017	mouse	subcellular not specified	embr			62.022	Median cellular concentration [nM]	COASY	Q9DBL7	0.057919780610772326	-2.8486963187092886		-1.6415370396667377
1810	IQCB1	Q8BP00;Q8BP00-2	Itzhak 2017	mouse	subcellular not specified	embr			68.733	Median cellular concentration [nM]	IQCB1	Q8BP00	0.029491302660954125	-3.5236598841582154		-2.316500605115664
1811	TPPP	Q7TQD2;Q3URG1	Itzhak 2017	mouse	subcellular not specified	embr			23.574	Median cellular concentration [nM]	TPPP	Q7TQD2	0.0006593660376073369	-7.324231733646494		-6.117072454603942
1812	PIGN	Q9R1S3;A0A087WS03;A0A087WQ32;G3X9F1;Q9R1S3-2;Q9R1S3-3	Itzhak 2017	mouse	subcellular not specified	embr			105.04	Median cellular concentration [nM]	PIGN	Q9R1S3	0.0034594668350773363	-5.666640795694475		-4.459481516651923
1813	TOM1L2	Q5SRX1;Q5SRX1-2;Q5SXA5;Q5SXA4;Q5SRX1-3;Q5SRX1-4;F6ZDJ1	Itzhak 2017	mouse	endosome	embr			55.662	Median cellular concentration [nM]	TOM1L2	Q5SRX1	0.09743952673068568	-2.3285233320655383		-1.1213640530229867
1814	SAC3D1	A6H687;G5E8Q7	Itzhak 2017	mouse	subcellular not specified	embr			46.38399999999999	Median cellular concentration [nM]	SAC3D1	A6H687	0.00047121202955994237	-7.66020239632641		-6.4530431172838565
1815	SNAPIN	Q9Z266;Q9Z266-2	Itzhak 2017	mouse	subcellular not specified	embr			14.904000000000002	Median cellular concentration [nM]	SNAPIN	Q9Z266	0.01987697565501351	-3.9181932193561564		-2.7110339403136057
1816	AAMP	Q3TJ22;J3QN89	Itzhak 2017	mouse	subcellular not specified	embr			46.894	Median cellular concentration [nM]	AAMP	Q3TJ22	0.09742294639867954	-2.3286935067716263		-1.1215342277290747
1817	CECR5	Q91WM2	Itzhak 2017	mouse	golgi	embr			46.306	Median cellular concentration [nM]	CECR5	Q91WM2	0.08736893332872958	-2.4376155134140567		-1.2304562343715049
1818	BAI1	Q3UHD1;A0A087WPX2;E9Q4H5	Itzhak 2017	mouse	er	embr			173.29	Median cellular concentration [nM]	BAI1	Q3UHD1	0.0913831428101485	-2.3926942506812776		-1.1855349716387258
1819	U2SURP	Q6NV83;Q6NV83-2	Itzhak 2017	mouse	large protein complex	embr			118.26	Median cellular concentration [nM]	U2SURP	Q6NV83	0.4859654824964422	-0.7216176812738155		0.4855415977687363
1820	U2SURP	Q6NV83-3	Itzhak 2017	mouse	subcellular not specified	embr			113.26	Median cellular concentration [nM]	U2SURP	Q6NV83	0.004098604474086272	-5.497108735385711		-4.289949456343161
1821	HNRNPM	Q9D0E1;Q9D0E1-2;B8JK33;B8JK32	Itzhak 2017	mouse	large protein complex	embr			77.648	Median cellular concentration [nM]	HNRNPM	Q9D0E1	11.588737913595253	2.4500337569955923		3.6571930360381435
1822	RTN3	Q9ES97;Q9ES97-2;Q9ES97-5	Itzhak 2017	mouse	er	embr			103.88	Median cellular concentration [nM]	RTN3	Q9ES97	0.26316047446377644	-1.3349912638180383		-0.12783198477548652
1823	CLASP2	F7DCH5;Q8BRT1;E9Q8N5;Q08EB6	Itzhak 2017	mouse	large protein complex	embr			142.85	Median cellular concentration [nM]	CLASP2	Q8BRT1	0.14221017104975306	-1.9504492378013136		-0.7432899587587622
1824	HS6ST2	Q80UW0;Q80UW0-3;Q80UW0-2	Itzhak 2017	mouse	subcellular not specified	embr			69.197	Median cellular concentration [nM]	HS6ST2	Q80UW0	0.0019065511261962	-6.262459362243527		-5.055300083200977
1825	FAM171A1	A2ATK9;A2ATL0;A2ATL1	Itzhak 2017	mouse	subcellular not specified	embr			97.961	Median cellular concentration [nM]	FAM171A1	A2ATK9	0.005399371573896355	-5.221472707388407		-4.014313428345855
1826	DYNLT1	P51807	Itzhak 2017	mouse	large protein complex	embr			12.483	Median cellular concentration [nM]	DYNLT1	P51807	1.239984386433958	0.2150987879521532		1.4222580669947047
1827	RAD1	Q9QWZ1-2;Q9QWZ1;F7CJR1	Itzhak 2017	mouse	subcellular not specified	embr			30.564	Median cellular concentration [nM]	RAD1	Q9QWZ1	0.023418012003583896	-3.7542498089763567		-2.547090529933805
1828	GM7694	J3QNH8	Itzhak 2017	mouse	subcellular not specified	embr			28.502	Median cellular concentration [nM]	GM7694	J3QNH8	0.01065707027658165	-4.541531731359351		-3.3343724523167992
1829	UFC1	Q9CR09;M0QWS4	Itzhak 2017	mouse	subcellular not specified	embr			19.481	Median cellular concentration [nM]	UFC1	Q9CR09	0.4896896791111691	-0.7139833964380345		0.49317588260451706
1830	SNX11	Q91WL6;A2A880	Itzhak 2017	mouse	subcellular not specified	embr			30.431	Median cellular concentration [nM]	SNX11	Q91WL6	0.0034152135721503564	-5.6795152484857985		-4.472355969443248
1831	ARHGAP32	Q811P8;Q811P8-2	Itzhak 2017	mouse	plasma membrane	embr			229.72	Median cellular concentration [nM]	ARHGAP32	Q811P8	0.00822973836251797	-4.800001055501048		-3.592841776458497
1832	CEP68	Q8C0D9;Q3TRP8;Q8C0D9-2	Itzhak 2017	mouse	subcellular not specified	embr			78.748	Median cellular concentration [nM]	CEP68	Q8C0D9	0.0017487750289273919	-6.348839719619591		-5.141680440577039
1833	ULK1	O70405;A0A0R4J0B3;Q6PB82	Itzhak 2017	mouse	subcellular not specified	embr			112.46	Median cellular concentration [nM]	ULK1	O70405	0.0045409680764017715	-5.394615056972125		-4.187455777929572
1834	DDX55	Q6ZPL9;E9Q9T6	Itzhak 2017	mouse	large protein complex	embr			68.464	Median cellular concentration [nM]	DDX55	E9Q9T6	0.02754998903683991	-3.5917531413201385		-2.384593862277587
1835	TUBA1B	P05213	Itzhak 2017	mouse	large protein complex	embr			50.151	Median cellular concentration [nM]	TUBA1B	P05213	42.505358050015296	3.74963013974906		4.9567894187916135
1836	PFKFB3	A2AUP3;A2AUP5;A2AUP1;Q7TS91;A2AUP4;A7UAK8;Q3U3S6;A7UAK5;A7UAK4;A0A0A6YY64;A0A0A6YW89	Itzhak 2017	mouse	subcellular not specified	embr			58.865	Median cellular concentration [nM]	PFKFB3	A2AUP4	0.00117649	-6.745219849620487		-5.538060570577934
1837	TSPYL5	Q69ZB3	Itzhak 2017	mouse	subcellular not specified	embr			44.303	Median cellular concentration [nM]	TSPYL5	Q69ZB3	0.0018821273373765125	-6.275352579440183		-5.068193300397629
1838	PBRM1	F8VQD1;D3Z1N4;E9Q4Y5;E9Q7L2;Q8BSQ9;E9Q7L3;D3Z1W6;Q8BSQ9-2;D3YYF2;F6THL5;D3Z3R4;D6RIL0;D6RI94	Itzhak 2017	mouse	nucleus	embr			194.71	Median cellular concentration [nM]	PBRM1	Q8BSQ9	0.3899379361385607	-0.9417676906285116		0.2653915884140403
1839	NUP88	Q8CEC0-3;Q8CEC0-2;Q8CEC0	Itzhak 2017	mouse	nucleus	embr			83.665	Median cellular concentration [nM]	NUP88	Q8CEC0	0.1857455402075645	-1.6833776053222247		-0.4762183262796731
1840	SNAP91	Q61548;Q61548-3;Q61548-2;E9Q9A3;E9QQ05;E9QLK9;Q3TWS4;A0A087WSI9	Itzhak 2017	mouse	endosome	embr			91.85	Median cellular concentration [nM]	SNAP91	Q61548	0.06547583752224939	-2.7260740971886994		-1.5189148181461478
1841	CCDC132	Q8CI71;Q8CI71-2;Q8CI71-3	Itzhak 2017	mouse	large protein complex	embr			111.17	Median cellular concentration [nM]	CCDC132	Q8CI71	0.0709516234864291	-2.645756993517664		-1.4385977144751123
1842	FBXL17	Q9QZN1	Itzhak 2017	mouse	subcellular not specified	embr			75.683	Median cellular concentration [nM]	FBXL17	Q9QZN1	0.007398392761404335	-4.906492496766953		-3.6993332177244014
1843	ZCCHC3	Q8BPK2	Itzhak 2017	mouse	large protein complex	embr			43.77	Median cellular concentration [nM]	ZCCHC3	Q8BPK2	0.02342673577496445	-3.753877354351448		-2.5467180753088963
1844	EBNA1BP2	Q9D903;A2ACZ1	Itzhak 2017	mouse	large protein complex	embr			34.702	Median cellular concentration [nM]	EBNA1BP2	Q9D903	0.4786520333185685	-0.7367813895708679		0.4703778894716834
1845	SNUPN	Q80W37	Itzhak 2017	mouse	subcellular not specified	embr			41.032	Median cellular concentration [nM]	SNUPN	Q80W37	0.02199904150366556	-3.8167563945881366		-2.609597115545585
1846	ZNHIT3	Q9CQK1	Itzhak 2017	mouse	subcellular not specified	embr			17.067	Median cellular concentration [nM]	ZNHIT3	Q9CQK1	0.022847910521095808	-3.7788956091011983		-2.5717363300586458
1847	MAPK10	Q3TQZ7;Q80W82;Q8C9D4;E9QN59;Q80W80;Q61831;Q61831-2	Itzhak 2017	mouse	subcellular not specified	embr			48.003	Median cellular concentration [nM]	MAPK10	Q61831	0.022427183707723987	-3.7974814975073765		-2.5903222184648245
1848	PDCD6	P12815	Itzhak 2017	mouse	large protein complex	embr			21.867	Median cellular concentration [nM]	PDCD6	P12815	0.5473532287051935	-0.6026609286544248		0.6044983503881269
1849	TACC1	Q6Y685;F8VQ95;Q6Y685-2	Itzhak 2017	mouse	subcellular not specified	embr			83.95100000000002	Median cellular concentration [nM]	TACC1	Q6Y685	0.003721884779046767	-5.5935250779723695		-4.386365798929817
1850	BAZ2B	A2AUY4	Itzhak 2017	mouse	subcellular not specified	embr			234.0	Median cellular concentration [nM]	BAZ2B	A2AUY4	0.04113979608286848	-3.1907793514329916		-1.98362007239044
1851	TRMT6	Q8CE96;Q8CE96-3	Itzhak 2017	mouse	subcellular not specified	embr			55.518	Median cellular concentration [nM]	TRMT6	Q8CE96	0.1322607505157899	-2.022979922203181		-0.8158206431606292
1852	CALD1	E9QA15	Itzhak 2017	mouse	actin binding proteins	embr			89.272	Median cellular concentration [nM]	CALD1	E9QA15	0.11567441822633034	-2.156975773582915		-0.9498164945403637
1853	ANAPC13	Q8R034	Itzhak 2017	mouse	subcellular not specified	embr			8.346	Median cellular concentration [nM]	ANAPC13	Q8R034	0.19943373115147792	-1.6122732725137567		-0.4051139934712051
1854	PPP1CC	P63087-2;P63087;A0A0G2JGC1;A0A0G2JFF1	Itzhak 2017	mouse	large protein complex	embr			38.504	Median cellular concentration [nM]	PPP1CC	P63087	0.5357825997202598	-0.6240267977250931		0.5831324813174588
1855	CASD1	Q7TN73;M0QWG8	Itzhak 2017	mouse	subcellular not specified	embr			91.602	Median cellular concentration [nM]	CASD1	Q7TN73	0.003025510159163245	-5.8006755540614785		-4.593516275018927
1856	TXNDC16	Q7TN22-2;Q7TN22	Itzhak 2017	mouse	peroxisome	embr			92.017	Median cellular concentration [nM]	TXNDC16	Q7TN22	0.005536309951872276	-5.1964270738178255		-3.989267794775275
1857	SH3GLB2	Q8R3V5;Q8R3V5-1;A2AWI9;A2AWI7;Q8R3V5-3	Itzhak 2017	mouse	large protein complex	embr			44.503	Median cellular concentration [nM]	SH3GLB2	Q8R3V5	0.04681659282594155	-3.0615175913328176		-1.8543583122902656
1858	SUMF2	Q8BPG6;A0A0J9YUF6	Itzhak 2017	mouse	er	embr			34.736999999999995	Median cellular concentration [nM]	SUMF2	Q8BPG6	0.04945616826038992	-3.006668491374169		-1.7995092123316172
1859	FKBP2	P45878;Q3TND1	Itzhak 2017	mouse	er	embr			15.344	Median cellular concentration [nM]	FKBP2	P45878	0.7502963632432189	-0.28728699951241443		0.9198722795301372
1860	LAMA4	P97927	Itzhak 2017	mouse	subcellular not specified	embr			201.82	Median cellular concentration [nM]	LAMA4	P97927	0.001766985138635863	-6.338480496185966		-5.131321217143414
1861	MPPED1	Q91ZG2;F7D2T2;F7BTE7;E9PWC1	Itzhak 2017	mouse	subcellular not specified	embr			37.213	Median cellular concentration [nM]	MPPED1	Q91ZG2	0.1920352407033669	-1.650076378466703		-0.44291709942415136
1862	POC1B	Q8BHD1;Q9D3W6;A6H699	Itzhak 2017	mouse	subcellular not specified	embr			53.503	Median cellular concentration [nM]	POC1B	Q8BHD1	0.0018747113884008922	-6.279300557593805		-5.072141278551253
1863	EPB4.1L1	A2AUK5;A2AUK8;Q9Z2H5;Q9Z2H5-2;A2AUK7;Q9Z2H5-3;A2AUK6	Itzhak 2017	mouse	plasma membrane	embr			98.314	Median cellular concentration [nM]	EPB4.1L1	Q9Z2H5	0.10913976297848553	-2.2151259889463515		-1.0079667099038
1864	MRFAP1	Q9CQL7;J3QP80	Itzhak 2017	mouse	subcellular not specified	embr			14.194	Median cellular concentration [nM]	MRFAP1	Q9CQL7	0.07052584768721322	-2.651776002496504		-1.4446167234539526
1865	FDPS	Q920E5;Q4FJN9	Itzhak 2017	mouse	subcellular not specified	embr			40.581	Median cellular concentration [nM]	FDPS	Q920E5	0.4547849745319206	-0.7879305551802658		0.4192287238622861
1866	5031439G07RIK	B1APX2;Q3UE31	Itzhak 2017	mouse	subcellular not specified	embr			50.235	Median cellular concentration [nM]	5031439G07RIK	B1APX2	0.01594513834370841	-4.1386013022511765		-2.931442023208624
1867	ANO6	Q6P9J9	Itzhak 2017	mouse	plasma membrane	embr			106.25	Median cellular concentration [nM]	ANO6	Q6P9J9	0.005674340858355269	-5.171800870667847		-3.9646415916252975
1868	FAM110A	Q8R184	Itzhak 2017	mouse	subcellular not specified	embr			31.582	Median cellular concentration [nM]	FAM110A	Q8R184	0.012647582542921003	-4.370289185397579		-3.163129906355027
1869	MRPS24	Q9CQV5	Itzhak 2017	mouse	mitochondria	embr			18.901	Median cellular concentration [nM]	MRPS24	Q9CQV5	0.05234110812736007	-2.949973210393133		-1.7428139313505824
1870	HNRNPH1	O35737;Q811L7;Q8C2Q7	Itzhak 2017	mouse	large protein complex	embr			49.199	Median cellular concentration [nM]	HNRNPH1	O35737	9.848433179374279	2.2873123744474984		3.4944716534900504
1871	DYRK1A	Q61214;A1L341;A9C475	Itzhak 2017	mouse	large protein complex	embr			85.493	Median cellular concentration [nM]	DYRK1A	Q61214	0.05225920819759902	-2.951539170217635		-1.7443798911750834
1872	FZD1	O70421	Itzhak 2017	mouse	subcellular not specified	embr			71.126	Median cellular concentration [nM]	FZD1	O70421	0.0034706389303988385	-5.663416572175244		-4.456257293132691
1873	ME2	Q99KE1	Itzhak 2017	mouse	mitochondria	embr			65.798	Median cellular concentration [nM]	ME2	Q99KE1	0.1077844511513604	-2.2276218688385416		-1.02046258979599
1874	BC035947	B2RQY6	Itzhak 2017	mouse	subcellular not specified	embr			76.542	Median cellular concentration [nM]	BC035947	B2RQY6	0.19219031765934524	-1.6492691600970562		-0.44210988105450455
1875	ZNF740	Q6NZQ6;D3Z6P2;Q6NZQ6-2;D3Z606;D3Z4S9;D3Z5P3	Itzhak 2017	mouse	subcellular not specified	embr			20.892	Median cellular concentration [nM]	ZNF740	Q6NZQ6	0.20241712582684301	-1.5974247313793823		-0.3902654523368307
1876	PTS	Q9R1Z7	Itzhak 2017	mouse	subcellular not specified	embr			16.188	Median cellular concentration [nM]	PTS	Q9R1Z7	0.25276088646188904	-1.375311349954179		-0.16815207091162732
1877	GNAS	P63094;Q6R0H7;P63094-3	Itzhak 2017	mouse	subcellular not specified	embr			45.663	Median cellular concentration [nM]	GNAS	P63094	0.06512134317318706	-2.731502931376688		-1.524343652334136
1878	PANK4	Q80YV4-2;Q80YV4;F7B6K4;Q80YV4-3	Itzhak 2017	mouse	subcellular not specified	embr			86.365	Median cellular concentration [nM]	PANK4	Q80YV4	0.006459470200395694	-5.042207976873469		-3.835048697830917
1879	FSD1	Q7TPM6;Q7TPM6-2	Itzhak 2017	mouse	large protein complex	embr			55.524	Median cellular concentration [nM]	FSD1	Q7TPM6	0.1481885139779733	-1.9092700726461511		-0.7021107936035995
1880	LSM12	Q9D0R8;A0A0A0MQC9	Itzhak 2017	mouse	large protein complex	embr			21.701	Median cellular concentration [nM]	LSM12	Q9D0R8	0.25190042532715184	-1.3787214071488096		-0.17156212810625782
1881	TAF5L	Q91WQ5	Itzhak 2017	mouse	subcellular not specified	embr			65.91	Median cellular concentration [nM]	TAF5L	Q91WQ5	0.024382701527927552	-3.7138813518830087		-2.506722072840457
1882	AARSD1	Q3THG9;A2A4P3;A2A4P4	Itzhak 2017	mouse	large protein complex	embr			44.97	Median cellular concentration [nM]	AARSD1	Q3THG9	0.2061013345517199	-1.5793873158436125		-0.3722280368010609
1883	RAI1	Q61818;Q61818-2	Itzhak 2017	mouse	subcellular not specified	embr			201.57	Median cellular concentration [nM]	RAI1	Q61818	0.07106392415635379	-2.6441754667736403		-1.4370161877310887
1884	GNAS	P63094-2;Q6R0H7-4	Itzhak 2017	mouse	endosome	embr			44.265	Median cellular concentration [nM]	GNAS	P63094	0.5437942191941723	-0.6091843772298021		0.5979749018127496
1885	DNAJC9	Q91WN1	Itzhak 2017	mouse	large protein complex	embr			30.059	Median cellular concentration [nM]	DNAJC9	Q91WN1	1.7559314969838655	0.5629994836227491		1.770158762665301
1886	P4HA1	Q60715-2;E9Q7B0	Itzhak 2017	mouse	er	embr			60.885	Median cellular concentration [nM]	P4HA1	Q60715	0.0903893080458082	-2.4036292924084623		-1.1964700133659107
1887	ARID4A	F8VPQ2	Itzhak 2017	mouse	subcellular not specified	embr			142.05	Median cellular concentration [nM]	ARID4A	F8VPQ2	0.007138531746010519	-4.942248161590651		-3.7350888825481006
1888	PPIG	A2AR02	Itzhak 2017	mouse	large protein complex	embr			88.324	Median cellular concentration [nM]	PPIG	A2AR02	0.10312731774946933	-2.271790959433485		-1.0646316803909333
1889	SEC24B	Q80ZX0	Itzhak 2017	mouse	endosome	embr			135.55	Median cellular concentration [nM]	SEC24B	Q80ZX0	0.05451484327630412	-2.90928226070082		-1.702122981658268
1890	MAP7D2	A2AG50;A2AG50-2;A2AG51	Itzhak 2017	mouse	subcellular not specified	embr			86.04899999999998	Median cellular concentration [nM]	MAP7D2	A2AG50	0.002045897668017636	-6.1919186283351815		-4.984759349292628
1891	TES	Q3ULB1;Q921W7;P47226;P47226-2	Itzhak 2017	mouse	subcellular not specified	embr			46.58600000000001	Median cellular concentration [nM]	TES	P47226	0.03910048752445423	-3.2416203434124315		-2.03446106436988
1892	IDH3B	Q91VA7	Itzhak 2017	mouse	mitochondria	embr			42.194	Median cellular concentration [nM]	IDH3B	Q91VA7	0.5439381624615062	-0.6089197105331005		0.598239568509451
1893	KHDRBS3	Q9R226	Itzhak 2017	mouse	large protein complex	embr			38.807	Median cellular concentration [nM]	KHDRBS3	Q9R226	0.6349441106821926	-0.4542182986366766		0.7529409804058749
1894	ATHL1	Q8BP56;F6QM56;Q8BP56-3;Q8BP56-2;E9Q4H7	Itzhak 2017	mouse	subcellular not specified	embr			76.487	Median cellular concentration [nM]	ATHL1	Q8BP56	0.012255918903125948	-4.40174628291784		-3.1945870038752884
1895	HAT1	Q8BY71;A2ATU9	Itzhak 2017	mouse	subcellular not specified	embr			49.278	Median cellular concentration [nM]	HAT1	Q8BY71	0.2110517622148651	-1.5556518570378837		-0.3484925779953321
1896	PSMD9	Q9CR00;A0A0G2JGN6	Itzhak 2017	mouse	large protein complex	embr			24.72	Median cellular concentration [nM]	PSMD9	Q9CR00	0.7781694968154431	-0.2508109163016282		0.9563483627409232
1897	RRP9	Q91WM3	Itzhak 2017	mouse	nucleus	embr			52.106	Median cellular concentration [nM]	RRP9	Q91WM3	0.2198265008341806	-1.5149166763359398		-0.307757397293388
1898	COX7A1	P56392;Q792A4	Itzhak 2017	mouse	subcellular not specified	embr			8.9863	Median cellular concentration [nM]	COX7A1	P56392	0.0013687997520820936	-6.593821016506928		-5.386661737464377
1899	PPP1R21	Q3TDD9	Itzhak 2017	mouse	large protein complex	embr			88.337	Median cellular concentration [nM]	PPP1R21	Q3TDD9	0.0956329768293344	-2.3472375724914056		-1.140078293448854
1900	UBQLN4	Q99NB8	Itzhak 2017	mouse	nucleus	embr			63.505	Median cellular concentration [nM]	UBQLN4	Q99NB8	0.18278086638923668	-1.6994672950834622		-0.4923080160409106
1901	DAAM1	Q8BPM0;Q8BPM0-2;Q8BPM0-3	Itzhak 2017	mouse	plasma membrane	embr			123.37	Median cellular concentration [nM]	DAAM1	Q8BPM0	0.015509018377060497	-4.1663335934767405		-2.9591743144341893
1902	SPAG7	Q7TNE3;Q5SX56	Itzhak 2017	mouse	large protein complex	embr			25.921	Median cellular concentration [nM]	SPAG7	Q7TNE3	0.2742858651990656	-1.293584412810848		-0.08642513376829619
1903	HSPA4	Q3U2G2;Q61316	Itzhak 2017	mouse	large protein complex	embr			94.208	Median cellular concentration [nM]	HSPA4	Q61316	4.418879836180207	1.485886233242153		2.693045512284705
1904	PMS2	P54279;B9EJ22;E9QLM4	Itzhak 2017	mouse	subcellular not specified	embr			95.224	Median cellular concentration [nM]	PMS2	P54279	0.002035284739391518	-6.197119548798707		-4.989960269756155
1905	CCDC85C	E9Q6B2	Itzhak 2017	mouse	subcellular not specified	embr			45.333	Median cellular concentration [nM]	CCDC85C	E9Q6B2	0.014752102188501818	-4.216369685097137		-3.009210406054585
1906	CACNA2D3	Q9Z1L5	Itzhak 2017	mouse	subcellular not specified	embr			122.78	Median cellular concentration [nM]	CACNA2D3	Q9Z1L5	0.000587785131458767	-7.43914909953796		-6.231989820495407
1907	GPX1	P11352;A0A0A6YVV2;A0A0A6YY34	Itzhak 2017	mouse	large protein complex	embr			22.329	Median cellular concentration [nM]	GPX1	P11352	0.3767906095485928	-0.9760656581706446		0.2310936208719072
1908	CPEB3	Q7TN99;D3Z1R6;D3Z5R9;A0A0R4J102;Q7TN99-4;Q7TN99-3;Q7TN99-2;F6T0J8;Q7TN99-5	Itzhak 2017	mouse	subcellular not specified	embr			78.334	Median cellular concentration [nM]	CPEB3	Q7TN99	0.0007742471714187917	-7.163619392435307		-5.956460113392756
1909	TRIP12	G5E870	Itzhak 2017	mouse	large protein complex	embr			224.13	Median cellular concentration [nM]	TRIP12	G5E870	0.20448166524165448	-1.5872769640386937		-0.3801176849961421
1910	ZNF746	Q3U133;A0A0N4SWG2	Itzhak 2017	mouse	subcellular not specified	embr			69.82	Median cellular concentration [nM]	ZNF746	Q3U133	0.001997668018365414	-6.215774769535643		-5.0086154904930895
1911	NPAS3	Q9QZQ0;F8VQB2	Itzhak 2017	mouse	subcellular not specified	embr			100.46	Median cellular concentration [nM]	NPAS3	Q9QZQ0	0.004367407582353632	-5.433585676488215		-4.226426397445663
1912	ACOT6	Q32Q92;Q32Q92-2	Itzhak 2017	mouse	subcellular not specified	embr			46.768	Median cellular concentration [nM]	ACOT6	Q32Q92	0.0016573654083514595	-6.402526040799197		-5.195366761756647
1913	ZNF830	Q8R1N0	Itzhak 2017	mouse	large protein complex	embr			40.658	Median cellular concentration [nM]	ZNF830	Q8R1N0	0.13041372002975754	-2.0370434200721608		-0.8298841410296092
1914	GFOD1	Q3UHD2	Itzhak 2017	mouse	subcellular not specified	embr			43.286	Median cellular concentration [nM]	GFOD1	Q3UHD2	0.0016072520398493822	-6.433229365788278		-5.226070086745726
1915	COX7B	P56393;Q5FW98	Itzhak 2017	mouse	subcellular not specified	embr			9.0113	Median cellular concentration [nM]	COX7B	P56393	0.009652953226862751	-4.640491376578268		-3.4333320975357164
1916	BRINP2	Q6DFY8	Itzhak 2017	mouse	subcellular not specified	embr			89.227	Median cellular concentration [nM]	BRINP2	Q6DFY8	0.0002836286586383681	-8.16784471538513		-6.960685436342577
1917	CKS1B	P61025;Q3UNC9;V9GWZ0	Itzhak 2017	mouse	subcellular not specified	embr			9.6601	Median cellular concentration [nM]	CKS1B	P61025	0.1943525098371513	-1.6380817077608516		-0.4309224287183
1918	AAGAB	Q8R2R3	Itzhak 2017	mouse	subcellular not specified	embr			34.51	Median cellular concentration [nM]	AAGAB	Q8R2R3	0.017206012611874946	-4.062496385790401		-2.8553371067478484
1919	CDT1	Q8R4E9	Itzhak 2017	mouse	subcellular not specified	embr			61.50899999999999	Median cellular concentration [nM]	CDT1	Q8R4E9	0.00047779187662830774	-7.6463353248321875		-6.439176045789638
1920	PLEKHA7	Q3UIL6-2;Q3UIL6-6;A0A0U1RPA0;Q3UIL6-4;Q3UIL6;Q3UIL6-5;Q3UIL6-3	Itzhak 2017	mouse	actin binding proteins	embr			143.81	Median cellular concentration [nM]	PLEKHA7	Q3UIL6	0.0141374235612434	-4.2589298443631165		-3.051770565320565
1921	TULP4	Q9JIL5;Q3UH13;F6UMF8	Itzhak 2017	mouse	subcellular not specified	embr			169.64	Median cellular concentration [nM]	TULP4	Q9JIL5	0.000526159734138788	-7.549905714257172		-6.342746435214622
1922	ERLIN1	Q91X78;A0A0R4J1G5	Itzhak 2017	mouse	er	embr			38.936	Median cellular concentration [nM]	ERLIN1	Q91X78	0.06330294017318627	-2.759823502677102		-1.5526642236345505
1923	PTBP1	Q8BGJ5;Q922I7;Q8CB58;P17225;E9QMW9	Itzhak 2017	mouse	large protein complex	embr			56.89100000000001	Median cellular concentration [nM]	PTBP1	E9QMW9	3.3216696108884785	1.2004675513650902		2.4076268304076422
1924	PPP1R13B	Q62415	Itzhak 2017	mouse	subcellular not specified	embr			119.17	Median cellular concentration [nM]	PPP1R13B	Q62415	0.00047318110938624765	-7.656032347649621		-6.4488730686070665
1925	MT3	P28184;Q3USP9	Itzhak 2017	mouse	subcellular not specified	embr			7.0092	Median cellular concentration [nM]	MT3	P28184	0.008027159987093815	-4.82492448891212		-3.6177652098695683
1926	ZNF335	A2A5K6	Itzhak 2017	mouse	subcellular not specified	embr			145.6	Median cellular concentration [nM]	ZNF335	A2A5K6	0.0016828901232106624	-6.3872426521728825		-5.180083373130333
1927	UTP11L	Q9CZJ1	Itzhak 2017	mouse	subcellular not specified	embr			30.55	Median cellular concentration [nM]	UTP11L	Q9CZJ1	0.1902123215094121	-1.6596143491109931		-0.4524550700684416
1928	PITHD1	Q8BWR2;B1AV57;Q8BWR2-2	Itzhak 2017	mouse	subcellular not specified	embr			24.192	Median cellular concentration [nM]	PITHD1	Q8BWR2	0.06188489056369094	-2.782479223373537		-1.5753199443309853
1929	SYVN1	Q9DBY1;E9QQ99;D3Z1Y1;A0A0R4J1R1;Q9DBY1-2	Itzhak 2017	mouse	er	embr			67.296	Median cellular concentration [nM]	SYVN1	Q9DBY1	0.038551295522978216	-3.2557655732345405		-2.048606294191989
1930	ZNF319	Q9ERR8	Itzhak 2017	mouse	subcellular not specified	embr			65.643	Median cellular concentration [nM]	ZNF319	Q9ERR8	0.02335095231634033	-3.757117511273184		-2.549958232230632
1931	PARL	Q5XJY4;D6RJ50	Itzhak 2017	mouse	subcellular not specified	embr			41.963	Median cellular concentration [nM]	PARL	Q5XJY4	0.013807968151759331	-4.282509451150147		-3.075350172107595
1932	MANEA	Q6NXH2	Itzhak 2017	mouse	subcellular not specified	embr			53.182	Median cellular concentration [nM]	MANEA	Q6NXH2	0.0004530973482685592	-7.699403558728172		-6.492244279685623
1933	R3HDM1	E9Q9Q2;A0A087WPF0;Q80ZH9	Itzhak 2017	mouse	subcellular not specified	embr			124.39	Median cellular concentration [nM]	R3HDM1	E9Q9Q2	0.011858532234724495	-4.434707650682926		-3.2275483716403737
1934	LRRC8A	Q80WG5	Itzhak 2017	mouse	plasma membrane	embr			94.118	Median cellular concentration [nM]	LRRC8A	Q80WG5	0.014197799609798696	-4.254668283438437		-3.047509004395885
1935	SHANK2	Q80Z38-2;Q80Z38;D3Z5K9;D3Z5K8;Q80Z38-3	Itzhak 2017	mouse	subcellular not specified	embr			158.6	Median cellular concentration [nM]	SHANK2	Q80Z38	0.001304377302355419	-6.642029515031985		-5.434870235989433
1936	DNAJB6	F6YRQ2	Itzhak 2017	mouse	subcellular not specified	embr			23.781	Median cellular concentration [nM]	DNAJB6	O54946	0.000332366	-8.009273786616516		-6.802114507573965
1937	DNAJB6	O54946;A0A0G2JER9	Itzhak 2017	mouse	er	embr			39.807	Median cellular concentration [nM]	DNAJB6	O54946	0.20028676541399326	-1.6080051123126398		-0.40084583327008816
1938	SMAD4	P97471	Itzhak 2017	mouse	large protein complex	embr			60.341	Median cellular concentration [nM]	SMAD4	P97471	0.2457237613642604	-1.4035472952817545		-0.19638801623920266
1939	SF3B2	Q3UJB0	Itzhak 2017	mouse	large protein complex	embr			98.197	Median cellular concentration [nM]	SF3B2	Q3UJB0	1.6488978835573762	0.5001071153757637		1.7072663944183155
1940	SORBS1	E9Q6A3;E9QNA7;Q62417-5;Q62417-4;Q62417-6;Q62417-2;Q62417-7	Itzhak 2017	mouse	subcellular not specified	embr			79.51	Median cellular concentration [nM]	SORBS1	Q62417	0.006559816230657684	-5.026792690037784		-3.819633410995232
1941	AGO2	Q8CJG0	Itzhak 2017	mouse	large protein complex	embr			97.303	Median cellular concentration [nM]	AGO2	Q8CJG0	0.051395609965248994	-2.9682025194049952		-1.7610432403624436
1942	HERC2	Q4U2R1;Q4U2R1-2	Itzhak 2017	mouse	large protein complex	embr			527.45	Median cellular concentration [nM]	HERC2	Q4U2R1	0.0338261477691445	-3.386521172932038		-2.1793618938894874
1943	TSC2	Q61037-6;Q61037;Q61037-3;Q61037-5;Q7TT21;Q61037-4;Q61037-7;Q61037-2	Itzhak 2017	mouse	large protein complex	embr			198.91	Median cellular concentration [nM]	TSC2	Q61037	0.014988875879131159	-4.200446961065138		-2.9932876820225864
1944	DDB1	Q3U1J4	Itzhak 2017	mouse	large protein complex	embr			126.85	Median cellular concentration [nM]	DDB1	Q3U1J4	1.4653813672556362	0.3821155275377597		1.5892748065803115
1945	PPP6C	Q9CQR6;A0A0N4SVL9	Itzhak 2017	mouse	actin binding proteins	embr			35.159	Median cellular concentration [nM]	PPP6C	Q9CQR6	0.6209247365019368	-0.4765454016530006		0.7306138773895512
1946	COX6A1	Q9DCW5;P43024	Itzhak 2017	mouse	mitochondria	embr			12.483	Median cellular concentration [nM]	COX6A1	P43024	0.3844151106915539	-0.9560322928470754		0.2511269861954761
1947	ATAD5	Q4QY64;Z4YKQ9	Itzhak 2017	mouse	subcellular not specified	embr			203.91	Median cellular concentration [nM]	ATAD5	Q4QY64	0.04494512156441452	-3.1023130542232087		-1.8951537751806569
1948	ABCF1	Q6P542	Itzhak 2017	mouse	large protein complex	embr			94.944	Median cellular concentration [nM]	ABCF1	Q6P542	0.3170115243141803	-1.1488171514622505		0.05834212758030155
1949	TRIAP1	Q9D8Z2	Itzhak 2017	mouse	subcellular not specified	embr			8.7558	Median cellular concentration [nM]	TRIAP1	Q9D8Z2	0.07205322623005861	-2.630350179883876		-1.4231909008413235
1950	DDX56	Q9D0R4;Q5SVX3;Q5SVX2	Itzhak 2017	mouse	large protein complex	embr			61.21100000000001	Median cellular concentration [nM]	DDX56	Q9D0R4	0.1767458539881486	-1.7330424314075965		-0.5258831523650449
1951	FAM173A	Q501J2	Itzhak 2017	mouse	subcellular not specified	embr			24.739	Median cellular concentration [nM]	FAM173A	Q501J2	0.00303713	-5.7968422884345845		-4.589683009392033
1952	MTA3	Q3UII8;Q924K8;Q3U3A7;Q924K8-2	Itzhak 2017	mouse	subcellular not specified	embr			66.31	Median cellular concentration [nM]	MTA3	Q924K8	0.106821267170915	-2.2365982414661407		-1.0294389624235891
1953	TEN1	Q9D7K2	Itzhak 2017	mouse	subcellular not specified	embr			18.066	Median cellular concentration [nM]	TEN1	Q9D7K2	0.1314125110177871	-2.0294139642389504		-0.8222546851963988
1954	ACKR3	P56485	Itzhak 2017	mouse	subcellular not specified	embr			41.635	Median cellular concentration [nM]	ACKR3	P56485	0.0005187109999999999	-7.564163669968469		-6.357004390925917
1955	H2-D1	Q792Z7;P01899;P01897;P01896	Itzhak 2017	mouse	subcellular not specified	embr			40.836	Median cellular concentration [nM]	H2-D1	P01897	0.0007441800365314835	-7.203227567819402		-5.996068288776852
1956	PRR3	Q811B5;Q3V0R7	Itzhak 2017	mouse	subcellular not specified	embr			21.167	Median cellular concentration [nM]	PRR3	Q811B5	0.02489461429104697	-3.693103792438545		-2.485944513395993
1957	ID4	Q544D2;P41139	Itzhak 2017	mouse	subcellular not specified	embr			16.596	Median cellular concentration [nM]	ID4	P41139	0.02701272241444761	-3.6114473234228224		-2.4042880443802708
1958	GIGYF1	Q99MR1	Itzhak 2017	mouse	subcellular not specified	embr			116.24	Median cellular concentration [nM]	GIGYF1	Q99MR1	0.0012073741914584725	-6.719307367133973		-5.5121480880914175
1959	PLS3	B1AX58;Q99K51	Itzhak 2017	mouse	subcellular not specified	embr			71.745	Median cellular concentration [nM]	PLS3	Q99K51	0.05559325806390555	-2.8896933429213525		-1.6825340638788011
1960	RPL13A	P19253;Q5M9M0	Itzhak 2017	mouse	large protein complex	embr			23.464	Median cellular concentration [nM]	RPL13A	P19253	3.3570319948132763	1.2110572487279574		2.418216527770509
1961	PARP1	P11103;P11103-2	Itzhak 2017	mouse	subcellular not specified	embr			113.1	Median cellular concentration [nM]	PARP1	P11103	0.0003426504283260128	-7.9787997898937855		-6.7716405108512365
1962	PNCK	Q9QYK9;Q3TYC1;A2ALM3	Itzhak 2017	mouse	subcellular not specified	embr			38.518	Median cellular concentration [nM]	PNCK	Q9QYK9	0.00118821	-6.735307305986482		-5.52814802694393
1963	BBC3	Q99ML1;B2RVL4;D3Z2M5	Itzhak 2017	mouse	subcellular not specified	embr			20.748	Median cellular concentration [nM]	BBC3	Q99ML1	0.013550302004568016	-4.301346443744803		-3.094187164702252
1964	AARS2	Q14CH7	Itzhak 2017	mouse	mitochondria	embr			106.78	Median cellular concentration [nM]	AARS2	Q14CH7	0.02240580720416027	-3.798435103534939		-2.5912758244923872
1965	FAM73A	Q4QQM5;Q4QQM5-2;Q4QQM5-3	Itzhak 2017	mouse	subcellular not specified	embr			67.535	Median cellular concentration [nM]	FAM73A	Q4QQM5	0.0016247155377788446	-6.422422532198676		-5.215263253156125
1966	EIF2B1	Q99LC8;Q3UZR8;D3Z151	Itzhak 2017	mouse	large protein complex	embr			33.816	Median cellular concentration [nM]	EIF2B1	Q99LC8	0.2384854816713169	-1.4334468440021342		-0.22628756495958235
1967	TPRKB	Q8QZZ7;G3X9K8	Itzhak 2017	mouse	subcellular not specified	embr			19.556	Median cellular concentration [nM]	TPRKB	Q8QZZ7	0.19281954039723248	-1.6460005513332654		-0.4388412722907138
1968	R3HCC1	Q8BSI6;E9PUE1	Itzhak 2017	mouse	subcellular not specified	embr			65.751	Median cellular concentration [nM]	R3HCC1	Q8BSI6	0.01518205229506209	-4.187641318849817		-2.9804820398072653
1969	TSC22D4	Q9EQN3;D3YZZ4;F6VXN4	Itzhak 2017	mouse	subcellular not specified	embr			39.978	Median cellular concentration [nM]	TSC22D4	Q9EQN3	0.014234678778251375	-4.2520741241371365		-3.0449148450945844
1970	OXSR1	Q6P9R2	Itzhak 2017	mouse	large protein complex	embr			58.213	Median cellular concentration [nM]	OXSR1	Q6P9R2	0.2605946066671375	-1.3447893103338826		-0.137630031291331
1971	MRPL53	Q9D1H8	Itzhak 2017	mouse	subcellular not specified	embr			12.737	Median cellular concentration [nM]	MRPL53	Q9D1H8	0.08134256892918981	-2.5090857963955604		-1.3019265173530084
1972	GTF2H1	G3X8R4;E9QKD9;Q9DBA9	Itzhak 2017	mouse	subcellular not specified	embr			61.791	Median cellular concentration [nM]	GTF2H1	Q9DBA9	0.0211109071654915	-3.8579654447865157		-2.650806165743964
1973	OXR1	Q4KMM3;Q4KMM3-4;Q4KMM3-2;E9Q0A7;Q4KMM3-3	Itzhak 2017	mouse	subcellular not specified	embr			95.911	Median cellular concentration [nM]	OXR1	Q4KMM3	0.003918171608033524	-5.542130160512513		-4.334970881469961
1974	POLR2E	Q3V214;Q80UW8	Itzhak 2017	mouse	large protein complex	embr			24.57	Median cellular concentration [nM]	POLR2E	Q80UW8	0.5639878744281649	-0.5727225269560325		0.6344367520865193
1975	CS	Q9CZU6	Itzhak 2017	mouse	mitochondria	embr			51.736	Median cellular concentration [nM]	CS	Q9CZU6	1.5182987420465048	0.41759045937803546		1.624749738420587
1976	TRY10	Q792Z1	Itzhak 2017	mouse	subcellular not specified	embr			26.221	Median cellular concentration [nM]	TRY10	Q792Z1	0.02898641637043115	-3.5409279597493035		-2.3337686807067524
1977	ATRX	Q61687	Itzhak 2017	mouse	nucleus	embr			278.58	Median cellular concentration [nM]	ATRX	Q61687	0.3128641922368235	-1.161986073216932		0.04517320582561979
1978	BFAR	Q8R079;A0A0R4J040;Q8R079-2;D6RG73	Itzhak 2017	mouse	subcellular not specified	embr			52.968	Median cellular concentration [nM]	BFAR	Q8R079	0.008614477590602927	-4.754311050353032		-3.5471517713104808
1979	PAIP2	Q9D6V8	Itzhak 2017	mouse	subcellular not specified	embr			14.7	Median cellular concentration [nM]	PAIP2	Q9D6V8	0.1323469207121948	-2.022328616826801		-0.8151693377842499
1980	NXT1	Q9QZV9	Itzhak 2017	mouse	subcellular not specified	embr			15.847	Median cellular concentration [nM]	NXT1	Q9QZV9	0.025283186731106508	-3.6776156602466816		-2.4704563812041296
1981	KNSTRN	A3KGG8;Q9D9Z1;H3BKK2;F7BE71;A3KGG6	Itzhak 2017	mouse	subcellular not specified	embr			26.495	Median cellular concentration [nM]	KNSTRN	A3KGG8	0.024410602391993545	-3.7127377167992788		-2.505578437756727
1982	CACFD1	A6PWX1;Q8BG21	Itzhak 2017	mouse	subcellular not specified	embr			12.045	Median cellular concentration [nM]	CACFD1	A6PWX1	0.025172282966191204	-3.68201177207318		-2.4748524930306286
1983	RND2	Q9QYM5;A2A4Q3	Itzhak 2017	mouse	subcellular not specified	embr			25.399	Median cellular concentration [nM]	RND2	Q9QYM5	0.009444518569148987	-4.662320751360711		-3.4551614723181587
1984	CXX1A	Q9D1F0	Itzhak 2017	mouse	subcellular not specified	embr			13.601	Median cellular concentration [nM]	CXX1A	Q9D1F0	0.02237392180195506	-3.799859203604399		-2.592699924561848
1985	TAF4A	E9QAP7	Itzhak 2017	mouse	nucleus	embr			105.31	Median cellular concentration [nM]	TAF4A	E9QAP7	0.05186747665233003	-2.959063339337727		-1.7519040602951752
1986	MCM9	Q2KHI9;Q2KHI9-2;Q2KHI9-3	Itzhak 2017	mouse	subcellular not specified	embr			125.81	Median cellular concentration [nM]	MCM9	Q2KHI9	0.001679881631544318	-6.389031945463308		-5.181872666420754
1987	MTG2	A2AFK4;I6L986	Itzhak 2017	mouse	subcellular not specified	embr			44.003	Median cellular concentration [nM]	MTG2	A2AFK4	0.0017150984920989234	-6.3682847702179695		-5.161125491175419
1988	MAEA	Q4VC33;Q4VC33-2	Itzhak 2017	mouse	subcellular not specified	embr			45.33600000000001	Median cellular concentration [nM]	MAEA	Q4VC33	0.04337687714900648	-3.137828764441022		-1.9306694853984687
1989	SPC24	Q9D083;Q9D083-3;Q9D083-2	Itzhak 2017	mouse	subcellular not specified	embr			23.416	Median cellular concentration [nM]	SPC24	Q9D083	0.026633605227794448	-3.625581506126832		-2.4184222270842795
1990	USP7	F8VPX1;Q6A4J8;E9PXY8;Q6A4J8-2	Itzhak 2017	mouse	large protein complex	embr			128.47	Median cellular concentration [nM]	USP7	Q6A4J8	0.4418361533623067	-0.8168161593787888		0.39034311966376295
1991	TFRC	Q62351;Q542D9;Q8C872	Itzhak 2017	mouse	endosome	embr			85.73	Median cellular concentration [nM]	TFRC	Q62351	0.15095039242082142	-1.8908040231584624		-0.6836447441159106
1992	MELK	Q61846	Itzhak 2017	mouse	subcellular not specified	embr			72.72800000000002	Median cellular concentration [nM]	MELK	Q61846	0.00163445	-6.4164489226625205		-5.209289643619969
1993	IVD	Q9JHI5	Itzhak 2017	mouse	mitochondria	embr			46.325	Median cellular concentration [nM]	IVD	Q9JHI5	0.5692986296417728	-0.5633501501213182		0.6438091289212333
1994	ACTR2	P61161;Q5SW83	Itzhak 2017	mouse	large protein complex	embr			44.76	Median cellular concentration [nM]	ACTR2	P61161	1.2603323338707129	0.23137544322586195		1.4385347222684135
1995	MLYCD	Q99J39;Q99J39-2	Itzhak 2017	mouse	mitochondria	embr			54.735	Median cellular concentration [nM]	MLYCD	Q99J39	0.013033709176592823	-4.3402162639959725		-3.1330569849534227
1996	IARS	Q8BU30	Itzhak 2017	mouse	large protein complex	embr			144.27	Median cellular concentration [nM]	IARS	Q8BU30	0.6527807845088576	-0.4265139112604823		0.7806453677820695
1997	LLPH	Q9D945;D3YXW1;Q9D945-2	Itzhak 2017	mouse	subcellular not specified	embr			15.390999999999998	Median cellular concentration [nM]	LLPH	Q9D945	0.13103870809802726	-2.032262517762765		-0.8251032387202133
1998	SORBS1	Q62417	Itzhak 2017	mouse	actin binding proteins	embr			143.07	Median cellular concentration [nM]	SORBS1	Q62417	0.03790217869832814	-3.272746683101967		-2.0655874040594155
[truncated: 530,812 more rows]
