# Supplementary material for: A Standardized Brain Molecular Atlas: A Resource for Systems Modeling and Simulation
Source: Front Mol Neurosci. 2021 Nov 10;14:604559. doi: 10.3389/fnmol.2021.604559 (PMC8631404; doi:10.3389/fnmol.2021.604559)
Supplement: Supplementary file 2 [file Data_Sheet_2.zip › DataSheet5_S1DataFilePart2.tsv]

	gene_names	Uniprot	Study	Organism	location	Age_cat	condition	sample_id	molecular_weight_kDa	raw_data_units	gene_id_final	Uniprot_final	conc_uM	log_conc_uM	gene_id_dd	log_conc_uM_medNorm
532811	LSM12	Q9D0R8	Geiger 2013	mouse	cerebellum	adult			21.701	IntensityL	LSM12	Q9D0R8	0.014573752714851153	-4.2285331274331535		-3.8451309202388457
532812	LSM12	Q9D0R8	Geiger 2013	mouse	midbrain	adult			21.701	IntensityL	LSM12	Q9D0R8	0.007861026476129804	-4.845838086140341		-4.462435878946033
532813	VCAN	E9PYH0;E9QQ15;G3XA35	Geiger 2013	mouse	medulla	adult			366.89	IntensityL	VCAN	Q62059	0.046541967757872685	-3.0674008409989573		-2.6839986338046486
532814	STX1B	P61264	Geiger 2013	mouse	olfactory bulb	adult			33.244	IntensityL	STX1B	P61264	3.5376129560646814	1.2634521935025906		1.6468544006968981
532815	STX1B	P61264	Geiger 2013	mouse	midbrain	adult			33.244	IntensityL	STX1B	P61264	3.758534927308688	1.3240292344773184		1.7074314416716252
532816	STX1B	P61264	Geiger 2013	mouse	cerebellum	adult			33.244	IntensityL	STX1B	P61264	4.26360032158752	1.4501139492591293		1.8335161564534364
532817	STX1B	P61264	Geiger 2013	mouse	medulla	adult			33.244	IntensityL	STX1B	P61264	5.755610144927433	1.7501750565241403		2.133577263718448
532818	STX1B	P61264	Geiger 2013	mouse	cortex	adult			33.244	IntensityL	STX1B	P61264	1.5442452138887188	0.4345352562778941		0.8179374634722016
532819	GBP9	Q8BTS3	Geiger 2013	mouse	midbrain	adult			71.34100000000002	IntensityL	GBP9	Q8BTS3	0.06073367251438784	-2.801256998080579		-2.4178547908862718
532820	LPHN1	E9Q3V9;E9Q9Q9;H7BX15;Q80TR1;Q80TR1-2	Geiger 2013	mouse	midbrain	adult			167.04	IntensityL	LPHN1	Q80TR1	0.032181521500472064	-3.4363628576011127		-3.0529606504068054
532821	TMEM2	Q5FWI3	Geiger 2013	mouse	medulla	adult			153.8	IntensityL	TMEM2	Q5FWI3	0.0004046225426839331	-7.8125559188065985		-7.429153711612291
532822	GBP9	Q8BTS3	Geiger 2013	mouse	medulla	adult			71.34100000000002	IntensityL	GBP9	Q8BTS3	0.2193013998912922	-1.5173082401254443		-1.1339060329311366
532823	GBP9	Q8BTS3	Geiger 2013	mouse	cortex	adult			71.34100000000002	IntensityL	GBP9	Q8BTS3	0.1291497860385617	-2.046782416131077		-1.6633802089367702
532824	VCAN	E9PYH0;E9QQ15;G3XA35	Geiger 2013	mouse	cerebellum	adult			366.89	IntensityL	VCAN	Q62059	0.11312843045936655	-2.1792315529191373		-1.79582934572483
532825	VCAN	E9PYH0;E9QQ15;G3XA35	Geiger 2013	mouse	midbrain	adult			366.89	IntensityL	VCAN	Q62059	0.01867182811354429	-3.9807394090531294		-3.5973372018588217
532826	VCAN	E9PYH0;E9QQ15;G3XA35	Geiger 2013	mouse	olfactory bulb	adult			366.89	IntensityL	VCAN	Q62059	0.0027247624706555696	-5.905374021398071		-5.521971814203765
532827	SMARCE1	A2A4L8;O54941	Geiger 2013	mouse	olfactory bulb	adult			46.63800000000001	IntensityL	SMARCE1	O54941	0.010935507862428851	-4.515740182179816		-4.13233797498551
532828	SMARCE1	A2A4L8;O54941	Geiger 2013	mouse	midbrain	adult			46.63800000000001	IntensityL	SMARCE1	O54941	0.09727818341711013	-2.3301805346936733		-1.9467783274993653
532829	SMARCE1	A2A4L8;O54941	Geiger 2013	mouse	cerebellum	adult			46.63800000000001	IntensityL	SMARCE1	O54941	0.17979912558602318	-1.7159150202154907		-1.3325128130211834
532830	LPHN1	E9Q3V9;E9Q9Q9;H7BX15;Q80TR1;Q80TR1-2	Geiger 2013	mouse	olfactory bulb	adult			167.04	IntensityL	LPHN1	Q80TR1	0.001994541641649368	-6.217341008596916		-5.833938801402607
532831	GBP9	Q8BTS3	Geiger 2013	mouse	cerebellum	adult			71.34100000000002	IntensityL	GBP9	Q8BTS3	0.2462180148244141	-1.4015378964041625		-1.0181356892098552
532832	GBP9	Q8BTS3	Geiger 2013	mouse	olfactory bulb	adult			71.34100000000002	IntensityL	GBP9	Q8BTS3	0.3517575695180721	-1.0448130636226725		-0.6614108564283652
532833	PSME4	Q5SSW2	Geiger 2013	mouse	midbrain	adult			211.19	IntensityL	PSME4	Q5SSW2	0.00043772418875536064	-7.733921551973936		-7.350519344779628
532834	PSME4	Q5SSW2	Geiger 2013	mouse	olfactory bulb	adult			211.19	IntensityL	PSME4	Q5SSW2	0.0020964618948967647	-6.167504167098522		-5.784101959904215
532835	NUFIP2	Q5F2E7;Q5F2E7-2	Geiger 2013	mouse	olfactory bulb	adult			75.656	IntensityL	NUFIP2	Q5F2E7	0.01017922731392978	-4.587406173104952		-4.204003965910645
532836	LONP2	Q9DBN5;Q9DBN5-2;E9Q6G7;Q9DBN5-3;Q8BK80	Geiger 2013	mouse	cerebellum	adult			94.525	IntensityL	LONP2	Q9DBN5	0.0047925328989307505	-5.340696218398083		-4.9572940112037776
532837	SLC9A3R2	Q9JHL1;Q6NS54;Q9JHL1-2	Geiger 2013	mouse	cortex	adult			37.402	IntensityL	SLC9A3R2	Q9JHL1	0.06782490209745845	-2.6908258638962232		-2.307423656701916
532838		O08677-2	Geiger 2013	mouse	cortex	adult			47.898	IntensityL	KNG1	O08677	0.04597394706422931	-3.0796804111090057		-2.6962782039146984
532839	SLC9A3R2	Q9JHL1;Q6NS54;Q9JHL1-2	Geiger 2013	mouse	medulla	adult			37.402	IntensityL	SLC9A3R2	Q9JHL1	0.07046008010656354	-2.6527089691613246		-2.2693067619670173
532840	BANF1	O54962	Geiger 2013	mouse	midbrain	adult			10.102	IntensityL	BANF1	O54962	1.4244766966075968	0.3538045158241902		0.7372067230184975
532841	BANF1	O54962	Geiger 2013	mouse	olfactory bulb	adult			10.102	IntensityL	BANF1	O54962	2.1137336118205114	0.7484558680701474		1.1318580752644545
532842	RAP2B	P61226;Q6ZWR0	Geiger 2013	mouse	olfactory bulb	adult			20.504	IntensityL	RAP2B	P61226	0.4572986591741034	-0.7824185803711831		-0.3990163731768757
532843	PFKL	P12382	Geiger 2013	mouse	cerebellum	adult			85.359	IntensityL	PFKL	P12382	0.4910449021420324	-0.7112197049778439		-0.32781749778353664
532844	GIMAP4	D3YTN4;D3YWB5	Geiger 2013	mouse	cerebellum	adult			38.044	IntensityL	GIMAP4	D3YTN4	0.04458419855160077	-3.1103757752975625		-2.726973568103255
532845	NUFIP2	Q5F2E7;Q5F2E7-2	Geiger 2013	mouse	midbrain	adult			75.656	IntensityL	NUFIP2	Q5F2E7	0.01906694132901766	-3.9597992640001918		-3.5763970568058845
532846	GIMAP4	D3YTN4;D3YWB5	Geiger 2013	mouse	cortex	adult			38.044	IntensityL	GIMAP4	D3YTN4	0.0005724505134448737	-7.4655842656695794		-7.082182058475273
532847	DSCR3	A6X962;O35075	Geiger 2013	mouse	cerebellum	adult			32.97	IntensityL	DSCR3	O35075	0.0642490911331167	-2.7449877010949275		-2.3615854939006202
532848	DSCR3	A6X962;O35075	Geiger 2013	mouse	medulla	adult			32.97	IntensityL	DSCR3	O35075	0.08144548878140749	-2.5078213318226905		-2.1244191246283832
532849	DSCR3	A6X962;O35075	Geiger 2013	mouse	cortex	adult			32.97	IntensityL	DSCR3	O35075	0.005844696549850566	-5.142220601599028		-4.758818394404722
532850	MAN2C1	Q3ZCX9;Q91W89;F8WIE1;E9PZ88;E9PYM7	Geiger 2013	mouse	olfactory bulb	adult			115.69	IntensityL	MAN2C1	Q91W89	0.052307861771889716	-2.950608598522054		-2.5672063913277468
532851	FAT2	Q5F226	Geiger 2013	mouse	cerebellum	adult			480.1	IntensityL	FAT2	Q5F226	0.006091293851311543	-5.100894764766345		-4.717492557572037
532852	NUFIP2	Q5F2E7;Q5F2E7-2	Geiger 2013	mouse	cortex	adult			75.656	IntensityL	NUFIP2	Q5F2E7	0.05544128564886012	-2.8924307344548668		-2.5090285272605595
532853	NUFIP2	Q5F2E7;Q5F2E7-2	Geiger 2013	mouse	medulla	adult			75.656	IntensityL	NUFIP2	Q5F2E7	0.0013678993620835575	-6.594479028216263		-6.2110768210219565
532854	NUFIP2	Q5F2E7;Q5F2E7-2	Geiger 2013	mouse	cerebellum	adult			75.656	IntensityL	NUFIP2	Q5F2E7	0.03676919101251781	-3.3030949852023177		-2.9196927780080104
532855	SLC12A5	Q91V14-2;Q91V14	Geiger 2013	mouse	medulla	adult			123.59	IntensityL	SLC12A5	Q91V14	0.0017423710365815036	-6.352508428638669		-5.9691062214443615
532856	MAP3K4	O08648;O08648-2	Geiger 2013	mouse	olfactory bulb	adult			179.83	IntensityL	MAP3K4	O08648	0.0011240079906824198	-6.790854418387848		-6.40745221119354
532857	CASP6	O08738;Q3TPJ9	Geiger 2013	mouse	olfactory bulb	adult			31.595	IntensityL	CASP6	O08738	0.06533369480532618	-2.7282473757004517		-2.344845168506144
532858	SERPINB9	O08797	Geiger 2013	mouse	midbrain	adult			42.25899999999999	IntensityL	SERPINB9	O08797	0.03062683551384795	-3.48587867676723		-3.1024764695729226
532859	SERPINB9	O08797	Geiger 2013	mouse	olfactory bulb	adult			42.25899999999999	IntensityL	SERPINB9	O08797	0.1519081009872641	-1.8844795397473968		-1.5010773325530895
532860	ADAP1	E9PY16;Q8BVS1;Q8BVR8	Geiger 2013	mouse	midbrain	adult			43.37	IntensityL	ADAP1	E9PY16	2.728838352012448	1.0038760065575598		1.3872782137518669
532861	LACTB2	Q99KR3	Geiger 2013	mouse	midbrain	adult			32.754	IntensityL	LACTB2	Q99KR3	0.1939297340103983	-1.6402593813502475		-1.2568571741559404
532862	LACTB2	Q99KR3	Geiger 2013	mouse	olfactory bulb	adult			32.754	IntensityL	LACTB2	Q99KR3	0.34903987206484544	-1.0525691167012146		-0.6691669095069073
532863	ADAP1	E9PY16;Q8BVS1;Q8BVR8	Geiger 2013	mouse	olfactory bulb	adult			43.37	IntensityL	ADAP1	E9PY16	0.8511394118344239	-0.16117934263395162		0.22222286456035567
532864	DCP1A	Q91YD3	Geiger 2013	mouse	cortex	adult			65.218	IntensityL	DCP1A	Q91YD3	0.048737300887769085	-3.02131061008276		-2.6379084028884527
532865	DCP1A	Q91YD3	Geiger 2013	mouse	medulla	adult			65.218	IntensityL	DCP1A	Q91YD3	0.014903536087988957	-4.206156772845438		-3.822754565651132
532866	DCP1A	Q91YD3	Geiger 2013	mouse	cerebellum	adult			65.218	IntensityL	DCP1A	Q91YD3	0.02937214009932392	-3.527708669578331		-3.144306462384024
532867	BCAR1	Q61140;Q61140-2;F8WII0	Geiger 2013	mouse	cortex	adult			94.284	IntensityL	BCAR1	Q61140	0.0011545144101468311	-6.764075447526674		-6.380673240332367
532868	BCAR1	Q61140;Q61140-2;F8WII0	Geiger 2013	mouse	medulla	adult			94.284	IntensityL	BCAR1	Q61140	0.004367017214854001	-5.433675062454424		-5.0502728552601175
532869	ADAP1	E9PY16;Q8BVS1;Q8BVR8	Geiger 2013	mouse	cerebellum	adult			43.37	IntensityL	ADAP1	E9PY16	1.1221113249362822	0.11521202226433044		0.4986142294586378
532870	BCAR1	Q61140;Q61140-2;F8WII0	Geiger 2013	mouse	cerebellum	adult			94.284	IntensityL	BCAR1	Q61140	0.03839257040328612	-3.2598913171890387		-2.8764891099947314
532871	AKT1S1	E9QKI4;E9QKI5;Q9D1F4;F6R8S6	Geiger 2013	mouse	medulla	adult			35.581	IntensityL	AKT1S1	Q9D1F4	0.014532250397871422	-4.231384933979487		-3.84798272678518
532872	CASP6	O08738;Q3TPJ9	Geiger 2013	mouse	cerebellum	adult			31.595	IntensityL	CASP6	O08738	0.01848965143339687	-3.9905440853888736		-3.6071418781945668
532873	MOCS1	Q5RKZ7;Q5RKZ7-3	Geiger 2013	mouse	midbrain	adult			69.858	IntensityL	MOCS1	Q5RKZ7	0.010825328581821529	-4.525866651575362		-4.142464444381055
532874	MOCS1	Q5RKZ7;Q5RKZ7-3	Geiger 2013	mouse	cerebellum	adult			69.858	IntensityL	MOCS1	Q5RKZ7	0.004151397543109115	-5.4843102440538765		-5.10090803685957
532875	MOCS1	Q5RKZ7;Q5RKZ7-3	Geiger 2013	mouse	medulla	adult			69.858	IntensityL	MOCS1	Q5RKZ7	0.0028729938883985807	-5.852400626241483		-5.468998419047176
532876	MOCS1	Q5RKZ7;Q5RKZ7-3	Geiger 2013	mouse	cortex	adult			69.858	IntensityL	MOCS1	Q5RKZ7	0.005467314955220027	-5.20896765048174		-4.8255654432874335
532877	SMG7	Q5RJH6-2;Q5RJH6;F7B2I6;Q5RJH6-3	Geiger 2013	mouse	cerebellum	adult			127.82	IntensityL	SMG7	Q5RJH6	0.0035540186224454493	-5.639676309408188		-5.256274102213879
532878	SMG7	Q5RJH6-2;Q5RJH6;F7B2I6;Q5RJH6-3	Geiger 2013	mouse	cortex	adult			127.82	IntensityL	SMG7	Q5RJH6	0.003633271642989197	-5.617621757553092		-5.234219550358786
532879	ISPD	Q5RJG7;Q5RJG7-5	Geiger 2013	mouse	midbrain	adult			49.135	IntensityL	ISPD	Q5RJG7	0.003617175893199453	-5.622061697612178		-5.238659490417874
532880	AKT1S1	E9QKI4;E9QKI5;Q9D1F4;F6R8S6	Geiger 2013	mouse	cortex	adult			35.581	IntensityL	AKT1S1	Q9D1F4	0.3912635450149787	-0.9383739178804359		-0.5549717106861287
532881	ISPD	Q5RJG7;Q5RJG7-5	Geiger 2013	mouse	cerebellum	adult			49.135	IntensityL	ISPD	Q5RJG7	0.005765920906469994	-5.155790397086856		-4.772388189892549
532882	MAN2C1	Q3ZCX9;Q91W89;F8WIE1;E9PZ88;E9PYM7	Geiger 2013	mouse	cerebellum	adult			115.69	IntensityL	MAN2C1	Q91W89	0.03610014393063602	-3.3214584266530225		-2.9380562194587148
532883	MAN2C1	Q3ZCX9;Q91W89;F8WIE1;E9PZ88;E9PYM7	Geiger 2013	mouse	midbrain	adult			115.69	IntensityL	MAN2C1	Q91W89	0.01916965673181683	-3.954426628615068		-3.5710244214207605
532884	SLC12A5	Q91V14-2;Q91V14	Geiger 2013	mouse	olfactory bulb	adult			123.59	IntensityL	SLC12A5	Q91V14	0.0246320120866613	-3.703708377670658		-3.320306170476351
532885	LONP2	Q9DBN5;Q9DBN5-2;E9Q6G7;Q9DBN5-3;Q8BK80	Geiger 2013	mouse	medulla	adult			94.525	IntensityL	LONP2	Q9DBN5	0.002042082319813846	-6.193785246725168		-5.810383039530861
532886	EML6	Q5SQM0	Geiger 2013	mouse	cerebellum	adult			217.94	IntensityL	EML6	Q5SQM0	0.005730995970758376	-5.161865946473615		-4.778463739279308
532887	LGMN	A2RTI3;O89017	Geiger 2013	mouse	olfactory bulb	adult			49.372	IntensityL	LGMN	O89017	0.09639477100253396	-2.3393033215491297		-1.9559011143548224
532888	PITPNM2	Q6ZPQ6;E9PYJ7;Q6ZPQ6-2;H7BX12	Geiger 2013	mouse	olfactory bulb	adult			148.03	IntensityL	PITPNM2	Q6ZPQ6	0.014719550478633272	-4.218578704284032		-3.8351764970897246
532889	GALNT1	O08912	Geiger 2013	mouse	olfactory bulb	adult			64.25399999999999	IntensityL	GALNT1	O08912	0.0005925386544736595	-7.431094447465007		-7.047692240270702
532890	GALNT1	O08912	Geiger 2013	mouse	cerebellum	adult			64.25399999999999	IntensityL	GALNT1	O08912	9.530260567951989e-05	-9.258453405815152		-8.875051198620847
532891	COPS2	P61202-2;Q3V3N6;A2AQE3;P61202;A2AQE4	Geiger 2013	mouse	cortex	adult			52.404	IntensityL	COPS2	P61202	0.8293605541821576	-0.18710029176291507		0.19630191543139208
532892	MAN2C1	Q3ZCX9;Q91W89;F8WIE1;E9PZ88;E9PYM7	Geiger 2013	mouse	medulla	adult			115.69	IntensityL	MAN2C1	Q91W89	0.02890950100201072	-3.5435849834968014		-3.1601827763024937
532893	DCP1A	Q91YD3	Geiger 2013	mouse	midbrain	adult			65.218	IntensityL	DCP1A	Q91YD3	0.02143932331969256	-3.842528504859117		-3.4591262976648096
532894	DCP1A	Q91YD3	Geiger 2013	mouse	olfactory bulb	adult			65.218	IntensityL	DCP1A	Q91YD3	0.025422447481532013	-3.6721227361273714		-3.288720528933064
532895	LPHN1	E9Q3V9;E9Q9Q9;H7BX15;Q80TR1;Q80TR1-2	Geiger 2013	mouse	medulla	adult			167.04	IntensityL	LPHN1	Q80TR1	0.0019605036490587995	-6.234553874943745		-5.851151667749437
532896	ENDOG	O08600;Q3UN47	Geiger 2013	mouse	cerebellum	adult			32.19	IntensityL	ENDOG	O08600	0.004874925912639034	-5.3236503720551855		-4.940248164860878
532897	ENDOG	O08600;Q3UN47	Geiger 2013	mouse	midbrain	adult			32.19	IntensityL	ENDOG	O08600	0.07828246849568052	-2.5474316027705566		-2.1640293955762497
532898	MTTP	O08601-2;O08601	Geiger 2013	mouse	cortex	adult			100.75	IntensityL	MTTP	O08601	0.05591969642912094	-2.8838386097351063		-2.5004364025407986
532899	LSM12	Q9D0R8	Geiger 2013	mouse	medulla	adult			21.701	IntensityL	LSM12	Q9D0R8	0.008620704736025275	-4.753588441728962		-4.370186234534654
532900	TAF15	Q8BQ46;E9Q6D4;F6QCI0	Geiger 2013	mouse	medulla	adult			58.6	IntensityL	TAF15	Q8BQ46	1.112403947286365	0.10652339181291327		0.4899255990072207
532901	TAF15	Q8BQ46;E9Q6D4;F6QCI0	Geiger 2013	mouse	cortex	adult			58.6	IntensityL	TAF15	Q8BQ46	0.8964025677581805	-0.1093656725367319		0.2740365346575753
532902	BNIP1	Q6QD59;F7C279;B8JJI4	Geiger 2013	mouse	medulla	adult			26.175	IntensityL	BNIP1	Q6QD59	0.011713819178897751	-4.446986007757936		-4.063583800563629
532903	LPHN1	E9Q3V9;E9Q9Q9;H7BX15;Q80TR1;Q80TR1-2	Geiger 2013	mouse	cerebellum	adult			167.04	IntensityL	LPHN1	Q80TR1	0.024459402500291688	-3.710740576646504		-3.3273383694521965
532904	GIMAP4	D3YTN4;D3YWB5	Geiger 2013	mouse	medulla	adult			38.044	IntensityL	GIMAP4	D3YTN4	0.00131070001015583	-6.637193925590372		-6.253791718396068
532905	ISPD	Q5RJG7;Q5RJG7-5	Geiger 2013	mouse	medulla	adult			49.135	IntensityL	ISPD	Q5RJG7	0.023728976386362188	-3.7410583453113575		-3.3576561381170498
532906	LGMN	A2RTI3;O89017	Geiger 2013	mouse	cortex	adult			49.372	IntensityL	LGMN	O89017	0.07601541827086303	-2.5768190872865047		-2.1934168800921974
532907	BCAR1	Q61140;Q61140-2;F8WII0	Geiger 2013	mouse	midbrain	adult			94.284	IntensityL	BCAR1	Q61140	0.0027504449899902585	-5.895992565852307		-5.512590358657999
532908	AGPHD1	Q5U5V2	Geiger 2013	mouse	medulla	adult			42.356	IntensityL	AGPHD1	Q5U5V2	0.00683372736104175	-4.985885020576832		-4.602482813382525
532909	AGPHD1	Q5U5V2	Geiger 2013	mouse	cortex	adult			42.356	IntensityL	AGPHD1	Q5U5V2	0.023518772027567227	-3.7499563670269622		-3.3665541598326563
532910	IRF2BPL	Q8K3X4	Geiger 2013	mouse	cortex	adult			80.564	IntensityL	IRF2BPL	Q8K3X4	0.004571093228102472	-5.388002884281017		-5.004600677086709
532911	IRF2BPL	Q8K3X4	Geiger 2013	mouse	medulla	adult			80.564	IntensityL	IRF2BPL	Q8K3X4	0.018013525370385156	-4.0166323937868835		-3.633230186592576
532912	IRF2BPL	Q8K3X4	Geiger 2013	mouse	cerebellum	adult			80.564	IntensityL	IRF2BPL	Q8K3X4	0.06676002864847212	-2.70665075106229		-2.323248543867982
532913	IRF2BPL	Q8K3X4	Geiger 2013	mouse	midbrain	adult			80.564	IntensityL	IRF2BPL	Q8K3X4	0.0019331252423655874	-6.248617289149928		-5.865215081955619
532914	PRKCE	B1B1C8;P16054	Geiger 2013	mouse	olfactory bulb	adult			83.56	IntensityL	PRKCE	P16054	0.31206896303546955	-1.1645310802272784		-0.7811288730329711
532915	PRKCE	B1B1C8;P16054	Geiger 2013	mouse	midbrain	adult			83.56	IntensityL	PRKCE	P16054	0.20711338534231946	-1.5744888804030244		-1.191086673208717
532916	PRKCE	B1B1C8;P16054	Geiger 2013	mouse	cerebellum	adult			83.56	IntensityL	PRKCE	P16054	0.08205621833149156	-2.5003506772185085		-2.1169484700242003
532917	AGPHD1	Q5U5V2	Geiger 2013	mouse	cerebellum	adult			42.356	IntensityL	AGPHD1	Q5U5V2	0.0042484708068860726	-5.461196170937467		-5.077793963743161
532918	PRKCE	B1B1C8;P16054	Geiger 2013	mouse	medulla	adult			83.56	IntensityL	PRKCE	P16054	0.039139188929164334	-3.2406310395292657		-2.8572288323349584
532919	KIF2A	E0CZ72;P28740-1;P28740;P28740-2;F8VQ42	Geiger 2013	mouse	cortex	adult			83.86	IntensityL	KIF2A	P28740	0.020612794138268727	-3.8818433213004178		-3.498441114106112
532920	KIF2A	E0CZ72;P28740-1;P28740;P28740-2;F8VQ42	Geiger 2013	mouse	medulla	adult			83.86	IntensityL	KIF2A	P28740	0.3599666262331494	-1.0217439567372653		-0.638341749542958
532921	KIF2A	E0CZ72;P28740-1;P28740;P28740-2;F8VQ42	Geiger 2013	mouse	cerebellum	adult			83.86	IntensityL	KIF2A	P28740	0.24749611579341824	-1.3963603908605071		-1.0129581836661998
532922	LARP4	G3X9Q6;Q8BWW4;E9Q066;F6YE50	Geiger 2013	mouse	cerebellum	adult			79.762	IntensityL	LARP4	Q8BWW4	0.0019402295997651212	-6.2449489625153625		-5.861546755321058
532923	LARP4	G3X9Q6;Q8BWW4;E9Q066;F6YE50	Geiger 2013	mouse	olfactory bulb	adult			79.762	IntensityL	LARP4	Q8BWW4	0.10330982986794224	-2.2700227489332683		-1.886620541738961
532924	SNRPD3	P62320	Geiger 2013	mouse	cortex	adult			13.916	IntensityL	SNRPD3	P62320	0.5085071675281213	-0.6762759681589953		-0.2928737609646879
532925	ARFGAP2	Q99K28-2;Q99K28	Geiger 2013	mouse	cortex	adult			58.109	IntensityL	ARFGAP2	Q99K28	0.14609584521617294	-1.9234923985752768		-1.54009019138097
532926	ARFGAP2	Q99K28-2;Q99K28	Geiger 2013	mouse	medulla	adult			58.109	IntensityL	ARFGAP2	Q99K28	0.04510591335991933	-3.098741924440615		-2.7153397172463083
532927	STMN2	Q9CZ46;P55821;Q545S4	Geiger 2013	mouse	olfactory bulb	adult			23.823	IntensityL	STMN2	P55821	1.7799943916028276	0.5766102135141017		0.9600124207084088
532928	PRKCE	B1B1C8;P16054	Geiger 2013	mouse	cortex	adult			83.56	IntensityL	PRKCE	P16054	0.02633004270887929	-3.6370446834137344		-3.253642476219427
532929	STMN2	Q9CZ46;P55821;Q545S4	Geiger 2013	mouse	cerebellum	adult			23.823	IntensityL	STMN2	P55821	0.9677447520247108	-0.0327869124016918		0.35061529479261555
532930	MARCKS	P26645	Geiger 2013	mouse	midbrain	adult			29.661	IntensityL	MARCKS	P26645	9.478242132180233	2.248998869977918		2.6324010771722257
532931	ACTR2	P61161;Q5SW83	Geiger 2013	mouse	medulla	adult			44.76	IntensityL	ACTR2	P61161	1.4543613164705167	0.3745668465010769		0.7579690536953843
532932	BCKDHB	Q6P3A8;Q6P3A8-2	Geiger 2013	mouse	olfactory bulb	adult			42.88	IntensityL	BCKDHB	Q6P3A8	0.1018050782054998	-2.2846952919694177		-1.9012930847751104
532933	BCKDHB	Q6P3A8;Q6P3A8-2	Geiger 2013	mouse	cortex	adult			42.88	IntensityL	BCKDHB	Q6P3A8	0.05919939907683092	-2.8268438878729034		-2.443441680678596
532934	AKT1S1	E9QKI4;E9QKI5;Q9D1F4;F6R8S6	Geiger 2013	mouse	cerebellum	adult			35.581	IntensityL	AKT1S1	Q9D1F4	0.025047984194659874	-3.6869619259603126		-3.3035597187660053
532935	AKT1S1	E9QKI4;E9QKI5;Q9D1F4;F6R8S6	Geiger 2013	mouse	midbrain	adult			35.581	IntensityL	AKT1S1	Q9D1F4	0.09327473332463687	-2.3722060189019247		-1.9888038117076177
532936	AKT1S1	E9QKI4;E9QKI5;Q9D1F4;F6R8S6	Geiger 2013	mouse	olfactory bulb	adult			35.581	IntensityL	AKT1S1	Q9D1F4	0.31572504692846803	-1.1528835488127522		-0.769481341618445
532937	BCKDHB	Q6P3A8;Q6P3A8-2	Geiger 2013	mouse	medulla	adult			42.88	IntensityL	BCKDHB	Q6P3A8	0.07236662127241797	-2.6260101180473856		-2.2426079108530788
532938	BCKDHB	Q6P3A8;Q6P3A8-2	Geiger 2013	mouse	cerebellum	adult			42.88	IntensityL	BCKDHB	Q6P3A8	0.2890172292422969	-1.2412689758913602		-0.8578667686970529
532939	BCKDHB	Q6P3A8;Q6P3A8-2	Geiger 2013	mouse	midbrain	adult			42.88	IntensityL	BCKDHB	Q6P3A8	0.09342954057434584	-2.3705477035141427		-1.987145496319836
532940	EEF2K	O08796;Q3UWZ1	Geiger 2013	mouse	medulla	adult			81.738	IntensityL	EEF2K	O08796	0.0008483915976006497	-7.072168239140978		-6.6887660319466695
532941	LGMN	A2RTI3;O89017	Geiger 2013	mouse	cerebellum	adult			49.372	IntensityL	LGMN	O89017	0.11151557718604786	-2.1935909921354315		-1.810188784941124
532942	USP14	Q9JMA1;E9PYI8	Geiger 2013	mouse	cortex	adult			56.00100000000001	IntensityL	USP14	Q9JMA1	0.1419175242708679	-1.9525092051131328		-1.569106997918826
532943	USP14	Q9JMA1;E9PYI8	Geiger 2013	mouse	medulla	adult			56.00100000000001	IntensityL	USP14	Q9JMA1	0.5017098586592337	-0.6897332971782539		-0.30633108998394665
532944	USP14	Q9JMA1;E9PYI8	Geiger 2013	mouse	cerebellum	adult			56.00100000000001	IntensityL	USP14	Q9JMA1	0.5182890451524571	-0.6572221901231848		-0.27381998292887744
532945	USP14	Q9JMA1;E9PYI8	Geiger 2013	mouse	midbrain	adult			56.00100000000001	IntensityL	USP14	Q9JMA1	0.1850806674298129	-1.6869635087805464		-1.303561301586239
532946	GALNT1	O08912	Geiger 2013	mouse	medulla	adult			64.25399999999999	IntensityL	GALNT1	O08912	0.0005023471933374084	-7.5962190571375325		-7.212816849943224
532947	GALNT1	O08912	Geiger 2013	mouse	cortex	adult			64.25399999999999	IntensityL	GALNT1	O08912	0.00016804963926880906	-8.691251150366073		-8.307848943171766
532948	GALNT4	O08832	Geiger 2013	mouse	olfactory bulb	adult			66.554	IntensityL	GALNT4	O08832	0.05895238528073257	-2.831025190039872		-2.447622982845564
532949	LGMN	A2RTI3;O89017	Geiger 2013	mouse	midbrain	adult			49.372	IntensityL	LGMN	O89017	0.011478032087795484	-4.467320323708701		-4.083918116514393
532950	SERPINB6B	O08804;F7B9A0	Geiger 2013	mouse	olfactory bulb	adult			42.535	IntensityL	SERPINB6B	O08804	0.004668936342816042	-5.366823997094412		-4.983421789900103
532951	VPS41	Q5KU39	Geiger 2013	mouse	midbrain	adult			98.601	IntensityL	VPS41	Q5KU39	0.0023961195230461467	-6.033904715563209		-5.650502508368902
532952	MAP3K4	O08648;O08648-2	Geiger 2013	mouse	cerebellum	adult			179.83	IntensityL	MAP3K4	O08648	0.003956721614676804	-5.532339471675191		-5.148937264480884
532953	SMC3	E9Q762;Q1HL32;Q9CW03	Geiger 2013	mouse	olfactory bulb	adult			141.51	IntensityL	SMC3	Q9CW03	0.06269214511139415	-2.769519116521359		-2.386116909327052
532954	BRSK1	Q5RJI5;D3Z5P0	Geiger 2013	mouse	cerebellum	adult			85.154	IntensityL	BRSK1	Q5RJI5	0.002202244786608448	-6.1182780812795		-5.734875874085192
532955	VCAN	E9PYH0;E9QQ15;G3XA35	Geiger 2013	mouse	cortex	adult			366.89	IntensityL	VCAN	Q62059	0.0497051887178543	-3.001645950567278		-2.618243743372971
532956	SLC6A6	O35316;Q3UPI8	Geiger 2013	mouse	cerebellum	adult			69.855	IntensityL	SLC6A6	O35316	0.011531307859461649	-4.462689520131233		-4.079287312936927
532957	SERPINB6B	O08804;F7B9A0	Geiger 2013	mouse	cerebellum	adult			42.535	IntensityL	SERPINB6B	O08804	0.01835537893632613	-3.997832617390755		-3.614430410196448
532958	SERPINB6B	O08804;F7B9A0	Geiger 2013	mouse	medulla	adult			42.535	IntensityL	SERPINB6B	O08804	0.1309944153590135	-2.032600587536931		-1.6491983803426238
532959	TMEM27	A2AHZ4;Q9ESG4	Geiger 2013	mouse	midbrain	adult			25.07	IntensityL	TMEM27	A2AHZ4	0.0044518404189029534	-5.414437691021936		-5.03103548382763
532960	RAB11B;RAB11A	P46638;Q78ZJ8;P62492;Q0PD45;G3UZD3;E9Q3P9;F8WGS1;G3UY29;G3UZL4	Geiger 2013	mouse	olfactory bulb	adult			24.489	IntensityL	RAB11B	P46638	2.531431536676167	0.9287849674941392		1.3121871746884466
532961	RAB11B;RAB11A	P46638;Q78ZJ8;P62492;Q0PD45;G3UZD3;E9Q3P9;F8WGS1;G3UY29;G3UZL4	Geiger 2013	mouse	midbrain	adult			24.489	IntensityL	RAB11B	P46638	4.168353467163199	1.4275211058369004		1.810923313031208
532962	RAB11B;RAB11A	P46638;Q78ZJ8;P62492;Q0PD45;G3UZD3;E9Q3P9;F8WGS1;G3UY29;G3UZL4	Geiger 2013	mouse	cerebellum	adult			24.489	IntensityL	RAB11B	P46638	3.3468123120325566	1.2080083441801668		1.5914105513744738
532963	CPNE3	A2AGJ0;Q8BT60	Geiger 2013	mouse	cortex	adult			59.584	IntensityL	CPNE3	Q8BT60	0.04776963534956157	-3.0413650850705367		-2.657962877876229
532964	SMAD2	Q62432;Q62432-2;E9Q3M0;E9Q5P9;E9PXA8	Geiger 2013	mouse	olfactory bulb	adult			52.265	IntensityL	SMAD2	Q62432	0.001860839690092461	-6.286727446841973		-5.903325239647668
532965	CPNE3	A2AGJ0;Q8BT60	Geiger 2013	mouse	medulla	adult			59.584	IntensityL	CPNE3	Q8BT60	0.01260882532591401	-4.37335828751461		-3.9899560803203036
532966	SERPINB6B	O08804;F7B9A0	Geiger 2013	mouse	midbrain	adult			42.535	IntensityL	SERPINB6B	O08804	0.006446216387880656	-5.044261926825511		-4.660859719631206
532967	CPNE3	A2AGJ0;Q8BT60	Geiger 2013	mouse	cerebellum	adult			59.584	IntensityL	CPNE3	Q8BT60	0.056620815173004026	-2.8713786021395005		-2.487976394945193
532968	RAB11B;RAB11A	P46638;Q78ZJ8;P62492;Q0PD45;G3UZD3;E9Q3P9;F8WGS1;G3UY29;G3UZL4	Geiger 2013	mouse	medulla	adult			24.489	IntensityL	RAB11B	P46638	3.755940725419965	1.3233387799169016		1.7067409871112087
532969	RAB11B;RAB11A	P46638;Q78ZJ8;P62492;Q0PD45;G3UZD3;E9Q3P9;F8WGS1;G3UY29;G3UZL4	Geiger 2013	mouse	cortex	adult			24.489	IntensityL	RAB11B	P46638	3.3051177889442065	1.1954721122886056		1.5788743194829131
532970	PVRL1	Q9JKF6	Geiger 2013	mouse	cortex	adult			57.034	IntensityL	PVRL1	Q9JKF6	0.01673232643151934	-4.090412716178235		-3.707010508983928
532971	GTF2H2	Q9JIB4;Q8C5I2	Geiger 2013	mouse	cerebellum	adult			44.687	IntensityL	GTF2H2	Q9JIB4	0.0032822605725829073	-5.719222895016418		-5.33582068782211
532972	SERPINB9	O08797	Geiger 2013	mouse	cortex	adult			42.25899999999999	IntensityL	SERPINB9	O08797	0.07713942364551568	-2.562140797768525		-2.1787385905742176
532973	SERPINB9	O08797	Geiger 2013	mouse	medulla	adult			42.25899999999999	IntensityL	SERPINB9	O08797	0.14453293736026676	-1.9342478571946145		-1.550845650000307
532974	LMAN1	Q9D0F3	Geiger 2013	mouse	midbrain	adult			57.788	IntensityL	LMAN1	Q9D0F3	0.024571948978803	-3.706149772078388		-3.3227475648840805
532975	LMAN1	Q9D0F3	Geiger 2013	mouse	cerebellum	adult			57.788	IntensityL	LMAN1	Q9D0F3	0.11451991497315467	-2.1670065412153456		-1.7836043340210388
532976	LMAN1	Q9D0F3	Geiger 2013	mouse	medulla	adult			57.788	IntensityL	LMAN1	Q9D0F3	0.05084018727800695	-2.97906814899326		-2.595665941798952
532977	USP14	Q9JMA1;E9PYI8	Geiger 2013	mouse	olfactory bulb	adult			56.00100000000001	IntensityL	USP14	Q9JMA1	0.5327787394298947	-0.6296490640245422		-0.2462468568302349
532978	ENPP4	B8JJY5;Q8BTJ4;E9QLF5;Q8BTJ4-2;D3YYS8	Geiger 2013	mouse	midbrain	adult			51.611	IntensityL	ENPP4	Q8BTJ4	0.02122120451010264	-3.8527543844429473		-3.46935217724864
532979	LGMN	A2RTI3;O89017	Geiger 2013	mouse	medulla	adult			49.372	IntensityL	LGMN	O89017	0.17672653291110127	-1.7331517529715017		-1.3497495457771944
532980	COX5A	P12787	Geiger 2013	mouse	olfactory bulb	adult			16.101	IntensityL	COX5A	P12787	5.9213560612254525	1.7785654870608627		2.161967694255169
532981	SERPINB8	O08800	Geiger 2013	mouse	cortex	adult			42.15	IntensityL	SERPINB8	O08800	0.007529714519172995	-4.888898150349456		-4.5054959431551485
532982	SERPINB8	O08800	Geiger 2013	mouse	cerebellum	adult			42.15	IntensityL	SERPINB8	O08800	0.007520759013035272	-4.890088213529262		-4.506686006334954
532983	SERPINB8	O08800	Geiger 2013	mouse	olfactory bulb	adult			42.15	IntensityL	SERPINB8	O08800	0.04803587826914196	-3.0358070833458344		-2.652404876151526
532984	SLMAP	Q3URD3;H7BX64;Q3URD3-2;D3Z7V3;F8WIH0	Geiger 2013	mouse	cerebellum	adult			96.932	IntensityL	SLMAP	Q3URD3	0.02622805962639361	-3.640925463196372	SLMAP	-3.257523256002065
532985	SLMAP	Q3URD3;H7BX64;Q3URD3-2;D3Z7V3;F8WIH0	Geiger 2013	mouse	midbrain	adult			96.932	IntensityL	SLMAP	Q3URD3	0.4268421362884156	-0.8513410383535609		-0.4679388311592536
532986	SLMAP	Q3URD3;H7BX64;Q3URD3-2;D3Z7V3;F8WIH0	Geiger 2013	mouse	olfactory bulb	adult			96.932	IntensityL	SLMAP	Q3URD3	0.08321430476197604	-2.486336013698338		-2.1029338065040317
532987	TMEM27	A2AHZ4;Q9ESG4	Geiger 2013	mouse	cerebellum	adult			25.07	IntensityL	TMEM27	A2AHZ4	0.002698768567400925	-5.914959696158581		-5.531557488964274
532988	TMEM27	A2AHZ4;Q9ESG4	Geiger 2013	mouse	cortex	adult			25.07	IntensityL	TMEM27	A2AHZ4	0.1261027555837861	-2.070658183880585		-1.6872559766862776
532989	SERPINB6B	O08804;F7B9A0	Geiger 2013	mouse	cortex	adult			42.535	IntensityL	SERPINB6B	O08804	0.01195677871015698	-4.426456905353447		-4.04305469815914
532990	OSBP2	Q5QNQ6;Q6PE09;Q5QNQ4;Q8K0C7	Geiger 2013	mouse	cerebellum	adult			101.35	IntensityL	OSBP2	Q5QNQ6	0.002075664400749064	-6.1774739834182775		-5.794071776223968
532991	CPNE3	A2AGJ0;Q8BT60	Geiger 2013	mouse	olfactory bulb	adult			59.584	IntensityL	CPNE3	Q8BT60	0.09847553690432866	-2.3179471179508586		-1.9345449107565516
532992	CALB1	A2AS59;P12658	Geiger 2013	mouse	cortex	adult			29.994	IntensityL	CALB1	P12658	5.013924179824499	1.6122188779274114		1.9956210851217184
532993	CALB1	A2AS59;P12658	Geiger 2013	mouse	medulla	adult			29.994	IntensityL	CALB1	P12658	8.109871334882108	2.09308200300543		2.4764842101997377
532994	CALB1	A2AS59;P12658	Geiger 2013	mouse	cerebellum	adult			29.994	IntensityL	CALB1	P12658	17.66787338194196	2.8717479271895807		3.2551501343838884
532995	CALB1	A2AS59;P12658	Geiger 2013	mouse	midbrain	adult			29.994	IntensityL	CALB1	P12658	3.534316818355234	1.262520018536699		1.645922225731006
532996	CALB1	A2AS59;P12658	Geiger 2013	mouse	olfactory bulb	adult			29.994	IntensityL	CALB1	P12658	1.5287815885545581	0.42447107080139096		0.8078732779956983
532997	LMAN1	Q9D0F3	Geiger 2013	mouse	olfactory bulb	adult			57.788	IntensityL	LMAN1	Q9D0F3	0.03497192964281521	-3.353209549480248		-2.9698073422859403
532998	SLMAP	Q3URD3;H7BX64;Q3URD3-2;D3Z7V3;F8WIH0	Geiger 2013	mouse	medulla	adult			96.932	IntensityL	SLMAP	Q3URD3	0.024646079642118242	-3.703137432029479		-3.319735224835172
532999	SLMAP	Q3URD3;H7BX64;Q3URD3-2;D3Z7V3;F8WIH0	Geiger 2013	mouse	cortex	adult			96.932	IntensityL	SLMAP	Q3URD3	0.06420463771824901	-2.7456798322932943		-2.362277625098987
533000	SERPINB9	O08797	Geiger 2013	mouse	cerebellum	adult			42.25899999999999	IntensityL	SERPINB9	O08797	0.11315976672527693	-2.1789545940100954		-1.795552386815788
533001	CPNE3	A2AGJ0;Q8BT60	Geiger 2013	mouse	midbrain	adult			59.584	IntensityL	CPNE3	Q8BT60	0.02824815000689148	-3.566727310015738		-3.1833251028214318
533002	MRPL43	Q5RL20	Geiger 2013	mouse	olfactory bulb	adult			17.877	IntensityL	MRPL43	Q5RL20	0.0059215633432345965	-5.129154786699659		-4.745752579505352
533003	MRPL43	Q5RL20	Geiger 2013	mouse	cerebellum	adult			17.877	IntensityL	MRPL43	Q5RL20	0.007724306933101111	-4.863383177621088		-4.479980970426783
533004	MRPL43	Q5RL20	Geiger 2013	mouse	medulla	adult			17.877	IntensityL	MRPL43	Q5RL20	0.08103531979283196	-2.512870172525402		-2.1294679653310946
533005	COX5A	P12787	Geiger 2013	mouse	medulla	adult			16.101	IntensityL	COX5A	P12787	14.064701677962361	2.643668231476024		3.027070438670332
533006	COX5A	P12787	Geiger 2013	mouse	midbrain	adult			16.101	IntensityL	COX5A	P12787	10.04766358110968	2.3073401279859644		2.690742335180272
533007	RAP2B	P61226;Q6ZWR0	Geiger 2013	mouse	midbrain	adult			20.504	IntensityL	RAP2B	P61226	0.3989302055999829	-0.9189688007014531		-0.5355665935071459
533008	NSRP1	Q5NCR9	Geiger 2013	mouse	medulla	adult			63.798	IntensityL	NSRP1	Q5NCR9	0.0022323466533374268	-6.104701935887473		-5.7212997286931655
533009	LONP2	Q9DBN5;Q9DBN5-2;E9Q6G7;Q9DBN5-3;Q8BK80	Geiger 2013	mouse	cortex	adult			94.525	IntensityL	LONP2	Q9DBN5	0.0006012028805277452	-7.416578108799952		-7.033175901605643
533010	COPS2	P61202-2;Q3V3N6;A2AQE3;P61202;A2AQE4	Geiger 2013	mouse	cerebellum	adult			52.404	IntensityL	COPS2	P61202	1.2243310552215738	0.2023946174719969		0.5857968246663043
533011	COPS2	P61202-2;Q3V3N6;A2AQE3;P61202;A2AQE4	Geiger 2013	mouse	olfactory bulb	adult			52.404	IntensityL	COPS2	P61202	1.1403348292353728	0.1313219291376984		0.5147241363320059
533012	OSBP2	Q5QNQ6;Q6PE09;Q5QNQ4;Q8K0C7	Geiger 2013	mouse	olfactory bulb	adult			101.35	IntensityL	OSBP2	Q5QNQ6	0.8902433273690487	-0.11626045208508448		0.2671417551092228
533013	CASP6	O08738;Q3TPJ9	Geiger 2013	mouse	midbrain	adult			31.595	IntensityL	CASP6	O08738	0.0369487109305338	-3.2982245190561947		-2.9148223118618874
533014	COX5A	P12787	Geiger 2013	mouse	cortex	adult			16.101	IntensityL	COX5A	P12787	17.116075907014142	2.8400181334018377		3.223420340596145
533015	ENDOG	O08600;Q3UN47	Geiger 2013	mouse	medulla	adult			32.19	IntensityL	ENDOG	O08600	0.09709484259435708	-2.3320670194687296		-1.9486648122744223
533016	MAN2C1	Q3ZCX9;Q91W89;F8WIE1;E9PZ88;E9PYM7	Geiger 2013	mouse	cortex	adult			115.69	IntensityL	MAN2C1	Q91W89	0.016722268932161582	-4.091013978847918		-3.7076117716536094
533017	SMC3	E9Q762;Q1HL32;Q9CW03	Geiger 2013	mouse	midbrain	adult			141.51	IntensityL	SMC3	Q9CW03	0.04193705958782201	-3.171585365937045		-2.7881831587427377
533018	SMC3	E9Q762;Q1HL32;Q9CW03	Geiger 2013	mouse	cerebellum	adult			141.51	IntensityL	SMC3	Q9CW03	0.2095974152148867	-1.562566658601334		-1.1791644514070267
533019	SMC3	E9Q762;Q1HL32;Q9CW03	Geiger 2013	mouse	medulla	adult			141.51	IntensityL	SMC3	Q9CW03	0.062135882224192376	-2.7784316433186222		-2.3950294361243145
533020	SMC3	E9Q762;Q1HL32;Q9CW03	Geiger 2013	mouse	cortex	adult			141.51	IntensityL	SMC3	Q9CW03	0.02581673168474736	-3.6567324823368015		-3.2733302751424938
533021	KIF1C	E9Q9B0;O35071	Geiger 2013	mouse	olfactory bulb	adult			123.76	IntensityL	KIF1C	O35071	0.00013379800907334003	-8.919179290251256		-8.535777083056951
533022	KIF1C	E9Q9B0;O35071	Geiger 2013	mouse	midbrain	adult			123.76	IntensityL	KIF1C	O35071	0.01937569507332841	-3.9437358296337752		-3.5603336224394684
533023	KIF1C	E9Q9B0;O35071	Geiger 2013	mouse	cerebellum	adult			123.76	IntensityL	KIF1C	O35071	0.018072253360250104	-4.013377480423223		-3.629975273228916
533024	SLC6A6	O35316;Q3UPI8	Geiger 2013	mouse	medulla	adult			69.855	IntensityL	SLC6A6	O35316	0.003317250519738659	-5.708618995870173		-5.325216788675866
533025	ISPD	Q5RJG7;Q5RJG7-5	Geiger 2013	mouse	cortex	adult			49.135	IntensityL	ISPD	Q5RJG7	0.0023210591149414	-6.065731682414267		-5.6823294752199605
533026	HEATR5A	Q5PRF0;Q5PRF0-2	Geiger 2013	mouse	midbrain	adult			219.89	IntensityL	HEATR5A	Q5PRF0	0.007545368699049465	-4.886821321283039		-4.503419114088731
533027	HEATR5A	Q5PRF0;Q5PRF0-2	Geiger 2013	mouse	cerebellum	adult			219.89	IntensityL	HEATR5A	Q5PRF0	0.001414565544869716	-6.560932830459727		-6.177530623265419
533028	LIMK2	O54785;Q5NBZ8;Q5NC03;O54785-2;Q5NC02;O54785-3;Q5NC04	Geiger 2013	mouse	medulla	adult			72.20100000000002	IntensityL	LIMK2	O54785	0.0008287718059363276	-7.095565704971646		-6.712163497777339
533029	FDPS	Q4FJN9;Q920E5	Geiger 2013	mouse	cortex	adult			40.581	IntensityL	FDPS	Q920E5	0.3396752783092645	-1.0797651815322329		-0.6963629743379254
533030	FDPS	Q4FJN9;Q920E5	Geiger 2013	mouse	medulla	adult			40.581	IntensityL	FDPS	Q920E5	0.5546019281616593	-0.5895046691356424		-0.2061024619413349
533031	FDPS	Q4FJN9;Q920E5	Geiger 2013	mouse	cerebellum	adult			40.581	IntensityL	FDPS	Q920E5	0.39524207291252417	-0.9282568589759692		-0.5448546517816619
533032	FDPS	Q4FJN9;Q920E5	Geiger 2013	mouse	midbrain	adult			40.581	IntensityL	FDPS	Q920E5	0.3483481943450807	-1.054552740969764		-0.6711505337754569
533033	FDPS	Q4FJN9;Q920E5	Geiger 2013	mouse	olfactory bulb	adult			40.581	IntensityL	FDPS	Q920E5	0.22666469526265584	-1.4842834668885527		-1.1008812596942454
533034	ENPP4	B8JJY5;Q8BTJ4;E9QLF5;Q8BTJ4-2;D3YYS8	Geiger 2013	mouse	olfactory bulb	adult			51.611	IntensityL	ENPP4	Q8BTJ4	0.019126311001667548	-3.95669035251212		-3.573288145317813
533035	ENPP4	B8JJY5;Q8BTJ4;E9QLF5;Q8BTJ4-2;D3YYS8	Geiger 2013	mouse	cerebellum	adult			51.611	IntensityL	ENPP4	Q8BTJ4	0.012563439933093376	-4.376964275417014		-3.9935620682227055
533036	RAP2B	P61226;Q6ZWR0	Geiger 2013	mouse	medulla	adult			20.504	IntensityL	RAP2B	P61226	0.1883094533522508	-1.6696686409028745		-1.2862664337085672
533037	ENPP4	B8JJY5;Q8BTJ4;E9QLF5;Q8BTJ4-2;D3YYS8	Geiger 2013	mouse	medulla	adult			51.611	IntensityL	ENPP4	Q8BTJ4	0.023655716442302504	-3.7441504832174255		-3.3607482760231187
533038	ENPP4	B8JJY5;Q8BTJ4;E9QLF5;Q8BTJ4-2;D3YYS8	Geiger 2013	mouse	cortex	adult			51.611	IntensityL	ENPP4	Q8BTJ4	0.013852529115415329	-4.279287455408315		-3.8958852482140083
533039	SNAP23	Q9D3L3;A2AKH4;O09044;B0R030	Geiger 2013	mouse	olfactory bulb	adult			24.55	IntensityL	SNAP23	O09044	0.007198155659219177	-4.933930444216085		-4.550528237021778
533040	SNAP23	Q9D3L3;A2AKH4;O09044;B0R030	Geiger 2013	mouse	medulla	adult			24.55	IntensityL	SNAP23	O09044	0.0442960348025077	-3.1168601137811835		-2.733457906586876
533041	ACTR2	P61161;Q5SW83	Geiger 2013	mouse	cortex	adult			44.76	IntensityL	ACTR2	P61161	1.2502589201618806	0.2233506659939881		0.6067528731882952
533042	RAP2B	P61226;Q6ZWR0	Geiger 2013	mouse	cortex	adult			20.504	IntensityL	RAP2B	P61226	0.13853870115329694	-1.9766055616785079		-1.5932033544842006
533043	RAP2B	P61226;Q6ZWR0	Geiger 2013	mouse	cerebellum	adult			20.504	IntensityL	RAP2B	P61226	0.2635332246470904	-1.333575829207085		-0.9501736220127776
533044	LMAN1	Q9D0F3	Geiger 2013	mouse	cortex	adult			57.788	IntensityL	LMAN1	Q9D0F3	0.022011843094383827	-3.816174647995392		-3.4327724408010845
533045	COX5A	P12787	Geiger 2013	mouse	cerebellum	adult			16.101	IntensityL	COX5A	P12787	8.491154738284964	2.1390250026510764		2.522427209845384
533046	COPS2	P61202-2;Q3V3N6;A2AQE3;P61202;A2AQE4	Geiger 2013	mouse	medulla	adult			52.404	IntensityL	COPS2	P61202	1.7634959497286644	0.5672981739681479		0.9507003811624553
533047	NSRP1	Q5NCR9	Geiger 2013	mouse	cortex	adult			63.798	IntensityL	NSRP1	Q5NCR9	0.04868979117651722	-3.022285897633915		-2.638883690439608
533048	NSRP1	Q5NCR9	Geiger 2013	mouse	midbrain	adult			63.798	IntensityL	NSRP1	Q5NCR9	0.037870276343086914	-3.2735887399446244		-2.8901865327503167
533049	LIMK2	O54785;Q5NBZ8;Q5NC03;O54785-2;Q5NC02;O54785-3;Q5NC04	Geiger 2013	mouse	olfactory bulb	adult			72.20100000000002	IntensityL	LIMK2	O54785	0.0002805093141606115	-8.178903627989138		-7.795501420794832
533050	SLC6A6	O35316;Q3UPI8	Geiger 2013	mouse	olfactory bulb	adult			69.855	IntensityL	SLC6A6	O35316	0.012007328584713095	-4.422238100212132		-4.038835893017826
533051	PAPSS2	O88428	Geiger 2013	mouse	olfactory bulb	adult			70.35	IntensityL	PAPSS2	O88428	0.40599874446269	-0.9014052118416146		-0.5180030046473072
533052	SNAP29	Q9ERB0	Geiger 2013	mouse	medulla	adult			29.572	IntensityL	SNAP29	Q9ERB0	0.1482185527563407	-1.9090673866656769		-1.5256651794713698
533053	AAMP	Q3TJ22	Geiger 2013	mouse	cerebellum	adult			46.894	IntensityL	AAMP	Q3TJ22	0.027120047298788787	-3.607482071855829		-3.224079864661522
533054	CNTN1	P12960	Geiger 2013	mouse	cerebellum	adult			113.39	IntensityL	CNTN1	P12960	1.8239996443779327	0.6010316966838823		0.9844339038781896
533055	CNTN1	P12960	Geiger 2013	mouse	medulla	adult			113.39	IntensityL	CNTN1	P12960	1.2487489549883084	0.2221422141340766		0.6055444213283838
533056	KDM3B	B9EKS2;Q6ZPY7;Q6ZPY7-2	Geiger 2013	mouse	cerebellum	adult			191.46	IntensityL	KDM3B	Q6ZPY7	0.0037467758281262854	-5.586859587988242		-5.2034573807939335
533057	NUP98	E9Q4S2	Geiger 2013	mouse	cortex	adult			138.15	IntensityL	NUP98	E9Q4S2	0.01318008568009486	-4.329048249162983	NUP98	-3.9456460419686765
533058	RNF20	Q5DTM8;Q5DTM8-2;A2AIR2	Geiger 2013	mouse	midbrain	adult			113.52	IntensityL	RNF20	Q5DTM8	0.009932663909897315	-4.6119265680308805		-4.228524360836573
533059	TRIM16	Q5SVT2;Q99PP9;Q5SVT0;Q99PP9-3;Q5SVT1;Q99PP9-2	Geiger 2013	mouse	cortex	adult			62.9	IntensityL	TRIM16	Q99PP9	0.0006944316479631841	-7.27241681967284		-6.889014612478533
533060	SLC3A2	G3UWA6;P10852	Geiger 2013	mouse	midbrain	adult			62.239	IntensityL	SLC3A2	P10852	0.31599035531500663	-1.1520435870160473		-0.76864137982174
533061	BIRC6	O88738;O88738-2;O88738-3;H9KUX8	Geiger 2013	mouse	cerebellum	adult			532.16	IntensityL	BIRC6	O88738	0.0051073871271336176	-5.277067330952108		-4.893665123757801
533062	BIRC6	O88738;O88738-2;O88738-3;H9KUX8	Geiger 2013	mouse	midbrain	adult			532.16	IntensityL	BIRC6	O88738	0.0008825141992724877	-7.032735679459081		-6.649333472264773
533063	CNTN1	P12960	Geiger 2013	mouse	midbrain	adult			113.39	IntensityL	CNTN1	P12960	0.7854280428983397	-0.24152643223202416		0.141875774962283
533064	RAB1	Q5SW88;Q5SW87;Q5SW86	Geiger 2013	mouse	olfactory bulb	adult			22.372	IntensityL	RAB1	P62821	0.0005795923871076528	-7.453185482338908		-7.0697832751446
533065	SLC3A2	G3UWA6;P10852	Geiger 2013	mouse	olfactory bulb	adult			62.239	IntensityL	SLC3A2	P10852	0.4978536983268585	-0.6974490235789529		-0.3140468163846455
533066	SRSF4	Q542V3;Q8VE97;A2A837;E9Q4U8	Geiger 2013	mouse	cortex	adult			56.24800000000001	IntensityL	SRSF4	Q542V3	0.291286810431478	-1.2334468943409211		-0.8500446871466139
533067	SRSF4	Q542V3;Q8VE97;A2A837;E9Q4U8	Geiger 2013	mouse	medulla	adult			56.24800000000001	IntensityL	SRSF4	Q542V3	0.11968158415331473	-2.1229205282684163		-1.739518321074109
533068	SRSF4	Q542V3;Q8VE97;A2A837;E9Q4U8	Geiger 2013	mouse	cerebellum	adult			56.24800000000001	IntensityL	SRSF4	Q542V3	0.1935842855261706	-1.642042277236945		-1.2586400700426377
533069	SRSF4	Q542V3;Q8VE97;A2A837;E9Q4U8	Geiger 2013	mouse	midbrain	adult			56.24800000000001	IntensityL	SRSF4	Q542V3	0.4641612039660537	-0.7675233647524156		-0.3841211575581083
533070	BIRC6	O88738;O88738-2;O88738-3;H9KUX8	Geiger 2013	mouse	olfactory bulb	adult			532.16	IntensityL	BIRC6	O88738	0.007639608045102077	-4.874408980116862		-4.491006772922555
533071	ATOX1	O08997	Geiger 2013	mouse	cortex	adult			7.3384	IntensityL	ATOX1	O08997	6.740536069567777	1.9081394573056127		2.2915416644999205
533072	TPPP	Q3URG1;Q7TQD2	Geiger 2013	mouse	medulla	adult			23.574	IntensityL	TPPP	Q7TQD2	3.171867616042752	1.1543205677322927		1.5377227749265998
533073	ATOX1	O08997	Geiger 2013	mouse	medulla	adult			7.3384	IntensityL	ATOX1	O08997	1.9111818727896728	0.6477218322574382		1.0311240394517456
533074	RAB1	Q5SW88;Q5SW87;Q5SW86	Geiger 2013	mouse	midbrain	adult			22.372	IntensityL	RAB1	P62821	0.09132799332829687	-2.3932979301798785		-2.009895722985571
533075	ATOX1	O08997	Geiger 2013	mouse	cerebellum	adult			7.3384	IntensityL	ATOX1	O08997	1.593659395005739	0.4660328781160882		0.8494350853103954
533076	CNTN1	P12960	Geiger 2013	mouse	olfactory bulb	adult			113.39	IntensityL	CNTN1	P12960	1.404767449472462	0.33987177269665303		0.7232739798909602
533077	CNTN1	P12960	Geiger 2013	mouse	cortex	adult			113.39	IntensityL	CNTN1	P12960	0.1814372884139104	-1.7068452033631196		-1.3234429961688123
533078	COPS2	P61202-2;Q3V3N6;A2AQE3;P61202;A2AQE4	Geiger 2013	mouse	midbrain	adult			52.404	IntensityL	COPS2	P61202	0.4668015500152371	-0.7618510580627446		-0.3784488508684372
533079	ACTR1A	P61164	Geiger 2013	mouse	cortex	adult			42.613	IntensityL	ACTR1A	P61164	4.560442708782586	1.517419704073165		1.9008219112674731
533080	ACTR1A	P61164	Geiger 2013	mouse	cerebellum	adult			42.613	IntensityL	ACTR1A	P61164	3.44401072223366	1.2366366998689016		1.6200389070632086
533081	ACTR1A	P61164	Geiger 2013	mouse	midbrain	adult			42.613	IntensityL	ACTR1A	P61164	5.634310814407095	1.7288748355588957		2.1122770427532025
533082	FAM82A1	Q8BSE0	Geiger 2013	mouse	cerebellum	adult			47.01600000000001	IntensityL	FAM82A1	Q8BSE0	0.030004712918143425	-3.5064008123870183		-3.1229986051927114
533083	ACTR1A	P61164	Geiger 2013	mouse	medulla	adult			42.613	IntensityL	ACTR1A	P61164	4.559492287662803	1.5172112769026656		1.9006134840969733
533084	BCL2L1	O35843;Q5HZH3;Q64373;Q64373-4;Q64373-3;Q9QWX2;Q64373-2;A2AHX9;A2AHX8;A2AHX7	Geiger 2013	mouse	olfactory bulb	adult			26.122	IntensityL	BCL2L1	Q64373	0.01911071030308457	-3.9575063522378464		-3.5741041450435387
533085	MOCS1	Q5RKZ7;Q5RKZ7-3	Geiger 2013	mouse	olfactory bulb	adult			69.858	IntensityL	MOCS1	Q5RKZ7	0.0018734989130857161	-6.27994751988244		-5.896545312688133
533086	PIK3CB	Q8BTI9	Geiger 2013	mouse	medulla	adult			121.71	IntensityL	PIK3CB	Q8BTI9	0.002398511510084757	-6.032906938165729		-5.6495047309714215
533087	FAM82A1	Q8BSE0	Geiger 2013	mouse	medulla	adult			47.01600000000001	IntensityL	FAM82A1	Q8BSE0	0.00591809371855366	-5.1297408889426785		-4.746338681748373
533088	ANKRD52	Q8BTI7;F7BT68	Geiger 2013	mouse	cerebellum	adult			115.03	IntensityL	ANKRD52	Q8BTI7	0.0001992362457282414	-8.521019272898771		-8.137617065704465
533089	CASP6	O08738;Q3TPJ9	Geiger 2013	mouse	cortex	adult			31.595	IntensityL	CASP6	O08738	0.028179565892837582	-3.5691581774266536		-3.185755970232346
533090	CASP6	O08738;Q3TPJ9	Geiger 2013	mouse	medulla	adult			31.595	IntensityL	CASP6	O08738	0.00250331334378624	-5.990140087078028		-5.6067378798837195
533091	PAM16	Q9CQV1	Geiger 2013	mouse	olfactory bulb	adult			13.784	IntensityL	PAM16	Q9CQV1	0.21879767631910466	-1.519607828604486		-1.1362056214101788
533092	PAM16	Q9CQV1	Geiger 2013	mouse	midbrain	adult			13.784	IntensityL	PAM16	Q9CQV1	0.1060564275506064	-2.243783991127206		-1.8603817839328989
533093	PAM16	Q9CQV1	Geiger 2013	mouse	cerebellum	adult			13.784	IntensityL	PAM16	Q9CQV1	0.06674871530689469	-2.7068202282256477		-2.3234180210313404
533094	PAM16	Q9CQV1	Geiger 2013	mouse	medulla	adult			13.784	IntensityL	PAM16	Q9CQV1	0.04603723314328136	-3.0783047937353536		-2.6949025865410463
533095	PAM16	Q9CQV1	Geiger 2013	mouse	cortex	adult			13.784	IntensityL	PAM16	Q9CQV1	0.37476477606854497	-0.9814567136411941		-0.5980545064468871
533096	BAX	Q07813;Q544Z6;Q8K3J2	Geiger 2013	mouse	cerebellum	adult			21.394	IntensityL	BAX	Q07813	0.05516360758938816	-2.8974518259224995		-2.514049618728192
533097	LMBRD1	Q8K0B2;Q8K0B2-2;Q8K0B2-3	Geiger 2013	mouse	cerebellum	adult			61.062	IntensityL	LMBRD1	Q8K0B2	0.007055906280401688	-4.953890242621854		-4.570488035427546
533098	PIK3CB	Q8BTI9	Geiger 2013	mouse	cortex	adult			121.71	IntensityL	PIK3CB	Q8BTI9	0.02707506194452989	-3.6091421982110927		-3.225739991016785
533099	FAM82A1	Q8BSE0	Geiger 2013	mouse	olfactory bulb	adult			47.01600000000001	IntensityL	FAM82A1	Q8BSE0	0.009078021888945879	-4.701898963742809		-4.318496756548501
533100	STIM2	E9Q7W6;I1E4X8;A5CVE4;P83093;F6WBP9;F6V974	Geiger 2013	mouse	medulla	adult			91.232	IntensityL	STIM2	P83093	0.002433025133932449	-6.018619884805647		-5.63521767761134
533101	MYO6	E9PVU0;E9Q174;E9Q175;E9Q3L1;E9QQ82;Q64331	Geiger 2013	mouse	cortex	adult			146.31	IntensityL	MYO6	E9Q175	0.016047911303991344	-4.1321765746976125		-3.748774367503305
533102	DEPTOR	B2ZRS3;Q570Y9;B2ZRS5;Q570Y9-3;B2ZRS7;Q570Y9-2	Geiger 2013	mouse	cortex	adult			46.119	IntensityL	DEPTOR	Q570Y9	0.0006709022571580143	-7.30688709902784		-6.9234848918335326
533103	DEPTOR	B2ZRS3;Q570Y9;B2ZRS5;Q570Y9-3;B2ZRS7;Q570Y9-2	Geiger 2013	mouse	medulla	adult			46.119	IntensityL	DEPTOR	Q570Y9	0.003855747336022144	-5.55819042927121		-5.174788222076904
533104	LMNB1	P14733	Geiger 2013	mouse	cortex	adult			66.785	IntensityL	LMNB1	P14733	5.4743077149417925	1.700065822948262		2.0834680301425688
533105	MYO6	E9PVU0;E9Q174;E9Q175;E9Q3L1;E9QQ82;Q64331	Geiger 2013	mouse	medulla	adult			146.31	IntensityL	MYO6	E9Q175	0.06807886803695219	-2.6870884218095346		-2.303686214615227
533106		A2ASZ8-5;A2ASZ8-4	Geiger 2013	mouse	midbrain	adult			56.077	IntensityL	SLC25A25	A2ASZ8	0.040687383673504836	-3.2018372180403585		-2.818435010846051
533107	RAB1	Q5SW88;Q5SW87;Q5SW86	Geiger 2013	mouse	cerebellum	adult			22.372	IntensityL	RAB1	P62821	0.21652373637758904	-1.530055100701286		-1.1466528935069789
533108	SCFD2	Q8BTY8;Q8BTY8-2;D3Z4T4;Q3TR67;Q8BTY8-3	Geiger 2013	mouse	olfactory bulb	adult			74.75	IntensityL	SCFD2	Q8BTY8	0.002967720304000325	-5.819961195314263		-5.436558988119955
533109	CAMK2A	F8WIS9;Q80TN1;P11798	Geiger 2013	mouse	medulla	adult			55.347	IntensityL	CAMK2A	P11798	1.8885279502049657	0.6357976632752902		1.0191998704695973
533110	CAMK2A	F8WIS9;Q80TN1;P11798	Geiger 2013	mouse	cerebellum	adult			55.347	IntensityL	CAMK2A	P11798	5.406665187509546	1.6876324864388883		2.0710346936331963
533111	LRRC8D	Q8BGR2	Geiger 2013	mouse	cerebellum	adult			98.112	IntensityL	LRRC8D	Q8BGR2	9.425735129464771e-05	-9.269481736856632		-8.886079529662322
533112	CAMK2A	F8WIS9;Q80TN1;P11798	Geiger 2013	mouse	midbrain	adult			55.347	IntensityL	CAMK2A	P11798	2.897851246725747	1.063969512948833		1.4473717201431402
533113	BCL11A	Q5STS9;Q5STS8;Q9QYE3;Q9QYE3-16;Q9QYE3-10;Q9QYE3-12	Geiger 2013	mouse	olfactory bulb	adult			91.196	IntensityL	BCL11A	Q9QYE3	0.01575193065143101	-4.150792340179699		-3.7673901329853923
533114	BCL11A	Q5STS9;Q5STS8;Q9QYE3;Q9QYE3-16;Q9QYE3-10;Q9QYE3-12	Geiger 2013	mouse	cerebellum	adult			91.196	IntensityL	BCL11A	Q9QYE3	0.0013808585676773964	-6.585049822777537		-6.201647615583233
533115	MDH1	P14152	Geiger 2013	mouse	olfactory bulb	adult			36.511	IntensityL	MDH1	P14152	39.29913351149112	3.671202470578492		4.054604677772798
533116	MDH1	P14152	Geiger 2013	mouse	midbrain	adult			36.511	IntensityL	MDH1	P14152	29.682607444194588	3.3905612663337767		3.773963473528085
533117	MDH1	P14152	Geiger 2013	mouse	cerebellum	adult			36.511	IntensityL	MDH1	P14152	28.83262487525775	3.3615075541675474		3.744909761361855
533118	MDH1	P14152	Geiger 2013	mouse	medulla	adult			36.511	IntensityL	MDH1	P14152	29.75205744655787	3.392898287467835		3.7763004946621423
533119	IPCEF1	Q5DU31-2;Q5DU31;Q5DU31-3;D3YVQ1	Geiger 2013	mouse	olfactory bulb	adult			46.28100000000001	IntensityL	IPCEF1	Q5DU31	0.04183013757264338	-3.174138204682293		-2.790735997487986
533120	PWP2	Q2M1K2;Q8BU03;E9PUI2	Geiger 2013	mouse	medulla	adult			102.91	IntensityL	PWP2	Q8BU03	0.0007352930182103124	-7.21524147396519		-6.831839266770882
533121	ABAT	P61922;P61922-2	Geiger 2013	mouse	medulla	adult			56.451	IntensityL	ABAT	P61922	7.629533432431005	2.032026694335072		2.4154289015293795
533122	CAMK2A	F8WIS9;Q80TN1;P11798	Geiger 2013	mouse	olfactory bulb	adult			55.347	IntensityL	CAMK2A	P11798	12.630834370263042	2.5361409967506763		2.919543203944984
533123	STIM2	E9Q7W6;I1E4X8;A5CVE4;P83093;F6WBP9;F6V974	Geiger 2013	mouse	olfactory bulb	adult			91.232	IntensityL	STIM2	P83093	0.012440159330057777	-4.386825383870666		-4.00342317667636
533124	LRRC8D	Q8BGR2	Geiger 2013	mouse	olfactory bulb	adult			98.112	IntensityL	LRRC8D	Q8BGR2	0.16867065449986704	-1.7798072553624351		-1.3964050481681278
533125	IFT27	Q9D0P8	Geiger 2013	mouse	midbrain	adult			20.814	IntensityL	IFT27	Q9D0P8	0.0061508958759358785	-5.091157536888801		-4.707755329694494
533126		A2ASZ8-5;A2ASZ8-4	Geiger 2013	mouse	cortex	adult			56.077	IntensityL	SLC25A25	A2ASZ8	0.016036682725941245	-4.132876510529622		-3.7494743033353135
533127		A2ASZ8-5;A2ASZ8-4	Geiger 2013	mouse	medulla	adult			56.077	IntensityL	SLC25A25	A2ASZ8	0.08618358185619268	-2.4512755851588066		-2.0678733779644998
533128		A2ASZ8-5;A2ASZ8-4	Geiger 2013	mouse	cerebellum	adult			56.077	IntensityL	SLC25A25	A2ASZ8	0.09976799389724576	-2.3049078495331483		-1.921505642338841
533129	SLC3A2	G3UWA6;P10852	Geiger 2013	mouse	cerebellum	adult			62.239	IntensityL	SLC3A2	P10852	0.9252178184810864	-0.07772608975163077		0.3056761174426765
533130	LMNB1	P14733	Geiger 2013	mouse	midbrain	adult			66.785	IntensityL	LMNB1	P14733	5.2249726546928095	1.6534495642855642		2.0368517714798715
533131	LMNB1	P14733	Geiger 2013	mouse	cerebellum	adult			66.785	IntensityL	LMNB1	P14733	7.1152667557691895	1.9622427228655968		2.3456449300599047
533132	PHYH	O35386;Q3TPC7	Geiger 2013	mouse	medulla	adult			38.607	IntensityL	PHYH	O35386	0.010465635260033851	-4.559658221626607		-4.176256014432298
533133	EFNB3	O35393;Q543Q7	Geiger 2013	mouse	medulla	adult			35.884	IntensityL	EFNB3	O35393	0.011832436967654986	-4.436910623250248		-4.0535084160559425
533134	SEC23A	Q01405;E9Q1S3	Geiger 2013	mouse	olfactory bulb	adult			86.161	IntensityL	SEC23A	Q01405	0.13671750546618688	-1.9898384859074705		-1.6064362787131632
533135	SRSF4	Q542V3;Q8VE97;A2A837;E9Q4U8	Geiger 2013	mouse	olfactory bulb	adult			56.24800000000001	IntensityL	SRSF4	Q542V3	0.1078992011149	-2.2265578106852164		-1.8431556034909091
533136	SEC23A	Q01405;E9Q1S3	Geiger 2013	mouse	midbrain	adult			86.161	IntensityL	SEC23A	Q01405	0.030444645399283644	-3.4918451492456737		-3.1084429420513664
533137	SEC23A	Q01405;E9Q1S3	Geiger 2013	mouse	medulla	adult			86.161	IntensityL	SEC23A	Q01405	0.07432209074027392	-2.5993470532754435		-2.2159448460811357
533138	SEC23A	Q01405;E9Q1S3	Geiger 2013	mouse	cortex	adult			86.161	IntensityL	SEC23A	Q01405	0.01668378806505365	-4.0933178056139		-3.7099155984195926
533139	PHYH	O35386;Q3TPC7	Geiger 2013	mouse	olfactory bulb	adult			38.607	IntensityL	PHYH	O35386	0.022152756683169288	-3.8097933350128113		-3.426391127818504
533140	PHYH	O35386;Q3TPC7	Geiger 2013	mouse	midbrain	adult			38.607	IntensityL	PHYH	O35386	0.0069221408428682355	-4.973030186841019		-4.589627979646711
533141	PHYH	O35386;Q3TPC7	Geiger 2013	mouse	cerebellum	adult			38.607	IntensityL	PHYH	O35386	0.0426192529239377	-3.155449181232596		-2.7720469740382887
533142	PHYH	O35386;Q3TPC7	Geiger 2013	mouse	cortex	adult			38.607	IntensityL	PHYH	O35386	0.004795652340821564	-5.3400455338476975		-4.9566433266533885
533143	LMNB1	P14733	Geiger 2013	mouse	medulla	adult			66.785	IntensityL	LMNB1	P14733	2.572200524380985	0.9447617677146076		1.328163974908915
533144	IFT27	Q9D0P8	Geiger 2013	mouse	cortex	adult			20.814	IntensityL	IFT27	Q9D0P8	0.012823311681138342	-4.356490539387209		-3.9730883321929014
533145	IFT27	Q9D0P8	Geiger 2013	mouse	cerebellum	adult			20.814	IntensityL	IFT27	Q9D0P8	0.005716619201969911	-5.164377696935174		-4.780975489740866
533146	SEC23A	Q01405;E9Q1S3	Geiger 2013	mouse	cerebellum	adult			86.161	IntensityL	SEC23A	Q01405	0.1077226871938831	-2.2281950652499702		-1.8447928580556632
533147	BCL2L1	O35843;Q5HZH3;Q64373;Q64373-4;Q64373-3;Q9QWX2;Q64373-2;A2AHX9;A2AHX8;A2AHX7	Geiger 2013	mouse	cortex	adult			26.122	IntensityL	BCL2L1	Q64373	0.03935030148719723	-3.2352516424658075		-2.8518494352715003
533148	BCL2L1	O35843;Q5HZH3;Q64373;Q64373-4;Q64373-3;Q9QWX2;Q64373-2;A2AHX9;A2AHX8;A2AHX7	Geiger 2013	mouse	medulla	adult			26.122	IntensityL	BCL2L1	Q64373	0.13042926721912454	-2.03692421280844		-1.6535220056141318
533149	BCL2L1	O35843;Q5HZH3;Q64373;Q64373-4;Q64373-3;Q9QWX2;Q64373-2;A2AHX9;A2AHX8;A2AHX7	Geiger 2013	mouse	cerebellum	adult			26.122	IntensityL	BCL2L1	Q64373	0.12459678209884273	-2.082672498814262		-1.699270291619955
533150	SCO1	Q5SUD5;Q5SUC9	Geiger 2013	mouse	cortex	adult			32.118	IntensityL	SCO1	Q5SUD5	0.02561214050733581	-3.664688801344385		-3.2812865941500777
533151	KLC4	Q9DBS5	Geiger 2013	mouse	cortex	adult			68.612	IntensityL	KLC4	Q9DBS5	0.02828890896277832	-3.565285460591984		-3.1818832533976766
533152	KLC4	Q9DBS5	Geiger 2013	mouse	cerebellum	adult			68.612	IntensityL	KLC4	Q9DBS5	0.11847792914501105	-2.133028587694833		-1.7496263805005259
533153	LUC7L3	Q5SUF2-2;Q5SUF2-3;Q5SUF2	Geiger 2013	mouse	medulla	adult			58.435	IntensityL	LUC7L3	Q5SUF2	0.04685502458319085	-3.060697027741226		-2.6772948205469187
533154	KLC4	Q9DBS5	Geiger 2013	mouse	midbrain	adult			68.612	IntensityL	KLC4	Q9DBS5	0.039983761424827687	-3.219281871673356		-2.8358796644790485
533155	KLC4	Q9DBS5	Geiger 2013	mouse	olfactory bulb	adult			68.612	IntensityL	KLC4	Q9DBS5	0.08449266461207823	-2.4710905577116744		-2.0876883505173667
533156	CAPN1	O35350;Q3TI07	Geiger 2013	mouse	olfactory bulb	adult			82.105	IntensityL	CAPN1	O35350	0.033068166974958194	-3.4091841821621496		-3.0257819749678423
533157	AKAP13	E9Q474;E9Q394	Geiger 2013	mouse	cerebellum	adult			306.0	IntensityL	AKAP13	E9Q474	1.1347233613448544e-05	-11.386536578242865		-11.003134371048562
533158	KIF5C	Q8CHF1;P28738	Geiger 2013	mouse	cortex	adult			112.64	IntensityL	KIF5C	P28738	0.06405143197542428	-2.74806889373983		-2.364666686545523
533159	SCO1	Q5SUD5;Q5SUC9	Geiger 2013	mouse	medulla	adult			32.118	IntensityL	SCO1	Q5SUD5	0.004217116098547278	-5.468603773520738		-5.085201566326432
533160	PSMD3	P14685	Geiger 2013	mouse	cortex	adult			60.718	IntensityL	PSMD3	P14685	0.05052093010720473	-2.9853675709962277		-2.60196536380192
533161	PSMD3	P14685	Geiger 2013	mouse	cerebellum	adult			60.718	IntensityL	PSMD3	P14685	0.3457400909124833	-1.0620679685370964		-0.6786657613427891
533162	KDM3B	B9EKS2;Q6ZPY7;Q6ZPY7-2	Geiger 2013	mouse	medulla	adult			191.46	IntensityL	KDM3B	Q6ZPY7	0.0011584620000291337	-6.760662015640483		-6.377259808446175
533163	CTTNBP2NL	Q99LJ0	Geiger 2013	mouse	midbrain	adult			69.84	IntensityL	CTTNBP2NL	Q99LJ0	0.000947754982646725	-6.961414546238759		-6.578012339044451
533164	LUC7L3	Q5SUF2-2;Q5SUF2-3;Q5SUF2	Geiger 2013	mouse	cerebellum	adult			58.435	IntensityL	LUC7L3	Q5SUF2	0.058481324059825014	-2.8390478225550453		-2.4556456153607384
533165	NAP1L1	E9PW66;P28656;Q8BSH9	Geiger 2013	mouse	olfactory bulb	adult			48.542	IntensityL	NAP1L1	P28656	0.9416854577336984	-0.060083969153374064		0.3233182380409332
533166	SNF8	Q9CZ28;A2A6M1	Geiger 2013	mouse	olfactory bulb	adult			28.886	IntensityL	SNF8	Q9CZ28	0.05121725849026037	-2.9716787238474387		-2.588276516653132
533167	SNF8	Q9CZ28;A2A6M1	Geiger 2013	mouse	midbrain	adult			28.886	IntensityL	SNF8	Q9CZ28	0.6593856887603079	-0.41644665200692027		-0.033044444812612817
533168	TBC1D9B	Q5SVR0;Q5SVR0-2	Geiger 2013	mouse	olfactory bulb	adult			141.78	IntensityL	TBC1D9B	Q5SVR0	0.013104151852610154	-4.334826163674666		-3.951423956480359
533169	TBC1D9B	Q5SVR0;Q5SVR0-2	Geiger 2013	mouse	midbrain	adult			141.78	IntensityL	TBC1D9B	Q5SVR0	0.0011139787155526998	-6.799817243985696		-6.4164150367913875
533170	PSMD3	P14685	Geiger 2013	mouse	medulla	adult			60.718	IntensityL	PSMD3	P14685	0.1317526572708725	-2.026828922725177		-1.6434267155308702
533171	TBC1D9B	Q5SVR0;Q5SVR0-2	Geiger 2013	mouse	cerebellum	adult			141.78	IntensityL	TBC1D9B	Q5SVR0	0.005097875624488928	-5.2789313702483565		-4.8955291630540465
533172	SCO1	Q5SUD5;Q5SUC9	Geiger 2013	mouse	cerebellum	adult			32.118	IntensityL	SCO1	Q5SUD5	0.0016333636902428675	-6.417113776843401		-6.0337115696490935
533173	SCO1	Q5SUD5;Q5SUC9	Geiger 2013	mouse	olfactory bulb	adult			32.118	IntensityL	SCO1	Q5SUD5	0.02166146348418456	-3.8322204734782783		-3.4488182662839715
533174	SNAPIN	Q9Z266;Q9Z266-2	Geiger 2013	mouse	cortex	adult			14.904000000000002	IntensityL	SNAPIN	Q9Z266	0.18364993827261653	-1.6947238428307747		-1.3113216356364676
533175	DPYSL3	E9PWE8	Geiger 2013	mouse	midbrain	adult			73.884	IntensityL	DPYSL3	E9PWE8	1.343631394248071	0.2953759442526526		0.6787781514469597
533176	DEPTOR	B2ZRS3;Q570Y9;B2ZRS5;Q570Y9-3;B2ZRS7;Q570Y9-2	Geiger 2013	mouse	midbrain	adult			46.119	IntensityL	DEPTOR	Q570Y9	0.009106300887879507	-4.6987886997997785		-4.3153864926054695
533177	TCEB1	P83940	Geiger 2013	mouse	olfactory bulb	adult			12.473	IntensityL	TCEB1	P83940	2.378964103283276	0.8666651422129813		1.2500673494072885
533178	DEPTOR	B2ZRS3;Q570Y9;B2ZRS5;Q570Y9-3;B2ZRS7;Q570Y9-2	Geiger 2013	mouse	olfactory bulb	adult			46.119	IntensityL	DEPTOR	Q570Y9	0.0566467183990162	-2.8709212208291315		-2.487519013634824
533179	H1F0	P10922	Geiger 2013	mouse	medulla	adult			20.861	IntensityL	H1F0	P10922	0.017149401520328587	-4.065792002752938		-3.682389795558632
533180	H1F0	P10922	Geiger 2013	mouse	olfactory bulb	adult			20.861	IntensityL	H1F0	P10922	0.004526973275901595	-5.39770171381466		-5.014299506620353
533181	DPYSL3	E9PWE8	Geiger 2013	mouse	olfactory bulb	adult			73.884	IntensityL	DPYSL3	E9PWE8	3.169965994684345	1.153720860602739		1.5371230677970464
533182	LAMB1	E9QN70;P02469	Geiger 2013	mouse	olfactory bulb	adult			202.44	IntensityL	LAMB1	P02469	0.02481175663082277	-3.696437680446584		-3.3130354732522767
533183	SCO1	Q5SUD5;Q5SUC9	Geiger 2013	mouse	midbrain	adult			32.118	IntensityL	SCO1	Q5SUD5	0.01899254185357839	-3.9637089108995327		-3.5803067037052254
533184	LAMB1	E9QN70;P02469	Geiger 2013	mouse	midbrain	adult			202.44	IntensityL	LAMB1	P02469	0.12218359716159052	-2.1022304707011066		-1.7188282635067993
533185	LAMB1	E9QN70;P02469	Geiger 2013	mouse	medulla	adult			202.44	IntensityL	LAMB1	P02469	0.014828284042822612	-4.211218838035295		-3.827816630840988
533186	LAMB1	E9QN70;P02469	Geiger 2013	mouse	cortex	adult			202.44	IntensityL	LAMB1	P02469	0.067498939167963	-2.6956433972573293		-2.312241190063021
533187	NAP1L1	E9PW66;P28656;Q8BSH9	Geiger 2013	mouse	medulla	adult			48.542	IntensityL	NAP1L1	P28656	0.5278223709021685	-0.6389954706232497		-0.2555932634289424
533188	NAP1L1	E9PW66;P28656;Q8BSH9	Geiger 2013	mouse	cerebellum	adult			48.542	IntensityL	NAP1L1	P28656	1.183948222999307	0.16885480493069485		0.5522570121250023
533189	NAP1L1	E9PW66;P28656;Q8BSH9	Geiger 2013	mouse	midbrain	adult			48.542	IntensityL	NAP1L1	P28656	0.6560750473379611	-0.42148009515157386		-0.038077887957266736
533190	KLC4	Q9DBS5	Geiger 2013	mouse	medulla	adult			68.612	IntensityL	KLC4	Q9DBS5	0.07100888829757213	-2.644950222486348		-2.261548015292041
533191	CTTNBP2NL	Q99LJ0	Geiger 2013	mouse	cerebellum	adult			69.84	IntensityL	CTTNBP2NL	Q99LJ0	0.0033631191588015925	-5.694886414558643		-5.3114842073643365
533192	CTTNBP2NL	Q99LJ0	Geiger 2013	mouse	medulla	adult			69.84	IntensityL	CTTNBP2NL	Q99LJ0	0.0010166617109747171	-6.891230851493906		-6.507828644299598
533193	LUC7L3	Q5SUF2-2;Q5SUF2-3;Q5SUF2	Geiger 2013	mouse	cortex	adult			58.435	IntensityL	LUC7L3	Q5SUF2	0.1213988065335181	-2.108674231265704		-1.7252720240713968
533194	LAMB1	E9QN70;P02469	Geiger 2013	mouse	cerebellum	adult			202.44	IntensityL	LAMB1	P02469	0.06186248521822633	-2.7828413376497854		-2.399439130455478
533195	TBC1D9B	Q5SVR0;Q5SVR0-2	Geiger 2013	mouse	medulla	adult			141.78	IntensityL	TBC1D9B	Q5SVR0	0.013717391768632256	-4.289090779083612		-3.905688571889304
533196	TBC1D9B	Q5SVR0;Q5SVR0-2	Geiger 2013	mouse	cortex	adult			141.78	IntensityL	TBC1D9B	Q5SVR0	0.0003101916860743592	-8.078320109404483		-7.694917902210173
533197	DOCK1	Q8BUR4;Q8BUR4-2	Geiger 2013	mouse	medulla	adult			215.08	IntensityL	DOCK1	Q8BUR4	0.010675825474454588	-4.53977339503933		-4.156371187845022
533198	EML6	Q5SQM0	Geiger 2013	mouse	cortex	adult			217.94	IntensityL	EML6	Q5SQM0	0.004204429143281345	-5.471616751424278		-5.088214544229972
533199	RBM27	Q5SFM8;Q5SFM8-2;Q5SFM8-3	Geiger 2013	mouse	midbrain	adult			118.55	IntensityL	RBM27	Q5SFM8	0.0023705701455431602	-6.044624785027146		-5.661222577832838
533200	RBM27	Q5SFM8;Q5SFM8-2;Q5SFM8-3	Geiger 2013	mouse	cerebellum	adult			118.55	IntensityL	RBM27	Q5SFM8	0.0006107397529471482	-7.4008396257860065		-7.0174374185916975
533201	RBM27	Q5SFM8;Q5SFM8-2;Q5SFM8-3	Geiger 2013	mouse	medulla	adult			118.55	IntensityL	RBM27	Q5SFM8	0.0010582357023735704	-6.851152189286621		-6.467749982092313
533202	RBM27	Q5SFM8;Q5SFM8-2;Q5SFM8-3	Geiger 2013	mouse	cortex	adult			118.55	IntensityL	RBM27	Q5SFM8	0.0011359637641951508	-6.780273856907456		-6.396871649713148
533203	IGF2BP2	Q5SF07;Q5SF07-2;A6X8Z3	Geiger 2013	mouse	midbrain	adult			65.583	IntensityL	IGF2BP2	Q5SF07	0.0011898889057629244	-6.733895332718433		-6.3504931255241255
533204	AKAP8L	Q9R0L7;Q5RL57;E9Q2F2	Geiger 2013	mouse	olfactory bulb	adult			71.453	IntensityL	AKAP8L	Q9R0L7	0.017461256205100167	-4.047770783558547		-3.66436857636424
533205	UBE2M	P61082;F7CDT0;F6WMC0;F6YXS3	Geiger 2013	mouse	midbrain	adult			20.9	IntensityL	UBE2M	P61082	0.3252310631612698	-1.1232193856941366		-0.7398171784998293
533206	AKAP8L	Q9R0L7;Q5RL57;E9Q2F2	Geiger 2013	mouse	midbrain	adult			71.453	IntensityL	AKAP8L	Q9R0L7	0.010037128494172964	-4.601464212182707		-4.2180620049884
533207	EML6	Q5SQM0	Geiger 2013	mouse	medulla	adult			217.94	IntensityL	EML6	Q5SQM0	0.004150323424274555	-5.484569014216058		-5.101166807021751
533208	AKAP8L	Q9R0L7;Q5RL57;E9Q2F2	Geiger 2013	mouse	cerebellum	adult			71.453	IntensityL	AKAP8L	Q9R0L7	0.015237723769235994	-4.183981098852815		-3.800578891658508
533209	AKAP8L	Q9R0L7;Q5RL57;E9Q2F2	Geiger 2013	mouse	cortex	adult			71.453	IntensityL	AKAP8L	Q9R0L7	0.03385966479433603	-3.3855308020799595		-3.002128594885652
533210	LBR	Q3U9G9	Geiger 2013	mouse	medulla	adult			71.439	IntensityL	LBR	Q3U9G9	0.007997275541737889	-4.828654352587866		-4.4452521453935585
533211	UBE2M	P61082;F7CDT0;F6WMC0;F6YXS3	Geiger 2013	mouse	cortex	adult			20.9	IntensityL	UBE2M	P61082	0.4180993914831331	-0.8720360960544653		-0.488633888860158
533212		O08677-2	Geiger 2013	mouse	olfactory bulb	adult			47.898	IntensityL	KNG1	O08677	0.057476998002311326	-2.856370445956487		-2.47296823876218
533213	UBE2M	P61082;F7CDT0;F6WMC0;F6YXS3	Geiger 2013	mouse	medulla	adult			20.9	IntensityL	UBE2M	P61082	0.3310061384568846	-1.1056183585900714		-0.7222161513957641
533214	UBE2M	P61082;F7CDT0;F6WMC0;F6YXS3	Geiger 2013	mouse	cerebellum	adult			20.9	IntensityL	UBE2M	P61082	0.991622214696494	-0.008413076191350666		0.3749891310029567
533215	ACTR1A	P61164	Geiger 2013	mouse	olfactory bulb	adult			42.613	IntensityL	ACTR1A	P61164	4.1203057151039815	1.4159273633036922		1.7993295704979992
533216	PIK3CB	Q8BTI9	Geiger 2013	mouse	olfactory bulb	adult			121.71	IntensityL	PIK3CB	Q8BTI9	0.0004061528809789902	-7.808780915105814		-7.425378707911508
533217	PIK3CB	Q8BTI9	Geiger 2013	mouse	cerebellum	adult			121.71	IntensityL	PIK3CB	Q8BTI9	0.0036011962355729774	-5.62648920105623		-5.2430869938619225
533218	AKAP8L	Q9R0L7;Q5RL57;E9Q2F2	Geiger 2013	mouse	medulla	adult			71.453	IntensityL	AKAP8L	Q9R0L7	0.004967552742915093	-5.304827965997267		-4.921425758802958
533219	LRRK2	Q5S006	Geiger 2013	mouse	olfactory bulb	adult			284.73	IntensityL	LRRK2	Q5S006	0.16804689385980678	-1.7835122084105437		-1.4001100012162369
533220	UBE2M	P61082;F7CDT0;F6WMC0;F6YXS3	Geiger 2013	mouse	olfactory bulb	adult			20.9	IntensityL	UBE2M	P61082	0.7848764682618294	-0.2422289388544969		0.14117326833981014
533221	CRP	E9PZ20;P14847	Geiger 2013	mouse	cortex	adult			25.36	IntensityL	CRP	E9PZ20	0.0043266617237112	-5.442958998814587		-5.059556791620278
533222	SNF8	Q9CZ28;A2A6M1	Geiger 2013	mouse	cerebellum	adult			28.886	IntensityL	SNF8	Q9CZ28	0.2821477390477299	-1.2653244478979429		-0.8819222407036358
533223	LUC7L3	Q5SUF2-2;Q5SUF2-3;Q5SUF2	Geiger 2013	mouse	midbrain	adult			58.435	IntensityL	LUC7L3	Q5SUF2	0.10865449704572183	-2.2195821829317226		-1.8361799757374155
533224	KIF5C	Q8CHF1;P28738	Geiger 2013	mouse	medulla	adult			112.64	IntensityL	KIF5C	P28738	0.3812347978871281	-0.9643398262499384		-0.5809376190556312
533225	KIF5C	Q8CHF1;P28738	Geiger 2013	mouse	cerebellum	adult			112.64	IntensityL	KIF5C	P28738	0.3673106561150061	-1.0015473145571925		-0.6181451073628851
533226	KIF5C	Q8CHF1;P28738	Geiger 2013	mouse	midbrain	adult			112.64	IntensityL	KIF5C	P28738	0.09183832507323908	-2.3877255840201395		-2.0043233768258317
533227	KIF5C	Q8CHF1;P28738	Geiger 2013	mouse	olfactory bulb	adult			112.64	IntensityL	KIF5C	P28738	0.08499128719208293	-2.4652065313682296		-2.0818043241739224
533228	ATP1B2	P14231;Q3UR55	Geiger 2013	mouse	midbrain	adult			33.344	IntensityL	ATP1B2	P14231	0.09042377993713974	-2.403247993774235		-2.0198457865799275
533229	ATP1B2	P14231;Q3UR55	Geiger 2013	mouse	cerebellum	adult			33.344	IntensityL	ATP1B2	P14231	0.2493326972183273	-1.3889671409424174		-1.0055649337481098
533230	ATP1B2	P14231;Q3UR55	Geiger 2013	mouse	medulla	adult			33.344	IntensityL	ATP1B2	P14231	0.002457307585170911	-6.0086890059886215		-5.625286798794313
533231	LUC7L3	Q5SUF2-2;Q5SUF2-3;Q5SUF2	Geiger 2013	mouse	olfactory bulb	adult			58.435	IntensityL	LUC7L3	Q5SUF2	0.03502325661650812	-3.3517429634009543		-2.968340756206647
533232	PHLPP2	Q8BXA7	Geiger 2013	mouse	midbrain	adult			145.95	IntensityL	PHLPP2	Q8BXA7	0.0008591589808847202	-7.0595565764052735		-6.676154369210964
533233	RNASET2	Q5FWA0;Q9CQ01	Geiger 2013	mouse	olfactory bulb	adult			29.608	IntensityL	RNASET2	Q9CQ01	0.03811065760435968	-3.267261308817278		-2.8838591016229707
533234	KDM3B	B9EKS2;Q6ZPY7;Q6ZPY7-2	Geiger 2013	mouse	olfactory bulb	adult			191.46	IntensityL	KDM3B	Q6ZPY7	0.011897123649851314	-4.431458618177775		-4.0480564109834685
533235		Q9CRD0-2	Geiger 2013	mouse	cerebellum	adult			21.722	IntensityL	OCIAD1	Q9CRD0	0.07328155521234565	-2.6134463359655684	attention#Q9CRD0-2	-2.2300441287712607
533236	MFAP1B;MFAP1	A2ARQ8;Q9CQU1	Geiger 2013	mouse	cortex	adult			51.95399999999999	IntensityL	MFAP1	Q9CQU1	0.3448690741314491	-1.064590429248493		-0.6811882220541856
533237	MFAP1B;MFAP1	A2ARQ8;Q9CQU1	Geiger 2013	mouse	medulla	adult			51.95399999999999	IntensityL	MFAP1	Q9CQU1	0.028745362809508464	-3.549278818330301		-3.1658766111359933
533238	MFAP1B;MFAP1	A2ARQ8;Q9CQU1	Geiger 2013	mouse	cerebellum	adult			51.95399999999999	IntensityL	MFAP1	Q9CQU1	0.11693133102802825	-2.1461684307763504		-1.7627662235820432
533239	MFAP1B;MFAP1	A2ARQ8;Q9CQU1	Geiger 2013	mouse	midbrain	adult			51.95399999999999	IntensityL	MFAP1	Q9CQU1	0.1397723074872181	-1.967740555447825		-1.5843383482535176
533240	ACTR2	P61161;Q5SW83	Geiger 2013	mouse	midbrain	adult			44.76	IntensityL	ACTR2	P61161	1.1381505921459103	0.1294046574816612		0.5128068646759685
533241	ACTR2	P61161;Q5SW83	Geiger 2013	mouse	olfactory bulb	adult			44.76	IntensityL	ACTR2	P61161	2.5934927572711914	0.9530055221588756		1.3364077293531829
533242	FAM82A1	Q8BSE0	Geiger 2013	mouse	cortex	adult			47.01600000000001	IntensityL	FAM82A1	Q8BSE0	0.0006643107268097007	-7.3167605558851365		-6.933358348690829
533243	HSP90AB1	P11499;Q71LX8	Geiger 2013	mouse	cerebellum	adult			83.28	IntensityL	HSP90AB1	P11499	9.159455392504126	2.214786721951724		2.5981889291460316
533244	SNAPIN	Q9Z266;Q9Z266-2	Geiger 2013	mouse	medulla	adult			14.904000000000002	IntensityL	SNAPIN	Q9Z266	0.157755628880549	-1.8467080959118405		-1.4633058887175328
533245	HSP90AB1	P11499;Q71LX8	Geiger 2013	mouse	midbrain	adult			83.28	IntensityL	HSP90AB1	P11499	5.56488053953763	1.7164755181067388		2.0998777253010457
533246	MRPL45	A2A9T8;Q9D0Q7;F6TMQ3	Geiger 2013	mouse	olfactory bulb	adult			35.41	IntensityL	MRPL45	Q9D0Q7	0.007123344949966459	-4.944377867534401		-4.560975660340094
533247	CALM1	Q3UKW2;P62204	Geiger 2013	mouse	medulla	adult			21.56	IntensityL	CALM1	P62204	13.222327329037554	2.5819068649986563		2.965309072192964
533248	CALM1	Q3UKW2;P62204	Geiger 2013	mouse	cerebellum	adult			21.56	IntensityL	CALM1	P62204	5.728960230631635	1.7455340536379262		2.128936260832233
533249	CALM1	Q3UKW2;P62204	Geiger 2013	mouse	midbrain	adult			21.56	IntensityL	CALM1	P62204	34.517209006533776	3.541458011455658		3.9248602186499664
533250	IMPAD1	Q80V26	Geiger 2013	mouse	cerebellum	adult			38.616	IntensityL	IMPAD1	Q80V26	0.010545796935999344	-4.552027893132316		-4.168625685938009
533251	IMPAD1	Q80V26	Geiger 2013	mouse	cortex	adult			38.616	IntensityL	IMPAD1	Q80V26	0.011337409276024012	-4.47964746568765		-4.096245258493343
533252	OCIAD1	Q9CRD0	Geiger 2013	mouse	cortex	adult			27.61	IntensityL	OCIAD1	Q9CRD0	1.3167501659159309	0.2751667053854783	OCIAD1	0.6585689125797858
533253	CDK5RAP3	A2A6E3;Q99LM2	Geiger 2013	mouse	cerebellum	adult			56.99	IntensityL	CDK5RAP3	Q99LM2	0.04080269070627407	-3.1990072510633523		-2.8156050438690445
533254	MYL12B	Q3THE2	Geiger 2013	mouse	cerebellum	adult			19.779	IntensityL	MYL12B	Q3THE2	0.18837405438897808	-1.669325641880974		-1.2859234346866666
533255	MYL12B	Q3THE2	Geiger 2013	mouse	medulla	adult			19.779	IntensityL	MYL12B	Q3THE2	0.6635610001817341	-0.4101344924625953		-0.02673228526828808
533256	SLC7A5	Q9Z127	Geiger 2013	mouse	olfactory bulb	adult			55.872	IntensityL	SLC7A5	Q9Z127	0.017109300895967242	-4.068133051295196		-3.684730844100889
533257	MYL12B	Q3THE2	Geiger 2013	mouse	cortex	adult			19.779	IntensityL	MYL12B	Q3THE2	1.0121699728655902	0.012096514139078087		0.3954987213333854
533258	LIMD2	B1AR88;Q8BGB5	Geiger 2013	mouse	olfactory bulb	adult			14.237	IntensityL	LIMD2	Q8BGB5	0.13017655644284495	-2.0388636234627286		-1.6554614162684218
533259	LIMD2	B1AR88;Q8BGB5	Geiger 2013	mouse	midbrain	adult			14.237	IntensityL	LIMD2	Q8BGB5	0.0412123821725178	-3.1890165296112976		-2.8056143224169903
533260	LIMD2	B1AR88;Q8BGB5	Geiger 2013	mouse	cerebellum	adult			14.237	IntensityL	LIMD2	Q8BGB5	0.07983099621685044	-2.5278434261733023		-2.144441218978995
533261	LIMD2	B1AR88;Q8BGB5	Geiger 2013	mouse	medulla	adult			14.237	IntensityL	LIMD2	Q8BGB5	0.014642891698002576	-4.223800269598182		-3.8403980624038745
533262	LIMD2	B1AR88;Q8BGB5	Geiger 2013	mouse	cortex	adult			14.237	IntensityL	LIMD2	Q8BGB5	0.0774320170554029	-2.558354926872396		-2.174952719678089
533263	TOM1	Q3UDC3;O88746;Q561M4	Geiger 2013	mouse	medulla	adult			57.145	IntensityL	TOM1	O88746	0.07919775644871828	-2.535807308230692		-2.152405101036384
533264	TOM1	Q3UDC3;O88746;Q561M4	Geiger 2013	mouse	cortex	adult			57.145	IntensityL	TOM1	O88746	0.12584837196366672	-2.0726774938081527		-1.6892752866138454
533265	MYBBP1A	Q3U2W2;Q7TPV4;Q3TLF6	Geiger 2013	mouse	medulla	adult			152.04	IntensityL	MYBBP1A	Q7TPV4	0.006789816024177554	-4.992331432892374		-4.608929225698066
533266	MYBBP1A	Q3U2W2;Q7TPV4;Q3TLF6	Geiger 2013	mouse	cerebellum	adult			152.04	IntensityL	MYBBP1A	Q7TPV4	0.0009517125018195572	-6.9572475626692665		-6.573845355474957
533267	GATAD2B	Q8VHR5;Q8VHR5-2	Geiger 2013	mouse	cortex	adult			65.41	IntensityL	GATAD2B	Q8VHR5	0.050361810534032346	-2.9885221186247533		-2.605119911430446
533268	DARS2	Q8BIP0	Geiger 2013	mouse	medulla	adult			74.101	IntensityL	DARS2	Q8BIP0	0.009540605977810498	-4.652198275852597		-4.26879606865829
533269	CALM1	Q3UKW2;P62204	Geiger 2013	mouse	cortex	adult			21.56	IntensityL	CALM1	P62204	14.65214820721098	2.6845869600176746		3.067989167211982
533270	SNX17	Q8BVL3	Geiger 2013	mouse	medulla	adult			52.797	IntensityL	SNX17	Q8BVL3	0.03742089318414298	-3.28552608925636		-2.9021238820620527
533271	KIDINS220	E9Q9B7;E9PXC4;E9Q380	Geiger 2013	mouse	medulla	adult			199.18	IntensityL	KIDINS220	E9Q9B7	0.03172596607547554	-3.4506198142936935		-3.0672176070993853
533272	KIDINS220	E9Q9B7;E9PXC4;E9Q380	Geiger 2013	mouse	cerebellum	adult			199.18	IntensityL	KIDINS220	E9Q9B7	0.00875875055395172	-4.73770201503401		-4.354299807839703
533273	KIDINS220	E9Q9B7;E9PXC4;E9Q380	Geiger 2013	mouse	midbrain	adult			199.18	IntensityL	KIDINS220	E9Q9B7	0.0025710294386445433	-5.963448900493794		-5.580046693299487
533274	BUD31	E0CX20	Geiger 2013	mouse	cerebellum	adult			17.0	IntensityL	BUD31	E0CX20	0.0032634481510429997	-5.724970927546082		-5.341568720351773
533275	BUD31	E0CX20	Geiger 2013	mouse	cortex	adult			17.0	IntensityL	BUD31	E0CX20	0.00154498090134174	-6.47274373029994		-6.089341523105634
533276	PGGT1B	Q8BUY9	Geiger 2013	mouse	olfactory bulb	adult			42.354	IntensityL	PGGT1B	Q8BUY9	0.0009582009491948936	-6.950453042913684		-6.567050835719376
533277	SLC25A20	Q9Z2Z6	Geiger 2013	mouse	midbrain	adult			33.026	IntensityL	SLC25A20	Q9Z2Z6	0.033581057836865234	-3.3937931258376977		-3.0103909186433904
533278	PGGT1B	Q8BUY9	Geiger 2013	mouse	cerebellum	adult			42.354	IntensityL	PGGT1B	Q8BUY9	0.019200519008266945	-3.952817968633181		-3.5694157614388726
533279	LRRFIP2	F6SL65	Geiger 2013	mouse	cortex	adult			43.823	IntensityL	LRRFIP2	F6SL65	0.4729298567565129	-0.7488081958705971	LRRFIP2	-0.3654059886762897
533280	SNX17	Q8BVL3	Geiger 2013	mouse	cortex	adult			52.797	IntensityL	SNX17	Q8BVL3	0.06157201106817956	-2.7875478774743763		-2.404145670280069
533281	LRRFIP2	F6SL65	Geiger 2013	mouse	medulla	adult			43.823	IntensityL	LRRFIP2	F6SL65	0.13327166904297078	-2.015365609697851	LRRFIP2	-1.6319634025035437
533282	PGGT1B	Q8BUY9	Geiger 2013	mouse	medulla	adult			42.354	IntensityL	PGGT1B	Q8BUY9	0.02718046104586685	-3.6052569077147454		-3.221854700520439
533283	CUL5	Q2M4H5;Q9D5V5;E9Q6Z0	Geiger 2013	mouse	olfactory bulb	adult			90.973	IntensityL	CUL5	Q9D5V5	0.11329384323334445	-2.1777704528188044		-1.7943682456244971
533284	LRRFIP2	F6SL65	Geiger 2013	mouse	midbrain	adult			43.823	IntensityL	LRRFIP2	F6SL65	0.5485268598382959	-0.6005190308426784	LRRFIP2	-0.21711682364837115
533285	CUL5	Q2M4H5;Q9D5V5;E9Q6Z0	Geiger 2013	mouse	midbrain	adult			90.973	IntensityL	CUL5	Q9D5V5	0.06902265334082075	-2.6733205189793217		-2.2899183117850144
533286	CUL5	Q2M4H5;Q9D5V5;E9Q6Z0	Geiger 2013	mouse	medulla	adult			90.973	IntensityL	CUL5	Q9D5V5	0.1891009480419936	-1.6654742898877035		-1.2820720826933962
533287	SLC25A20	Q9Z2Z6	Geiger 2013	mouse	olfactory bulb	adult			33.026	IntensityL	SLC25A20	Q9Z2Z6	0.10383446778074226	-2.2649573038251947		-1.881555096630888
533288	CALM1	Q3UKW2;P62204	Geiger 2013	mouse	olfactory bulb	adult			21.56	IntensityL	CALM1	P62204	3.7960738803240384	1.3339673432358514		1.7173695504301594
533289	SNX17	Q8BVL3	Geiger 2013	mouse	midbrain	adult			52.797	IntensityL	SNX17	Q8BVL3	0.027627485114725042	-3.5889441642862057		-3.205541957091899
533290	SNX17	Q8BVL3	Geiger 2013	mouse	cerebellum	adult			52.797	IntensityL	SNX17	Q8BVL3	0.10951601579537944	-2.2116844774494653		-1.8282822702551584
533291	LRRFIP2	F6SL65	Geiger 2013	mouse	cerebellum	adult			43.823	IntensityL	LRRFIP2	F6SL65	0.2380533445485432	-1.4352604936669682	LRRFIP2	-1.0518582864726609
533292	KIDINS220	E9Q9B7;E9PXC4;E9Q380	Geiger 2013	mouse	cortex	adult			199.18	IntensityL	KIDINS220	E9Q9B7	0.030395998058994587	-3.493444322031865		-3.1100421148375577
533293	HOOK1	B1AWM8;Q8BIL5;Q8BIL5-2	Geiger 2013	mouse	cerebellum	adult			84.43799999999997	IntensityL	HOOK1	Q8BIL5	0.009068559968003109	-4.7029417961478135		-4.319539588953506
533294	ATP6V1D	P57746;Q3U861;F6XGK5;E9Q0D9	Geiger 2013	mouse	olfactory bulb	adult			28.369	IntensityL	ATP6V1D	P57746	0.6629816356765472	-0.4110079880086314		-0.027605780814324188
533295	GDAP1	O88741	Geiger 2013	mouse	cerebellum	adult			41.31	IntensityL	GDAP1	O88741	0.028207679417997837	-3.568161018323215		-3.1847588111289085
533296	SERHL	Q3U3G8;Q80XK9;Q9EPB5	Geiger 2013	mouse	cerebellum	adult			36.353	IntensityL	SERHL	Q3U3G8	0.03161323576969216	-3.4541793926126285		-3.0707771854183217
533297	SERHL	Q3U3G8;Q80XK9;Q9EPB5	Geiger 2013	mouse	cortex	adult			36.353	IntensityL	SERHL	Q3U3G8	0.0142605762322157	-4.250256455821125		-3.8668542486268183
533298	HOOK1	B1AWM8;Q8BIL5;Q8BIL5-2	Geiger 2013	mouse	olfactory bulb	adult			84.43799999999997	IntensityL	HOOK1	Q8BIL5	0.003282043660699124	-5.719288983325598		-5.335886776131291
533299	SEL1L	Q9Z2G6;Q6GTY4;Q9Z2G6-2	Geiger 2013	mouse	olfactory bulb	adult			88.339	IntensityL	SEL1L	Q9Z2G6	0.0010683545064646641	-6.841635658630325		-6.458233451436017
533300	KDM6A	A2AL70;O70546-2;O70546;E9Q3Y9	Geiger 2013	mouse	olfactory bulb	adult			157.46	IntensityL	KDM6A	O70546	0.0014532165886712392	-6.533975842411777		-6.150573635217471
533301	ERP29	P57759	Geiger 2013	mouse	medulla	adult			28.823	IntensityL	ERP29	P57759	0.9915174922035522	-0.008518689015978869		0.3748835181783283
533302	GNB2	E9QKR0;P62880;Q3U9V4;D3YZX3;D3Z1M1;D3Z1T4	Geiger 2013	mouse	medulla	adult			41.408	IntensityL	GNB2	P62880	2.9859767007169404	1.0939268962456121		1.4773291034399194
533303	MRC1	Q2HZ94;Q61830	Geiger 2013	mouse	olfactory bulb	adult			164.98	IntensityL	MRC1	Q61830	0.0005023627550192856	-7.5961880796760175		-7.212785872481711
533304	ZNF259;ZFP259	Q62384;Q8C8U3;F8WHU9;F8WIG4	Geiger 2013	mouse	midbrain	adult			50.714	IntensityL	ZFP259	Q62384	0.08180411834620245	-2.5034276901101875		-2.12002548291588
533305	GNB2	E9PWM7	Geiger 2013	mouse	olfactory bulb	adult			25.931	IntensityL	GNB2	P62880	0.33368948772098395	-1.097544395905658	GNB2	-0.7141421887113508
533306	GNB2	E9QKR0;P62880;Q3U9V4;D3YZX3;D3Z1M1;D3Z1T4	Geiger 2013	mouse	midbrain	adult			41.408	IntensityL	GNB2	P62880	8.337380009325132	2.120749019453039		2.5041512266473465
533307	HEXB	P20060;Q3TXR9	Geiger 2013	mouse	cortex	adult			61.115	IntensityL	HEXB	P20060	0.15993435478702894	-1.8329918305183053		-1.4495896233239984
533308	HEXB	P20060;Q3TXR9	Geiger 2013	mouse	medulla	adult			61.115	IntensityL	HEXB	P20060	0.29115615036932463	-1.2338955565212162		-0.8504933493269089
533309	HEXB	P20060;Q3TXR9	Geiger 2013	mouse	cerebellum	adult			61.115	IntensityL	HEXB	P20060	0.40401541397390783	-0.9063022483480476		-0.5229000411537403
533310	GNB2	E9QKR0;P62880;Q3U9V4;D3YZX3;D3Z1M1;D3Z1T4	Geiger 2013	mouse	cerebellum	adult			41.408	IntensityL	GNB2	P62880	5.080628022939242	1.6254348805120995		2.0088370877064072
533311	CDK9	A2AK82;Q99J95;Q99J95-2;Q99J95-3	Geiger 2013	mouse	olfactory bulb	adult			42.761	IntensityL	CDK9	Q99J95	0.028185171193411827	-3.5689592835478745		-3.1855570763535668
533312	GNB2	E9QKR0;P62880;Q3U9V4;D3YZX3;D3Z1M1;D3Z1T4	Geiger 2013	mouse	cortex	adult			41.408	IntensityL	GNB2	P62880	2.349096599993108	0.8540308287107813		1.2374330359050885
533313	HEATR5B	Q8C547;Q8C547-2;E9PYG1;Q8C547-3	Geiger 2013	mouse	medulla	adult			224.32	IntensityL	HEATR5B	Q8C547	0.007681398695025178	-4.868953626656638		-4.4855514194623325
533314	ACSL4	Q9QUJ7;Q91YN3;Q9QUJ7-2	Geiger 2013	mouse	medulla	adult			79.07600000000002	IntensityL	ACSL4	Q9QUJ7	0.003989860761872364	-5.523998945463115		-5.140596738268807
533315	GNB2	E9QKR0;P62880;Q3U9V4;D3YZX3;D3Z1M1;D3Z1T4	Geiger 2013	mouse	olfactory bulb	adult			41.408	IntensityL	GNB2	P62880	1.076570934993805	0.0737809297468595	GNB2	0.457183136941167
533316	HOOK1	B1AWM8;Q8BIL5;Q8BIL5-2	Geiger 2013	mouse	medulla	adult			84.43799999999997	IntensityL	HOOK1	Q8BIL5	0.007277956448143284	-4.922905163851941		-4.539502956657635
533317	PON2	Q62086;E9PV34	Geiger 2013	mouse	midbrain	adult			39.617	IntensityL	PON2	Q62086	0.08825913680465479	-2.427478055330701		-2.044075848136394
533318	PON2	Q62086;E9PV34	Geiger 2013	mouse	medulla	adult			39.617	IntensityL	PON2	Q62086	0.3209062583215728	-1.1366062286520928		-0.7532040214577855
533319	ATP6V1D	P57746;Q3U861;F6XGK5;E9Q0D9	Geiger 2013	mouse	midbrain	adult			28.369	IntensityL	ATP6V1D	P57746	3.8466236177680746	1.3471957811277506		1.7305979883220584
533320	ERP29	P57759	Geiger 2013	mouse	midbrain	adult			28.823	IntensityL	ERP29	P57759	1.385163107083295	0.3258178995524755		0.7092201067467827
533321	SEL1L	Q9Z2G6;Q6GTY4;Q9Z2G6-2	Geiger 2013	mouse	cerebellum	adult			88.339	IntensityL	SEL1L	Q9Z2G6	0.008888966260056894	-4.722944517425956		-4.339542310231649
533322	ERP29	P57759	Geiger 2013	mouse	cerebellum	adult			28.823	IntensityL	ERP29	P57759	2.131396661858424	0.7567774746302839		1.1401796818245913
533323	MYL12B	Q3THE2	Geiger 2013	mouse	midbrain	adult			19.779	IntensityL	MYL12B	Q3THE2	0.79108187288771	-0.2343538110237709		0.14904839617053645
533324	MYL12B	Q3THE2	Geiger 2013	mouse	olfactory bulb	adult			19.779	IntensityL	MYL12B	Q3THE2	0.14214363777078254	-1.9509171990391865		-1.5675149918448792
533325	ABI1	B7ZCT9;Q8CBW3;B7ZCU0;Q3TJ64;Q8CBW3-3;Q3TJR5;Q8CBW3-4;B7ZCU3;B7ZCU4;Q3TPY5;Q8CBW3-2;B7ZCU5;B7ZCU2;B7ZCU1;Q8CBW3-5	Geiger 2013	mouse	cerebellum	adult			52.287	IntensityL	ABI1	Q8CBW3	0.9206969535266236	-0.08262433756030026		0.3007778696340071
533326	SDC4	O35988;Q3U5S6	Geiger 2013	mouse	midbrain	adult			21.482	IntensityL	SDC4	O35988	0.05937598408836892	-2.823865442644783		-2.4404632354504763
533327	SOS1	Q62245	Geiger 2013	mouse	medulla	adult			150.88	IntensityL	SOS1	Q62245	0.0020015385682791496	-6.213839110029994		-5.830436902835688
533328	PON2	Q62086;E9PV34	Geiger 2013	mouse	cerebellum	adult			39.617	IntensityL	PON2	Q62086	0.2177456573939208	-1.52442760653027		-1.1410253993359627
533329	GNPDA1	Q91WJ4;O88958	Geiger 2013	mouse	medulla	adult			32.549	IntensityL	GNPDA1	O88958	0.5112953722189832	-0.6708078279463692		-0.2874056207520619
533330	SOS1	Q62245	Geiger 2013	mouse	midbrain	adult			150.88	IntensityL	SOS1	Q62245	0.0017709995785669464	-6.336211158144796		-5.952808950950488
533331	SERHL	Q3U3G8;Q80XK9;Q9EPB5	Geiger 2013	mouse	midbrain	adult			36.353	IntensityL	SERHL	Q3U3G8	0.0044832564129997305	-5.407405618701314		-5.024003411507007
533332	GNPDA1	Q91WJ4;O88958	Geiger 2013	mouse	cerebellum	adult			32.549	IntensityL	GNPDA1	O88958	0.2975285863762559	-1.2122449699529885		-0.8288427627586812
533333	ZNF259;ZFP259	Q62384;Q8C8U3;F8WHU9;F8WIG4	Geiger 2013	mouse	cerebellum	adult			50.714	IntensityL	ZFP259	Q62384	0.02722774409732917	-3.603518821952088		-3.22011661475778
533334	ZNF259;ZFP259	Q62384;Q8C8U3;F8WHU9;F8WIG4	Geiger 2013	mouse	medulla	adult			50.714	IntensityL	ZFP259	Q62384	0.02561843889963757	-3.664442917249128		-3.2810407100548207
533335	ZNF259;ZFP259	Q62384;Q8C8U3;F8WHU9;F8WIG4	Geiger 2013	mouse	cortex	adult			50.714	IntensityL	ZFP259	Q62384	0.06393817012760941	-2.7498387543459883		-2.366436547151681
533336	MRPS31	Q61733	Geiger 2013	mouse	cortex	adult			43.88	IntensityL	MRPS31	Q61733	0.32372320976270264	-1.1278664191600545		-0.7444642119657471
533337	ABI1	B7ZCT9;Q8CBW3;B7ZCU0;Q3TJ64;Q8CBW3-3;Q3TJR5;Q8CBW3-4;B7ZCU3;B7ZCU4;Q3TPY5;Q8CBW3-2;B7ZCU5;B7ZCU2;B7ZCU1;Q8CBW3-5	Geiger 2013	mouse	medulla	adult			52.287	IntensityL	ABI1	Q8CBW3	0.5773232448778967	-0.5493529529105136		-0.16595074571620616
533338	PON2	Q62086;E9PV34	Geiger 2013	mouse	cortex	adult			39.617	IntensityL	PON2	Q62086	0.14520662602161918	-1.9295975438749216		-1.5461953366806145
533339	SOS1	Q62245	Geiger 2013	mouse	cerebellum	adult			150.88	IntensityL	SOS1	Q62245	0.003571780526318201	-5.634691060655626		-5.251288853461318
533340	SLC3A2	G3UWA6;P10852	Geiger 2013	mouse	medulla	adult			62.239	IntensityL	SLC3A2	P10852	0.5432872554827123	-0.6101170833056977		-0.2267148761113904
533341	SLC3A2	G3UWA6;P10852	Geiger 2013	mouse	cortex	adult			62.239	IntensityL	SLC3A2	P10852	0.6851290471586213	-0.3781480684504959		0.0052541387438114215
533342	LRRFIP2	F6SL65	Geiger 2013	mouse	olfactory bulb	adult			43.823	IntensityL	LRRFIP2	F6SL65	0.07249312758939781	-2.6242635134849164	LRRFIP2	-2.240861306290609
533343	ATPIF1	E9PV44	Geiger 2013	mouse	olfactory bulb	adult			8.7887	IntensityL	ATPIF1	E9PV44	8.212809319457639	2.1056950475711687		2.4890972547654755
533344	IPCEF1	Q5DU31-2;Q5DU31;Q5DU31-3;D3YVQ1	Geiger 2013	mouse	cortex	adult			46.28100000000001	IntensityL	IPCEF1	Q5DU31	0.016393723953141568	-4.110856703178927		-3.7274544959846194
533345	IPCEF1	Q5DU31-2;Q5DU31;Q5DU31-3;D3YVQ1	Geiger 2013	mouse	medulla	adult			46.28100000000001	IntensityL	IPCEF1	Q5DU31	0.010604322012570166	-4.546493623931351		-4.163091416737044
533346		A2ASZ8-5;A2ASZ8-4	Geiger 2013	mouse	olfactory bulb	adult			56.077	IntensityL	SLC25A25	A2ASZ8	0.014357158050044406	-4.243506642326832		-3.860104435132525
533347	TRIM16	Q5SVT2;Q99PP9;Q5SVT0;Q99PP9-3;Q5SVT1;Q99PP9-2	Geiger 2013	mouse	medulla	adult			62.9	IntensityL	TRIM16	Q99PP9	0.0013614939498148822	-6.59917268962465		-6.215770482430343
533348	NUP98	E9Q4S2	Geiger 2013	mouse	medulla	adult			138.15	IntensityL	NUP98	E9Q4S2	0.00549526585644386	-5.203868310778455	NUP98	-4.820466103584146
533349	TRIM16	Q5SVT2;Q99PP9;Q5SVT0;Q99PP9-3;Q5SVT1;Q99PP9-2	Geiger 2013	mouse	midbrain	adult			62.9	IntensityL	TRIM16	Q99PP9	0.0030490297442676085	-5.792931855606217		-5.409529648411912
533350	AKAP13	E9Q474;E9Q394	Geiger 2013	mouse	olfactory bulb	adult			306.0	IntensityL	AKAP13	E9Q474	0.017943375547684208	-4.0205342824319485		-3.63713207523764
533351	TPPP	Q3URG1;Q7TQD2	Geiger 2013	mouse	cerebellum	adult			23.574	IntensityL	TPPP	Q7TQD2	4.235834273971276	1.4435803037375836		1.826982510931891
533352	ATPIF1	E9PV44	Geiger 2013	mouse	midbrain	adult			8.7887	IntensityL	ATPIF1	E9PV44	13.659768638604385	2.614454916854581		2.9978571240488883
533353	TPPP	Q3URG1;Q7TQD2	Geiger 2013	mouse	cortex	adult			23.574	IntensityL	TPPP	Q7TQD2	22.322490882239013	3.1055947299530646		3.4889969371473715
533354	ZEB2	Q9R0G7;H9H9S3	Geiger 2013	mouse	cortex	adult			136.61	IntensityL	ZEB2	Q9R0G7	0.0008012474488345265	-7.129340733716332		-6.745938526522026
533355	ZEB2	Q9R0G7;H9H9S3	Geiger 2013	mouse	medulla	adult			136.61	IntensityL	ZEB2	Q9R0G7	0.00304983146771511	-5.792668946376362		-5.409266739182055
533356	ZEB2	Q9R0G7;H9H9S3	Geiger 2013	mouse	cerebellum	adult			136.61	IntensityL	ZEB2	Q9R0G7	0.003071798346434056	-5.785492108288103		-5.4020899010937935
533357	ZEB2	Q9R0G7;H9H9S3	Geiger 2013	mouse	olfactory bulb	adult			136.61	IntensityL	ZEB2	Q9R0G7	0.006074700171216161	-5.103622645505818		-4.720220438311512
533358	SNX16	Q8C080;Q3TLM7;Q8BLP0	Geiger 2013	mouse	midbrain	adult			38.817	IntensityL	SNX16	Q8C080	0.032486974426422184	-3.42691605686229		-3.0435138496679826
533359	SNX16	Q8C080;Q3TLM7;Q8BLP0	Geiger 2013	mouse	cerebellum	adult			38.817	IntensityL	SNX16	Q8C080	0.04367933617724575	-3.130880145068347		-2.74747793787404
533360	SNX16	Q8C080;Q3TLM7;Q8BLP0	Geiger 2013	mouse	medulla	adult			38.817	IntensityL	SNX16	Q8C080	0.08739133107133401	-2.437359188066828		-2.0539569808725204
533361	SNX16	Q8C080;Q3TLM7;Q8BLP0	Geiger 2013	mouse	cortex	adult			38.817	IntensityL	SNX16	Q8C080	0.05565484894603337	-2.888586072153768		-2.5051838649594607
533362	BIRC6	O88738;O88738-2;O88738-3;H9KUX8	Geiger 2013	mouse	cortex	adult			532.16	IntensityL	BIRC6	O88738	0.00027784518722650945	-8.188446479869343		-7.805044272675036
533363	F2	P19221;Q3TJ94;H7BX99	Geiger 2013	mouse	olfactory bulb	adult			70.268	IntensityL	F2	P19221	0.009728712005190071	-4.632673765113688		-4.24927155791938
533364	RPA1	Q5SWN2;Q8VEE4	Geiger 2013	mouse	olfactory bulb	adult			71.413	IntensityL	RPA1	Q8VEE4	0.014479141867330587	-4.235046157086605		-3.8516439498922974
533365	KIF21A	E9Q0J5;Q9QXL2;F8WGN6;F8WI86;Q9QXL2-4;Q9QXL2-2;Q9QXL2-3	Geiger 2013	mouse	cortex	adult			186.73	IntensityL	KIF21A	Q9QXL2	0.004931724390955904	-5.312066577042803		-4.928664369848495
533366	ATPIF1	E9PV44	Geiger 2013	mouse	cerebellum	adult			8.7887	IntensityL	ATPIF1	E9PV44	8.931127781463502	2.189542678231632		2.57294488542594
533367	RNF20	Q5DTM8;Q5DTM8-2;A2AIR2	Geiger 2013	mouse	cortex	adult			113.52	IntensityL	RNF20	Q5DTM8	0.0041851968756019	-5.476201532992617		-5.0927993257983095
533368	RNF20	Q5DTM8;Q5DTM8-2;A2AIR2	Geiger 2013	mouse	medulla	adult			113.52	IntensityL	RNF20	Q5DTM8	0.3735266802430788	-0.9847658439134184		-0.6013636367191113
533369	RNF20	Q5DTM8;Q5DTM8-2;A2AIR2	Geiger 2013	mouse	cerebellum	adult			113.52	IntensityL	RNF20	Q5DTM8	0.013315135479224343	-4.318853884835648		-3.935451677641341
533370	CAMK2A	F8WIS9;Q80TN1;P11798	Geiger 2013	mouse	cortex	adult			55.347	IntensityL	CAMK2A	P11798	6.235649601808449	1.83028276004154		2.213684967235848
533371	IPCEF1	Q5DU31-2;Q5DU31;Q5DU31-3;D3YVQ1	Geiger 2013	mouse	midbrain	adult			46.28100000000001	IntensityL	IPCEF1	Q5DU31	0.010329437251034471	-4.5727574744851065		-4.189355267290799
533372	RAB1	Q5SW88;Q5SW87;Q5SW86	Geiger 2013	mouse	medulla	adult			22.372	IntensityL	RAB1	P62821	0.099341846544557	-2.30918838134848		-1.9257861741541729
533373	SCFD2	Q8BTY8;Q8BTY8-2;D3Z4T4;Q3TR67;Q8BTY8-3	Geiger 2013	mouse	cortex	adult			74.75	IntensityL	SCFD2	Q8BTY8	0.005279929278222754	-5.243842575629666		-4.8604403684353565
533374	RAB1	Q5SW88;Q5SW87;Q5SW86	Geiger 2013	mouse	cortex	adult			22.372	IntensityL	RAB1	P62821	0.046327420887811284	-3.072021249399873		-2.6886190422055662
533375	LMNB1	P14733	Geiger 2013	mouse	olfactory bulb	adult			66.785	IntensityL	LMNB1	P14733	3.252990240282512	1.179574647266152		1.5629768544604592
533376	USP7	E9PXY8;Q6A4J8-2;E9QLK0;F8VPX1;Q6A4J8;Q6A4J8-3	Geiger 2013	mouse	olfactory bulb	adult			132.85	IntensityL	USP7	Q6A4J8	0.13659637638320346	-1.990724859406645		-1.607322652212338
533377	STIM2	E9Q7W6;I1E4X8;A5CVE4;P83093;F6WBP9;F6V974	Geiger 2013	mouse	cortex	adult			91.232	IntensityL	STIM2	P83093	0.004395127219339181	-5.427258801884143		-5.043856594689837
533378	RIF1	A2AQB0;Q6PR54-3;Q6PR54;Q6PR54-2	Geiger 2013	mouse	olfactory bulb	adult			267.14	IntensityL	RIF1	Q6PR54	4.341504115257809e-05	-10.044704606563641		-9.661302399369331
533379	CAPN1	O35350;Q3TI07	Geiger 2013	mouse	midbrain	adult			82.105	IntensityL	CAPN1	O35350	0.017008388097055287	-4.074048639142455		-3.690646431948148
533380	SCFD2	Q8BTY8;Q8BTY8-2;D3Z4T4;Q3TR67;Q8BTY8-3	Geiger 2013	mouse	midbrain	adult			74.75	IntensityL	SCFD2	Q8BTY8	0.016473769469028145	-4.105985892185603		-3.722583684991296
533381	SCFD2	Q8BTY8;Q8BTY8-2;D3Z4T4;Q3TR67;Q8BTY8-3	Geiger 2013	mouse	cerebellum	adult			74.75	IntensityL	SCFD2	Q8BTY8	0.028992329655329475	-3.540723978624352		-3.1573217714300443
533382	SCFD2	Q8BTY8;Q8BTY8-2;D3Z4T4;Q3TR67;Q8BTY8-3	Geiger 2013	mouse	medulla	adult			74.75	IntensityL	SCFD2	Q8BTY8	0.03071560942846927	-3.482984303167373		-3.0995820959730658
533383	USP7	E9PXY8;Q6A4J8-2;E9QLK0;F8VPX1;Q6A4J8;Q6A4J8-3	Geiger 2013	mouse	midbrain	adult			132.85	IntensityL	USP7	Q6A4J8	0.0538015288720636	-2.922453394521824		-2.539051187327517
533384	IPCEF1	Q5DU31-2;Q5DU31;Q5DU31-3;D3YVQ1	Geiger 2013	mouse	cerebellum	adult			46.28100000000001	IntensityL	IPCEF1	Q5DU31	0.007127489037721676	-4.943796275204352		-4.5603940680100425
533385	ATPIF1	E9PV44	Geiger 2013	mouse	cortex	adult			8.7887	IntensityL	ATPIF1	E9PV44	38.84493609089704	3.659577723167334		4.042979930361641
533386	ATPIF1	E9PV44	Geiger 2013	mouse	medulla	adult			8.7887	IntensityL	ATPIF1	E9PV44	6.7011917402015335	1.902285382251501		2.2856875894458084
533387	RNASET2	Q5FWA0;Q9CQ01	Geiger 2013	mouse	midbrain	adult			29.608	IntensityL	RNASET2	Q9CQ01	0.006114523938504261	-5.097088364303792		-4.7136861571094855
533388	RPA1	Q5SWN2;Q8VEE4	Geiger 2013	mouse	midbrain	adult			71.413	IntensityL	RPA1	Q8VEE4	0.017485334624269187	-4.046392770859292		-3.6629905636649847
533389	RPA1	Q5SWN2;Q8VEE4	Geiger 2013	mouse	cerebellum	adult			71.413	IntensityL	RPA1	Q8VEE4	0.03353632816485105	-3.3951260048814422		-3.0117237976871345
533390	RPA1	Q5SWN2;Q8VEE4	Geiger 2013	mouse	medulla	adult			71.413	IntensityL	RPA1	Q8VEE4	0.02624580623848456	-3.640249065051312		-3.256846857857005
533391	RASSF2	A2APB0;Q8BMS9	Geiger 2013	mouse	olfactory bulb	adult			37.973	IntensityL	RASSF2	Q8BMS9	0.06565259020400989	-2.72337822426664		-2.339976017072333
533392		P60879-2	Geiger 2013	mouse	cortex	adult			23.336	IntensityL	SNAP25	P60879	0.3443687780095505	-1.0660421667240558	attention#P60879-2	-0.6826399595297488
533393		P60879-2	Geiger 2013	mouse	cerebellum	adult			23.336	IntensityL	SNAP25	P60879	0.06674102961288828	-2.7069353785545296	attention#P60879-2	-2.323533171360222
533394	BIRC6	O88738;O88738-2;O88738-3;H9KUX8	Geiger 2013	mouse	medulla	adult			532.16	IntensityL	BIRC6	O88738	0.003221144883902437	-5.738018428613199		-5.354616221418891
533395	KCNIP4	Q3YAA8;Q6PHZ8;Q3YAA5;Q3YAA6;Q6PHZ8-4;Q3UFC0;Q3YAA7;Q6PHZ8-2;Q3V060;Q6PHZ8-3;F6WDU7	Geiger 2013	mouse	midbrain	adult			28.755	IntensityL	KCNIP4	Q6PHZ8	0.05201792820220261	-2.9561668467020232		-2.5727646395077155
533396	EXOSC7	Q4VBW5;Q9D0M0	Geiger 2013	mouse	olfactory bulb	adult			31.825	IntensityL	EXOSC7	Q9D0M0	0.005658552085345927	-5.174587234803268		-4.791185027608963
533397	EXOSC7	Q4VBW5;Q9D0M0	Geiger 2013	mouse	cerebellum	adult			31.825	IntensityL	EXOSC7	Q9D0M0	0.013461383256603518	-4.3079301920960775		-3.92452798490177
533398	BUD31	E0CX20	Geiger 2013	mouse	midbrain	adult			17.0	IntensityL	BUD31	E0CX20	0.00854580890059994	-4.762314303278758		-4.37891209608445
533399	BUD31	E0CX20	Geiger 2013	mouse	olfactory bulb	adult			17.0	IntensityL	BUD31	E0CX20	0.02122721315867805	-3.8524712809047927		-3.469069073710485
533400	RASSF2	A2APB0;Q8BMS9	Geiger 2013	mouse	midbrain	adult			37.973	IntensityL	RASSF2	Q8BMS9	0.018417506515373785	-3.9944536256474237		-3.6110514184531164
533401	TBC1D23	Q8K0F1;Q8K0F1-2	Geiger 2013	mouse	olfactory bulb	adult			76.425	IntensityL	TBC1D23	Q8K0F1	0.01442107000286393	-4.239064947183077		-3.8556627399887695
533402	TBC1D23	Q8K0F1;Q8K0F1-2	Geiger 2013	mouse	cerebellum	adult			76.425	IntensityL	TBC1D23	Q8K0F1	0.003504860923580433	-5.653604438717803		-5.270202231523495
533403	TBC1D23	Q8K0F1;Q8K0F1-2	Geiger 2013	mouse	medulla	adult			76.425	IntensityL	TBC1D23	Q8K0F1	0.004372370826150669	-5.4324498938405075		-5.049047686646202
533404	TBC1D23	Q8K0F1;Q8K0F1-2	Geiger 2013	mouse	cortex	adult			76.425	IntensityL	TBC1D23	Q8K0F1	0.0008045105486261539	-7.1252764795902594		-6.741874272395952
533405	EXOSC7	Q4VBW5;Q9D0M0	Geiger 2013	mouse	cortex	adult			31.825	IntensityL	EXOSC7	Q9D0M0	0.003998574387519105	-5.5218173845091565		-5.138415177314849
533406	EXOSC7	Q4VBW5;Q9D0M0	Geiger 2013	mouse	medulla	adult			31.825	IntensityL	EXOSC7	Q9D0M0	0.02486807075989289	-3.6941705971595633		-3.3107683899652565
533407	EXOSC7	Q4VBW5;Q9D0M0	Geiger 2013	mouse	midbrain	adult			31.825	IntensityL	EXOSC7	Q9D0M0	0.008237861063083664	-4.799014548480262		-4.4156123412859545
533408	BUD31	E0CX20	Geiger 2013	mouse	medulla	adult			17.0	IntensityL	BUD31	E0CX20	0.01131056608867615	-4.4820179380574965		-4.098615730863189
533409	CUL5	Q2M4H5;Q9D5V5;E9Q6Z0	Geiger 2013	mouse	cortex	adult			90.973	IntensityL	CUL5	Q9D5V5	0.03781882699675771	-3.2749482316543443		-2.891546024460037
533410	CUL5	Q2M4H5;Q9D5V5;E9Q6Z0	Geiger 2013	mouse	cerebellum	adult			90.973	IntensityL	CUL5	Q9D5V5	0.29916337870138465	-1.2067654377614068		-0.8233632305670995
533411	TBC1D23	Q8K0F1;Q8K0F1-2	Geiger 2013	mouse	midbrain	adult			76.425	IntensityL	TBC1D23	Q8K0F1	0.0009540703492062801	-6.954773147928371		-6.571370940734062
533412	RASSF2	A2APB0;Q8BMS9	Geiger 2013	mouse	cerebellum	adult			37.973	IntensityL	RASSF2	Q8BMS9	0.10549927503855096	-2.2490511977621286		-1.8656489905678213
533413	RASSF2	A2APB0;Q8BMS9	Geiger 2013	mouse	medulla	adult			37.973	IntensityL	RASSF2	Q8BMS9	0.23619427070181656	-1.4431006316442343		-1.0596984244499272
533414	RASSF2	A2APB0;Q8BMS9	Geiger 2013	mouse	cortex	adult			37.973	IntensityL	RASSF2	Q8BMS9	0.17729050406332808	-1.7299656259187568		-1.3465634187244495
533415	RPA1	Q5SWN2;Q8VEE4	Geiger 2013	mouse	cortex	adult			71.413	IntensityL	RPA1	Q8VEE4	0.008219946332239537	-4.801191598859993		-4.417789391665687
533416	KCNIP4	Q3YAA8;Q6PHZ8;Q3YAA5;Q3YAA6;Q6PHZ8-4;Q3UFC0;Q3YAA7;Q6PHZ8-2;Q3V060;Q6PHZ8-3;F6WDU7	Geiger 2013	mouse	cortex	adult			28.755	IntensityL	KCNIP4	Q6PHZ8	0.07821605500533636	-2.5482803455298533		-2.164878138335546
533417	KCNIP4	Q3YAA8;Q6PHZ8;Q3YAA5;Q3YAA6;Q6PHZ8-4;Q3UFC0;Q3YAA7;Q6PHZ8-2;Q3V060;Q6PHZ8-3;F6WDU7	Geiger 2013	mouse	medulla	adult			28.755	IntensityL	KCNIP4	Q6PHZ8	0.05301094919187045	-2.937256798240629		-2.5538545910463206
533418	KCNIP4	Q3YAA8;Q6PHZ8;Q3YAA5;Q3YAA6;Q6PHZ8-4;Q3UFC0;Q3YAA7;Q6PHZ8-2;Q3V060;Q6PHZ8-3;F6WDU7	Geiger 2013	mouse	cerebellum	adult			28.755	IntensityL	KCNIP4	Q6PHZ8	0.3577229418344817	-1.0279964976911602		-0.6445942904968529
533419	BZW2	Q91VK1	Geiger 2013	mouse	midbrain	adult			48.063	IntensityL	BZW2	Q91VK1	0.05229344023501796	-2.9508843414943966		-2.5674821343000893
533420	PSMD3	P14685	Geiger 2013	mouse	midbrain	adult			60.718	IntensityL	PSMD3	P14685	0.16283927802718395	-1.8149915889903		-1.4315893817959928
533421	PSMD3	P14685	Geiger 2013	mouse	olfactory bulb	adult			60.718	IntensityL	PSMD3	P14685	0.002074995273021591	-6.177796403363954		-5.794394196169647
533422	BZW2	Q91VK1	Geiger 2013	mouse	olfactory bulb	adult			48.063	IntensityL	BZW2	Q91VK1	0.01613600874889023	-4.126701936133408		-3.743299728939101
533423	NUP98	E9Q4S2	Geiger 2013	mouse	cerebellum	adult			138.15	IntensityL	NUP98	E9Q4S2	0.02009748833767356	-3.907160430049748	NUP98	-3.5237582228554403
533424	NUP98	E9Q4S2	Geiger 2013	mouse	midbrain	adult			138.15	IntensityL	NUP98	E9Q4S2	0.00822614704975165	-4.800437533117824	NUP98	-4.417035325923517
533425	NUP98	E9Q4S2	Geiger 2013	mouse	olfactory bulb	adult			138.15	IntensityL	NUP98	E9Q4S2	0.00680976474969369	-4.98939770424946	NUP98	-4.6059954970551535
533426	SEC16A	A2AIX1;E9QAT4;F7BPW6	Geiger 2013	mouse	cortex	adult			256.47	IntensityL	SEC16A	A2AIX1	0.011012177169132872	-4.5087536030977375		-4.12535139590343
533427	SEC16A	A2AIX1;E9QAT4;F7BPW6	Geiger 2013	mouse	medulla	adult			256.47	IntensityL	SEC16A	A2AIX1	0.012186706906690235	-4.407409519098449		-4.024007311904142
533428	SEC16A	A2AIX1;E9QAT4;F7BPW6	Geiger 2013	mouse	cerebellum	adult			256.47	IntensityL	SEC16A	A2AIX1	0.031317208066198955	-3.463587554036036		-3.0801853468417284
533429	SEC16A	A2AIX1;E9QAT4;F7BPW6	Geiger 2013	mouse	midbrain	adult			256.47	IntensityL	SEC16A	A2AIX1	0.0067625133989881216	-4.996360653445419		-4.612958446251112
533430	SEC16A	A2AIX1;E9QAT4;F7BPW6	Geiger 2013	mouse	olfactory bulb	adult			256.47	IntensityL	SEC16A	A2AIX1	0.026918729570520442	-3.6149329680933535		-3.2315307608990462
533431	TPPP	Q3URG1;Q7TQD2	Geiger 2013	mouse	midbrain	adult			23.574	IntensityL	TPPP	Q7TQD2	30.79566639210196	3.427373978525005		3.810776185719313
533432	BZW2	Q91VK1	Geiger 2013	mouse	cerebellum	adult			48.063	IntensityL	BZW2	Q91VK1	0.03867987762267423	-3.2524357722419084		-2.8690335650476007
533433		P60879-2	Geiger 2013	mouse	olfactory bulb	adult			23.336	IntensityL	SNAP25	P60879	0.01827665931878973	-4.002130480270314	attention#P60879-2	-3.618728273076007
533434	BZW2	Q91VK1	Geiger 2013	mouse	medulla	adult			48.063	IntensityL	BZW2	Q91VK1	0.026664383375693487	-3.624426560053753		-3.2410243528594456
533435	BZW2	Q91VK1	Geiger 2013	mouse	cortex	adult			48.063	IntensityL	BZW2	Q91VK1	0.04670951035059159	-3.0638074872764025		-2.680405280082095
533436	HSP90AB1	P11499;Q71LX8	Geiger 2013	mouse	olfactory bulb	adult			83.28	IntensityL	HSP90AB1	P11499	6.772009537214264	1.9127978726004151		2.2962000797947217
533437	SNAPIN	Q9Z266;Q9Z266-2	Geiger 2013	mouse	cerebellum	adult			14.904000000000002	IntensityL	SNAPIN	Q9Z266	0.11167928246838443	-2.192124064877822		-1.808721857683515
533438	SNAPIN	Q9Z266;Q9Z266-2	Geiger 2013	mouse	midbrain	adult			14.904000000000002	IntensityL	SNAPIN	Q9Z266	0.13028039675506362	-2.0380662531760425		-1.6546640459817352
533439	SNAPIN	Q9Z266;Q9Z266-2	Geiger 2013	mouse	olfactory bulb	adult			14.904000000000002	IntensityL	SNAPIN	Q9Z266	0.14509740640109048	-1.930349993813494		-1.5469477866191867
533440	KLHL22	F8WIU0;Q99JN2-2;H9KV05;Q99JN2	Geiger 2013	mouse	midbrain	adult			73.997	IntensityL	KLHL22	Q99JN2	0.3089666647316208	-1.17452188903142		-0.7911196818371127
533441	KLHL22	F8WIU0;Q99JN2-2;H9KV05;Q99JN2	Geiger 2013	mouse	olfactory bulb	adult			73.997	IntensityL	KLHL22	Q99JN2	0.0291231222847903	-3.5362228400830986		-3.152820632888791
533442	TNS3	Q5SSZ5	Geiger 2013	mouse	olfactory bulb	adult			155.59	IntensityL	TNS3	Q5SSZ5	0.020758097358068096	-3.874818874303199		-3.491416667108892
533443	POLR1A	O35134	Geiger 2013	mouse	cerebellum	adult			194.11	IntensityL	POLR1A	O35134	3.550907375681841e-05	-10.245722295359089		-9.862320088164784
533444	LARP6	Q8BN59	Geiger 2013	mouse	medulla	adult			54.872	IntensityL	LARP6	Q8BN59	0.005220269797913114	-5.255206192999267		-4.871803985804959
533445	ILVBL	Q8BU33	Geiger 2013	mouse	medulla	adult			68.155	IntensityL	ILVBL	Q8BU33	0.012029524330897948	-4.42039129001852		-4.0369890828242125
533446	ATP5J	P97450	Geiger 2013	mouse	midbrain	adult			12.496	IntensityL	ATP5J	P97450	1.8457230884049096	0.6128711185473957		0.9962733257417028
533447	PYROXD2	E9QPD2	Geiger 2013	mouse	cerebellum	adult			62.93899999999999	IntensityL	PYROXD2	E9QPD2	0.006188072135610854	-5.085131689000729		-4.701729481806422
533448	ATP5J	P97450	Geiger 2013	mouse	olfactory bulb	adult			12.496	IntensityL	ATP5J	P97450	1.3513923321177752	0.3011354180912585		0.6845376252855657
533449	PARP3	Q3ULW8;Q8CFB8	Geiger 2013	mouse	midbrain	adult			59.948	IntensityL	PARP3	Q8CFB8	0.010680731001919469	-4.539314001919792		-4.155911794725483
533450	WDR35	Q8BND3;Q8BND3-2	Geiger 2013	mouse	cerebellum	adult			133.99	IntensityL	WDR35	Q8BND3	0.0016906813282329882	-6.382623678490825		-5.999221471296518
533451	CAPN1	O35350;Q3TI07	Geiger 2013	mouse	cortex	adult			82.105	IntensityL	CAPN1	O35350	0.010008185167356248	-4.604352004054609		-4.2209497968603005
533452	ITSN1	E9Q0N0;F8VQE5;Q9Z0R4;E9Q3I5;E9PUZ2;Q9Z0R4-2;E9Q3I4;E9Q3I9;E9Q3I8	Geiger 2013	mouse	olfactory bulb	adult			194.89	IntensityL	ITSN1	Q9Z0R4	0.11484358954558532	-2.164184167289989		-1.7807819600956822
533453	ITSN1	E9Q0N0;F8VQE5;Q9Z0R4;E9Q3I5;E9PUZ2;Q9Z0R4-2;E9Q3I4;E9Q3I9;E9Q3I8	Geiger 2013	mouse	midbrain	adult			194.89	IntensityL	ITSN1	Q9Z0R4	0.0978440712222962	-2.3243801774479187		-1.940977970253612
533454	ITSN1	E9Q0N0;F8VQE5;Q9Z0R4;E9Q3I5;E9PUZ2;Q9Z0R4-2;E9Q3I4;E9Q3I9;E9Q3I8	Geiger 2013	mouse	cerebellum	adult			194.89	IntensityL	ITSN1	Q9Z0R4	0.16031781270326811	-1.8305971044966465		-1.4471948973023392
533455	ITSN1	E9Q0N0;F8VQE5;Q9Z0R4;E9Q3I5;E9PUZ2;Q9Z0R4-2;E9Q3I4;E9Q3I9;E9Q3I8	Geiger 2013	mouse	medulla	adult			194.89	IntensityL	ITSN1	Q9Z0R4	0.1413687983026566	-1.9563832125095824		-1.5729810053152748
533456	ITSN1	E9Q0N0;F8VQE5;Q9Z0R4;E9Q3I5;E9PUZ2;Q9Z0R4-2;E9Q3I4;E9Q3I9;E9Q3I8	Geiger 2013	mouse	cortex	adult			194.89	IntensityL	ITSN1	Q9Z0R4	0.08924913180079423	-2.416323586091897		-2.0329213788975897
533457	PARP3	Q3ULW8;Q8CFB8	Geiger 2013	mouse	cortex	adult			59.948	IntensityL	PARP3	Q8CFB8	0.00742431192590372	-4.902995268499452		-4.5195930613051445
533458	KLHL22	F8WIU0;Q99JN2-2;H9KV05;Q99JN2	Geiger 2013	mouse	cerebellum	adult			73.997	IntensityL	KLHL22	Q99JN2	0.038995289965037414	-3.2443144102730352		-2.8609122030787284
533459	SUMF2	Q8BPG6;F8WIM0;F6R8U9	Geiger 2013	mouse	cortex	adult			34.736999999999995	IntensityL	SUMF2	Q8BPG6	0.0284530381830667	-3.5595003338455067		-3.1760981266511994
533460	WDR35	Q8BND3;Q8BND3-2	Geiger 2013	mouse	olfactory bulb	adult			133.99	IntensityL	WDR35	Q8BND3	0.0017864197853667435	-6.327541781947295		-5.944139574752987
533461	ATHL1	Q8BP56-3;Q8BP56;F6QM56;Q8BP56-2;E9Q4H7	Geiger 2013	mouse	medulla	adult			77.406	IntensityL	ATHL1	Q8BP56	0.003260349279671209	-5.725920948339268		-5.3425187411449615
533462	PARP3	Q3ULW8;Q8CFB8	Geiger 2013	mouse	cerebellum	adult			59.948	IntensityL	PARP3	Q8CFB8	0.01449681752044805	-4.233826134993575		-3.850423927799268
533463	ILVBL	Q8BU33	Geiger 2013	mouse	olfactory bulb	adult			68.155	IntensityL	ILVBL	Q8BU33	0.0038938107244102156	-5.5483669801959685		-5.164964773001661
533464	ATP9B	P98195;D3YV00;P98195-2	Geiger 2013	mouse	cerebellum	adult			129.02	IntensityL	ATP9B	P98195	0.003140481813262257	-5.763379047119162		-5.379976839924856
533465	ABAT	P61922;P61922-2	Geiger 2013	mouse	olfactory bulb	adult			56.451	IntensityL	ABAT	P61922	4.106630860334037	1.4126029503247486		1.7960051575190557
533466	ABAT	P61922;P61922-2	Geiger 2013	mouse	midbrain	adult			56.451	IntensityL	ABAT	P61922	1.9737924337891304	0.6799567854264701		1.0633589926207776
533467	ABAT	P61922;P61922-2	Geiger 2013	mouse	cerebellum	adult			56.451	IntensityL	ABAT	P61922	6.831505974540162	1.921545143353611		2.304947350547918
533468	NMI	O35309;Q3UJ82	Geiger 2013	mouse	olfactory bulb	adult			35.235	IntensityL	NMI	O35309	0.0036925562579001314	-5.60143630795371		-5.218034100759403
533469	NMI	O35309;Q3UJ82	Geiger 2013	mouse	midbrain	adult			35.235	IntensityL	NMI	O35309	0.01123315057638088	-4.488885999589182		-4.105483792394876
533470	NMI	O35309;Q3UJ82	Geiger 2013	mouse	medulla	adult			35.235	IntensityL	NMI	O35309	0.2444038277171311	-1.4089333901169507		-1.0255311829226434
533471	SUMF2	Q8BPG6;F8WIM0;F6R8U9	Geiger 2013	mouse	midbrain	adult			34.736999999999995	IntensityL	SUMF2	Q8BPG6	0.018251550382352457	-4.003505250104223		-3.620103042909916
533472	NMI	O35309;Q3UJ82	Geiger 2013	mouse	cortex	adult			35.235	IntensityL	NMI	O35309	0.05840456927044374	-2.840361151276362		-2.4569589440820545
533473	PARP3	Q3ULW8;Q8CFB8	Geiger 2013	mouse	medulla	adult			59.948	IntensityL	PARP3	Q8CFB8	0.005759262072633374	-5.1569459248714695		-4.773543717677162
533474	KIF21A	E9Q0J5;Q9QXL2;F8WGN6;F8WI86;Q9QXL2-4;Q9QXL2-2;Q9QXL2-3	Geiger 2013	mouse	olfactory bulb	adult			186.73	IntensityL	KIF21A	Q9QXL2	0.08606267732613697	-2.452679442060969		-2.0692772348666617
533475	KIF21A	E9Q0J5;Q9QXL2;F8WGN6;F8WI86;Q9QXL2-4;Q9QXL2-2;Q9QXL2-3	Geiger 2013	mouse	cerebellum	adult			186.73	IntensityL	KIF21A	Q9QXL2	0.1159928556245013	-2.154226679216434		-1.770824472022127
533476	KIF21A	E9Q0J5;Q9QXL2;F8WGN6;F8WI86;Q9QXL2-4;Q9QXL2-2;Q9QXL2-3	Geiger 2013	mouse	medulla	adult			186.73	IntensityL	KIF21A	Q9QXL2	0.2780728691152012	-1.2798720805192858		-0.8964698733249785
533477	ABAT	P61922;P61922-2	Geiger 2013	mouse	cortex	adult			56.451	IntensityL	ABAT	P61922	0.9309891905495732	-0.07150761235295322		0.3118945948413541
533478	MDH1	P14152	Geiger 2013	mouse	cortex	adult			36.511	IntensityL	MDH1	P14152	25.07222839895598	3.2217607952944114		3.6051630024887182
533479	KLHL22	F8WIU0;Q99JN2-2;H9KV05;Q99JN2	Geiger 2013	mouse	cortex	adult			73.997	IntensityL	KLHL22	Q99JN2	0.003831404380336981	-5.564523864060716		-5.1811216568664085
533480	KLHL22	F8WIU0;Q99JN2-2;H9KV05;Q99JN2	Geiger 2013	mouse	medulla	adult			73.997	IntensityL	KLHL22	Q99JN2	0.030189109702116256	-3.5002740255254423		-3.116871818331135
533481	TNS3	Q5SSZ5	Geiger 2013	mouse	cortex	adult			155.59	IntensityL	TNS3	Q5SSZ5	0.0017476323499394336	-6.3494933499920405		-5.966091142797732
533482	SLC39A6	Q8C145	Geiger 2013	mouse	midbrain	adult			86.37899999999998	IntensityL	SLC39A6	Q8C145	0.037268680429932234	-3.2896019718078056		-2.9061997646134983
533483	SUMF2	Q8BPG6;F8WIM0;F6R8U9	Geiger 2013	mouse	medulla	adult			34.736999999999995	IntensityL	SUMF2	Q8BPG6	0.011247682400429565	-4.4875931804051525		-4.104190973210844
533484	KIF21A	E9Q0J5;Q9QXL2;F8WGN6;F8WI86;Q9QXL2-4;Q9QXL2-2;Q9QXL2-3	Geiger 2013	mouse	midbrain	adult			186.73	IntensityL	KIF21A	Q9QXL2	0.04542733618518162	-3.091641236519181		-2.7082390293248744
533485	ATP9B	P98195;D3YV00;P98195-2	Geiger 2013	mouse	medulla	adult			129.02	IntensityL	ATP9B	P98195	0.002043265334755132	-6.193206096515992		-5.809803889321684
533486	DNAJC5	A2AUE2;P60904;G5E8T0;A2AUE1	Geiger 2013	mouse	olfactory bulb	adult			22.101	IntensityL	DNAJC5	P60904	2.4939048562706474	0.9138496974806914		1.2972519046749986
533487	DNAJC5	A2AUE2;P60904;G5E8T0;A2AUE1	Geiger 2013	mouse	cortex	adult			22.101	IntensityL	DNAJC5	P60904	0.3884709126933086	-0.9455369827796879		-0.5621347755853807
533488	COG3	E9QL65;Q8CI04	Geiger 2013	mouse	medulla	adult			94.144	IntensityL	COG3	E9QL65	0.012734675252422636	-4.363426671274551		-3.980024464080244
533489	COG3	E9QL65;Q8CI04	Geiger 2013	mouse	cerebellum	adult			94.144	IntensityL	COG3	E9QL65	0.06263181841454528	-2.770481848624798		-2.387079641430492
533490	COG3	E9QL65;Q8CI04	Geiger 2013	mouse	olfactory bulb	adult			94.144	IntensityL	COG3	E9QL65	0.01614085264063831	-4.126401789739		-3.7429995825446927
533491	MRPL15	Q9CPR5	Geiger 2013	mouse	midbrain	adult			33.541	IntensityL	MRPL15	Q9CPR5	0.08598869646333515	-2.4535394278400067		-2.0701372206456994
533492	MRPL15	Q9CPR5	Geiger 2013	mouse	cerebellum	adult			33.541	IntensityL	MRPL15	Q9CPR5	0.006460594381790677	-5.042033955855127		-4.658631748660818
533493	MRPL15	Q9CPR5	Geiger 2013	mouse	medulla	adult			33.541	IntensityL	MRPL15	Q9CPR5	0.0067006181389911755	-5.005555497289945		-4.622153290095637
533494	MRPL15	Q9CPR5	Geiger 2013	mouse	cortex	adult			33.541	IntensityL	MRPL15	Q9CPR5	0.0552667970958133	-2.895582964955215		-2.512180757760908
533495		P18872-2	Geiger 2013	mouse	olfactory bulb	adult			40.036	IntensityL	GNAO1	P18872	7.715971181572836	2.043292360144444	attention#P18872-2	2.4266945673387514
533496	ATG16L1	G9M4M6;Q8C0J2-3;Q8C0J2;F8WJH9;Q8C0J2-5;Q3TDQ5;Q8C0J2-2;Q8C0J2-4;E9Q056	Geiger 2013	mouse	cortex	adult			69.83	IntensityL	ATG16L1	Q8C0J2	0.07758131504586913	-2.5564286662778217		-2.1730264590835144
533497	COG3	E9QL65;Q8CI04	Geiger 2013	mouse	cortex	adult			94.144	IntensityL	COG3	E9QL65	0.0002318588851941249	-8.369381624832755		-7.985979417638447
533498	TMEM43	Q9DBS1	Geiger 2013	mouse	cerebellum	adult			44.783	IntensityL	TMEM43	Q9DBS1	0.003791151842904851	-5.575085389727284		-5.191683182532975
533499	BRD4	Q3UH70;B0V2V7;Q9ESU6;B0V2V8;B2RSE4;Q9ESU6-2;B0V2V6	Geiger 2013	mouse	olfactory bulb	adult			156.05	IntensityL	BRD4	Q9ESU6	0.001312672789057172	-6.635689923357973		-6.252287716163668
533500	ATP6V1B2	P62814	Geiger 2013	mouse	cerebellum	adult			56.55	IntensityL	ATP6V1B2	P62814	10.097387928685192	2.3122767694767985		2.6956789766711062
533501	ATP6V1B2	P62814	Geiger 2013	mouse	medulla	adult			56.55	IntensityL	ATP6V1B2	P62814	11.844864993879392	2.4718944398150557		2.8552966470093626
533502	ATP6V1B2	P62814	Geiger 2013	mouse	cortex	adult			56.55	IntensityL	ATP6V1B2	P62814	4.881407313286664	1.5854335621606384		1.9688357693549448
533503	MRPL11	Q9CQF0	Geiger 2013	mouse	cerebellum	adult			20.68	IntensityL	MRPL11	Q9CQF0	0.03294395878908822	-3.4129473796357988		-3.0295451724414915
533504	MRFAP1	Q9CQL7	Geiger 2013	mouse	medulla	adult			14.194	IntensityL	MRFAP1	Q9CQL7	0.01627803754832794	-4.11793846938822		-3.7345362621939127
533505	MRFAP1	Q9CQL7	Geiger 2013	mouse	cerebellum	adult			14.194	IntensityL	MRFAP1	Q9CQL7	0.006533085847659164	-5.03087588259159		-4.647473675397284
533506		P18872-2	Geiger 2013	mouse	midbrain	adult			40.036	IntensityL	GNAO1	P18872	2.3403292817764854	0.8502916381775611		1.2336938453718682
533507	ZFML;ZNF638	E9QML5;Q61464-4;F8WGM9;Q61464;E9QKZ7;Q61464-5;Q61464-2;E9QKZ8;Q61464-7;E9Q1G5	Geiger 2013	mouse	medulla	adult			214.46	IntensityL	ZNF638	Q61464	0.0016756600313896643	-6.391548142731018		-6.008145935536713
533508	MRPL11	Q9CQF0	Geiger 2013	mouse	midbrain	adult			20.68	IntensityL	MRPL11	Q9CQF0	0.035425860254825435	-3.340313209866072		-2.956911002671764
533509	TNS3	Q5SSZ5	Geiger 2013	mouse	midbrain	adult			155.59	IntensityL	TNS3	Q5SSZ5	0.007580947260747282	-4.882117118699443		-4.498714911505137
533510	AKAP1	O08715-4;O08715;O08715-6;O08715-3;O08715-5;O08715-2	Geiger 2013	mouse	olfactory bulb	adult			95.824	IntensityL	AKAP1	O08715	0.0016012535206406055	-6.4369685060730895		-6.053566298878782
533511	AKAP1	O08715-4;O08715;O08715-6;O08715-3;O08715-5;O08715-2	Geiger 2013	mouse	medulla	adult			95.824	IntensityL	AKAP1	O08715	0.0018653750361325519	-6.284293154342515		-5.900890947148207
533512	DNAJC5	A2AUE2;P60904;G5E8T0;A2AUE1	Geiger 2013	mouse	medulla	adult			22.101	IntensityL	DNAJC5	P60904	1.2997803426697678	0.2621952830138277		0.6455974902081351
533513	DNAJC5	A2AUE2;P60904;G5E8T0;A2AUE1	Geiger 2013	mouse	cerebellum	adult			22.101	IntensityL	DNAJC5	P60904	1.768800990023876	0.5703019102759338		0.9537041174702412
533514	ATHL1	Q8BP56-3;Q8BP56;F6QM56;Q8BP56-2;E9Q4H7	Geiger 2013	mouse	cortex	adult			77.406	IntensityL	ATHL1	Q8BP56	0.0017958355323816715	-6.322284887693052		-5.938882680498747
533515	ATHL1	Q8BP56-3;Q8BP56;F6QM56;Q8BP56-2;E9Q4H7	Geiger 2013	mouse	cerebellum	adult			77.406	IntensityL	ATHL1	Q8BP56	0.010432434456403577	-4.562835628153953		-4.179433420959645
533516	BLVRB	Q3U6G1;Q923D2;E9PZC3	Geiger 2013	mouse	midbrain	adult			22.197	IntensityL	BLVRB	Q923D2	0.17144374060624507	-1.7635001093063278	BLVRB	-1.3800979021120203
533517	DNAJC5	A2AUE2;P60904;G5E8T0;A2AUE1	Geiger 2013	mouse	midbrain	adult			22.101	IntensityL	DNAJC5	P60904	0.9392929876090624	-0.0626278275593458		0.32077437963496136
533518	TERF2	O35144;D3YZ08;O35144-2;E9QM06	Geiger 2013	mouse	midbrain	adult			60.26300000000001	IntensityL	TERF2	O35144	0.006702857759398152	-5.005221312270359		-4.6218191050760495
533519	TERF2	O35144;D3YZ08;O35144-2;E9QM06	Geiger 2013	mouse	cerebellum	adult			60.26300000000001	IntensityL	TERF2	O35144	0.011077728941979179	-4.502818587807496		-4.119416380613189
533520	TERF2	O35144;D3YZ08;O35144-2;E9QM06	Geiger 2013	mouse	cortex	adult			60.26300000000001	IntensityL	TERF2	O35144	0.0008185463477298661	-7.107980537551754		-6.7245783303574465
533521	AKAP1	O08715-4;O08715;O08715-6;O08715-3;O08715-5;O08715-2	Geiger 2013	mouse	cerebellum	adult			95.824	IntensityL	AKAP1	O08715	0.0043689711864154405	-5.433227724041351		-5.0498255168470445
533522	HSP90AB1	P11499;Q71LX8	Geiger 2013	mouse	medulla	adult			83.28	IntensityL	HSP90AB1	P11499	8.627550512708329	2.1549606308217166		2.538362838016025
533523	EMG1	O35130;Q542P8	Geiger 2013	mouse	olfactory bulb	adult			26.974	IntensityL	EMG1	O35130	0.005601796297127814	-5.184667965331627		-4.80126575813732
533524	EMG1	O35130;Q542P8	Geiger 2013	mouse	cortex	adult			26.974	IntensityL	EMG1	O35130	5.33449765935355	1.6741947208740553		2.0575969280683637
533525	BLVRB	Q3U6G1;Q923D2;E9PZC3	Geiger 2013	mouse	olfactory bulb	adult			22.197	IntensityL	BLVRB	Q923D2	0.006662636008213338	-5.011240075707792	BLVRB	-4.6278378685134856
533526	SRGAP2	Q91Z67	Geiger 2013	mouse	cortex	adult			120.8	IntensityL	SRGAP2	Q91Z67	0.0028047139718420234	-5.8764537160296655		-5.493051508835356
533527	SVIL	E9PVA9;Q8K4L3;E9Q3Z5;Q8K4L2;E9Q983;F6R6A4	Geiger 2013	mouse	cerebellum	adult			243.15	IntensityL	SVIL	E9Q983	9.849437547560878e-06	-11.528096206181116		-11.144693998986806
533528	AFAP1L2	Q5DTU0-2;Q5DTU0	Geiger 2013	mouse	cortex	adult			94.119	IntensityL	AFAP1L2	Q5DTU0	0.0003599112940902186	-7.929652962181843		-7.546250754987534
533529	9030617O03RIK	E9QMK9;Q8BH86;Q8BH86-2	Geiger 2013	mouse	olfactory bulb	adult			69.921	IntensityL	9030617O03RIK	Q8BH86	0.07820970049573928	-2.548361591864004		-2.1649593846696966
533530	ATG16L1	G9M4M6;Q8C0J2-3;Q8C0J2;F8WJH9;Q8C0J2-5;Q3TDQ5;Q8C0J2-2;Q8C0J2-4;E9Q056	Geiger 2013	mouse	medulla	adult			69.83	IntensityL	ATG16L1	Q8C0J2	0.07330878402238275	-2.613074840674782		-2.2296726334804746
533531	AKAP1	O08715-4;O08715;O08715-6;O08715-3;O08715-5;O08715-2	Geiger 2013	mouse	cortex	adult			95.824	IntensityL	AKAP1	O08715	0.0008455004460086509	-7.0755818621170254		-6.692179654922718
533532	POLR1A	O35134	Geiger 2013	mouse	olfactory bulb	adult			194.11	IntensityL	POLR1A	O35134	0.00010180432854181392	-9.192457934694692		-8.809055727500386
533533	AFAP1L2	Q5DTU0-2;Q5DTU0	Geiger 2013	mouse	olfactory bulb	adult			94.119	IntensityL	AFAP1L2	Q5DTU0	0.00226704164879288	-6.089279535859787		-5.705877328665482
533534	AFAP1L2	Q5DTU0-2;Q5DTU0	Geiger 2013	mouse	cerebellum	adult			94.119	IntensityL	AFAP1L2	Q5DTU0	0.002499252722600482	-5.991763502750574		-5.608361295556266
533535	NMI	O35309;Q3UJ82	Geiger 2013	mouse	cerebellum	adult			35.235	IntensityL	NMI	O35309	0.2454195810127765	-1.404785957660453		-1.021383750466146
533536	SMNDC1	Q8BGT7	Geiger 2013	mouse	midbrain	adult			26.753	IntensityL	SMNDC1	Q8BGT7	0.0321864464394872	-3.4362098330709823		-3.0528076258766745
533537	GVIN1	F8WJ19;Q80SU7	Geiger 2013	mouse	olfactory bulb	adult			280.78	IntensityL	GVIN1	Q80SU7	0.0002163625556219337	-8.438555059134275		-8.055152851939969
533538	GVIN1	F8WJ19;Q80SU7	Geiger 2013	mouse	midbrain	adult			280.78	IntensityL	GVIN1	Q80SU7	0.0006004243188711597	-7.417873954576282		-7.0344717473819784
533539	GVIN1	F8WJ19;Q80SU7	Geiger 2013	mouse	cerebellum	adult			280.78	IntensityL	GVIN1	Q80SU7	0.000562564423322323	-7.483004900093004		-7.099602692898697
533540	ALDH1L2	Q8K009;D3Z6B9	Geiger 2013	mouse	midbrain	adult			101.59	IntensityL	ALDH1L2	Q8K009	0.007890272040484878	-4.8421246655698384		-4.458722458375532
533541	ALDH1L2	Q8K009;D3Z6B9	Geiger 2013	mouse	olfactory bulb	adult			101.59	IntensityL	ALDH1L2	Q8K009	0.008392716242591948	-4.780391063270809		-4.3969888560765025
533542	SRGAP2	Q91Z67	Geiger 2013	mouse	olfactory bulb	adult			120.8	IntensityL	SRGAP2	Q91Z67	0.07889101121619037	-2.5396879839044257		-2.15628577671012
533543	SRGAP2	Q91Z67	Geiger 2013	mouse	cerebellum	adult			120.8	IntensityL	SRGAP2	Q91Z67	0.1949741658689493	-1.6348882119183383		-1.251486004724031
533544	MRPL45	A2A9T8;Q9D0Q7;F6TMQ3	Geiger 2013	mouse	medulla	adult			35.41	IntensityL	MRPL45	Q9D0Q7	0.052680627732953546	-2.9435074862146204		-2.560105279020313
533545	RPS7;GM9493	P62082;Q4FZE6;F6SVV1	Geiger 2013	mouse	cortex	adult			22.127	IntensityL	RPS7	P62082	2.3222287088516747	0.842527374916055		1.2259295821103624
533546	SRGAP2	Q91Z67	Geiger 2013	mouse	medulla	adult			120.8	IntensityL	SRGAP2	Q91Z67	0.06766618353730093	-2.693168728476792		-2.3097665212824845
533547	RCOR1	Q8CFE3;E9QK09	Geiger 2013	mouse	olfactory bulb	adult			52.273	IntensityL	RCOR1	Q8CFE3	0.008968913403078338	-4.7139907470296505		-4.330588539835341
533548	SPNB4	E9PX29;Q91ZE6;E9PZC2	Geiger 2013	mouse	cortex	adult			288.82	IntensityL	SPNB4	E9PX29	0.006940608164386658	-4.970365876546858		-4.586963669352552
533549	SPNB4	E9PX29;Q91ZE6;E9PZC2	Geiger 2013	mouse	medulla	adult			288.82	IntensityL	SPNB4	E9PX29	0.024322627525769115	-3.716348188009139		-3.332945980814832
533550	SPNB4	E9PX29;Q91ZE6;E9PZC2	Geiger 2013	mouse	cerebellum	adult			288.82	IntensityL	SPNB4	E9PX29	0.018161508969138655	-4.008450816246779		-3.6250486090524734
533551	SPNB4	E9PX29;Q91ZE6;E9PZC2	Geiger 2013	mouse	midbrain	adult			288.82	IntensityL	SPNB4	E9PX29	0.04970411787490716	-3.0016674946859103		-2.618265287491603
533552	SPNB4	E9PX29;Q91ZE6;E9PZC2	Geiger 2013	mouse	olfactory bulb	adult			288.82	IntensityL	SPNB4	E9PX29	0.023915708434807826	-3.733219779256733		-3.3498175720624257
533553	ILVBL	Q8BU33	Geiger 2013	mouse	cerebellum	adult			68.155	IntensityL	ILVBL	Q8BU33	0.001728261785711524	-6.360639123713852		-5.977236916519545
533554	MRPL45	A2A9T8;Q9D0Q7;F6TMQ3	Geiger 2013	mouse	cerebellum	adult			35.41	IntensityL	MRPL45	Q9D0Q7	0.002230739746672743	-6.1054220235533165		-5.722019816359008
533555	MRPL45	A2A9T8;Q9D0Q7;F6TMQ3	Geiger 2013	mouse	cortex	adult			35.41	IntensityL	MRPL45	Q9D0Q7	0.01593012112560312	-4.139543551473071		-3.756141344278765
533556	RCOR1	Q8CFE3;E9QK09	Geiger 2013	mouse	midbrain	adult			52.273	IntensityL	RCOR1	Q8CFE3	0.02654906939453032	-3.628760582961964		-3.2453583757676565
533557	SMNDC1	Q8BGT7	Geiger 2013	mouse	cerebellum	adult			26.753	IntensityL	SMNDC1	Q8BGT7	0.025369707345768315	-3.6741994408821674		-3.29079723368786
533558	MRPL45	A2A9T8;Q9D0Q7;F6TMQ3	Geiger 2013	mouse	midbrain	adult			35.41	IntensityL	MRPL45	Q9D0Q7	0.02712973012756561	-3.6071250997413253		-3.223722892547017
533559	ALDH1L2	Q8K009;D3Z6B9	Geiger 2013	mouse	cerebellum	adult			101.59	IntensityL	ALDH1L2	Q8K009	0.033368601559212764	-3.4001398942227614		-3.016737687028453
533560	AAMP	Q3TJ22	Geiger 2013	mouse	midbrain	adult			46.894	IntensityL	AAMP	Q3TJ22	0.01055623905015352	-4.551038214694336		-4.167636007500029
533561	AAMP	Q3TJ22	Geiger 2013	mouse	olfactory bulb	adult			46.894	IntensityL	AAMP	Q3TJ22	0.014878702616386106	-4.207824443137437		-3.8244222359431297
533562	SAP130	Q8BIH0;Q8BIH0-2	Geiger 2013	mouse	cerebellum	adult			111.23	IntensityL	SAP130	Q8BIH0	0.004289965208065672	-5.4514766560830985		-5.068074448888792
533563	SAP130	Q8BIH0;Q8BIH0-2	Geiger 2013	mouse	midbrain	adult			111.23	IntensityL	SAP130	Q8BIH0	0.007709090385506362	-4.8653550769004585		-4.481952869706152
533564	SNAP29	Q9ERB0	Geiger 2013	mouse	olfactory bulb	adult			29.572	IntensityL	SNAP29	Q9ERB0	0.2247190323803301	-1.4929044020857267		-1.1095021948914194
533565	SNAP29	Q9ERB0	Geiger 2013	mouse	midbrain	adult			29.572	IntensityL	SNAP29	Q9ERB0	0.5805944939084412	-0.5437027108874176		-0.16030050369311022
533566	SNAP29	Q9ERB0	Geiger 2013	mouse	cerebellum	adult			29.572	IntensityL	SNAP29	Q9ERB0	0.1584113763049774	-1.842559982073572		-1.4591577748792641
533567	SNAP29	Q9ERB0	Geiger 2013	mouse	cortex	adult			29.572	IntensityL	SNAP29	Q9ERB0	0.5451164651903515	-0.6067558095519968		-0.22335360235768945
533568	BRSK1	Q5RJI5;D3Z5P0	Geiger 2013	mouse	olfactory bulb	adult			85.154	IntensityL	BRSK1	Q5RJI5	0.007506435303879791	-4.891994585828893		-4.508592378634587
533569	SRGAP2	Q91Z67	Geiger 2013	mouse	midbrain	adult			120.8	IntensityL	SRGAP2	Q91Z67	0.012398041476690805	-4.390216764273998		-4.006814557079692
533570	RCOR1	Q8CFE3;E9QK09	Geiger 2013	mouse	cortex	adult			52.273	IntensityL	RCOR1	Q8CFE3	0.02872372149911493	-3.5500319645367124		-3.1666297573424047
533571	ATP5J	P97450	Geiger 2013	mouse	cerebellum	adult			12.496	IntensityL	ATP5J	P97450	1.4575995540102114	0.3767909415480787		0.7601931487423861
533572	RCOR1	Q8CFE3;E9QK09	Geiger 2013	mouse	cerebellum	adult			52.273	IntensityL	RCOR1	Q8CFE3	0.024936490393606844	-3.691423070621013		-3.308020863426706
533573	ATP5J	P97450	Geiger 2013	mouse	medulla	adult			12.496	IntensityL	ATP5J	P97450	1.6726211294020492	0.5143919345544249		0.8977941417487321
533574	UFC1	Q9CR09	Geiger 2013	mouse	olfactory bulb	adult			19.481	IntensityL	UFC1	Q9CR09	1.0152212181206457	0.015106537633677988		0.3985087448279852
533575	CAPN1	O35350;Q3TI07	Geiger 2013	mouse	cerebellum	adult			82.105	IntensityL	CAPN1	O35350	0.10099894456633736	-2.2926452120337206		-1.9092430048394144
533576	CAPN1	O35350;Q3TI07	Geiger 2013	mouse	medulla	adult			82.105	IntensityL	CAPN1	O35350	0.10091927359517416	-2.293434353063424		-1.910032145869116
533577	LARP6	Q8BN59	Geiger 2013	mouse	midbrain	adult			54.872	IntensityL	LARP6	Q8BN59	0.0032096898200525124	-5.741580975776253		-5.3581787685819435
533578	ALDH1L2	Q8K009;D3Z6B9	Geiger 2013	mouse	cortex	adult			101.59	IntensityL	ALDH1L2	Q8K009	0.055728532611540905	-2.887263008062415		-2.503860800868108
533579	ALDH1L2	Q8K009;D3Z6B9	Geiger 2013	mouse	medulla	adult			101.59	IntensityL	ALDH1L2	Q8K009	0.010334910658784786	-4.572227730415544		-4.1888255232212375
533580	RCOR1	Q8CFE3;E9QK09	Geiger 2013	mouse	medulla	adult			52.273	IntensityL	RCOR1	Q8CFE3	0.01635740696024998	-4.113074459132019		-3.729672251937712
533581	SEC62	Q8BU14	Geiger 2013	mouse	cerebellum	adult			45.58	IntensityL	SEC62	Q8BU14	0.0011836441735660866	-6.739157316770935		-6.355755109576628
533582	SMNDC1	Q8BGT7	Geiger 2013	mouse	medulla	adult			26.753	IntensityL	SMNDC1	Q8BGT7	0.02243402133808481	-3.7971766626101946		-3.413774455415888
533583	SMNDC1	Q8BGT7	Geiger 2013	mouse	cortex	adult			26.753	IntensityL	SMNDC1	Q8BGT7	0.04070689052556916	-3.2013579004807458		-2.8179556932864385
533584	DAAM1	Q8BPM0-2;Q8BPM0	Geiger 2013	mouse	midbrain	adult			122.27	IntensityL	DAAM1	Q8BPM0	0.007029508438396928	-4.957638499018697		-4.5742362918243895
533585	RAB10	P61027;Q4FJL0	Geiger 2013	mouse	cortex	adult			22.541	IntensityL	RAB10	P61027	0.2570473335856594	-1.3584950336693813		-0.975092826475074
533586	RAB10	P61027;Q4FJL0	Geiger 2013	mouse	medulla	adult			22.541	IntensityL	RAB10	P61027	1.5745353224309409	0.4539601953695071		0.8373624025638144
533587	RAB10	P61027;Q4FJL0	Geiger 2013	mouse	cerebellum	adult			22.541	IntensityL	RAB10	P61027	3.9498318637757137	1.3736730118743363		1.7570752190686436
533588	RAB10	P61027;Q4FJL0	Geiger 2013	mouse	midbrain	adult			22.541	IntensityL	RAB10	P61027	1.3776499074099204	0.3203790818297763		0.7037812890240835
533589	RAB10	P61027;Q4FJL0	Geiger 2013	mouse	olfactory bulb	adult			22.541	IntensityL	RAB10	P61027	1.3179968973111753	0.2761130819889068		0.6595152891832141
533590	BOD1	Q5SQY2;Q08EE0	Geiger 2013	mouse	olfactory bulb	adult			18.363	IntensityL	BOD1	Q5SQY2	0.02818948956860233	-3.568806080845079		-3.185403873650772
533591	BOD1	Q5SQY2;Q08EE0	Geiger 2013	mouse	midbrain	adult			18.363	IntensityL	BOD1	Q5SQY2	0.1469642432861968	-1.917565964742808		-1.5341637575485003
533592	BOD1	Q5SQY2;Q08EE0	Geiger 2013	mouse	cerebellum	adult			18.363	IntensityL	BOD1	Q5SQY2	0.02192290415471233	-3.8202233368683207		-3.4368211296740134
533593	DAAM1	Q8BPM0-2;Q8BPM0	Geiger 2013	mouse	cerebellum	adult			122.27	IntensityL	DAAM1	Q8BPM0	0.024008818862845702	-3.7293340635098007		-3.3459318563154934
533594	BOD1	Q5SQY2;Q08EE0	Geiger 2013	mouse	medulla	adult			18.363	IntensityL	BOD1	Q5SQY2	0.0017438432796880866	-6.351663820097403		-5.9682616129030945
533595	BNIP1	Q6QD59;F7C279;B8JJI4	Geiger 2013	mouse	midbrain	adult			26.175	IntensityL	BNIP1	Q6QD59	0.005195621240231863	-5.2599390773203485		-4.876536870126043
533596	BLVRB	Q3U6G1;Q923D2;E9PZC3	Geiger 2013	mouse	cerebellum	adult			22.197	IntensityL	BLVRB	Q923D2	0.05664400400977766	-2.8709691398322286	BLVRB	-2.4875669326379217
533597	BLVRB	Q3U6G1;Q923D2;E9PZC3	Geiger 2013	mouse	medulla	adult			22.197	IntensityL	BLVRB	Q923D2	0.058740041661795264	-2.8346336439542483	BLVRB	-2.451231436759942
533598	SLC39A6	Q8C145	Geiger 2013	mouse	cortex	adult			86.37899999999998	IntensityL	SLC39A6	Q8C145	0.02367019579617826	-3.74353858357756		-3.360136376383253
533599	TNS3	Q5SSZ5	Geiger 2013	mouse	cerebellum	adult			155.59	IntensityL	TNS3	Q5SSZ5	0.04355660155603565	-3.133694001499112		-2.7502917943048053
533600	TNS3	Q5SSZ5	Geiger 2013	mouse	medulla	adult			155.59	IntensityL	TNS3	Q5SSZ5	0.016656496685377057	-4.094954947346581		-3.711552740152274
533601	RNASET2	Q5FWA0;Q9CQ01	Geiger 2013	mouse	medulla	adult			29.608	IntensityL	RNASET2	Q9CQ01	0.02260988893995271	-3.789367904692261		-3.4059656974979537
533602	RNASET2	Q5FWA0;Q9CQ01	Geiger 2013	mouse	cortex	adult			29.608	IntensityL	RNASET2	Q9CQ01	0.01022801265455936	-4.582624984307252		-4.1992227771129444
533603	PARP3	Q3ULW8;Q8CFB8	Geiger 2013	mouse	olfactory bulb	adult			59.948	IntensityL	PARP3	Q8CFB8	0.02552056096586037	-3.668270839326275		-3.284868632131968
533604	BOD1	Q5SQY2;Q08EE0	Geiger 2013	mouse	cortex	adult			18.363	IntensityL	BOD1	Q5SQY2	0.028880109405795093	-3.5446021766753835		-3.161199969481076
533605	DAAM1	Q8BPM0-2;Q8BPM0	Geiger 2013	mouse	medulla	adult			122.27	IntensityL	DAAM1	Q8BPM0	0.009400028609217542	-4.667042546177028		-4.283640338982722
533606	DAAM1	Q8BPM0-2;Q8BPM0	Geiger 2013	mouse	cortex	adult			122.27	IntensityL	DAAM1	Q8BPM0	0.001076195689341599	-6.834322966360576		-6.4509207591662685
533607	ZCCHC3	Q8BPK2	Geiger 2013	mouse	cerebellum	adult			43.77	IntensityL	ZCCHC3	Q8BPK2	0.02616722619383376	-3.6432475598866634		-3.2598453526923565
533608	USP7	E9PXY8;Q6A4J8-2;E9QLK0;F8VPX1;Q6A4J8;Q6A4J8-3	Geiger 2013	mouse	cortex	adult			132.85	IntensityL	USP7	Q6A4J8	0.008809651044582605	-4.731907448832967		-4.3485052416386605
533609	USP7	E9PXY8;Q6A4J8-2;E9QLK0;F8VPX1;Q6A4J8;Q6A4J8-3	Geiger 2013	mouse	medulla	adult			132.85	IntensityL	USP7	Q6A4J8	0.07413659072152069	-2.6018460666502765		-2.2184438594559692
533610	USP7	E9PXY8;Q6A4J8-2;E9QLK0;F8VPX1;Q6A4J8;Q6A4J8-3	Geiger 2013	mouse	cerebellum	adult			132.85	IntensityL	USP7	Q6A4J8	0.18334003461040627	-1.6964127376713558		-1.3130105304770483
533611	TSHZ1	Q5DTH5;H3BL38	Geiger 2013	mouse	cortex	adult			118.57	IntensityL	TSHZ1	Q5DTH5	0.6527208938028976	-0.42660566251135706		-0.04320345531704994
533612	TSHZ1	Q5DTH5;H3BL38	Geiger 2013	mouse	medulla	adult			118.57	IntensityL	TSHZ1	Q5DTH5	0.17277115166161555	-1.7557873829519717		-1.3723851757576642
533613	TSHZ1	Q5DTH5;H3BL38	Geiger 2013	mouse	cerebellum	adult			118.57	IntensityL	TSHZ1	Q5DTH5	0.14968062625418282	-1.8992514130714024		-1.515849205877095
533614	TSHZ1	Q5DTH5;H3BL38	Geiger 2013	mouse	olfactory bulb	adult			118.57	IntensityL	TSHZ1	Q5DTH5	0.0007364083421646741	-7.2137257803633315		-6.830323573169024
533615	SEC62	Q8BU14	Geiger 2013	mouse	cortex	adult			45.58	IntensityL	SEC62	Q8BU14	0.0011726528481945152	-6.7484867052065995		-6.365084498012292
533616	HSP90AB1	P11499;Q71LX8	Geiger 2013	mouse	cortex	adult			83.28	IntensityL	HSP90AB1	P11499	7.571835670329411	2.0244355308307296		2.4078377380250373
533617	MSRB3	D3YUC9	Geiger 2013	mouse	olfactory bulb	adult			12.058	IntensityL	MSRB3	D3YUC9	0.0135372425472065	-4.302310684586081		-3.918908477391773
533618	MSRB3	D3YUC9	Geiger 2013	mouse	cerebellum	adult			12.058	IntensityL	MSRB3	D3YUC9	0.0021998300812915237	-6.1193751573772825		-5.735972950182978
533619	MSRB3	D3YUC9	Geiger 2013	mouse	medulla	adult			12.058	IntensityL	MSRB3	D3YUC9	0.014139078634905362	-4.258812780827296		-3.8754105736329887
533620	MSRB3	D3YUC9	Geiger 2013	mouse	cortex	adult			12.058	IntensityL	MSRB3	D3YUC9	0.008787237188871033	-4.7344549296756835		-4.351052722481378
533621	RPS7;GM9493	P62082;Q4FZE6;F6SVV1	Geiger 2013	mouse	olfactory bulb	adult			22.127	IntensityL	RPS7	P62082	0.9622326981639662	-0.038498967583762894		0.34490323961054425
533622	RPS7;GM9493	P62082;Q4FZE6;F6SVV1	Geiger 2013	mouse	midbrain	adult			22.127	IntensityL	RPS7	P62082	2.810040042931211	1.0331987333975778		1.4166009405918851
533623	RPS7;GM9493	P62082;Q4FZE6;F6SVV1	Geiger 2013	mouse	cerebellum	adult			22.127	IntensityL	RPS7	P62082	0.6085752105535054	-0.496634774268805		-0.11323256707449758
533624	RPS7;GM9493	P62082;Q4FZE6;F6SVV1	Geiger 2013	mouse	medulla	adult			22.127	IntensityL	RPS7	P62082	0.7592841164530368	-0.2753792416528434		0.10802296554146372
533625	UFC1	Q9CR09	Geiger 2013	mouse	cortex	adult			19.481	IntensityL	UFC1	Q9CR09	0.7048742549886554	-0.3497358537964306		0.03366635339787648
533626	UFC1	Q9CR09	Geiger 2013	mouse	cerebellum	adult			19.481	IntensityL	UFC1	Q9CR09	0.4422655759050236	-0.8158447268789506		-0.4324425196846433
533627	SVIL	E9PVA9;Q8K4L3;E9Q3Z5;Q8K4L2;E9Q983;F6R6A4	Geiger 2013	mouse	medulla	adult			243.15	IntensityL	SVIL	E9Q983	0.0006607658774520558	-7.32211097532922		-6.938708768134912
533628	UFC1	Q9CR09	Geiger 2013	mouse	midbrain	adult			19.481	IntensityL	UFC1	Q9CR09	1.155804387827006	0.1447965412492452		0.5281987484435526
533629	ZFML;ZNF638	E9QML5;Q61464-4;F8WGM9;Q61464;E9QKZ7;Q61464-5;Q61464-2;E9QKZ8;Q61464-7;E9Q1G5	Geiger 2013	mouse	cerebellum	adult			214.46	IntensityL	ZNF638	Q61464	3.8577558892790616e-05	-10.162839826392393		-9.779437619198081
533630	ZFML;ZNF638	E9QML5;Q61464-4;F8WGM9;Q61464;E9QKZ7;Q61464-5;Q61464-2;E9QKZ8;Q61464-7;E9Q1G5	Geiger 2013	mouse	midbrain	adult			214.46	IntensityL	ZNF638	Q61464	0.003632818068391283	-5.6177466045110895		-5.234344397316783
533631	ZFML;ZNF638	E9QML5;Q61464-4;F8WGM9;Q61464;E9QKZ7;Q61464-5;Q61464-2;E9QKZ8;Q61464-7;E9Q1G5	Geiger 2013	mouse	olfactory bulb	adult			214.46	IntensityL	ZNF638	Q61464	0.0021366250402766558	-6.148527778837246		-5.765125571642939
533632	GATAD2A	E9QMN5;Q8CHY6	Geiger 2013	mouse	cerebellum	adult			67.461	IntensityL	GATAD2A	Q8CHY6	0.0037156665036172506	-5.5951972081243655		-5.211795000930058
533633	SERPINF2	Q5ND36;Q61247;Q5ND35	Geiger 2013	mouse	midbrain	adult			54.971	IntensityL	SERPINF2	Q61247	0.037628257804256215	-3.279999973501829		-2.8965977663075217
533634	SERPINF2	Q5ND36;Q61247;Q5ND35	Geiger 2013	mouse	cerebellum	adult			54.971	IntensityL	SERPINF2	Q61247	0.04736270502981912	-3.0499201736983768		-2.666517966504069
533635	SERPINF2	Q5ND36;Q61247;Q5ND35	Geiger 2013	mouse	medulla	adult			54.971	IntensityL	SERPINF2	Q61247	0.10336293810639548	-2.2695088133998857		-1.8861066062055791
533636	SERPINF2	Q5ND36;Q61247;Q5ND35	Geiger 2013	mouse	cortex	adult			54.971	IntensityL	SERPINF2	Q61247	0.03337245911892592	-3.400024296427993		-3.0166220892336857
533637	LPGAT1	F8WHJ5;E9QL80;Q91YX5;D3YVK0	Geiger 2013	mouse	cerebellum	adult			50.05	IntensityL	LPGAT1	Q91YX5	0.05296775357379595	-2.9380719737304064		-2.554669766536099
533638	EPB4.1L3	Q8BT38	Geiger 2013	mouse	cerebellum	adult			32.957	IntensityL	EPB4.1L3	Q8BT38	0.020447020334660858	-3.889918112015877	EPB4.1L3	-3.5065159048215686
533639	LPGAT1	F8WHJ5;E9QL80;Q91YX5;D3YVK0	Geiger 2013	mouse	midbrain	adult			50.05	IntensityL	LPGAT1	Q91YX5	0.005860239655648999	-5.13956477936104		-4.756162572166732
533640	LPGAT1	F8WHJ5;E9QL80;Q91YX5;D3YVK0	Geiger 2013	mouse	olfactory bulb	adult			50.05	IntensityL	LPGAT1	Q91YX5	0.014779207251996784	-4.214534001436649		-3.8311317942423417
533641	SERBP1	Q9CY58	Geiger 2013	mouse	midbrain	adult			44.714	IntensityL	SERBP1	Q9CY58	0.05380093313798087	-2.922464467392679	SERBP1	-2.539062260198372
533642	SERPINF2	Q5ND36;Q61247;Q5ND35	Geiger 2013	mouse	olfactory bulb	adult			54.971	IntensityL	SERPINF2	Q61247	0.037401447524995364	-3.2860458714337453		-2.902643664239438
533643	ATP2B4	E9Q828;F7AAP4;Q6Q477;Q32ME1	Geiger 2013	mouse	cerebellum	adult			129.26	IntensityL	ATP2B4	E9Q828	0.016691935256221986	-4.092829594991363		-3.7094273877970565
533644	ATP2B4	E9Q828;F7AAP4;Q6Q477;Q32ME1	Geiger 2013	mouse	olfactory bulb	adult			129.26	IntensityL	ATP2B4	E9Q828	0.032504165622627035	-3.4263870248559942		-3.042984817661687
533645	NAA30	E9QMB7;Q8CES0;Q8CES0-2	Geiger 2013	mouse	medulla	adult			39.759	IntensityL	NAA30	Q8CES0	0.004060867128845934	-5.506358749639663		-5.1229565424453565
533646	9030617O03RIK	E9QMK9;Q8BH86;Q8BH86-2	Geiger 2013	mouse	cortex	adult			69.921	IntensityL	9030617O03RIK	Q8BH86	0.01892150879172413	-3.9674559726751397		-3.5840537654808324
533647	9030617O03RIK	E9QMK9;Q8BH86;Q8BH86-2	Geiger 2013	mouse	medulla	adult			69.921	IntensityL	9030617O03RIK	Q8BH86	0.07090753871308474	-2.6463785222801355		-2.262976315085828
533648	NCF2	O70145	Geiger 2013	mouse	olfactory bulb	adult			59.485	IntensityL	NCF2	O70145	0.14196258589242491	-1.9521917357285432		-1.5687895285342357
533649	EPB4.1L3	Q8BT38	Geiger 2013	mouse	medulla	adult			32.957	IntensityL	EPB4.1L3	Q8BT38	0.15317337464009426	-1.8761848315571608	EPB4.1L3	-1.492782624362854
533650	TNRC6C	B1ATC3;B7ZC94;Q3UHC0	Geiger 2013	mouse	medulla	adult			198.21	IntensityL	TNRC6C	Q3UHC0	0.001157188964864266	-6.7617615209739		-6.378359313779592
533651	COG5	Q8C0L8	Geiger 2013	mouse	medulla	adult			91.39	IntensityL	COG5	Q8C0L8	0.34116525322699154	-1.0753883055169622		-0.6919860983226549
533652	MRPL10	A2A714;Q3TBW2;A2A715	Geiger 2013	mouse	olfactory bulb	adult			29.395	IntensityL	MRPL10	Q3TBW2	0.011660353307263142	-4.451560797724413		-4.068158590530106
533653	ATP2B4	E9Q828;F7AAP4;Q6Q477;Q32ME1	Geiger 2013	mouse	midbrain	adult			129.26	IntensityL	ATP2B4	E9Q828	0.03687104843067982	-3.300328631266228		-2.9169264240719213
533654	MRPL10	A2A714;Q3TBW2;A2A715	Geiger 2013	mouse	cerebellum	adult			29.395	IntensityL	MRPL10	Q3TBW2	0.045157624521564944	-3.097596142466707		-2.7141939352724
533655	SOAT1	Q61263	Geiger 2013	mouse	medulla	adult			63.798	IntensityL	SOAT1	Q61263	0.0010077535931300565	-6.900031590475904		-6.516629383281599
533656	MRPS35	Q8BJZ4	Geiger 2013	mouse	cortex	adult			35.975	IntensityL	MRPS35	Q8BJZ4	0.034076723538239234	-3.3791407219526794		-2.995738514758372
533657	APOA2	Q3UKX6	Geiger 2013	mouse	cerebellum	adult			11.309	IntensityL	APOA2	Q3UKX6	0.08601071986721293	-2.4532833408779924		-2.069881133683685
533658	SEC62	Q8BU14	Geiger 2013	mouse	olfactory bulb	adult			45.58	IntensityL	SEC62	Q8BU14	0.003275055744481756	-5.721420388823978		-5.3380181816296695
533659	PHF10	Q9D8M7;Q9D8M7-2;E9QLX5;E9Q5L7	Geiger 2013	mouse	cortex	adult			55.839	IntensityL	PHF10	Q9D8M7	0.002400222221728365	-6.0321939535278295		-5.648791746333521
533660	PHF10	Q9D8M7;Q9D8M7-2;E9QLX5;E9Q5L7	Geiger 2013	mouse	cerebellum	adult			55.839	IntensityL	PHF10	Q9D8M7	0.0030825012951520184	-5.782013902763003		-5.398611695568695
533661	SVIL	E9PVA9;Q8K4L3;E9Q3Z5;Q8K4L2;E9Q983;F6R6A4	Geiger 2013	mouse	cortex	adult			243.15	IntensityL	SVIL	E9Q983	0.0015902134628097474	-6.443887018421706		-6.060484811227398
533662	FRY	E9Q8I9	Geiger 2013	mouse	cerebellum	adult			339.09	IntensityL	FRY	E9Q8I9	0.018239005843218505	-4.004192800030872		-3.6207905928365642
533663	TRAF3	Q60803;Q3UHJ1	Geiger 2013	mouse	cerebellum	adult			64.293	IntensityL	TRAF3	Q60803	0.042135325461322135	-3.1668688055365037		-2.7834665983421965
533664	TRAF3	Q60803;Q3UHJ1	Geiger 2013	mouse	midbrain	adult			64.293	IntensityL	TRAF3	Q60803	0.08412922779771344	-2.4754012361408044		-2.0919990289464967
533665	QRICH1	G3X8R5;Q3UA37	Geiger 2013	mouse	cortex	adult			86.52799999999998	IntensityL	QRICH1	Q3UA37	0.001534835356535061	-6.479332163281978		-6.095929956087669
533666	MRPS35	Q8BJZ4	Geiger 2013	mouse	medulla	adult			35.975	IntensityL	MRPS35	Q8BJZ4	0.034091578222439176	-3.378704898144505		-2.9953026909501976
533667	SF3B4;GM7935	Q8QZY9;E9Q057	Geiger 2013	mouse	cortex	adult			44.355	IntensityL	SF3B4	Q8QZY9	0.3174146797307656	-1.1475462220199235		-0.7641440148256164
533668	SF3B4;GM7935	Q8QZY9;E9Q057	Geiger 2013	mouse	cerebellum	adult			44.355	IntensityL	SF3B4	Q8QZY9	0.42650068035906935	-0.8521413168369759		-0.4687391096426688
533669	SF3B4;GM7935	Q8QZY9;E9Q057	Geiger 2013	mouse	midbrain	adult			44.355	IntensityL	SF3B4	Q8QZY9	0.05232215810163063	-2.9503353245640227		-2.5669331173697154
533670	SF3B4;GM7935	Q8QZY9;E9Q057	Geiger 2013	mouse	olfactory bulb	adult			44.355	IntensityL	SF3B4	Q8QZY9	0.06907327484722388	-2.6725873835518734		-2.2891851763575657
533671	FRY	E9Q8I9	Geiger 2013	mouse	olfactory bulb	adult			339.09	IntensityL	FRY	E9Q8I9	0.0018197313173159689	-6.309066416639865		-5.925664209445557
533672	MRPL11	Q9CQF0	Geiger 2013	mouse	medulla	adult			20.68	IntensityL	MRPL11	Q9CQF0	0.04628142337283349	-3.0730146214504046		-2.6896124142560978
533673	MRPL11	Q9CQF0	Geiger 2013	mouse	cortex	adult			20.68	IntensityL	MRPL11	Q9CQF0	0.024832444842839328	-3.695604221045484		-3.3122020138511767
533674	TNRC6C	B1ATC3;B7ZC94;Q3UHC0	Geiger 2013	mouse	cortex	adult			198.21	IntensityL	TNRC6C	Q3UHC0	0.000607472961208436	-7.406202892038965		-7.022800684844658
533675	LPGAT1	F8WHJ5;E9QL80;Q91YX5;D3YVK0	Geiger 2013	mouse	medulla	adult			50.05	IntensityL	LPGAT1	Q91YX5	0.027316589196359074	-3.6002610984732493		-3.216858891278941
533676	PPP2R4	P58389;Q543N6;A2AWE9;A2AWF0	Geiger 2013	mouse	olfactory bulb	adult			36.71	IntensityL	PPP2R4	P58389	0.7243354652879833	-0.3225006440645316		0.06090156312977558
533677	SF3B4;GM7935	Q8QZY9;E9Q057	Geiger 2013	mouse	medulla	adult			44.355	IntensityL	SF3B4	Q8QZY9	0.13322844112566848	-2.0156900217039406		-1.6322878145096331
533678	MRPL10	A2A714;Q3TBW2;A2A715	Geiger 2013	mouse	medulla	adult			29.395	IntensityL	MRPL10	Q3TBW2	0.03616364430899675	-3.3197009656548677		-2.9362987584605604
533679	SYTL2	Q99N50;Q99N50-4;Q99N50-3;Q99N50-5;Q99N50-11;Q99N50-2;Q99N50-6;Q99N50-8;Q99N50-7	Geiger 2013	mouse	cortex	adult			106.8	IntensityL	SYTL2	Q99N50	0.0005201882346393432	-7.561319822200217		-7.177917615005912
533680	SYTL2	Q99N50;Q99N50-4;Q99N50-3;Q99N50-5;Q99N50-11;Q99N50-2;Q99N50-6;Q99N50-8;Q99N50-7	Geiger 2013	mouse	medulla	adult			106.8	IntensityL	SYTL2	Q99N50	0.0009458001100209037	-6.9634793114287445		-6.580077104234438
533681	MYO6	E9PVU0;E9Q174;E9Q175;E9Q3L1;E9QQ82;Q64331	Geiger 2013	mouse	midbrain	adult			146.31	IntensityL	MYO6	E9Q175	0.05501143386917736	-2.9002142268249957		-2.516812019630688
533682	ATOX1	O08997	Geiger 2013	mouse	midbrain	adult			7.3384	IntensityL	ATOX1	O08997	6.752894154804079	1.9099711766662384		2.293373383860546
533683	ATOX1	O08997	Geiger 2013	mouse	olfactory bulb	adult			7.3384	IntensityL	ATOX1	O08997	3.872546135840533	1.3539122069475469		1.7373144141418535
533684	DOCK1	Q8BUR4;Q8BUR4-2	Geiger 2013	mouse	olfactory bulb	adult			215.08	IntensityL	DOCK1	Q8BUR4	0.006172276388084483	-5.0876875645239625		-4.704285357329656
533685	DOCK1	Q8BUR4;Q8BUR4-2	Geiger 2013	mouse	midbrain	adult			215.08	IntensityL	DOCK1	Q8BUR4	0.006576722087635296	-5.024218820742669		-4.6408166135483615
533686	DOCK1	Q8BUR4;Q8BUR4-2	Geiger 2013	mouse	cerebellum	adult			215.08	IntensityL	DOCK1	Q8BUR4	0.050245993136324926	-2.99082447380284		-2.6074222666085327
533687	MYO6	E9PVU0;E9Q174;E9Q175;E9Q3L1;E9QQ82;Q64331	Geiger 2013	mouse	olfactory bulb	adult			146.31	IntensityL	MYO6	E9Q175	0.3228677578052184	-1.1305124581538375		-0.7471102509595302
533688	SNRK	Q8VDU5;D3Z1F6	Geiger 2013	mouse	olfactory bulb	adult			81.91199999999998	IntensityL	SNRK	Q8VDU5	0.09864432849811647	-2.3162345393155435		-1.9328323321212357
533689	SNRK	Q8VDU5;D3Z1F6	Geiger 2013	mouse	midbrain	adult			81.91199999999998	IntensityL	SNRK	Q8VDU5	0.0053555756826140655	-5.229617077104412		-4.8462148699101055
533690	MYO6	E9PVU0;E9Q174;E9Q175;E9Q3L1;E9QQ82;Q64331	Geiger 2013	mouse	cerebellum	adult			146.31	IntensityL	MYO6	E9Q175	0.09930337790203617	-2.309575691369236		-1.9261734841749285
533691	SNRK	Q8VDU5;D3Z1F6	Geiger 2013	mouse	cerebellum	adult			81.91199999999998	IntensityL	SNRK	Q8VDU5	0.06140607072791975	-2.7902465769263096		-2.4068443697320023
533692	SNRK	Q8VDU5;D3Z1F6	Geiger 2013	mouse	cortex	adult			81.91199999999998	IntensityL	SNRK	Q8VDU5	0.0007646643170242839	-7.176073621714638		-6.7926714145203295
533693	NAP1L1	E9PW66;P28656;Q8BSH9	Geiger 2013	mouse	cortex	adult			48.542	IntensityL	NAP1L1	P28656	1.403771481787559	0.3391625300968321		0.7225647372911395
533694	TCEB1	P83940	Geiger 2013	mouse	medulla	adult			12.473	IntensityL	TCEB1	P83940	2.9325043212180724	1.075856775105558		1.4592589822998652
533695	TCEB1	P83940	Geiger 2013	mouse	cerebellum	adult			12.473	IntensityL	TCEB1	P83940	2.0244118012891548	0.7052791898651745		1.0886813970594815
533696	TCEB1	P83940	Geiger 2013	mouse	midbrain	adult			12.473	IntensityL	TCEB1	P83940	3.3778268811494465	1.2172325681526943		1.6006347753470018
533697	DEPTOR	B2ZRS3;Q570Y9;B2ZRS5;Q570Y9-3;B2ZRS7;Q570Y9-2	Geiger 2013	mouse	cerebellum	adult			46.119	IntensityL	DEPTOR	Q570Y9	0.0063051896489810105	-5.066382230877098		-4.682980023682791
533698	DPYSL3	E9PWE8	Geiger 2013	mouse	cortex	adult			73.884	IntensityL	DPYSL3	E9PWE8	1.1727260541451756	0.15933099946770302		0.5427332066620103
533699	DPYSL3	E9PWE8	Geiger 2013	mouse	medulla	adult			73.884	IntensityL	DPYSL3	E9PWE8	2.2828834751826745	0.8254393260272237		1.208841533221531
533700	DPYSL3	E9PWE8	Geiger 2013	mouse	cerebellum	adult			73.884	IntensityL	DPYSL3	E9PWE8	1.2274697934835477	0.20495497222371006		0.5883571794180171
533701	SNRK	Q8VDU5;D3Z1F6	Geiger 2013	mouse	medulla	adult			81.91199999999998	IntensityL	SNRK	Q8VDU5	0.01639585430425045	-4.110726762434025		-3.7273245552397176
533702	TPPP	Q3URG1;Q7TQD2	Geiger 2013	mouse	olfactory bulb	adult			23.574	IntensityL	TPPP	Q7TQD2	3.4172299430615785	1.2288302647120397		1.6122324719063466
533703	DOCK1	Q8BUR4;Q8BUR4-2	Geiger 2013	mouse	cortex	adult			215.08	IntensityL	DOCK1	Q8BUR4	0.0022924040641396537	-6.078154202412826		-5.6947519952185175
533704	SNF8	Q9CZ28;A2A6M1	Geiger 2013	mouse	medulla	adult			28.886	IntensityL	SNF8	Q9CZ28	0.09592377163976086	-2.344201448354506		-1.9607992411601989
533705	DPM1	A2BDX1;O70152;A2BDX2	Geiger 2013	mouse	medulla	adult			29.174	IntensityL	DPM1	O70152	0.0210808740212668	-3.8593890940590745		-3.475986886864767
533706	COG5	Q8C0L8	Geiger 2013	mouse	olfactory bulb	adult			91.39	IntensityL	COG5	Q8C0L8	0.02044510742973037	-3.890011670607052		-3.5066094634127443
533707	COG5	Q8C0L8	Geiger 2013	mouse	midbrain	adult			91.39	IntensityL	COG5	Q8C0L8	0.0280414262389468	-3.5740723536675447		-3.1906701464732383
533708	COG5	Q8C0L8	Geiger 2013	mouse	cerebellum	adult			91.39	IntensityL	COG5	Q8C0L8	0.042118115534743074	-3.167277333107959		-2.7838751259136516
533709	MRPL10	A2A714;Q3TBW2;A2A715	Geiger 2013	mouse	cortex	adult			29.395	IntensityL	MRPL10	Q3TBW2	0.006296760883620335	-5.067719923259837		-4.6843177160655305
533710	EPB4.1L3	E9QN88;Q9WV92-7	Geiger 2013	mouse	olfactory bulb	adult			95.676	IntensityL	EPB4.1L3	Q9WV92	0.008669182259999068	-4.747980810977149		-4.364578603782841
533711	GOT2	P05202	Geiger 2013	mouse	cortex	adult			47.411	IntensityL	GOT2	P05202	5.274096788210586	1.6628074397176842		2.0462096469119917
533712	GOT2	P05202	Geiger 2013	mouse	medulla	adult			47.411	IntensityL	GOT2	P05202	19.58274532160012	2.9746488377743083		3.358051044968615
533713	GOT2	P05202	Geiger 2013	mouse	cerebellum	adult			47.411	IntensityL	GOT2	P05202	15.143122900835323	2.7175464949579164		3.100948702152224
533714	GOT2	P05202	Geiger 2013	mouse	midbrain	adult			47.411	IntensityL	GOT2	P05202	7.81238151031217	2.0557098482674623		2.43911205546177
533715	COG5	Q8C0L8	Geiger 2013	mouse	cortex	adult			91.39	IntensityL	COG5	Q8C0L8	0.0018731161303879203	-6.280151855099528		-5.896749647905223
533716	SYTL2	Q99N50;Q99N50-4;Q99N50-3;Q99N50-5;Q99N50-11;Q99N50-2;Q99N50-6;Q99N50-8;Q99N50-7	Geiger 2013	mouse	cerebellum	adult			106.8	IntensityL	SYTL2	Q99N50	0.0013002876711306658	-6.64516975350954		-6.261767546315233
533717	EPB4.1L3	E9QN88;Q9WV92-7	Geiger 2013	mouse	cortex	adult			95.676	IntensityL	EPB4.1L3	Q9WV92	0.05016160700089842	-2.9925053456726864		-2.609103138478379
533718	EPB4.1L3	E9QN88;Q9WV92-7	Geiger 2013	mouse	medulla	adult			95.676	IntensityL	EPB4.1L3	Q9WV92	0.28027637916699416	-1.2719790941910718	EPB4.1L3	-0.8885768869967645
533719	EPB4.1L3	E9QN88;Q9WV92-7	Geiger 2013	mouse	cerebellum	adult			95.676	IntensityL	EPB4.1L3	Q9WV92	0.018824742865895	-3.972583164571672	EPB4.1L3	-3.5891809573773648
533720	AFAP1L2	Q5DTU0-2;Q5DTU0	Geiger 2013	mouse	medulla	adult			94.119	IntensityL	AFAP1L2	Q5DTU0	0.002474226489164216	-6.001827461439666		-5.618425254245358
533721	RNF20	Q5DTM8;Q5DTM8-2;A2AIR2	Geiger 2013	mouse	olfactory bulb	adult			113.52	IntensityL	RNF20	Q5DTM8	0.00959035729610231	-4.646997133627295		-4.263594926432988
533722	ACTR2	P61161;Q5SW83	Geiger 2013	mouse	cerebellum	adult			44.76	IntensityL	ACTR2	P61161	2.909759832576456	1.0680705460167998		1.4514727532111071
533723	RNASET2	Q5FWA0;Q9CQ01	Geiger 2013	mouse	cerebellum	adult			29.608	IntensityL	RNASET2	Q9CQ01	0.015637667749786432	-4.158072675842238		-3.77467046864793
533724	TCEB1	P83940	Geiger 2013	mouse	cortex	adult			12.473	IntensityL	TCEB1	P83940	6.901679559277596	1.931764796370796		2.3151670035651017
533725	SNF8	Q9CZ28;A2A6M1	Geiger 2013	mouse	cortex	adult			28.886	IntensityL	SNF8	Q9CZ28	0.6565432426903264	-0.4207667188779417		-0.03736451168363431
533726	HCFC2	G5E837;F6T088;Q9D968	Geiger 2013	mouse	olfactory bulb	adult			79.434	IntensityL	HCFC2	G5E837	0.0003845192711569297	-7.863516650230513		-7.4801144430362045
533727	AAMP	Q3TJ22	Geiger 2013	mouse	medulla	adult			46.894	IntensityL	AAMP	Q3TJ22	0.009332109291707271	-4.674294213392684		-4.290892006198376
533728	MORC3	Q6A0C2	Geiger 2013	mouse	olfactory bulb	adult			110.86	IntensityL	MORC3	Q6A0C2	0.0011898393760201465	-6.7339369591033975		-6.35053475190909
533729	IFI204	P15092;P15092-2;E9QLE0;E9QKL6	Geiger 2013	mouse	midbrain	adult			71.65	IntensityL	IFI204	P15092	0.001568306814238972	-6.457758703848975		-6.0743564966546675
533730	BTAF1	E9QAE3	Geiger 2013	mouse	cerebellum	adult			207.05	IntensityL	BTAF1	E9QAE3	0.0010827363010107963	-6.828263829983013		-6.4448616227887054
533731	BTAF1	E9QAE3	Geiger 2013	mouse	midbrain	adult			207.05	IntensityL	BTAF1	E9QAE3	0.0014228096973250169	-6.555121702250411		-6.171719495056102
533732	BTAF1	E9QAE3	Geiger 2013	mouse	olfactory bulb	adult			207.05	IntensityL	BTAF1	E9QAE3	0.0047483944463214	-5.349948729375041		-4.9665465221807334
533733	PTPRZ1	B9EKR1	Geiger 2013	mouse	cortex	adult			254.4	IntensityL	PTPRZ1	B9EKR1	0.5162849670314523	-0.6610964042520776		-0.27769419705777043
533734	PTPRZ1	B9EKR1	Geiger 2013	mouse	cerebellum	adult			254.4	IntensityL	PTPRZ1	B9EKR1	0.9918074994408912	-0.00822624351095309		0.3751759636833541
533735	ATP6V1B2	P62814	Geiger 2013	mouse	olfactory bulb	adult			56.55	IntensityL	ATP6V1B2	P62814	7.884057585311633	2.064842693336812		2.4482449005311198
533736	PTPRZ1	B9EKR1	Geiger 2013	mouse	midbrain	adult			254.4	IntensityL	PTPRZ1	B9EKR1	0.4239026342030329	-0.8582514864342362		-0.4748492792399288
533737	PTPRZ1	B9EKR1	Geiger 2013	mouse	olfactory bulb	adult			254.4	IntensityL	PTPRZ1	B9EKR1	0.6296937413596999	-0.4625217026194121		-0.07911949542510488
533738	TANC1	Q0VGY8;E9QAF9;D3Z737	Geiger 2013	mouse	cortex	adult			200.8	IntensityL	TANC1	Q0VGY8	0.0002478786764788372	-8.302571139247068		-7.91916893205276
533739	BTAF1	E9QAE3	Geiger 2013	mouse	cortex	adult			207.05	IntensityL	BTAF1	E9QAE3	0.00012662038796699951	-8.974317018826774		-8.590914811632466
533740	TANC1	Q0VGY8;E9QAF9;D3Z737	Geiger 2013	mouse	medulla	adult			200.8	IntensityL	TANC1	Q0VGY8	0.001950832424148709	-6.2394991133167865		-5.8560969061224775
533741	HSCB	Q8K3A0	Geiger 2013	mouse	medulla	adult			26.645	IntensityL	HSCB	Q8K3A0	0.07235023266640779	-2.6262366100645105		-2.242834402870203
533742	HSCB	Q8K3A0	Geiger 2013	mouse	cerebellum	adult			26.645	IntensityL	HSCB	Q8K3A0	0.05556449338876264	-2.890210889838397		-2.5068086826440896
533743	HSCB	Q8K3A0	Geiger 2013	mouse	midbrain	adult			26.645	IntensityL	HSCB	Q8K3A0	0.2028277854936694	-1.5953980073124108		-1.2119958001181037
533744	HSCB	Q8K3A0	Geiger 2013	mouse	olfactory bulb	adult			26.645	IntensityL	HSCB	Q8K3A0	0.0954591230445904	-2.349057154073544		-1.9656549468792368
533745	NCAM1	P13595;F7C5V8;E9QB01;P13595-2;F6RLF6;E9Q589;P13595-3;F7C5W6;P13595-4;F7CRA9	Geiger 2013	mouse	cerebellum	adult			119.43	IntensityL	NCAM1	P13595	1.7784459447946928	0.5757399182389323		0.9591421254332396
533746	PRKACA	P05132;P05132-2	Geiger 2013	mouse	midbrain	adult			40.57	IntensityL	PRKACA	P05132	0.6601048435089559	-0.4153566027761465		-0.0319543955818391
533747	ZHX3	Q3UPQ8;Q8C0Q2	Geiger 2013	mouse	olfactory bulb	adult			104.34	IntensityL	ZHX3	Q8C0Q2	0.0018275363806232587	-6.3047864592207015		-5.921384252026392
533748	ARID1A	E9QAQ7;A2BH40;A2BH40-3;A2BH40-2;A2BH40-4	Geiger 2013	mouse	midbrain	adult			242.67	IntensityL	ARID1A	A2BH40	0.006314325448473448	-5.064934346228934		-4.681532139034626
533749	ZHX3	Q3UPQ8;Q8C0Q2	Geiger 2013	mouse	cerebellum	adult			104.34	IntensityL	ZHX3	Q8C0Q2	0.004557309118042589	-5.391022935329149		-5.007620728134841
533750	TANC1	Q0VGY8;E9QAF9;D3Z737	Geiger 2013	mouse	midbrain	adult			200.8	IntensityL	TANC1	Q0VGY8	0.0010680146979920569	-6.841953776373985		-6.4585515691796775
533751	ZHX3	Q3UPQ8;Q8C0Q2	Geiger 2013	mouse	medulla	adult			104.34	IntensityL	ZHX3	Q8C0Q2	0.0027959447441744762	-5.879585217261334		-5.496183010067028
533752	TRAPPC2	Q5J9A9;Q9CQP2	Geiger 2013	mouse	cortex	adult			16.441	IntensityL	TRAPPC2	Q9CQP2	0.8478695458573667	-0.16502849245677606		0.2183737147375311
533753	TRAPPC2	Q5J9A9;Q9CQP2	Geiger 2013	mouse	cerebellum	adult			16.441	IntensityL	TRAPPC2	Q9CQP2	0.18728499154826936	-1.6751238032911997		-1.2917215960968926
533754	GATAD2A	E9QMN5;Q8CHY6	Geiger 2013	mouse	olfactory bulb	adult			67.461	IntensityL	GATAD2A	Q8CHY6	0.006984340723504505	-4.964084675336953		-4.580682468142647
533755		P18872-2	Geiger 2013	mouse	cortex	adult			40.036	IntensityL	GNAO1	P18872	3.6132059457411256	1.2845954518532308		1.667997659047538
533756		P18872-2	Geiger 2013	mouse	medulla	adult			40.036	IntensityL	GNAO1	P18872	4.7714623035687165	1.5626528205125616	attention#P18872-2	1.9460550277068693
533757		P18872-2	Geiger 2013	mouse	cerebellum	adult			40.036	IntensityL	GNAO1	P18872	10.2739102360266	2.3296076950034625		2.7130099021977703
533758	MRPS35	Q8BJZ4	Geiger 2013	mouse	cerebellum	adult			35.975	IntensityL	MRPS35	Q8BJZ4	0.05386310032700015	-2.9213096305557587		-2.537907423361452
533759	ATG16L1	G9M4M6;Q8C0J2-3;Q8C0J2;F8WJH9;Q8C0J2-5;Q3TDQ5;Q8C0J2-2;Q8C0J2-4;E9Q056	Geiger 2013	mouse	cerebellum	adult			69.83	IntensityL	ATG16L1	Q8C0J2	0.1079255895156524	-2.226313275284007		-1.8429110680897
533760	MRPS35	Q8BJZ4	Geiger 2013	mouse	midbrain	adult			35.975	IntensityL	MRPS35	Q8BJZ4	0.014658035015298996	-4.222766628663008		-3.8393644214687006
533761	MRPS35	Q8BJZ4	Geiger 2013	mouse	olfactory bulb	adult			35.975	IntensityL	MRPS35	Q8BJZ4	0.15149518206428592	-1.887201456094262		-1.5037992488999548
533762	AHI1	E9QP54;Q8K3E5;Q8K3E5-2	Geiger 2013	mouse	midbrain	adult			119.68	IntensityL	AHI1	Q8K3E5	0.06891764484265216	-2.6748430402415813		-2.2914408330472726
533763	TRAPPC2	Q5J9A9;Q9CQP2	Geiger 2013	mouse	medulla	adult			16.441	IntensityL	TRAPPC2	Q9CQP2	0.2925876040565053	-1.2289911561038305		-0.8455889489095229
533764	SOWAHC	Q8C0J6	Geiger 2013	mouse	midbrain	adult			54.937	IntensityL	SOWAHC	Q8C0J6	0.02178927336812553	-3.826337477615799		-3.4429352704214917
533765	SOWAHC	Q8C0J6	Geiger 2013	mouse	medulla	adult			54.937	IntensityL	SOWAHC	Q8C0J6	0.002110609108147038	-6.1607786963063695		-5.777376489112061
533766	SOWAHC	Q8C0J6	Geiger 2013	mouse	cortex	adult			54.937	IntensityL	SOWAHC	Q8C0J6	0.01880203789026231	-3.9737900166027096		-3.5903878094084023
533767	ATG16L1	G9M4M6;Q8C0J2-3;Q8C0J2;F8WJH9;Q8C0J2-5;Q3TDQ5;Q8C0J2-2;Q8C0J2-4;E9Q056	Geiger 2013	mouse	olfactory bulb	adult			69.83	IntensityL	ATG16L1	Q8C0J2	0.03316972772997627	-3.406117634378352		-3.0227154271840444
533768	ATG16L1	G9M4M6;Q8C0J2-3;Q8C0J2;F8WJH9;Q8C0J2-5;Q3TDQ5;Q8C0J2-2;Q8C0J2-4;E9Q056	Geiger 2013	mouse	midbrain	adult			69.83	IntensityL	ATG16L1	Q8C0J2	0.0667192323245631	-2.7072620269246515		-2.323859819730344
533769	RAPGEF5	Q8C0Q9;Q8C0Q9-2;Q8C0Q9-3	Geiger 2013	mouse	cerebellum	adult			93.724	IntensityL	RAPGEF5	Q8C0Q9	0.01648543974512831	-4.105277727343902		-3.7218755201495934
533770	RAPGEF5	Q8C0Q9;Q8C0Q9-2;Q8C0Q9-3	Geiger 2013	mouse	medulla	adult			93.724	IntensityL	RAPGEF5	Q8C0Q9	0.009573249173510113	-4.64878261457675		-4.265380407382444
533771	RAPGEF5	Q8C0Q9;Q8C0Q9-2;Q8C0Q9-3	Geiger 2013	mouse	cortex	adult			93.724	IntensityL	RAPGEF5	Q8C0Q9	0.001715428836403346	-6.36809217924066		-5.984689972046352
533772	PTPRZ1	B9EKR1	Geiger 2013	mouse	medulla	adult			254.4	IntensityL	PTPRZ1	B9EKR1	0.5555292314828867	-0.5878340493555485		-0.2044318421612412
533773	TRAPPC2	Q5J9A9;Q9CQP2	Geiger 2013	mouse	midbrain	adult			16.441	IntensityL	TRAPPC2	Q9CQP2	0.2821732317194943	-1.2652340997694758		-0.8818318925751687
533774	SOWAHC	Q8C0J6	Geiger 2013	mouse	cerebellum	adult			54.937	IntensityL	SOWAHC	Q8C0J6	0.010369817833234329	-4.568855823603355		-4.185453616409048
533775	ZHX3	Q3UPQ8;Q8C0Q2	Geiger 2013	mouse	cortex	adult			104.34	IntensityL	ZHX3	Q8C0Q2	0.0020904996665064017	-6.170352166695817		-5.786949959501508
533776	AGPS	A2AL50;Q8C0I1;H3BKN2;A2AL49	Geiger 2013	mouse	cortex	adult			74.342	IntensityL	AGPS	A2AL50	0.010922444302522543	-4.5169354964858535		-4.133533289291546
533777	TAF4A	E9QAP7;F6W8W7;E9Q2V4	Geiger 2013	mouse	cerebellum	adult			105.31	IntensityL	TAF4A	E9QAP7	0.005559865202879115	-5.192181415100029		-4.808779207905721
533778	EIF2A	Q8BJW6;Q8BJW6-2;D3YZZ6	Geiger 2013	mouse	olfactory bulb	adult			64.403	IntensityL	EIF2A	Q8BJW6	0.03524403808423126	-3.3454588963905842		-2.9620566891962765
533779	CD99L2	Q8BIF0;A2AP74;Q8BIF0-2	Geiger 2013	mouse	olfactory bulb	adult			25.463	IntensityL	CD99L2	Q8BIF0	0.01369745426677437	-4.290545283358199		-3.907143076163892
533780	CD99L2	Q8BIF0;A2AP74;Q8BIF0-2	Geiger 2013	mouse	midbrain	adult			25.463	IntensityL	CD99L2	Q8BIF0	0.16206299819531006	-1.81977014159428		-1.4363679343999731
533781	CD99L2	Q8BIF0;A2AP74;Q8BIF0-2	Geiger 2013	mouse	cerebellum	adult			25.463	IntensityL	CD99L2	Q8BIF0	0.05778104754021213	-2.85109445430202		-2.4676922471077125
533782	CD99L2	Q8BIF0;A2AP74;Q8BIF0-2	Geiger 2013	mouse	medulla	adult			25.463	IntensityL	CD99L2	Q8BIF0	0.22765276037066184	-1.4799337917722817		-1.0965315845779742
533783	CD99L2	Q8BIF0;A2AP74;Q8BIF0-2	Geiger 2013	mouse	cortex	adult			25.463	IntensityL	CD99L2	Q8BIF0	0.125988618204711	-2.0715637078194566		-1.6881615006251494
533784	PAOX	Q8C0L6;Q3TXR6	Geiger 2013	mouse	midbrain	adult			55.44600000000001	IntensityL	PAOX	Q8C0L6	0.04270816191970563	-3.1533652313530087		-2.7699630241587014
533785	PPP2R4	P58389;Q543N6;A2AWE9;A2AWF0	Geiger 2013	mouse	cortex	adult			36.71	IntensityL	PPP2R4	P58389	1.8420123823741208	0.6108586600548862		0.9942608672491936
533786	AHI1	E9QP54;Q8K3E5;Q8K3E5-2	Geiger 2013	mouse	medulla	adult			119.68	IntensityL	AHI1	Q8K3E5	0.02294546471357906	-3.7746349779702446		-3.3912327707759373
533787	EIF2A	Q8BJW6;Q8BJW6-2;D3YZZ6	Geiger 2013	mouse	midbrain	adult			64.403	IntensityL	EIF2A	Q8BJW6	0.006711072441794472	-5.003996513378455		-4.620594306184148
533788	PPP2R4	P58389;Q543N6;A2AWE9;A2AWF0	Geiger 2013	mouse	medulla	adult			36.71	IntensityL	PPP2R4	P58389	2.0015283123188112	0.6939110449006867		1.077313252094994
533789	NCF2	O70145	Geiger 2013	mouse	cortex	adult			59.485	IntensityL	NCF2	O70145	0.006689602906153564	-5.007200762933468		-4.62379855573916
533790	PPP2R4	P58389;Q543N6;A2AWE9;A2AWF0	Geiger 2013	mouse	midbrain	adult			36.71	IntensityL	PPP2R4	P58389	1.7787801708224336	0.5759278320897033		0.9593300392840108
533791	NCF2	O70145	Geiger 2013	mouse	cerebellum	adult			59.485	IntensityL	NCF2	O70145	0.0005185691460006907	-7.564437181421938		-7.181034974227631
533792	DPM1	A2BDX1;O70152;A2BDX2	Geiger 2013	mouse	cortex	adult			29.174	IntensityL	DPM1	O70152	0.04557439785897421	-3.0884091705952184		-2.705006963400911
533793	KLC1	Q8CD76;D3Z5T6;Q7TNF4;E9Q7C9;E9QKS0;E9QM07;Q5UE59;O88447	Geiger 2013	mouse	olfactory bulb	adult			69.494	IntensityL	KLC1	O88447	1.1010024697837433	0.09622110095668564		0.4796233081509929
533794	RNGTT	O55236;Q3UA94;Q9DCC1;Q3TUK6	Geiger 2013	mouse	cerebellum	adult			68.683	IntensityL	RNGTT	O55236	0.003386400623160136	-5.68798768473911		-5.304585477544803
533795	FRY	E9Q8I9	Geiger 2013	mouse	medulla	adult			339.09	IntensityL	FRY	E9Q8I9	0.004412905311682589	-5.423222005602335		-5.039819798408027
533796	GVIN1	F8WJ19;Q80SU7	Geiger 2013	mouse	medulla	adult			280.78	IntensityL	GVIN1	Q80SU7	5.154880538864842e-05	-9.872981521607873		-9.489579314413568
533797	IFI204	P15092;P15092-2;E9QLE0;E9QKL6	Geiger 2013	mouse	cortex	adult			71.65	IntensityL	IFI204	P15092	0.00017881395733142913	-8.629164637133725		-8.245762429939418
533798	PPP2R4	P58389;Q543N6;A2AWE9;A2AWF0	Geiger 2013	mouse	cerebellum	adult			36.71	IntensityL	PPP2R4	P58389	1.3283953520684044	0.28397171161972656		0.6673739188140337
533799	EIF2A	Q8BJW6;Q8BJW6-2;D3YZZ6	Geiger 2013	mouse	cerebellum	adult			64.403	IntensityL	EIF2A	Q8BJW6	0.020065086552506883	-3.9087739616664363		-3.5253717544721286
533800	EIF2A	Q8BJW6;Q8BJW6-2;D3YZZ6	Geiger 2013	mouse	medulla	adult			64.403	IntensityL	EIF2A	Q8BJW6	0.03585344977210153	-3.328315488613497		-2.9449132814191903
533801	EIF2A	Q8BJW6;Q8BJW6-2;D3YZZ6	Geiger 2013	mouse	cortex	adult			64.403	IntensityL	EIF2A	Q8BJW6	0.004219022377643579	-5.468151841837983		-5.084749634643677
533802	TAF4A	E9QAP7;F6W8W7;E9Q2V4	Geiger 2013	mouse	olfactory bulb	adult			105.31	IntensityL	TAF4A	E9QAP7	0.0006523241598889237	-7.334968941845777		-6.95156673465147
533803	ARID1A	E9QAQ7;A2BH40;A2BH40-3;A2BH40-2;A2BH40-4	Geiger 2013	mouse	cortex	adult			242.67	IntensityL	ARID1A	A2BH40	0.0021290685709400487	-6.152070685538713		-5.768668478344405
533804	ARID1A	E9QAQ7;A2BH40;A2BH40-3;A2BH40-2;A2BH40-4	Geiger 2013	mouse	medulla	adult			242.67	IntensityL	ARID1A	A2BH40	0.0028196125703612266	-5.871155789867219		-5.487753582672911
533805	ARID1A	E9QAQ7;A2BH40;A2BH40-3;A2BH40-2;A2BH40-4	Geiger 2013	mouse	cerebellum	adult			242.67	IntensityL	ARID1A	A2BH40	0.009386299568493937	-4.668504145595269		-4.2851019384009605
533806	HIGD1A	Q1XG81;Q9JLR9	Geiger 2013	mouse	olfactory bulb	adult			10.425	IntensityL	HIGD1A	Q9JLR9	0.001796962284274457	-6.3216576595620975		-5.938255452367788
533807	ATP6V1B2	P62814	Geiger 2013	mouse	midbrain	adult			56.55	IntensityL	ATP6V1B2	P62814	5.952170482559497	1.7837559400237322		2.1671581472180392
533808	GNAO1	P18872;Q543S2	Geiger 2013	mouse	olfactory bulb	adult			40.084	IntensityL	GNAO1	P18872	0.1344996056394422	-2.0061940119932986	GNAO1	-1.622791804798991
533809	GNAO1	P18872;Q543S2	Geiger 2013	mouse	medulla	adult			40.084	IntensityL	GNAO1	P18872	0.0030983013142039787	-5.7769012808377225	GNAO1	-5.393499073643415
533810	ARID1A	E9QAQ7;A2BH40;A2BH40-3;A2BH40-2;A2BH40-4	Geiger 2013	mouse	olfactory bulb	adult			242.67	IntensityL	ARID1A	A2BH40	0.01359662765155046	-4.297933483786742		-3.9145312765924336
533811	TPRKB	Q8QZZ7;G3X9K8;D3Z5E8	Geiger 2013	mouse	cerebellum	adult			19.556	IntensityL	TPRKB	Q8QZZ7	0.046667534006939085	-3.0647065593506766		-2.6813043521563698
533812	TPRKB	Q8QZZ7;G3X9K8;D3Z5E8	Geiger 2013	mouse	medulla	adult			19.556	IntensityL	TPRKB	Q8QZZ7	0.009662312388469657	-4.6395222817156085		-4.2561200745213
533813	CD97	E9QJS7;Q9Z0M6;E9QMJ5;Q9Z0M6-3;Q9Z0M6-2;Q9DC42	Geiger 2013	mouse	cortex	adult			90.427	IntensityL	CD97	Q9Z0M6	0.0010340734794214376	-6.874249442150525		-6.490847234956218
533814	PRKACA	P05132;P05132-2	Geiger 2013	mouse	cortex	adult			40.57	IntensityL	PRKACA	P05132	0.1649362844676194	-1.8021960344001988		-1.4187938272058915
533815	PRKACA	P05132;P05132-2	Geiger 2013	mouse	medulla	adult			40.57	IntensityL	PRKACA	P05132	0.4549804800554544	-0.7875007619284832		-0.4040985547341758
533816	PRKACA	P05132;P05132-2	Geiger 2013	mouse	cerebellum	adult			40.57	IntensityL	PRKACA	P05132	1.1876241806469456	0.17195482463564105		0.5553570318299483
533817	ZFML;ZNF638	E9QML5;Q61464-4;F8WGM9;Q61464;E9QKZ7;Q61464-5;Q61464-2;E9QKZ8;Q61464-7;E9Q1G5	Geiger 2013	mouse	cortex	adult			214.46	IntensityL	ZNF638	Q61464	0.00354759747257516	-5.641484672894534		-5.258082465700227
533818	9030617O03RIK	E9QMK9;Q8BH86;Q8BH86-2	Geiger 2013	mouse	midbrain	adult			69.921	IntensityL	9030617O03RIK	Q8BH86	0.06507227899129586	-2.732256642401824		-2.3488544352075174
533819	SVIL	E9PVA9;Q8K4L3;E9Q3Z5;Q8K4L2;E9Q983;F6R6A4	Geiger 2013	mouse	olfactory bulb	adult			243.15	IntensityL	SVIL	E9Q983	0.008544397010606409	-4.762479531246644		-4.3790773240523375
533820	9030617O03RIK	E9QMK9;Q8BH86;Q8BH86-2	Geiger 2013	mouse	cerebellum	adult			69.921	IntensityL	9030617O03RIK	Q8BH86	0.08531120347118311	-2.461449491125717		-2.07804728393141
533821	KLC1	Q8CD76;D3Z5T6;Q7TNF4;E9Q7C9;E9QKS0;E9QM07;Q5UE59;O88447	Geiger 2013	mouse	midbrain	adult			69.494	IntensityL	KLC1	O88447	0.14354854063920947	-1.9410820386861103		-1.5576798314918032
533822	GOT2	P05202	Geiger 2013	mouse	olfactory bulb	adult			47.411	IntensityL	GOT2	P05202	26.4399718330876	3.2748769496685317		3.6582791568628377
533823	IFI204	P15092;P15092-2;E9QLE0;E9QKL6	Geiger 2013	mouse	olfactory bulb	adult			71.65	IntensityL	IFI204	P15092	0.0034122721161601683	-5.680376899848089		-5.296974692653782
533824	ERO1L	Q4FK57;Q8R180	Geiger 2013	mouse	cortex	adult			54.084	IntensityL	ERO1L	Q8R180	0.02163607576123644	-3.833393183350485		-3.4499909761561782
533825	UAP1	Q3UHZ7;Q91YN5;Q91YN5-3;Q91YN5-2	Geiger 2013	mouse	cerebellum	adult			58.582	IntensityL	UAP1	Q91YN5	0.06918330668523377	-2.670995678332187		-2.2875934711378796
533826	DDX58	Q6Q899;E9Q0T5;A2AP29;Q6Q899-2	Geiger 2013	mouse	cerebellum	adult			105.97	IntensityL	DDX58	Q6Q899	0.009882594740331685	-4.616980176162767		-4.23357796896846
533827	MMAA	Q8C7H1	Geiger 2013	mouse	midbrain	adult			45.932	IntensityL	MMAA	Q8C7H1	0.03456913193500758	-3.3647941357194537		-2.9813919285251482
533828	MMAA	Q8C7H1	Geiger 2013	mouse	medulla	adult			45.932	IntensityL	MMAA	Q8C7H1	0.029642860771697237	-3.518533965948003		-3.135131758753696
533829	MMAA	Q8C7H1	Geiger 2013	mouse	cortex	adult			45.932	IntensityL	MMAA	Q8C7H1	0.009734914378354958	-4.632036435434971		-4.2486342282406655
533830	NAV1	Q8CH77;Q8CH77-2;Q8CH77-3;Q8CH77-4	Geiger 2013	mouse	olfactory bulb	adult			202.37	IntensityL	NAV1	Q8CH77	0.017480782771178996	-4.046653128797488		-3.663250921603181
533831	STAT2	E9Q5T9;Q9QXJ2;E9QJX9;Q9WVL2;E9Q0H3	Geiger 2013	mouse	medulla	adult			105.55	IntensityL	STAT2	Q9WVL2	0.2340930272936185	-1.4520366900906765		-1.068634482896369
533832	STAT2	E9Q5T9;Q9QXJ2;E9QJX9;Q9WVL2;E9Q0H3	Geiger 2013	mouse	cerebellum	adult			105.55	IntensityL	STAT2	Q9WVL2	0.018347801111709285	-3.9982455420863587		-3.614843334892052
533833	STAT2	E9Q5T9;Q9QXJ2;E9QJX9;Q9WVL2;E9Q0H3	Geiger 2013	mouse	olfactory bulb	adult			105.55	IntensityL	STAT2	Q9WVL2	0.3945363537941821	-0.9300439913723668		-0.5466417841780595
533834	KLC1	Q8CD76;D3Z5T6;Q7TNF4;E9Q7C9;E9QKS0;E9QM07;Q5UE59;O88447	Geiger 2013	mouse	medulla	adult			69.494	IntensityL	KLC1	O88447	1.2740436095747438	0.2421957869995583		0.6255979941938654
533835	TPMT	D3Z0R1	Geiger 2013	mouse	midbrain	adult			10.715	IntensityL	TPMT	D3Z0R1	0.011614582178163763	-4.455493886014305	TPMT	-4.072091678819998
533836	MRPL11	Q9CQF0	Geiger 2013	mouse	olfactory bulb	adult			20.68	IntensityL	MRPL11	Q9CQF0	0.031033077940478125	-3.4727016130312247		-3.089299405836917
533837	AIF1	O70200;Q4FJL9;G3UYJ2;Q9EQW9	Geiger 2013	mouse	midbrain	adult			16.91	IntensityL	AIF1	O70200	0.03563638412845562	-3.334388136957017		-2.9509859297627097
533838	TPMT	D3Z0R1	Geiger 2013	mouse	cerebellum	adult			10.715	IntensityL	TPMT	D3Z0R1	0.03139715797248329	-3.4610379005947136	TPMT	-3.0776356934004068
533839	TPMT	D3Z0R1	Geiger 2013	mouse	cortex	adult			10.715	IntensityL	TPMT	D3Z0R1	0.0124582723473059	-4.385370431150903	TPMT	-4.001968223956597
533840	MPZ	E9QK82	Geiger 2013	mouse	medulla	adult			27.651	IntensityL	MPZ	E9QK82	0.006015512329711322	-5.113413757835857		-4.7300115506415485
533841	MMAA	Q8C7H1	Geiger 2013	mouse	cerebellum	adult			45.932	IntensityL	MMAA	Q8C7H1	0.02433290722430322	-3.7159256379851855		-3.3325234307908778
533842	TRAPPC2	Q5J9A9;Q9CQP2	Geiger 2013	mouse	olfactory bulb	adult			16.441	IntensityL	TRAPPC2	Q9CQP2	0.3369253901970717	-1.0878937672150322		-0.7044915600207249
533843	TMEM43	Q9DBS1	Geiger 2013	mouse	cortex	adult			44.783	IntensityL	TMEM43	Q9DBS1	0.001733500273918792	-6.35761263482433		-5.974210427630023
533844	MORF4L1	P60762-2;Q569V4;P60762	Geiger 2013	mouse	medulla	adult			37.23	IntensityL	MORF4L1	P60762	0.0010402964560017314	-6.868249552601166		-6.484847345406859
533845	KLC1	Q8CD76;D3Z5T6;Q7TNF4;E9Q7C9;E9QKS0;E9QM07;Q5UE59;O88447	Geiger 2013	mouse	cerebellum	adult			69.494	IntensityL	KLC1	O88447	1.2871161882594158	0.2524042029069874		0.6358064101012948
533846	FKBP10	Q61576	Geiger 2013	mouse	cerebellum	adult			64.697	IntensityL	FKBP10	Q61576	0.005048253167186347	-5.288713003022513		-4.905310795828208
533847	AIF1	O70200;Q4FJL9;G3UYJ2;Q9EQW9	Geiger 2013	mouse	medulla	adult			16.91	IntensityL	AIF1	O70200	0.017733663601666318	-4.03229054732196		-3.6488883401276526
533848	STRN4	P58404;P58404-2	Geiger 2013	mouse	cerebellum	adult			81.64399999999998	IntensityL	STRN4	P58404	0.06379788177421715	-2.7520352902136382		-2.368633083019331
533849	MMAA	Q8C7H1	Geiger 2013	mouse	olfactory bulb	adult			45.932	IntensityL	MMAA	Q8C7H1	0.0194442040244636	-3.9402062469274415		-3.5568040397331337
533850	STAT2	E9Q5T9;Q9QXJ2;E9QJX9;Q9WVL2;E9Q0H3	Geiger 2013	mouse	midbrain	adult			105.55	IntensityL	STAT2	Q9WVL2	0.0010404729867938367	-6.868079874222679		-6.484677667028373
533851	RFC4	Q3UI84;Q99J62	Geiger 2013	mouse	medulla	adult			40.918	IntensityL	RFC4	Q99J62	0.0073858591404754904	-4.908188033885059		-4.524785826690752
533852	RFC4	Q3UI84;Q99J62	Geiger 2013	mouse	cerebellum	adult			40.918	IntensityL	RFC4	Q99J62	0.02804765932740278	-3.573850096933683		-3.190447889739376
533853	RFC4	Q3UI84;Q99J62	Geiger 2013	mouse	olfactory bulb	adult			40.918	IntensityL	RFC4	Q99J62	0.056060187084252	-2.881329396036436		-2.497927188842129
533854	ARHGAP17	Q3UIA2;Q3UIA2-2;E9QAJ9;Q3UIA2-3;Q3UIA2-4;F8WII2	Geiger 2013	mouse	cortex	adult			92.201	IntensityL	ARHGAP17	Q3UIA2	0.004861316260998193	-5.326446042142738		-4.943043834948432
533855	ARHGAP17	Q3UIA2;Q3UIA2-2;E9QAJ9;Q3UIA2-3;Q3UIA2-4;F8WII2	Geiger 2013	mouse	medulla	adult			92.201	IntensityL	ARHGAP17	Q3UIA2	0.014405147653481125	-4.240169660343292		-3.8567674531489846
533856	GAP43	P06837	Geiger 2013	mouse	cortex	adult			23.632	IntensityL	GAP43	P06837	10.783050890371193	2.3779755393890483		2.7613777465833556
533857	SLC27A2	O35488	Geiger 2013	mouse	cerebellum	adult			70.422	IntensityL	SLC27A2	O35488	0.0998115461632821	-2.3044714093377814		-1.9210692021434743
533858	UAP1	Q3UHZ7;Q91YN5;Q91YN5-3;Q91YN5-2	Geiger 2013	mouse	cortex	adult			58.582	IntensityL	UAP1	Q91YN5	0.05456838113079687	-2.9083006641431		-2.524898456948792
533859	SLC27A2	O35488	Geiger 2013	mouse	medulla	adult			70.422	IntensityL	SLC27A2	O35488	0.13501864342169734	-2.0023424106585743		-1.618940203464267
533860	NCAM1	P13595;F7C5V8;E9QB01;P13595-2;F6RLF6;E9Q589;P13595-3;F7C5W6;P13595-4;F7CRA9	Geiger 2013	mouse	cortex	adult			119.43	IntensityL	NCAM1	P13595	0.22725564510345986	-1.4816797052937625		-1.0982774980994552
533861	SLC27A2	O35488	Geiger 2013	mouse	cortex	adult			70.422	IntensityL	SLC27A2	O35488	0.2164473195115988	-1.530408089039626		-1.1470058818453186
533862	AKAP5	H3BIV5;D3YVF0	Geiger 2013	mouse	olfactory bulb	adult			80.202	IntensityL	AKAP5	D3YVF0	0.035549750388819065	-3.336822144169097		-2.9534199369747896
533863	APOC3	E9QP56;P33622	Geiger 2013	mouse	cortex	adult			15.163	IntensityL	APOC3	P33622	0.1777663011483296	-1.7272855062149608		-1.3438832990206535
533864	APOC3	E9QP56;P33622	Geiger 2013	mouse	medulla	adult			15.163	IntensityL	APOC3	P33622	0.2205687854227485	-1.5115456807115488		-1.1281434735172415
533865	APOC3	E9QP56;P33622	Geiger 2013	mouse	cerebellum	adult			15.163	IntensityL	APOC3	P33622	0.039697378112523225	-3.2264701359756067		-2.8430679287812994
533866	TMEM14C	Q9CQN6	Geiger 2013	mouse	cerebellum	adult			11.642	IntensityL	TMEM14C	Q9CQN6	0.0068779275663388975	-4.979437898237331		-4.596035691043023
533867	VSNL1	P62761;Q4W4C9	Geiger 2013	mouse	medulla	adult			22.142	IntensityL	VSNL1	P62761	21.07385353465797	3.048033103103738		3.4314353102980446
533868	UAP1	Q3UHZ7;Q91YN5;Q91YN5-3;Q91YN5-2	Geiger 2013	mouse	medulla	adult			58.582	IntensityL	UAP1	Q91YN5	0.08496063466026411	-2.4655672514097224		-2.082165044215415
533869	MPPED2	B1APT2;Q9CZJ0;B1APT1	Geiger 2013	mouse	cortex	adult			33.373000000000005	IntensityL	MPPED2	Q9CZJ0	0.0024957125906306106	-5.993180983089527		-5.609778775895218
533870	NCAM1	P13595;F7C5V8;E9QB01;P13595-2;F6RLF6;E9Q589;P13595-3;F7C5W6;P13595-4;F7CRA9	Geiger 2013	mouse	medulla	adult			119.43	IntensityL	NCAM1	P13595	1.4253548845680013	0.35442082451695817		0.7378230317112653
533871	AKAP5	H3BIV5;D3YVF0	Geiger 2013	mouse	midbrain	adult			80.202	IntensityL	AKAP5	D3YVF0	0.438213244176128	-0.8250496282334006		-0.4416474210390933
533872	UAP1	Q3UHZ7;Q91YN5;Q91YN5-3;Q91YN5-2	Geiger 2013	mouse	olfactory bulb	adult			58.582	IntensityL	UAP1	Q91YN5	0.09817194848478174	-2.3210347614072258		-1.9376325542129185
533873	AKAP5	H3BIV5;D3YVF0	Geiger 2013	mouse	cortex	adult			80.202	IntensityL	AKAP5	D3YVF0	1.810590576688324	0.5936530775213712		0.9770552847156786
533874	ANP32A	O35381;D3Z7M9;D3YYE1;F6UFG6	Geiger 2013	mouse	olfactory bulb	adult			28.537	IntensityL	ANP32A	O35381	4.913274556753115	1.5919406353525551		1.9753428425468615
533875	MTPN	P62774	Geiger 2013	mouse	midbrain	adult			12.861	IntensityL	MTPN	P62774	3.438538246035304	1.2350464525995082		1.6184486597938157
533876	MTPN	P62774	Geiger 2013	mouse	cerebellum	adult			12.861	IntensityL	MTPN	P62774	3.6467080921627884	1.2938248680864652		1.6772270752807723
533877	ADAM22	Q9R1V6-12;Q9R1V6-11;Q9R1V6-14;Q9R1V6-8;Q9R1V6-15;D6QSS8;Q9R1V6;Q9R1V6-9;Q9R1V6-1;Q9R1V6-13;E9QLC5;Q9R1V6-10;Q9R1V6-7;E9Q767;Q9R1V6-6;D3YUP9;Q9R1V6-16;Q9R1V6-17;Q9R1V6-4;Q9R1V6-5;Q9R1V6-20;Q9R1V6-21;Q9R1V6-18;Q9R1V6-2;Q9R1V6-19;D3YUQ0	Geiger 2013	mouse	cortex	adult			107.83	IntensityL	ADAM22	Q9R1V6	0.013667078639452813	-4.292765357050065		-3.9093631498557584
533878	ADAM22	Q9R1V6-12;Q9R1V6-11;Q9R1V6-14;Q9R1V6-8;Q9R1V6-15;D6QSS8;Q9R1V6;Q9R1V6-9;Q9R1V6-1;Q9R1V6-13;E9QLC5;Q9R1V6-10;Q9R1V6-7;E9Q767;Q9R1V6-6;D3YUP9;Q9R1V6-16;Q9R1V6-17;Q9R1V6-4;Q9R1V6-5;Q9R1V6-20;Q9R1V6-21;Q9R1V6-18;Q9R1V6-2;Q9R1V6-19;D3YUQ0	Geiger 2013	mouse	medulla	adult			107.83	IntensityL	ADAM22	Q9R1V6	0.182177609779286	-1.702773189856461		-1.3193709826621538
533879	ADAM22	Q9R1V6-12;Q9R1V6-11;Q9R1V6-14;Q9R1V6-8;Q9R1V6-15;D6QSS8;Q9R1V6;Q9R1V6-9;Q9R1V6-1;Q9R1V6-13;E9QLC5;Q9R1V6-10;Q9R1V6-7;E9Q767;Q9R1V6-6;D3YUP9;Q9R1V6-16;Q9R1V6-17;Q9R1V6-4;Q9R1V6-5;Q9R1V6-20;Q9R1V6-21;Q9R1V6-18;Q9R1V6-2;Q9R1V6-19;D3YUQ0	Geiger 2013	mouse	cerebellum	adult			107.83	IntensityL	ADAM22	Q9R1V6	0.16398196732082548	-1.8079988125642927		-1.4245966053699854
533880	MTPN	P62774	Geiger 2013	mouse	medulla	adult			12.861	IntensityL	MTPN	P62774	0.7375842363783509	-0.3043749784725318		0.0790272287217757
533881	MTPN	P62774	Geiger 2013	mouse	cortex	adult			12.861	IntensityL	MTPN	P62774	4.5666075833889135	1.5187706061382402		1.9021728133325475
533882	AASS	Q3UEQ9;Q99K67	Geiger 2013	mouse	medulla	adult			102.97	IntensityL	AASS	Q99K67	0.02071656371407316	-3.8768217192598655		-3.4934195120655582
533883	ADAM22	Q9R1V6-12;Q9R1V6-11;Q9R1V6-14;Q9R1V6-8;Q9R1V6-15;D6QSS8;Q9R1V6;Q9R1V6-9;Q9R1V6-1;Q9R1V6-13;E9QLC5;Q9R1V6-10;Q9R1V6-7;E9Q767;Q9R1V6-6;D3YUP9;Q9R1V6-16;Q9R1V6-17;Q9R1V6-4;Q9R1V6-5;Q9R1V6-20;Q9R1V6-21;Q9R1V6-18;Q9R1V6-2;Q9R1V6-19;D3YUQ0	Geiger 2013	mouse	olfactory bulb	adult			107.83	IntensityL	ADAM22	Q9R1V6	0.06562413591945254	-2.723811725098709		-2.3404095179044018
533884	MTPN	P62774	Geiger 2013	mouse	olfactory bulb	adult			12.861	IntensityL	MTPN	P62774	2.439147858854997	0.8916487401330757		1.275050947327383
533885	ARHGAP12	Q8C0D4;B2RUJ8	Geiger 2013	mouse	cerebellum	adult			95.351	IntensityL	ARHGAP12	Q8C0D4	0.01598222815034771	-4.136277914675139		-3.7528757074808317
533886	AKAP8	Q059U9;Q9DBR0	Geiger 2013	mouse	medulla	adult			76.293	IntensityL	AKAP8	Q9DBR0	0.03703870482213081	-3.295791836820626		-2.9123896296263188
533887	AKAP8	Q059U9;Q9DBR0	Geiger 2013	mouse	cerebellum	adult			76.293	IntensityL	AKAP8	Q9DBR0	0.045875138954877916	-3.0818319436228263		-2.6984297364285186
533888	AKAP8	Q059U9;Q9DBR0	Geiger 2013	mouse	midbrain	adult			76.293	IntensityL	AKAP8	Q9DBR0	0.04199483185854674	-3.170208719257145		-2.7868065120628382
533889	AKAP8	Q059U9;Q9DBR0	Geiger 2013	mouse	olfactory bulb	adult			76.293	IntensityL	AKAP8	Q9DBR0	0.02651770258651675	-3.6299427468847187		-3.2465405396904115
533890	RPS6KA5	Q8C050;Q8C050-2	Geiger 2013	mouse	midbrain	adult			96.582	IntensityL	RPS6KA5	Q8C050	0.015327753380273647	-4.178090147374611		-3.794687940180304
533891	RPS6KA5	Q8C050;Q8C050-2	Geiger 2013	mouse	cerebellum	adult			96.582	IntensityL	RPS6KA5	Q8C050	0.14052662661216356	-1.962358294909872		-1.5789560877155644
533892	ADAM22	Q9R1V6-12;Q9R1V6-11;Q9R1V6-14;Q9R1V6-8;Q9R1V6-15;D6QSS8;Q9R1V6;Q9R1V6-9;Q9R1V6-1;Q9R1V6-13;E9QLC5;Q9R1V6-10;Q9R1V6-7;E9Q767;Q9R1V6-6;D3YUP9;Q9R1V6-16;Q9R1V6-17;Q9R1V6-4;Q9R1V6-5;Q9R1V6-20;Q9R1V6-21;Q9R1V6-18;Q9R1V6-2;Q9R1V6-19;D3YUQ0	Geiger 2013	mouse	midbrain	adult			107.83	IntensityL	ADAM22	Q9R1V6	0.01270141772002287	-4.36604166025006		-3.9826394530557527
533893	WDR41	F8WIB9;Q3UDP0	Geiger 2013	mouse	cerebellum	adult			51.524	IntensityL	WDR41	Q3UDP0	0.025932300147037738	-3.6522659773480575		-3.26886377015375
533894	WDR41	F8WIB9;Q3UDP0	Geiger 2013	mouse	midbrain	adult			51.524	IntensityL	WDR41	Q3UDP0	0.024391480744767286	-3.7135213574545847		-3.3301191502602774
533895	AKAP8	Q059U9;Q9DBR0	Geiger 2013	mouse	cortex	adult			76.293	IntensityL	AKAP8	Q9DBR0	0.011272780530151029	-4.485364261737749		-4.101962054543442
533896	ARHGAP12	Q8C0D4;B2RUJ8	Geiger 2013	mouse	medulla	adult			95.351	IntensityL	ARHGAP12	Q8C0D4	0.011428009093862549	-4.471687998861166		-4.088285791666859
533897	STRN4	P58404;P58404-2	Geiger 2013	mouse	olfactory bulb	adult			81.64399999999998	IntensityL	STRN4	P58404	0.1168685199634424	-2.1467057370734297		-1.7633035298791229
533898	TRIM33	Q99PP7;E9QP19;Q99PP7-2;E9QME5	Geiger 2013	mouse	cortex	adult			123.84	IntensityL	TRIM33	Q99PP7	0.00040207647432449463	-7.818868252799523		-7.435466045605214
533899	HIGD1A	Q1XG81;Q9JLR9	Geiger 2013	mouse	midbrain	adult			10.425	IntensityL	HIGD1A	Q9JLR9	0.013825633549006828	-4.281230906294125		-3.8978286990998177
533900	HIGD1A	Q1XG81;Q9JLR9	Geiger 2013	mouse	medulla	adult			10.425	IntensityL	HIGD1A	Q9JLR9	0.16529657279271368	-1.800014007626516		-1.4166118004322088
533901	NUMA1	E9Q7G0	Geiger 2013	mouse	cerebellum	adult			235.63	IntensityL	NUMA1	E9Q7G0	0.08751098606858293	-2.4359909384304266	NUMA1	-2.05258873123612
533902	NUMA1	E9Q7G0	Geiger 2013	mouse	midbrain	adult			235.63	IntensityL	NUMA1	E9Q7G0	0.015328116877122643	-4.178066432709461	NUMA1	-3.794664225515154
533903	NUMA1	E9Q7G0	Geiger 2013	mouse	olfactory bulb	adult			235.63	IntensityL	NUMA1	E9Q7G0	0.1930288056443361	-1.6449158491710374		-1.26151364197673
533904	ACTN4	P57780;Q3ULT2	Geiger 2013	mouse	cerebellum	adult			104.98	IntensityL	ACTN4	P57780	1.4712348688629373	0.3861020949943058	ACTN4	0.7695043021886132
533905	WDR41	F8WIB9;Q3UDP0	Geiger 2013	mouse	cortex	adult			51.524	IntensityL	WDR41	Q3UDP0	0.01614396271909064	-4.126209124646925		-3.7428069174526177
533906	WDR41	F8WIB9;Q3UDP0	Geiger 2013	mouse	medulla	adult			51.524	IntensityL	WDR41	Q3UDP0	0.04425333337906998	-3.117824579764954		-2.7344223725706467
533907	GFAP	P03995	Geiger 2013	mouse	cortex	adult			49.899	IntensityL	GFAP	P03995	10.279947578844745	2.3301951606798488	GFAP	2.713597367874156
533908	ARHGAP12	Q8C0D4;B2RUJ8	Geiger 2013	mouse	midbrain	adult			95.351	IntensityL	ARHGAP12	Q8C0D4	0.007270693498575478	-4.923903600160157		-4.54050139296585
533909	GFAP	P03995	Geiger 2013	mouse	medulla	adult			49.899	IntensityL	GFAP	P03995	8.624712787263423	2.154631662335536	GFAP	2.5380338695298432
533910	GFAP	P03995	Geiger 2013	mouse	midbrain	adult			49.899	IntensityL	GFAP	P03995	36.25340313772338	3.5905332565555987	GFAP	3.9739354637499065
533911	GFAP	P03995	Geiger 2013	mouse	olfactory bulb	adult			49.899	IntensityL	GFAP	P03995	2.072616873788125	0.7288119990974394		1.1122142062917466
533912	MRPL37	B1AS38;Q921S7	Geiger 2013	mouse	olfactory bulb	adult			48.34	IntensityL	MRPL37	Q921S7	0.010385020585921436	-4.567390839381454		-4.1839886321871465
533913	MRPL37	B1AS38;Q921S7	Geiger 2013	mouse	midbrain	adult			48.34	IntensityL	MRPL37	Q921S7	0.005299119465037278	-5.24021461089883		-4.856812403704524
533914	MRPL37	B1AS38;Q921S7	Geiger 2013	mouse	cerebellum	adult			48.34	IntensityL	MRPL37	Q921S7	0.08721418130717094	-2.4393883316205827		-2.055986124426276
533915	MRPL37	B1AS38;Q921S7	Geiger 2013	mouse	medulla	adult			48.34	IntensityL	MRPL37	Q921S7	0.04756641148111553	-3.0456284079796982		-2.662226200785391
533916	MRPL37	B1AS38;Q921S7	Geiger 2013	mouse	cortex	adult			48.34	IntensityL	MRPL37	Q921S7	0.010067929357089531	-4.5984002183119985		-4.214998011117691
533917	TRIM33	Q99PP7;E9QP19;Q99PP7-2;E9QME5	Geiger 2013	mouse	olfactory bulb	adult			123.84	IntensityL	TRIM33	Q99PP7	0.0039839273138494394	-5.525487183941921		-5.142084976747613
533918	TRIM33	Q99PP7;E9QP19;Q99PP7-2;E9QME5	Geiger 2013	mouse	cerebellum	adult			123.84	IntensityL	TRIM33	Q99PP7	0.0003361986067913791	-7.997808480985914		-7.614406273791608
533919	GFAP	P03995	Geiger 2013	mouse	cerebellum	adult			49.899	IntensityL	GFAP	P03995	6.166928534802115	1.8192009076175981	GFAP	2.2026031148119056
533920	UAP1	Q3UHZ7;Q91YN5;Q91YN5-3;Q91YN5-2	Geiger 2013	mouse	midbrain	adult			58.582	IntensityL	UAP1	Q91YN5	0.04209462817085912	-3.167835143326685		-2.7844329361323776
533921	SLC27A2	O35488	Geiger 2013	mouse	midbrain	adult			70.422	IntensityL	SLC27A2	O35488	0.023784974733060345	-3.738701211404096		-3.3552990042097903
533922	STAT2	E9Q5T9;Q9QXJ2;E9QJX9;Q9WVL2;E9Q0H3	Geiger 2013	mouse	cortex	adult			105.55	IntensityL	STAT2	Q9WVL2	0.005690682136608582	-5.168925154618341		-4.7855229474240355
533923	TMED3	Q78IS1	Geiger 2013	mouse	cortex	adult			25.465	IntensityL	TMED3	Q78IS1	0.002198736984594662	-6.1198721813866905		-5.736469974192383
533924	CASQ2	O09161;B9EHC7;E9PXG0;E9PZ67	Geiger 2013	mouse	cortex	adult			48.176	IntensityL	CASQ2	O09161	0.11138223379652568	-2.1947874453876293		-1.8113852381933215
533925	CASQ2	O09161;B9EHC7;E9PXG0;E9PZ67	Geiger 2013	mouse	medulla	adult			48.176	IntensityL	CASQ2	O09161	0.02537542227201504	-3.6739742004969735		-3.2905719933026663
533926	CASQ2	O09161;B9EHC7;E9PXG0;E9PZ67	Geiger 2013	mouse	cerebellum	adult			48.176	IntensityL	CASQ2	O09161	0.13134990796850654	-2.0298904635093296		-1.6464882563150225
533927	CASQ2	O09161;B9EHC7;E9PXG0;E9PZ67	Geiger 2013	mouse	midbrain	adult			48.176	IntensityL	CASQ2	O09161	0.04066535576445533	-3.2023787587368373		-2.81897655154253
533928	CASQ2	O09161;B9EHC7;E9PXG0;E9PZ67	Geiger 2013	mouse	olfactory bulb	adult			48.176	IntensityL	CASQ2	O09161	0.014665516210617575	-4.222256376993744		-3.8388541697994354
533929	ANP32A	O35381;D3Z7M9;D3YYE1;F6UFG6	Geiger 2013	mouse	cortex	adult			28.537	IntensityL	ANP32A	O35381	5.815380228645703	1.7605061713902552		2.1439083785845625
533930	GBP6;GBP10	E9Q342;Q000W5;Q05DL4	Geiger 2013	mouse	cortex	adult			70.45100000000002	IntensityL	GBP6	Q000W5	0.021982975352983995	-3.8174869727900647		-3.4340847655957587
533931	COPS7A	Q9CZ04-2;Q9CZ04;D3Z440	Geiger 2013	mouse	midbrain	adult			30.404	IntensityL	COPS7A	Q9CZ04	0.8688949516997491	-0.14053304514378567		0.2428691620505217
533932	TMED3	Q78IS1	Geiger 2013	mouse	medulla	adult			25.465	IntensityL	TMED3	Q78IS1	0.012174685689834873	-4.408396426376712		-4.024994219182405
533933	ANP32A	O35381;D3Z7M9;D3YYE1;F6UFG6	Geiger 2013	mouse	cerebellum	adult			28.537	IntensityL	ANP32A	O35381	4.551099077285407	1.5153687592403815		1.8987709664346888
533934	VPS29	Q9QZ88;D3Z645;Q9QZ88-2;D3YW98	Geiger 2013	mouse	cerebellum	adult			20.495	IntensityL	VPS29	Q9QZ88	0.8370827512920563	-0.17783234684193405		0.205569860352373
533935	VPS29	Q9QZ88;D3Z645;Q9QZ88-2;D3YW98	Geiger 2013	mouse	medulla	adult			20.495	IntensityL	VPS29	Q9QZ88	0.35439377180718856	-1.0373466343131157		-0.6539444271188082
533936	VPS29	Q9QZ88;D3Z645;Q9QZ88-2;D3YW98	Geiger 2013	mouse	cortex	adult			20.495	IntensityL	VPS29	Q9QZ88	2.242956456770927	0.8077948424075632		1.1911970496018705
533937	MORF4L1	P60762-2;Q569V4;P60762	Geiger 2013	mouse	cortex	adult			37.23	IntensityL	MORF4L1	P60762	0.0006864753474679072	-7.283940243862943		-6.9005380366686335
533938	COPS7A	Q9CZ04-2;Q9CZ04;D3Z440	Geiger 2013	mouse	cortex	adult			30.404	IntensityL	COPS7A	Q9CZ04	0.993353136567182	-0.006669052208060397		0.3767331549862467
533939	COPS7A	Q9CZ04-2;Q9CZ04;D3Z440	Geiger 2013	mouse	medulla	adult			30.404	IntensityL	COPS7A	Q9CZ04	0.674996908757118	-0.3930471677391781		-0.009644960544870962
533940	COPS7A	Q9CZ04-2;Q9CZ04;D3Z440	Geiger 2013	mouse	cerebellum	adult			30.404	IntensityL	COPS7A	Q9CZ04	0.6177658366434597	-0.4816457984347951		-0.09824359124048776
533941	COL18A1	E9QPX1;P39061;P39061-1;P39061-2	Geiger 2013	mouse	cortex	adult			182.29	IntensityL	COL18A1	P39061	0.0024661293197924448	-6.005105434498812		-5.621703227304506
533942	WDHD1	E9QPB3;P59328;P59328-3	Geiger 2013	mouse	cerebellum	adult			124.38	IntensityL	WDHD1	P59328	0.006842993911883333	-4.984529936697496		-4.6011277295031885
533943	ANP32A	O35381;D3Z7M9;D3YYE1;F6UFG6	Geiger 2013	mouse	midbrain	adult			28.537	IntensityL	ANP32A	O35381	3.9611944440526736	1.3765456070720532		1.7599478142663605
533944	TMEM126B	Q9D1R1	Geiger 2013	mouse	medulla	adult			25.444000000000006	IntensityL	TMEM126B	Q9D1R1	0.0009200053546389443	-6.9911310676784035		-6.607728860484098
533945	TMED3	Q78IS1	Geiger 2013	mouse	cerebellum	adult			25.465	IntensityL	TMED3	Q78IS1	0.00977458878041585	-4.6279692424952685		-4.244567035300961
533946	TMED3	Q78IS1	Geiger 2013	mouse	midbrain	adult			25.465	IntensityL	TMED3	Q78IS1	0.017028124392985917	-4.072888925840546		-3.689486718646239
533947	NAGK	Q3U2G9;Q9QZ08;Q9D997;D3YXG2	Geiger 2013	mouse	cerebellum	adult			37.268	IntensityL	NAGK	Q9QZ08	0.2979159453541791	-1.21094389483373		-0.8275416876394226
533948	GBP6;GBP10	E9Q342;Q000W5;Q05DL4	Geiger 2013	mouse	olfactory bulb	adult			70.45100000000002	IntensityL	GBP6	Q000W5	0.002352090582142773	-6.0524507368715526		-5.669048529677244
533949	NAGK	Q3U2G9;Q9QZ08;Q9D997;D3YXG2	Geiger 2013	mouse	midbrain	adult			37.268	IntensityL	NAGK	Q9QZ08	0.3217836953950238	-1.133875712596763		-0.7504735054024554
533950	NAGK	Q3U2G9;Q9QZ08;Q9D997;D3YXG2	Geiger 2013	mouse	olfactory bulb	adult			37.268	IntensityL	NAGK	Q9QZ08	0.13268121405334	-2.0198059147089413		-1.636403707514634
533951	PLS1	Q3V0K9	Geiger 2013	mouse	cortex	adult			70.407	IntensityL	PLS1	Q3V0K9	0.1492750364136499	-1.9019647926124168		-1.5185625854181102
533952	TMEM126B	Q9D1R1	Geiger 2013	mouse	cerebellum	adult			25.444000000000006	IntensityL	TMEM126B	Q9D1R1	0.00033245237994139617	-8.009013926346437		-7.625611719152133
533953	AKT1	P31750;F8WJD0;D3Z783;D3YXX3;D3YYP9	Geiger 2013	mouse	cortex	adult			55.707	IntensityL	AKT1	P31750	0.056509736391442585	-2.8733423301638186		-2.4899401229695117
533954	AKT1	P31750;F8WJD0;D3Z783;D3YXX3;D3YYP9	Geiger 2013	mouse	cerebellum	adult			55.707	IntensityL	AKT1	P31750	0.1821767718838471	-1.7027777891997435		-1.3193755820054365
533955	MSH3	P13705;E9QPY6	Geiger 2013	mouse	cerebellum	adult			123.07	IntensityL	MSH3	E9QPY6	6.280380228728308e-05	-9.675494940347107		-9.292092733152804
533956	ANP32A	O35381;D3Z7M9;D3YYE1;F6UFG6	Geiger 2013	mouse	medulla	adult			28.537	IntensityL	ANP32A	O35381	1.1670872626737665	0.15451112572205938		0.5379133329163666
533957	AKT1	P31750;F8WJD0;D3Z783;D3YXX3;D3YYP9	Geiger 2013	mouse	midbrain	adult			55.707	IntensityL	AKT1	P31750	0.07329948274219178	-2.613201726837598		-2.229799519643291
533958	GAP43	P06837	Geiger 2013	mouse	cerebellum	adult			23.632	IntensityL	GAP43	P06837	2.0020342964241684	0.6941638118272968		1.077566019021604
533959	AKT1	P31750;F8WJD0;D3Z783;D3YXX3;D3YYP9	Geiger 2013	mouse	olfactory bulb	adult			55.707	IntensityL	AKT1	P31750	0.17432416969045295	-1.7468386688839508		-1.3634364616896435
533960	GAP43	P06837	Geiger 2013	mouse	midbrain	adult			23.632	IntensityL	GAP43	P06837	4.797253490980824	1.5680435647720357		1.951445771966343
533961	GAP43	P06837	Geiger 2013	mouse	olfactory bulb	adult			23.632	IntensityL	GAP43	P06837	1.3600245368406976	0.30750274137984		0.6909049485741474
533962	TMEM126B	Q9D1R1	Geiger 2013	mouse	cortex	adult			25.444000000000006	IntensityL	TMEM126B	Q9D1R1	0.0010191599349192305	-6.888776584241621		-6.505374377047316
533963	MORF4L1	P60762-2;Q569V4;P60762	Geiger 2013	mouse	olfactory bulb	adult			37.23	IntensityL	MORF4L1	P60762	0.0035499297131297842	-5.640827474809187		-5.257425267614881
533964	MORF4L1	P60762-2;Q569V4;P60762	Geiger 2013	mouse	cerebellum	adult			37.23	IntensityL	MORF4L1	P60762	0.0005923945810202032	-7.431337623113812		-7.047935415919508
533965	MSH3	P13705;E9QPY6	Geiger 2013	mouse	olfactory bulb	adult			123.07	IntensityL	MSH3	E9QPY6	0.020693653912917425	-3.877928199969504		-3.494525992775197
533966	COPS7A	Q9CZ04-2;Q9CZ04;D3Z440	Geiger 2013	mouse	olfactory bulb	adult			30.404	IntensityL	COPS7A	Q9CZ04	0.7075609767701853	-0.34593146693095395		0.037470740263353175
533967	GAP43	P06837	Geiger 2013	mouse	medulla	adult			23.632	IntensityL	GAP43	P06837	3.6609040617249673	1.297710128311246		1.6811123355055533
533968	TMEM14C	Q9CQN6	Geiger 2013	mouse	medulla	adult			11.642	IntensityL	TMEM14C	Q9CQN6	0.0042088944811988225	-5.470555259311039		-5.087153052116731
533969	AGPS	A2AL50;Q8C0I1;H3BKN2;A2AL49	Geiger 2013	mouse	cerebellum	adult			74.342	IntensityL	AGPS	A2AL50	0.021808046947567918	-3.8254762512621214		-3.4420740440678155
533970	WDR59	Q8C0M0-3;Q8C0M0;D3Z1F9;Q8C0M0-2	Geiger 2013	mouse	olfactory bulb	adult			112.07	IntensityL	WDR59	Q8C0M0	0.003294164554699757	-5.71560269258502		-5.332200485390713
533971	NCAM1	P13595;F7C5V8;E9QB01;P13595-2;F6RLF6;E9Q589;P13595-3;F7C5W6;P13595-4;F7CRA9	Geiger 2013	mouse	midbrain	adult			119.43	IntensityL	NCAM1	P13595	0.7073034511702194	-0.3462954955936642		0.03710671160064294
533972	AIF1	O70200;Q4FJL9;G3UYJ2;Q9EQW9	Geiger 2013	mouse	olfactory bulb	adult			16.91	IntensityL	AIF1	O70200	0.030353623666347595	-3.4948393726779705		-3.1114371654836632
533973	PRKACA	P05132;P05132-2	Geiger 2013	mouse	olfactory bulb	adult			40.57	IntensityL	PRKACA	P05132	1.2355389625068094	0.21150728177025493		0.5949094889645621
533974	WDR19	F6VG80;Q3UGF1;Q3UGF1-2;Q3UGF1-3	Geiger 2013	mouse	cortex	adult			151.44	IntensityL	WDR19	Q3UGF1	0.005261189664034799	-5.247398105935787		-4.86399589874148
533975	WDR19	F6VG80;Q3UGF1;Q3UGF1-2;Q3UGF1-3	Geiger 2013	mouse	cerebellum	adult			151.44	IntensityL	WDR19	Q3UGF1	0.00016892386856694896	-8.686062426391006		-8.3026602191967
533976	PPFIA3	B8QI35;P60469;F6UYF1	Geiger 2013	mouse	midbrain	adult			133.42	IntensityL	PPFIA3	P60469	0.08238690387635678	-2.4963287882373444		-2.1129265810430367
533977	TPMT	O55060;D3Z380;D3YWK6;D3Z217	Geiger 2013	mouse	olfactory bulb	adult			27.585	IntensityL	TPMT	O55060	0.18205472564687736	-1.7034479467361718		-1.3200457395418643
533978	TPMT	O55060;D3Z380;D3YWK6;D3Z217	Geiger 2013	mouse	cerebellum	adult			27.585	IntensityL	TPMT	O55060	0.2211351527814368	-1.5089812133382965	TPMT	-1.1255790061439892
533979	LPIN1	Q91ZP3;E9QKQ5;Q91ZP3-2	Geiger 2013	mouse	medulla	adult			102.0	IntensityL	LPIN1	Q91ZP3	0.011805987578510728	-4.439148454297792		-4.055746247103484
533980	NCAM1	P13595;F7C5V8;E9QB01;P13595-2;F6RLF6;E9Q589;P13595-3;F7C5W6;P13595-4;F7CRA9	Geiger 2013	mouse	olfactory bulb	adult			119.43	IntensityL	NCAM1	P13595	4.658596718979333	1.5387142695215903		1.9221164767158976
533981	TPMT	O55060;D3Z380;D3YWK6;D3Z217	Geiger 2013	mouse	medulla	adult			27.585	IntensityL	TPMT	O55060	0.10860771225032964	-2.220012858807356		-1.8366106516130487
533982	PPFIA3	B8QI35;P60469;F6UYF1	Geiger 2013	mouse	olfactory bulb	adult			133.42	IntensityL	PPFIA3	P60469	0.07017503630416233	-2.6567626393967783		-2.2733604322024705
533983	GRIA1	Q7TNB5;Q5NBY1;P23818;F6YNQ1	Geiger 2013	mouse	cerebellum	adult			101.59	IntensityL	GRIA1	P23818	0.016978692679390436	-4.075796092853861		-3.6923938856595537
533984	TRMT11	E9QKG3;Q9CWH5	Geiger 2013	mouse	cerebellum	adult			52.938	IntensityL	TRMT11	E9QKG3	0.0004180633254788293	-7.779877640553098		-7.396475433358787
533985	CNTFR	O88507	Geiger 2013	mouse	medulla	adult			40.801	IntensityL	CNTFR	O88507	0.16394565503304784	-1.808220277823397		-1.4248180706290898
533986	CNTFR	O88507	Geiger 2013	mouse	cerebellum	adult			40.801	IntensityL	CNTFR	O88507	0.14602762716228085	-1.9239594480360875		-1.5405572408417805
533987	ATP11C	B1AUG5;F6Q8D3;Q9QZW0;E9QKK8;Q9QZW0-2;F6U8D7	Geiger 2013	mouse	cerebellum	adult			129.24	IntensityL	ATP11C	Q9QZW0	0.0009545277231626057	-6.9542938705239745		-6.570891663329668
533988	LPIN1	Q91ZP3;E9QKQ5;Q91ZP3-2	Geiger 2013	mouse	cortex	adult			102.0	IntensityL	LPIN1	Q91ZP3	0.005487563221007775	-5.2052709797346335		-4.821868772540327
533989	GOT1	P05201	Geiger 2013	mouse	olfactory bulb	adult			46.247	IntensityL	GOT1	P05201	15.622921800329056	2.7487391819976046		3.1321413891919114
533990	PRPF39	E9QJV4;Q8K2Z2;Q8K2Z2-2;F8WGV4	Geiger 2013	mouse	cortex	adult			77.923	IntensityL	PRPF39	Q8K2Z2	0.003207959152291348	-5.742120322135197		-5.358718114940892
533991	TPMT	O55060;D3Z380;D3YWK6;D3Z217	Geiger 2013	mouse	cortex	adult			27.585	IntensityL	TPMT	O55060	0.1224951844854844	-2.0996835600926027	TPMT	-1.7162813528982954
533992	NUBPL	Q9CWD8	Geiger 2013	mouse	olfactory bulb	adult			34.139	IntensityL	NUBPL	Q9CWD8	0.01619678588120109	-4.122942458823152		-3.7395402516288447
533993	TPMT	O55060;D3Z380;D3YWK6;D3Z217	Geiger 2013	mouse	midbrain	adult			27.585	IntensityL	TPMT	O55060	0.2733782124860296	-1.2968990488479233	TPMT	-0.913496841653616
533994	DPM1	A2BDX1;O70152;A2BDX2	Geiger 2013	mouse	midbrain	adult			29.174	IntensityL	DPM1	O70152	0.042462748420167014	-3.1591280951700806		-2.7757258879757734
533995	TLE3	Q08122-4;Q08122;Q08122-2;E0CXS9;F8WIE2;E0CXS2;E0CY14;E0CXU1;Q3TY99;F6TS96	Geiger 2013	mouse	olfactory bulb	adult			84.507	IntensityL	TLE3	Q08122	0.011751738351770858	-4.4437541045031645		-4.060351897308856
533996	TLE3	Q08122-4;Q08122;Q08122-2;E0CXS9;F8WIE2;E0CXS2;E0CY14;E0CXU1;Q3TY99;F6TS96	Geiger 2013	mouse	midbrain	adult			84.507	IntensityL	TLE3	Q08122	0.0023401471556003576	-6.057541464581133		-5.674139257386825
533997	TLE3	Q08122-4;Q08122;Q08122-2;E0CXS9;F8WIE2;E0CXS2;E0CY14;E0CXU1;Q3TY99;F6TS96	Geiger 2013	mouse	cerebellum	adult			84.507	IntensityL	TLE3	Q08122	4.0550951288875455e-05	-10.112951318026347		-9.729549110832043
533998	TLE3	Q08122-4;Q08122;Q08122-2;E0CXS9;F8WIE2;E0CXS2;E0CY14;E0CXU1;Q3TY99;F6TS96	Geiger 2013	mouse	medulla	adult			84.507	IntensityL	TLE3	Q08122	0.017248570796252586	-4.060025991328373		-3.676623784134065
533999	TLE3	Q08122-4;Q08122;Q08122-2;E0CXS9;F8WIE2;E0CXS2;E0CY14;E0CXU1;Q3TY99;F6TS96	Geiger 2013	mouse	cortex	adult			84.507	IntensityL	TLE3	Q08122	0.002746770124598763	-5.8973295577153895		-5.51392735052108
534000	LPIN1	Q91ZP3;E9QKQ5;Q91ZP3-2	Geiger 2013	mouse	cerebellum	adult			102.0	IntensityL	LPIN1	Q91ZP3	0.003521321484229596	-5.648918938169071		-5.265516730974767
534001	LPIN1	Q91ZP3;E9QKQ5;Q91ZP3-2	Geiger 2013	mouse	olfactory bulb	adult			102.0	IntensityL	LPIN1	Q91ZP3	0.04169329555361946	-3.1774149411942245		-2.794012733999917
534002	BRD4	Q3UH70;B0V2V7;Q9ESU6;B0V2V8;B2RSE4;Q9ESU6-2;B0V2V6	Geiger 2013	mouse	cortex	adult			156.05	IntensityL	BRD4	Q9ESU6	0.00012652444110082263	-8.975075058176223		-8.591672850981913
534003	PPFIA3	B8QI35;P60469;F6UYF1	Geiger 2013	mouse	cerebellum	adult			133.42	IntensityL	PPFIA3	P60469	0.3963128114406808	-0.9255514516759736		-0.5421492444816662
534004	DPM1	A2BDX1;O70152;A2BDX2	Geiger 2013	mouse	olfactory bulb	adult			29.174	IntensityL	DPM1	O70152	0.0037842253977134212	-5.57691406357457		-5.193511856380263
534005	PPFIA3	B8QI35;P60469;F6UYF1	Geiger 2013	mouse	medulla	adult			133.42	IntensityL	PPFIA3	P60469	0.10751995354479088	-2.2300788342684883		-1.8466766270741808
534006	PPFIA3	B8QI35;P60469;F6UYF1	Geiger 2013	mouse	cortex	adult			133.42	IntensityL	PPFIA3	P60469	0.06986888928836359	-2.661134803375913		-2.2777325961816057
534007	WDR19	F6VG80;Q3UGF1;Q3UGF1-2;Q3UGF1-3	Geiger 2013	mouse	olfactory bulb	adult			151.44	IntensityL	WDR19	Q3UGF1	0.05801017339249945	-2.847136880498125		-2.4637346733038177
534008	GOT1	P05201	Geiger 2013	mouse	cortex	adult			46.247	IntensityL	GOT1	P05201	14.148294096528582	2.6495940582722644		3.032996265466572
534009	CD97	E9QJS7;Q9Z0M6;E9QMJ5;Q9Z0M6-3;Q9Z0M6-2;Q9DC42	Geiger 2013	mouse	medulla	adult			90.427	IntensityL	CD97	Q9Z0M6	0.003890290875579221	-5.549271348934141		-5.165869141739835
534010	CD97	E9QJS7;Q9Z0M6;E9QMJ5;Q9Z0M6-3;Q9Z0M6-2;Q9DC42	Geiger 2013	mouse	cerebellum	adult			90.427	IntensityL	CD97	Q9Z0M6	0.004905317342652964	-5.3174354902690455		-4.934033283074738
534011	GOT1	P05201	Geiger 2013	mouse	medulla	adult			46.247	IntensityL	GOT1	P05201	23.231273909258352	3.1454993842480814		3.5289015914423887
534012	GOT1	P05201	Geiger 2013	mouse	cerebellum	adult			46.247	IntensityL	GOT1	P05201	14.922543482851276	2.7028730549683857		3.086275262162693
534013	GOT1	P05201	Geiger 2013	mouse	midbrain	adult			46.247	IntensityL	GOT1	P05201	18.215653049086615	2.902281282087222		3.2856834892815296
534014	AGPS	A2AL50;Q8C0I1;H3BKN2;A2AL49	Geiger 2013	mouse	medulla	adult			74.342	IntensityL	AGPS	A2AL50	0.010586493195728758	-4.548176317199443		-4.164774110005136
534015	DPM1	A2BDX1;O70152;A2BDX2	Geiger 2013	mouse	cerebellum	adult			29.174	IntensityL	DPM1	O70152	0.04443986515954187	-3.1136183484290405		-2.7302161412347328
534016	WDR41	F8WIB9;Q3UDP0	Geiger 2013	mouse	olfactory bulb	adult			51.524	IntensityL	WDR41	Q3UDP0	0.03810318349345302	-3.267457444081502		-2.8840552368871952
534017	NAGK	Q3U2G9;Q9QZ08;Q9D997;D3YXG2	Geiger 2013	mouse	medulla	adult			37.268	IntensityL	NAGK	Q9QZ08	0.14905983453153146	-1.903407479608828		-1.5200052724145208
534018	ARID2	E9Q7E2;E9Q6E3	Geiger 2013	mouse	cortex	adult			195.99	IntensityL	ARID2	E9Q7E2	0.0012773819692773346	-6.662942632109934		-6.279540424915629
534019	IFI47	Q61635	Geiger 2013	mouse	cerebellum	adult			46.784	IntensityL	IFI47	Q61635	0.013200508842900131	-4.327499901428238		-3.9440976942339314
534020	COL11A1	Q61245;Q61245-2	Geiger 2013	mouse	medulla	adult			181.03	IntensityL	COL11A1	Q61245	0.0027272825548457736	-5.904449566681392		-5.521047359487087
534021	MRFAP1	Q9CQL7	Geiger 2013	mouse	cortex	adult			14.194	IntensityL	MRFAP1	Q9CQL7	0.0016328014957337565	-6.417458030414577		-6.03405582322027
534022	BAI1	Q3UHD1;E9Q4H5;E9PX80	Geiger 2013	mouse	cortex	adult			173.29	IntensityL	BAI1	Q3UHD1	0.03392133783387604	-3.3837110279790106		-3.000308820784704
534023	BAI1	Q3UHD1;E9Q4H5;E9PX80	Geiger 2013	mouse	cerebellum	adult			173.29	IntensityL	BAI1	Q3UHD1	0.02637525231160734	-3.6353291209147964		-3.2519269137204905
534024	BAI1	Q3UHD1;E9Q4H5;E9PX80	Geiger 2013	mouse	midbrain	adult			173.29	IntensityL	BAI1	Q3UHD1	0.038745786660488515	-3.250733260436694		-2.8673310532423866
534025	BAI1	Q3UHD1;E9Q4H5;E9PX80	Geiger 2013	mouse	olfactory bulb	adult			173.29	IntensityL	BAI1	Q3UHD1	0.007103707995608095	-4.947138378358903		-4.563736171164597
534026	MPRIP	Q5SWZ5;P97434-3;E9PZ80;F6S5I0	Geiger 2013	mouse	olfactory bulb	adult			257.28	IntensityL	MPRIP	P97434	0.035113978784375936	-3.3491559718280484		-2.9657537646337406
534027	MPRIP	Q5SWZ5;P97434-3;E9PZ80;F6S5I0	Geiger 2013	mouse	medulla	adult			257.28	IntensityL	MPRIP	P97434	0.03886691809161292	-3.2476118248453547		-2.8642096176510474
534028	EIF2D	Q61211;Q61211-2;E9PUG7;Q8C8I3	Geiger 2013	mouse	olfactory bulb	adult			62.82899999999999	IntensityL	EIF2D	Q61211	0.005637951521136625	-5.178234484919481		-4.794832277725175
534029	STRN4	P58404;P58404-2	Geiger 2013	mouse	cortex	adult			81.64399999999998	IntensityL	STRN4	P58404	0.05395461578537485	-2.919612034211629		-2.5362098270173217
534030	PDE6D	O55057;Q3TDQ8	Geiger 2013	mouse	cerebellum	adult			17.348	IntensityL	PDE6D	O55057	0.7115876652777441	-0.34025665712688313		0.043145550067424036
534031	PDE6D	O55057;Q3TDQ8	Geiger 2013	mouse	cortex	adult			17.348	IntensityL	PDE6D	O55057	0.9781253375395874	-0.02211746016528248		0.3612847470290248
534032	HMGB2	P30681	Geiger 2013	mouse	olfactory bulb	adult			24.162	IntensityL	HMGB2	P30681	0.2407350222868885	-1.4240584429623984		-1.0406562357680909
534033	SNTB2	B7ZNU9;Q542S9;Q61235	Geiger 2013	mouse	olfactory bulb	adult			57.427	IntensityL	SNTB2	Q61235	0.009348418612413114	-4.672548082348267		-4.289145875153959
534034	SNTB2	B7ZNU9;Q542S9;Q61235	Geiger 2013	mouse	midbrain	adult			57.427	IntensityL	SNTB2	Q61235	0.04416045066697522	-3.1199256717443733		-2.736523464550068
534035	SNTB2	B7ZNU9;Q542S9;Q61235	Geiger 2013	mouse	cerebellum	adult			57.427	IntensityL	SNTB2	Q61235	0.03492379356514018	-3.354586918025156		-2.9711847108308485
534036	SNTB2	B7ZNU9;Q542S9;Q61235	Geiger 2013	mouse	medulla	adult			57.427	IntensityL	SNTB2	Q61235	0.01920671786147696	-3.9524951725265582		-3.5690929653322505
534037	SNTB2	B7ZNU9;Q542S9;Q61235	Geiger 2013	mouse	cortex	adult			57.427	IntensityL	SNTB2	Q61235	0.209940986593742	-1.5609288039774014		-1.177526596783094
534038	PLXNA4	Q80UG2;B9EJ29	Geiger 2013	mouse	cortex	adult			212.56	IntensityL	PLXNA4	Q80UG2	0.035424747737872374	-3.340344614450581		-2.956942407256274
534039	PLXNA4	Q80UG2;B9EJ29	Geiger 2013	mouse	medulla	adult			212.56	IntensityL	PLXNA4	Q80UG2	0.06335561940113743	-2.758991672105749		-2.375589464911441
534040	PDE6D	O55057;Q3TDQ8	Geiger 2013	mouse	medulla	adult			17.348	IntensityL	PDE6D	O55057	0.5984477027860017	-0.5134161382765221		-0.13001393108221482
534041	PLXNA4	Q80UG2;B9EJ29	Geiger 2013	mouse	cerebellum	adult			212.56	IntensityL	PLXNA4	Q80UG2	0.05735943232614605	-2.8584179794247855		-2.4750157722304778
534042	STK10	F6TN59;O55098	Geiger 2013	mouse	cerebellum	adult			114.09	IntensityL	STK10	O55098	0.0013812421840564994	-6.58477205131585		-6.201369844121543
534043	STK10	F6TN59;O55098	Geiger 2013	mouse	olfactory bulb	adult			114.09	IntensityL	STK10	O55098	0.0005340217917254738	-7.535073911362053		-7.151671704167745
534044	ARG1	Q61176	Geiger 2013	mouse	midbrain	adult			34.806999999999995	IntensityL	ARG1	Q61176	0.4494290035300416	-0.7997773829733159		-0.4163751757790086
534045	ARG1	Q61176	Geiger 2013	mouse	cerebellum	adult			34.806999999999995	IntensityL	ARG1	Q61176	0.2007810702235304	-1.6055401674035952		-1.222137960209288
534046	ARG1	Q61176	Geiger 2013	mouse	medulla	adult			34.806999999999995	IntensityL	ARG1	Q61176	0.16277368346915858	-1.8153944879327208		-1.4319922807384136
534047	ARG1	Q61176	Geiger 2013	mouse	cortex	adult			34.806999999999995	IntensityL	ARG1	Q61176	0.12092466727808104	-2.1125875117502595		-1.7291853045559522
534048	HMGCL	P38060	Geiger 2013	mouse	cortex	adult			34.238	IntensityL	HMGCL	P38060	0.9713309379734596	-0.029088046951541987		0.3543141602427653
534049	HMGCL	P38060	Geiger 2013	mouse	medulla	adult			34.238	IntensityL	HMGCL	P38060	1.0225907444379665	0.02233935261357616		0.4057415598078835
534050	HMGCL	P38060	Geiger 2013	mouse	cerebellum	adult			34.238	IntensityL	HMGCL	P38060	2.2222108222381984	0.7985025662118023		1.1819047734061097
534051	HMGCL	P38060	Geiger 2013	mouse	olfactory bulb	adult			34.238	IntensityL	HMGCL	P38060	1.5975454758103549	0.4684683737253216		0.8518705809196288
534052	EIF2D	Q61211;Q61211-2;E9PUG7;Q8C8I3	Geiger 2013	mouse	cerebellum	adult			62.82899999999999	IntensityL	EIF2D	Q61211	0.0006380928188055239	-7.357026801180061		-6.973624593985754
534053	MPRIP	Q5SWZ5;P97434-3;E9PZ80;F6S5I0	Geiger 2013	mouse	midbrain	adult			257.28	IntensityL	MPRIP	P97434	0.017006625585673396	-4.074152270521228		-3.6907500633269215
534054	AKAP5	H3BIV5;D3YVF0	Geiger 2013	mouse	medulla	adult			80.202	IntensityL	AKAP5	D3YVF0	0.0027007302116381204	-5.914233093781665		-5.530830886587359
534055	SGPL1	Q8R0X7;D6REF7	Geiger 2013	mouse	medulla	adult			63.676	IntensityL	SGPL1	Q8R0X7	0.0013618642383790346	-6.598900754358816		-6.215498547164509
534056	SGPL1	Q8R0X7;D6REF7	Geiger 2013	mouse	cerebellum	adult			63.676	IntensityL	SGPL1	Q8R0X7	0.0024705256493931546	-6.00332433746434		-5.619922130270033
534057	AASS	Q3UEQ9;Q99K67	Geiger 2013	mouse	olfactory bulb	adult			102.97	IntensityL	AASS	Q99K67	0.028015890885943882	-3.5749833981512547		-3.1915811909569483
534058	AASS	Q3UEQ9;Q99K67	Geiger 2013	mouse	midbrain	adult			102.97	IntensityL	AASS	Q99K67	0.019194752813912502	-3.9531183282412328		-3.5697161210469264
534059	HMGB2	P30681	Geiger 2013	mouse	midbrain	adult			24.162	IntensityL	HMGB2	P30681	1.0745866713130343	0.0719360958418723		0.4553383030361795
534060	HMGB2	P30681	Geiger 2013	mouse	cerebellum	adult			24.162	IntensityL	HMGB2	P30681	0.7791449155941135	-0.24955822269209985		0.13384398450220747
534061	HMGB2	P30681	Geiger 2013	mouse	medulla	adult			24.162	IntensityL	HMGB2	P30681	0.1047778210919436	-2.2559131602942184		-1.8725109530999111
534062	EIF2D	Q61211;Q61211-2;E9PUG7;Q8C8I3	Geiger 2013	mouse	medulla	adult			62.82899999999999	IntensityL	EIF2D	Q61211	0.0027952180361276377	-5.879845166069652		-5.496442958875346
534063	EIF2D	Q61211;Q61211-2;E9PUG7;Q8C8I3	Geiger 2013	mouse	midbrain	adult			62.82899999999999	IntensityL	EIF2D	Q61211	0.007050437402261919	-4.954665621208508		-4.571263414014201
534064	AKAP5	H3BIV5;D3YVF0	Geiger 2013	mouse	cerebellum	adult			80.202	IntensityL	AKAP5	D3YVF0	0.02615217011634428	-3.6438231046737566		-3.2604208974794493
534065	ARG1	Q61176	Geiger 2013	mouse	olfactory bulb	adult			34.806999999999995	IntensityL	ARG1	Q61176	0.33467407726441994	-1.0945981244233514		-0.7111959172290441
534066	IGBP1	E9Q2M7;Q61249	Geiger 2013	mouse	cerebellum	adult			41.207	IntensityL	IGBP1	Q61249	0.20354792006583905	-1.5918538223814065		-1.2084516151870992
534067	MDN1	A2ANY6	Geiger 2013	mouse	midbrain	adult			630.33	IntensityL	MDN1	A2ANY6	0.008930513950024161	-4.718281332555656		-4.334879125361349
534068	GARNL3	Q3V0G7;A2AHW8;Q3V0G7-2	Geiger 2013	mouse	cerebellum	adult			115.44	IntensityL	GARNL3	Q3V0G7	0.0057820413290001075	-5.152998487540802		-4.769596280346494
534069	GARNL3	Q3V0G7;A2AHW8;Q3V0G7-2	Geiger 2013	mouse	midbrain	adult			115.44	IntensityL	GARNL3	Q3V0G7	0.010007476078746207	-4.604422857433033		-4.221020650238724
534070	PGK1	P09411	Geiger 2013	mouse	cortex	adult			44.55	IntensityL	PGK1	P09411	11.390638238142195	2.4327918108446083		2.816194018038916
534071	PGK1	P09411	Geiger 2013	mouse	medulla	adult			44.55	IntensityL	PGK1	P09411	18.38662197007102	2.91162333332969		3.2950255405239983
534072	PGK1	P09411	Geiger 2013	mouse	cerebellum	adult			44.55	IntensityL	PGK1	P09411	15.348701964310305	2.731030907871941		3.114433115066248
534073	PGK1	P09411	Geiger 2013	mouse	midbrain	adult			44.55	IntensityL	PGK1	P09411	11.667778312546508	2.4568310522146364		2.8402332594089437
534074	PGK1	P09411	Geiger 2013	mouse	olfactory bulb	adult			44.55	IntensityL	PGK1	P09411	27.37909434578212	3.3097797420956403		3.6931819492899463
534075	OSBPL6	F8WIZ7;A2ATI0;Q8BXR9;A2ATH9;Q8BXR9-2	Geiger 2013	mouse	cortex	adult			109.72	IntensityL	OSBPL6	Q8BXR9	0.004734735447652728	-5.352829425572827		-4.969427218378518
534076	OSBPL6	F8WIZ7;A2ATI0;Q8BXR9;A2ATH9;Q8BXR9-2	Geiger 2013	mouse	cerebellum	adult			109.72	IntensityL	OSBPL6	Q8BXR9	0.0581361266033084	-2.844968007960864		-2.4615658007665564
534077	IGBP1	E9Q2M7;Q61249	Geiger 2013	mouse	olfactory bulb	adult			41.207	IntensityL	IGBP1	Q61249	0.20027664494647868	-1.6080556434757718		-1.2246534362814645
534078	SYMPK	F8WJD4;E9PVR1;Q80X82;E9Q661	Geiger 2013	mouse	olfactory bulb	adult			142.62	IntensityL	SYMPK	Q80X82	0.3394327851382887	-1.0804793335040146		-0.6970771263097073
534079	NF2	P46662;Q5NCK4;P46662-2;Q5NCK3;F8WJ43;Q3TIW4	Geiger 2013	mouse	medulla	adult			69.775	IntensityL	NF2	P46662	0.037493392799112894	-3.2835905535530663		-2.900188346358759
534080	NF2	P46662;Q5NCK4;P46662-2;Q5NCK3;F8WJ43;Q3TIW4	Geiger 2013	mouse	cerebellum	adult			69.775	IntensityL	NF2	P46662	0.01861604531620679	-3.9837314187238935		-3.600329211529586
534081	NF2	P46662;Q5NCK4;P46662-2;Q5NCK3;F8WJ43;Q3TIW4	Geiger 2013	mouse	midbrain	adult			69.775	IntensityL	NF2	P46662	0.0232720994562468	-3.760500084154213		-3.377097876959905
534082	NF2	P46662;Q5NCK4;P46662-2;Q5NCK3;F8WJ43;Q3TIW4	Geiger 2013	mouse	olfactory bulb	adult			69.775	IntensityL	NF2	P46662	0.014367006975917498	-4.242820883402236		-3.8594186762079286
534083	SYMPK	F8WJD4;E9PVR1;Q80X82;E9Q661	Geiger 2013	mouse	cortex	adult			142.62	IntensityL	SYMPK	Q80X82	0.0052292401578782855	-5.253489296760756		-4.870087089566448
534084	SYMPK	F8WJD4;E9PVR1;Q80X82;E9Q661	Geiger 2013	mouse	medulla	adult			142.62	IntensityL	SYMPK	Q80X82	0.0038815562560553813	-5.551519108843332		-5.168116901649026
534085	SYMPK	F8WJD4;E9PVR1;Q80X82;E9Q661	Geiger 2013	mouse	cerebellum	adult			142.62	IntensityL	SYMPK	Q80X82	0.01530445947747814	-4.1796110239364		-3.7962088167420927
534086	SYMPK	F8WJD4;E9PVR1;Q80X82;E9Q661	Geiger 2013	mouse	midbrain	adult			142.62	IntensityL	SYMPK	Q80X82	0.0015963794207691849	-6.440017075896847		-6.056614868702543
534087	AP2A1	P17426;P17426-2	Geiger 2013	mouse	midbrain	adult			107.66	IntensityL	AP2A1	P17426	0.5843743414013348	-0.5372135059535793		-0.15381129875927213
534088	NF2	P46662;Q5NCK4;P46662-2;Q5NCK3;F8WJ43;Q3TIW4	Geiger 2013	mouse	cortex	adult			69.775	IntensityL	NF2	P46662	0.0016378196585712054	-6.414389398164928		-6.03098719097062
534089	MDN1	A2ANY6	Geiger 2013	mouse	olfactory bulb	adult			630.33	IntensityL	MDN1	A2ANY6	0.005457967652287121	-5.2106787833740285		-4.827276576179722
534090	OSBPL6	F8WIZ7;A2ATI0;Q8BXR9;A2ATH9;Q8BXR9-2	Geiger 2013	mouse	medulla	adult			109.72	IntensityL	OSBPL6	Q8BXR9	0.0434273476361554	-3.1366659064589086		-2.7532636992646013
534091	SYNRG	Q5SV85-2;Q5SV85	Geiger 2013	mouse	midbrain	adult			122.08	IntensityL	SYNRG	Q5SV85	0.029813701743948123	-3.5127872010764682		-3.12938499388216
534092	MDN1	A2ANY6	Geiger 2013	mouse	cerebellum	adult			630.33	IntensityL	MDN1	A2ANY6	0.020966845309459203	-3.8648128836561813		-3.481410676461873
534093	TESC	D0EM45;Q9JKL5	Geiger 2013	mouse	cerebellum	adult			24.599	IntensityL	TESC	Q9JKL5	0.0365334853178433	-3.3095260329850413		-2.9261238257907336
534094	TESC	D0EM45;Q9JKL5	Geiger 2013	mouse	midbrain	adult			24.599	IntensityL	TESC	Q9JKL5	0.04708832691147061	-3.055730144950759		-2.6723279377564517
534095	GGT1	Q4FK56;Q60928;F6WUX1;D3Z266;D3YVY4;D3Z4Q6	Geiger 2013	mouse	cerebellum	adult			61.562	IntensityL	GGT1	Q60928	0.034648645719710595	-3.362496638678284		-2.9790944314839765
534096	GGT1	Q4FK56;Q60928;F6WUX1;D3Z266;D3YVY4;D3Z4Q6	Geiger 2013	mouse	medulla	adult			61.562	IntensityL	GGT1	Q60928	0.030086658152599657	-3.503673456236154		-3.1202712490418465
534097	GGT1	Q4FK56;Q60928;F6WUX1;D3Z266;D3YVY4;D3Z4Q6	Geiger 2013	mouse	cortex	adult			61.562	IntensityL	GGT1	Q60928	0.10550316826285584	-2.2490142955893915		-1.8656120883950837
534098	PTER	Q60866;Q60866-2;A2AUR5	Geiger 2013	mouse	olfactory bulb	adult			39.218	IntensityL	PTER	Q60866	0.06174240112381639	-2.784784369770018		-2.4013821625757106
534099	PTER	Q60866;Q60866-2;A2AUR5	Geiger 2013	mouse	midbrain	adult			39.218	IntensityL	PTER	Q60866	0.08907205303253822	-2.41830965215161		-2.0349074449573026
534100	PTER	Q60866;Q60866-2;A2AUR5	Geiger 2013	mouse	cerebellum	adult			39.218	IntensityL	PTER	Q60866	0.039937325479403436	-3.2204439166967247		-2.8370417095024174
534101	SYNRG	Q5SV85-2;Q5SV85	Geiger 2013	mouse	olfactory bulb	adult			122.08	IntensityL	SYNRG	Q5SV85	0.017268717331054322	-4.05885866108996		-3.6754564538956536
534102	PTER	Q60866;Q60866-2;A2AUR5	Geiger 2013	mouse	medulla	adult			39.218	IntensityL	PTER	Q60866	0.09314263920718374	-2.373623205913709		-1.9902209987194024
534103	IDE	F6RPJ9;Q9JHR7	Geiger 2013	mouse	cortex	adult			114.15	IntensityL	IDE	Q9JHR7	0.019182199175077158	-3.9537725562938784		-3.570370349099571
534104	IDE	F6RPJ9;Q9JHR7	Geiger 2013	mouse	medulla	adult			114.15	IntensityL	IDE	Q9JHR7	0.1388390257645772	-1.9744401049781863		-1.591037897783879
534105	IDE	F6RPJ9;Q9JHR7	Geiger 2013	mouse	cerebellum	adult			114.15	IntensityL	IDE	Q9JHR7	0.1824792807999395	-1.7011186422679387		-1.3177164350736317
534106	SYNRG	Q5SV85-2;Q5SV85	Geiger 2013	mouse	medulla	adult			122.08	IntensityL	SYNRG	Q5SV85	0.013958217760962687	-4.271686857350924		-3.8882846501566153
534107	IDE	F6RPJ9;Q9JHR7	Geiger 2013	mouse	midbrain	adult			114.15	IntensityL	IDE	Q9JHR7	0.05681129911319072	-2.86802004498946		-2.4846178377951524
534108	RIPK1	Q60855;F7D1J2	Geiger 2013	mouse	midbrain	adult			74.854	IntensityL	RIPK1	Q60855	0.00022640560269934141	-8.393182465036228		-8.009780257841921
534109	RIPK1	Q60855;F7D1J2	Geiger 2013	mouse	medulla	adult			74.854	IntensityL	RIPK1	Q60855	0.00039325142980083035	-7.841061380175331		-7.457659172981024
534110	AP2A1	P17426;P17426-2	Geiger 2013	mouse	olfactory bulb	adult			107.66	IntensityL	AP2A1	P17426	1.2900577674382667	0.2546869983308402		0.6380892055251475
534111	AKT2	Q3TY95;Q60823;F8WHG5;D3Z3N2;D3YXM7	Geiger 2013	mouse	cortex	adult			55.74100000000001	IntensityL	AKT2	Q60823	0.01607914772322955	-4.130232018922706		-3.7468298117284
534112	PTER	Q60866;Q60866-2;A2AUR5	Geiger 2013	mouse	cortex	adult			39.218	IntensityL	PTER	Q60866	0.0590370742300537	-2.8295896556418683		-2.446187448447561
534113	EIF2D	Q61211;Q61211-2;E9PUG7;Q8C8I3	Geiger 2013	mouse	cortex	adult			62.82899999999999	IntensityL	EIF2D	Q61211	0.009608495593324268	-4.645107614214547		-4.261705407020241
534114	HMGCL	P38060	Geiger 2013	mouse	midbrain	adult			34.238	IntensityL	HMGCL	P38060	0.52742156900841	-0.6397551090307749		-0.2563529018364674
534115	SUPT5H	O55201;O55201-2	Geiger 2013	mouse	cortex	adult			120.66	IntensityL	SUPT5H	O55201	0.06662152989207254	-2.7087274820240754		-2.325325274829768
534116	HDAC1;GM10093	O09106;Q58E49;D3YYI8	Geiger 2013	mouse	cortex	adult			55.074	IntensityL	HDAC1	O09106	0.04563319554752724	-3.0871198547717844		-2.703717647577477
534117	HDAC1;GM10093	O09106;Q58E49;D3YYI8	Geiger 2013	mouse	medulla	adult			55.074	IntensityL	HDAC1	O09106	0.13641707554632168	-1.992038354118301		-1.6086361469239945
534118	HDAC1;GM10093	O09106;Q58E49;D3YYI8	Geiger 2013	mouse	cerebellum	adult			55.074	IntensityL	HDAC1	O09106	0.14759370287022813	-1.9132920312067163		-1.5298898240124092
534119	HDAC1;GM10093	O09106;Q58E49;D3YYI8	Geiger 2013	mouse	midbrain	adult			55.074	IntensityL	HDAC1	O09106	0.03332342543734959	-3.4014946627253044		-3.0180924555309967
534120	NUMA1	E9Q7G0	Geiger 2013	mouse	medulla	adult			235.63	IntensityL	NUMA1	E9Q7G0	0.04220871955977473	-3.1651284546448903	NUMA1	-2.7817262474505826
534121	HDAC1;GM10093	O09106;Q58E49;D3YYI8	Geiger 2013	mouse	olfactory bulb	adult			55.074	IntensityL	HDAC1	O09106	0.3070298323910254	-1.180810362203884		-0.7974081550095766
534122	ACTN4	P57780;Q3ULT2	Geiger 2013	mouse	medulla	adult			104.98	IntensityL	ACTN4	P57780	0.878419118670669	-0.12963144312827127	ACTN4	0.25377076406603605
534123	MVP	E9Q3X0;Q9EQK5	Geiger 2013	mouse	cortex	adult			96.856	IntensityL	MVP	Q9EQK5	0.06182382105209967	-2.783466534869299		-2.400064327674992
534124	DNAJB6	O54946-2;O54946;G3X8S5	Geiger 2013	mouse	cortex	adult			26.977	IntensityL	DNAJB6	O54946	1.233468483734072	0.20983010638446964		0.5932323135787767
534125	NUMA1	E9Q7Z9;F6ZQA3	Geiger 2013	mouse	cerebellum	adult			121.93	IntensityL	NUMA1	F6ZQA3	0.008499865191492229	-4.767704975436079	NUMA1	-4.384302768241772
534126	H2AFY2	Q8CCK0;E9Q4Z0;E9PZH7	Geiger 2013	mouse	cortex	adult			40.092	IntensityL	H2AFY2	Q8CCK0	0.024426872190166662	-3.7120714334210243		-3.328669226226717
534127	H2AFY2	Q8CCK0;E9Q4Z0;E9PZH7	Geiger 2013	mouse	cerebellum	adult			40.092	IntensityL	H2AFY2	Q8CCK0	0.06969387325015211	-2.663642866798724		-2.280240659604416
534128	H2AFY2	Q8CCK0;E9Q4Z0;E9PZH7	Geiger 2013	mouse	midbrain	adult			40.092	IntensityL	H2AFY2	Q8CCK0	0.05593253239484288	-2.883609093239758		-2.5002068860454507
534129	H2AFY2	Q8CCK0;E9Q4Z0;E9PZH7	Geiger 2013	mouse	olfactory bulb	adult			40.092	IntensityL	H2AFY2	Q8CCK0	0.14460799054616613	-1.933728711128864		-1.5503265039345566
534130	DNAJB6	O54946-2;O54946;G3X8S5	Geiger 2013	mouse	olfactory bulb	adult			26.977	IntensityL	DNAJB6	O54946	0.8824383783044889	-0.1250663188965188		0.2583358882977884
534131	DNAJB6	O54946-2;O54946;G3X8S5	Geiger 2013	mouse	midbrain	adult			26.977	IntensityL	DNAJB6	O54946	1.4518732528953755	0.37285462119811935		0.7562568283924267
534132	DNAJB6	O54946-2;O54946;G3X8S5	Geiger 2013	mouse	cerebellum	adult			26.977	IntensityL	DNAJB6	O54946	0.51122162253056	-0.6709520792183378		-0.2875498720240306
534133	DNAJB6	O54946-2;O54946;G3X8S5	Geiger 2013	mouse	medulla	adult			26.977	IntensityL	DNAJB6	O54946	0.12655076703509158	-2.0671117308865634		-1.6837095236922557
534134	STRN4	P58404;P58404-2	Geiger 2013	mouse	midbrain	adult			81.64399999999998	IntensityL	STRN4	P58404	0.06150869988435929	-2.788576652640107		-2.4051744454457995
534135	SGPL1	Q8R0X7;D6REF7	Geiger 2013	mouse	cortex	adult			63.676	IntensityL	SGPL1	Q8R0X7	0.0033861036661256105	-5.688075379636606		-5.304673172442298
534136	H2AFY2	Q8CCK0;E9Q4Z0;E9PZH7	Geiger 2013	mouse	medulla	adult			40.092	IntensityL	H2AFY2	Q8CCK0	0.02729863760292381	-3.6009184826913065		-3.217516275497
534137	AASS	Q3UEQ9;Q99K67	Geiger 2013	mouse	cortex	adult			102.97	IntensityL	AASS	Q99K67	0.0224821988143482	-3.795031446713766		-3.4116292395194585
534138	NUMA1	E9Q7Z9;F6ZQA3	Geiger 2013	mouse	medulla	adult			121.93	IntensityL	NUMA1	F6ZQA3	0.0023388058240089364	-6.058114811496142	NUMA1	-5.674712604301834
534139	NUMA1	E9Q7Z9;F6ZQA3	Geiger 2013	mouse	cortex	adult			121.93	IntensityL	NUMA1	F6ZQA3	0.0016281228960325187	-6.420327525287473	NUMA1	-6.036925318093166
534140	IFI47	Q61635	Geiger 2013	mouse	medulla	adult			46.784	IntensityL	IFI47	Q61635	0.01216444281107849	-4.409238106419669		-4.025835899225362
534141	IFI47	Q61635	Geiger 2013	mouse	cortex	adult			46.784	IntensityL	IFI47	Q61635	0.006021568544050509	-5.1124074981099765		-4.729005290915669
534142	NEFH	P19246;F7A3A1	Geiger 2013	mouse	olfactory bulb	adult			116.99	IntensityL	NEFH	P19246	0.4628924723127709	-0.7702604930931893		-0.3868582858988821
534143	NEFH	P19246;F7A3A1	Geiger 2013	mouse	midbrain	adult			116.99	IntensityL	NEFH	P19246	1.0059014900007257	0.005884144418342338		0.3892863516126495
534144	NEFH	P19246;F7A3A1	Geiger 2013	mouse	cerebellum	adult			116.99	IntensityL	NEFH	P19246	1.2699342244693543	0.2389651073728467		0.6223673145671538
534145	NEFH	P19246;F7A3A1	Geiger 2013	mouse	medulla	adult			116.99	IntensityL	NEFH	P19246	4.013244792682247	1.3896000893451792		1.7730022965394865
534146	NEFH	P19246;F7A3A1	Geiger 2013	mouse	cortex	adult			116.99	IntensityL	NEFH	P19246	1.0544789732043929	0.05304678067567064		0.43644898786997777
534147	ARID2	E9Q7E2;E9Q6E3	Geiger 2013	mouse	cerebellum	adult			195.99	IntensityL	ARID2	E9Q7E2	0.0002600276102649653	-8.254722739260071		-7.871320532065762
534148	H2-D1	E9QQ06;P01899;Q792Z7	Geiger 2013	mouse	midbrain	adult			41.15	IntensityL	H2-D1	P01899	0.008835196633389204	-4.72901191727374		-4.345609710079431
534149	NUMA1	E9Q7G0	Geiger 2013	mouse	cortex	adult			235.63	IntensityL	NUMA1	E9Q7G0	0.008592357372107607	-4.756882148492673	NUMA1	-4.373479941298367
534150	ARID2	E9Q7E2;E9Q6E3	Geiger 2013	mouse	midbrain	adult			195.99	IntensityL	ARID2	E9Q7E2	0.021236086612617024	-3.852053345694108		-3.4686511384998013
534151	ACTN4	P57780;Q3ULT2	Geiger 2013	mouse	cortex	adult			104.98	IntensityL	ACTN4	P57780	0.97384661223142	-0.02650147004984646	ACTN4	0.35690073714446097
534152	NUMA1	E9Q7Z9;F6ZQA3	Geiger 2013	mouse	midbrain	adult			121.93	IntensityL	NUMA1	F6ZQA3	0.0011723844686291676	-6.748715596716847	NUMA1	-6.365313389522543
534153	URB2	E9Q7L1;G3UX45	Geiger 2013	mouse	olfactory bulb	adult			171.62	IntensityL	URB2	E9Q7L1	0.003740006238578333	-5.588667999488015		-5.205265792293708
534154	TTC5	Q99LG4;E9Q2A8	Geiger 2013	mouse	cerebellum	adult			48.795	IntensityL	TTC5	Q99LG4	0.0077698968519063095	-4.85749838986363		-4.474096182669324
534155	RAB3C	P62823;Q542T7;F8WIK3;Q9CXS2	Geiger 2013	mouse	cortex	adult			25.872	IntensityL	RAB3C	P62823	0.3181095615045741	-1.145359422506585		-0.7619572153122778
534156		Q9CZT6	Geiger 2013	mouse	cerebellum	adult			31.593000000000004	IntensityL	CMSS1	Q9CZT6	0.0001539290795604374	-8.779018583958445		-8.395616376764139
534157		Q9CZT6	Geiger 2013	mouse	olfactory bulb	adult			31.593000000000004	IntensityL	CMSS1	Q9CZT6	0.001338730856059204	-6.616033236166966		-6.2326310289726585
534158	IFI47	Q61635	Geiger 2013	mouse	olfactory bulb	adult			46.784	IntensityL	IFI47	Q61635	0.009993830630171705	-4.605787313354847		-4.222385106160541
534159	H2-D1	E9QQ06;P01899;Q792Z7	Geiger 2013	mouse	olfactory bulb	adult			41.15	IntensityL	H2-D1	P01899	0.005010909697983446	-5.2961378039245695		-4.912735596730261
534160	ARID2	E9Q7E2;E9Q6E3	Geiger 2013	mouse	olfactory bulb	adult			195.99	IntensityL	ARID2	E9Q7E2	0.0015678483267940267	-6.458051092093557		-6.074648884899249
534161	HMGB2	P30681	Geiger 2013	mouse	cortex	adult			24.162	IntensityL	HMGB2	P30681	0.2398974346808051	-1.4275438024791762		-1.0441415952848692
534162	PRKAR2A	Q8K1M3;P12367	Geiger 2013	mouse	cerebellum	adult			45.589	IntensityL	PRKAR2A	P12367	1.1351257667871413	0.1267434525366163		0.5101456597309237
534163	PRKAR2A	Q8K1M3;P12367	Geiger 2013	mouse	medulla	adult			45.589	IntensityL	PRKAR2A	P12367	1.3845883438455664	0.3254028707990572		0.7088050779933646
534164	STRN4	P58404;P58404-2	Geiger 2013	mouse	medulla	adult			81.64399999999998	IntensityL	STRN4	P58404	0.02959193936510255	-3.5202532734841405		-3.1368510662898332
534165	STK10	F6TN59;O55098	Geiger 2013	mouse	medulla	adult			114.09	IntensityL	STK10	O55098	0.001095960712589454	-6.816123937276307		-6.432721730082
534166	PDE6D	O55057;Q3TDQ8	Geiger 2013	mouse	olfactory bulb	adult			17.348	IntensityL	PDE6D	O55057	0.34680439317455874	-1.0589943664092762		-0.675592159214969
534167	TRIM47	Q8C0E3;A2A861;Q8C0E3-2	Geiger 2013	mouse	olfactory bulb	adult			69.91199999999999	IntensityL	TRIM47	Q8C0E3	0.0013334649059697492	-6.619974531921543		-6.236572324727236
534168	MED23	E9QNV2;Q80YQ2-2;F8WJB0;Q80YQ2;H3BK33	Geiger 2013	mouse	cerebellum	adult			157.05	IntensityL	MED23	Q80YQ2	0.0017981559493032266	-6.320993611820088		-5.9375914046257785
534169	MED23	E9QNV2;Q80YQ2-2;F8WJB0;Q80YQ2;H3BK33	Geiger 2013	mouse	midbrain	adult			157.05	IntensityL	MED23	Q80YQ2	0.0003576263813812085	-7.936021743948658		-7.5526195367543485
534170	MED23	E9QNV2;Q80YQ2-2;F8WJB0;Q80YQ2;H3BK33	Geiger 2013	mouse	olfactory bulb	adult			157.05	IntensityL	MED23	Q80YQ2	0.013915655596043356	-4.274740770773967		-3.89133856357966
534171	PAFAH2	E9QNW6;Q8VDG7	Geiger 2013	mouse	medulla	adult			46.2	IntensityL	PAFAH2	Q8VDG7	0.0027837686168942976	-5.8839496517116725		-5.500547444517367
534172	SACS	E9QL60;E9QNY8;Q9JLC8;E9QLK5;Q9JLC8-3;Q9JLC8-2	Geiger 2013	mouse	cerebellum	adult			520.64	IntensityL	SACS	Q9JLC8	0.0006896721440948049	-7.279294226779947		-6.8958920195856415
534173	TMED8	Q3UHI4	Geiger 2013	mouse	medulla	adult			35.785	IntensityL	TMED8	Q3UHI4	0.07381726121653387	-2.606162682901186		-2.222760475706879
534174	NDUFV1	Q91YT0;D3YUM1	Geiger 2013	mouse	cortex	adult			50.834	IntensityL	NDUFV1	Q91YT0	0.6887253651107886	-0.3729126866889315		0.01048952050537588
534175	TMED8	Q3UHI4	Geiger 2013	mouse	olfactory bulb	adult			35.785	IntensityL	TMED8	Q3UHI4	0.007063605557071267	-4.952799655706198		-4.569397448511891
534176	NDUFV1	Q91YT0;D3YUM1	Geiger 2013	mouse	medulla	adult			50.834	IntensityL	NDUFV1	Q91YT0	3.099045666576777	1.1310942146043563		1.5144964217986638
534177	NDUFV1	Q91YT0;D3YUM1	Geiger 2013	mouse	cerebellum	adult			50.834	IntensityL	NDUFV1	Q91YT0	2.896556409158686	1.0635225863031732		1.4469247934974805
534178	NDUFV1	Q91YT0;D3YUM1	Geiger 2013	mouse	midbrain	adult			50.834	IntensityL	NDUFV1	Q91YT0	0.8931582855935264	-0.11299146230832105		0.2704107448859863
534179	NDUFV1	Q91YT0;D3YUM1	Geiger 2013	mouse	olfactory bulb	adult			50.834	IntensityL	NDUFV1	Q91YT0	4.134962018780859	1.4194781431325891		1.8028803503268964
534180	IGF1R	Q60751;E9QNX9;Q3U1L4	Geiger 2013	mouse	olfactory bulb	adult			155.79	IntensityL	IGF1R	Q60751	0.0022871348830416785	-6.080455387525114		-5.697053180330808
534181	SACS	E9QL60;E9QNY8;Q9JLC8;E9QLK5;Q9JLC8-3;Q9JLC8-2	Geiger 2013	mouse	medulla	adult			520.64	IntensityL	SACS	Q9JLC8	0.002663975711057761	-5.927935643816369		-5.5445334366220616
534182	SUPT5H	O55201;O55201-2	Geiger 2013	mouse	cerebellum	adult			120.66	IntensityL	SUPT5H	O55201	0.17356471555516273	-1.7512047488246074		-1.3678025416303
534183	SUPT5H	O55201;O55201-2	Geiger 2013	mouse	medulla	adult			120.66	IntensityL	SUPT5H	O55201	0.05595922832361077	-2.8831319190653053		-2.499729711870998
534184	TMED8	Q3UHI4	Geiger 2013	mouse	cerebellum	adult			35.785	IntensityL	TMED8	Q3UHI4	0.0249670468497778	-3.690198449615063		-3.306796242420756
534185	AASS	Q3UEQ9;Q99K67	Geiger 2013	mouse	cerebellum	adult			102.97	IntensityL	AASS	Q99K67	0.04635856910788128	-3.0713491257867136		-2.6879469185924063
534186	PAFAH2	E9QNW6;Q8VDG7	Geiger 2013	mouse	cortex	adult			46.2	IntensityL	PAFAH2	Q8VDG7	0.0033665802850193784	-5.693857802047239		-5.3104555948529315
534187	SACS	E9QL60;E9QNY8;Q9JLC8;E9QLK5;Q9JLC8-3;Q9JLC8-2	Geiger 2013	mouse	midbrain	adult			520.64	IntensityL	SACS	Q9JLC8	0.00027253768234475264	-8.207733669587347		-7.824331462393039
534188	PRKAR2A	Q8K1M3;P12367	Geiger 2013	mouse	cortex	adult			45.589	IntensityL	PRKAR2A	P12367	1.3290799151285873	0.2844869096979738		0.6678891168922809
534189	SACS	E9QL60;E9QNY8;Q9JLC8;E9QLK5;Q9JLC8-3;Q9JLC8-2	Geiger 2013	mouse	olfactory bulb	adult			520.64	IntensityL	SACS	Q9JLC8	0.0033345611920048467	-5.703414184881753		-5.320011977687447
534190	TMED8	Q3UHI4	Geiger 2013	mouse	cortex	adult			35.785	IntensityL	TMED8	Q3UHI4	0.1358189095087936	-1.996432828272961		-1.6130306210786545
534191	PDE6D	O55057;Q3TDQ8	Geiger 2013	mouse	midbrain	adult			17.348	IntensityL	PDE6D	O55057	0.7003681899332581	-0.3561490966017405		0.02725311059256663
534192	MPRIP	Q5SWZ5;P97434-3;E9PZ80;F6S5I0	Geiger 2013	mouse	cortex	adult			257.28	IntensityL	MPRIP	P97434	0.00029299533423129465	-8.135353873199271		-7.751951666004964
534193	MPRIP	Q5SWZ5;P97434-3;E9PZ80;F6S5I0	Geiger 2013	mouse	cerebellum	adult			257.28	IntensityL	MPRIP	P97434	0.1604447396792858	-1.829805696760926	MPRIP	-1.4464034895666191
534194	KLC1	Q8CD76;D3Z5T6;Q7TNF4;E9Q7C9;E9QKS0;E9QM07;Q5UE59;O88447	Geiger 2013	mouse	cortex	adult			69.494	IntensityL	KLC1	O88447	0.3320640878862035	-1.1024272928928438		-0.7190250856985365
534195	SFR1	Q8BP27;E3WH30;Q8BP27-2;Q8BP27-3	Geiger 2013	mouse	cortex	adult			35.181999999999995	IntensityL	SFR1	Q8BP27	0.037280635744360434	-3.2892812360815986		-2.905879028887292
534196	SFR1	Q8BP27;E3WH30;Q8BP27-2;Q8BP27-3	Geiger 2013	mouse	medulla	adult			35.181999999999995	IntensityL	SFR1	Q8BP27	0.040448923351374816	-3.2077152526087587		-2.8243130454144514
534197	SFR1	Q8BP27;E3WH30;Q8BP27-2;Q8BP27-3	Geiger 2013	mouse	cerebellum	adult			35.181999999999995	IntensityL	SFR1	Q8BP27	0.0319329057425446	-3.444118272871287		-3.06071606567698
534198	SFR1	Q8BP27;E3WH30;Q8BP27-2;Q8BP27-3	Geiger 2013	mouse	midbrain	adult			35.181999999999995	IntensityL	SFR1	Q8BP27	0.010409104855430144	-4.565074388964128		-4.18167218176982
534199	SFR1	Q8BP27;E3WH30;Q8BP27-2;Q8BP27-3	Geiger 2013	mouse	olfactory bulb	adult			35.181999999999995	IntensityL	SFR1	Q8BP27	0.008975526914712692	-4.713253637170921		-4.329851429976613
534200	SUPT5H	O55201;O55201-2	Geiger 2013	mouse	olfactory bulb	adult			120.66	IntensityL	SUPT5H	O55201	0.08955256882873341	-2.4129294649155115		-2.0295272577212047
534201	INPP4A	D3YUD3;Q9EPW0;D3Z230;D3YUL8;E9Q9A0;D3YTM1;Q3UEQ1;E9QAD0;Q9EPW0-2	Geiger 2013	mouse	cortex	adult			105.57	IntensityL	INPP4A	Q9EPW0	0.006119429609229941	-5.096286387907616		-4.712884180713306
534202	INPP4A	D3YUD3;Q9EPW0;D3Z230;D3YUL8;E9Q9A0;D3YTM1;Q3UEQ1;E9QAD0;Q9EPW0-2	Geiger 2013	mouse	medulla	adult			105.57	IntensityL	INPP4A	Q9EPW0	0.16584838874498067	-1.7966812287705418		-1.4132790215762343
534203	INPP4A	D3YUD3;Q9EPW0;D3Z230;D3YUL8;E9Q9A0;D3YTM1;Q3UEQ1;E9QAD0;Q9EPW0-2	Geiger 2013	mouse	cerebellum	adult			105.57	IntensityL	INPP4A	Q9EPW0	0.1400081916164583	-1.9660543465384361		-1.5826521393441284
534204	INPP4A	D3YUD3;Q9EPW0;D3Z230;D3YUL8;E9Q9A0;D3YTM1;Q3UEQ1;E9QAD0;Q9EPW0-2	Geiger 2013	mouse	midbrain	adult			105.57	IntensityL	INPP4A	Q9EPW0	0.02469818113538385	-3.7010256763032032		-3.3176234691088955
534205	INPP4A	D3YUD3;Q9EPW0;D3Z230;D3YUL8;E9Q9A0;D3YTM1;Q3UEQ1;E9QAD0;Q9EPW0-2	Geiger 2013	mouse	olfactory bulb	adult			105.57	IntensityL	INPP4A	Q9EPW0	0.15351431222695455	-1.8739614770378483		-1.4905592698435404
534206	SUPT5H	O55201;O55201-2	Geiger 2013	mouse	midbrain	adult			120.66	IntensityL	SUPT5H	O55201	0.043553205686409566	-3.1337719690606374		-2.75036976186633
534207	PRKAR2A	Q8K1M3;P12367	Geiger 2013	mouse	midbrain	adult			45.589	IntensityL	PRKAR2A	P12367	0.31594140440600776	-1.1521985116842373		-0.7687963044899301
534208	PRKAR2A	Q8K1M3;P12367	Geiger 2013	mouse	olfactory bulb	adult			45.589	IntensityL	PRKAR2A	P12367	0.8434842349887729	-0.1702140671663013		0.2131881400280058
534209	IFI47	Q61635	Geiger 2013	mouse	midbrain	adult			46.784	IntensityL	IFI47	Q61635	0.015579763149280373	-4.161782440883564		-3.7783802336892567
534210	AP2A1	P17426;P17426-2	Geiger 2013	mouse	cerebellum	adult			107.66	IntensityL	AP2A1	P17426	1.8176747227208656	0.5975580593515604		0.9809602665458677
534211	NAGK	Q3U2G9;Q9QZ08;Q9D997;D3YXG2	Geiger 2013	mouse	cortex	adult			37.268	IntensityL	NAGK	Q9QZ08	0.5471011450636153	-0.6031215849450438		-0.21971937775073647
534212	ARHGAP17	Q3UIA2;Q3UIA2-2;E9QAJ9;Q3UIA2-3;Q3UIA2-4;F8WII2	Geiger 2013	mouse	olfactory bulb	adult			92.201	IntensityL	ARHGAP17	Q3UIA2	0.013595725685500815	-4.2979998234697225		-3.914597616275417
534213	MPP6	B9EHZ5;Q9JLB0-2;Q3UN60;Q9JLB0	Geiger 2013	mouse	olfactory bulb	adult			60.924	IntensityL	MPP6	Q9JLB0	0.5953024145955851	-0.5186857427322699		-0.13528353553796268
534214	MVP	E9Q3X0;Q9EQK5	Geiger 2013	mouse	cerebellum	adult			96.856	IntensityL	MVP	Q9EQK5	0.46189483839740203	-0.7724180363267809		-0.3890158291324735
534215	MVP	E9Q3X0;Q9EQK5	Geiger 2013	mouse	olfactory bulb	adult			96.856	IntensityL	MVP	Q9EQK5	0.17143949506319314	-1.7635248730895081		-1.3801226658952008
534216	DOCK2	Q8C3J5;Q5SRI3;D6RGU3	Geiger 2013	mouse	cerebellum	adult			211.7	IntensityL	DOCK2	Q8C3J5	0.004600790096482347	-5.381527230131309		-4.998125022937001
534217	DOCK2	Q8C3J5;Q5SRI3;D6RGU3	Geiger 2013	mouse	medulla	adult			211.7	IntensityL	DOCK2	Q8C3J5	0.00043887143041153445	-7.731304057005688		-7.347901849811379
534218	FAM120C	Q8C3F2;Q8C3F2-3	Geiger 2013	mouse	olfactory bulb	adult			119.72	IntensityL	FAM120C	Q8C3F2	0.008576539892646768	-4.7587247227351614		-4.375322515540854
534219	THY1	P01831	Geiger 2013	mouse	medulla	adult			18.08	IntensityL	THY1	P01831	1.7999605981013818	0.5877647747188539		0.9711669819131612
534220	FAM120C	Q8C3F2;Q8C3F2-3	Geiger 2013	mouse	midbrain	adult			119.72	IntensityL	FAM120C	Q8C3F2	0.0014293805287412347	-6.550514125251563		-6.1671119180572544
534221	FAM120C	Q8C3F2;Q8C3F2-3	Geiger 2013	mouse	medulla	adult			119.72	IntensityL	FAM120C	Q8C3F2	0.003982212745734266	-5.525917647912885		-5.1425154407185785
534222	ITIH5	Q8BJD1	Geiger 2013	mouse	cerebellum	adult			106.75	IntensityL	ITIH5	Q8BJD1	0.017757027432416347	-4.030973929727636		-3.647571722533328
534223	MRPL40	Q3UKS6;Q9Z2Q5;D3Z7C0	Geiger 2013	mouse	cortex	adult			24.301	IntensityL	MRPL40	Q9Z2Q5	0.9749069377451056	-0.02541326100634287		0.3579889461879646
534224	FAM105B	Q3UCV8	Geiger 2013	mouse	medulla	adult			40.32	IntensityL	FAM105B	Q3UCV8	0.009771296618437552	-4.628306107461193		-4.244903900266887
534225	ATXN7L3B	Q3UD01	Geiger 2013	mouse	medulla	adult			10.731	IntensityL	ATXN7L3B	Q3UD01	0.02439258267085	-3.713476181796562		-3.3300739746022554
534226	ATXN7L3B	Q3UD01	Geiger 2013	mouse	cerebellum	adult			10.731	IntensityL	ATXN7L3B	Q3UD01	0.01733634328528133	-4.054950213070499		-3.671548005876192
534227	ATXN7L3B	Q3UD01	Geiger 2013	mouse	olfactory bulb	adult			10.731	IntensityL	ATXN7L3B	Q3UD01	0.000782282302511022	-7.15329488191054		-6.769892674716233
534228	THY1	P01831	Geiger 2013	mouse	cortex	adult			18.08	IntensityL	THY1	P01831	2.6288627071280084	0.9665513219147266		1.3499535291090343
534229	HERC4	Q6PAV2;Q6PAV2-2	Geiger 2013	mouse	cerebellum	adult			118.41	IntensityL	HERC4	Q6PAV2	0.03906577492855902	-3.2425085168286287		-2.859106309634322
534230	HERC4	Q6PAV2;Q6PAV2-2	Geiger 2013	mouse	olfactory bulb	adult			118.41	IntensityL	HERC4	Q6PAV2	0.05246002352361906	-2.9477038561329287		-2.5643016489386223
534231	FKBP10	Q61576	Geiger 2013	mouse	cortex	adult			64.697	IntensityL	FKBP10	Q61576	0.0005960507972319418	-7.4251846642758785		-7.041782457081572
534232	GPT2	Q8BGT5	Geiger 2013	mouse	medulla	adult			57.94300000000001	IntensityL	GPT2	Q8BGT5	0.031712151279526465	-3.4510553504269645		-3.0676531432326577
534233	FAM105B	Q3UCV8	Geiger 2013	mouse	cortex	adult			40.32	IntensityL	FAM105B	Q3UCV8	0.006282081723843421	-5.070053868742498		-4.686651661548192
534234	RAB11FIP1	E9Q8L9;Q9D620	Geiger 2013	mouse	cortex	adult			125.02	IntensityL	RAB11FIP1	E9Q8L9	0.002199910359519733	-6.119338665120843		-5.7359364579265355
534235	RAB3C	P62823;Q542T7;F8WIK3;Q9CXS2	Geiger 2013	mouse	cerebellum	adult			25.872	IntensityL	RAB3C	P62823	0.9076273609987728	-0.09692137999187413		0.2864808272024333
534236	RAB3C	P62823;Q542T7;F8WIK3;Q9CXS2	Geiger 2013	mouse	olfactory bulb	adult			25.872	IntensityL	RAB3C	P62823	0.5284434978581705	-0.6378193897785199		-0.25441718258421275
534237	ADHFE1	Q8R0N6;Q8R0N6-2	Geiger 2013	mouse	medulla	adult			49.937	IntensityL	ADHFE1	Q8R0N6	0.058515373999753525	-2.8384657558565043		-2.455063548662197
534238	ADHFE1	Q8R0N6;Q8R0N6-2	Geiger 2013	mouse	cortex	adult			49.937	IntensityL	ADHFE1	Q8R0N6	0.09030575739121574	-2.4045540621064587		-2.021151854912152
534239	SYPL1;SYPL	O09117;O09117-2;Q3TVX7;D6RFU9	Geiger 2013	mouse	olfactory bulb	adult			28.899	IntensityL	SYPL1	O09117	0.21768833371460955	-1.5246909009942435		-1.1412886937999362
534240	SYPL1;SYPL	O09117;O09117-2;Q3TVX7;D6RFU9	Geiger 2013	mouse	midbrain	adult			28.899	IntensityL	SYPL1	O09117	0.08656641917058233	-2.4468433080085537		-2.0634411008142464
534241	SYPL1;SYPL	O09117;O09117-2;Q3TVX7;D6RFU9	Geiger 2013	mouse	cerebellum	adult			28.899	IntensityL	SYPL1	O09117	0.1550440175709677	-1.8640462180499835		-1.4806440108556762
534242	DOCK2	Q8C3J5;Q5SRI3;D6RGU3	Geiger 2013	mouse	midbrain	adult			211.7	IntensityL	DOCK2	Q8C3J5	0.0011358579565601589	-6.780367004740406		-6.396964797546098
534243	THY1	P01831	Geiger 2013	mouse	midbrain	adult			18.08	IntensityL	THY1	P01831	0.2486423179700348	-1.3917398892512531		-1.0083376820569458
534244	ADCK4	E9QLB8;Q566J8	Geiger 2013	mouse	olfactory bulb	adult			59.178	IntensityL	ADCK4	E9QLB8	0.007891768969580397	-4.84193496525173		-4.458532758057423
534245	DOCK2	Q8C3J5;Q5SRI3;D6RGU3	Geiger 2013	mouse	olfactory bulb	adult			211.7	IntensityL	DOCK2	Q8C3J5	0.08111035140433627	-2.511944688467692		-2.1285424812733846
534246	RAB3C	P62823;Q542T7;F8WIK3;Q9CXS2	Geiger 2013	mouse	midbrain	adult			25.872	IntensityL	RAB3C	P62823	0.13885292469349209	-1.9743400017601884		-1.5909377945658811
534247	MRPL40	Q3UKS6;Q9Z2Q5;D3Z7C0	Geiger 2013	mouse	cerebellum	adult			24.301	IntensityL	MRPL40	Q9Z2Q5	0.048180078587401136	-3.0328096506759215		-2.649407443481614
534248	ZC3H13	E9Q784	Geiger 2013	mouse	medulla	adult			203.75	IntensityL	ZC3H13	E9Q784	0.008623726504639278	-4.753237978602315		-4.369835771408009
534249	ZC3H13	E9Q784	Geiger 2013	mouse	cerebellum	adult			203.75	IntensityL	ZC3H13	E9Q784	0.002902591022606518	-5.842151484812793		-5.458749277618487
534250	MRPS11	Q3U8Y1;Q9DCA2	Geiger 2013	mouse	cortex	adult			20.251	IntensityL	MRPS11	Q9DCA2	0.0781400650101889	-2.549252357384879		-2.165850150190572
534251	MRPS11	Q3U8Y1;Q9DCA2	Geiger 2013	mouse	medulla	adult			20.251	IntensityL	MRPS11	Q9DCA2	0.05700640028934852	-2.8645917316731184		-2.481189524478812
534252	MRPS11	Q3U8Y1;Q9DCA2	Geiger 2013	mouse	cerebellum	adult			20.251	IntensityL	MRPS11	Q9DCA2	0.04238122245956261	-3.1610498813583146		-2.777647674164008
534253	THY1	P01831	Geiger 2013	mouse	olfactory bulb	adult			18.08	IntensityL	THY1	P01831	1.9112696755672207	0.6477677728149327		1.0311699800092402
534254	THY1	P01831	Geiger 2013	mouse	cerebellum	adult			18.08	IntensityL	THY1	P01831	5.417722562060512	1.6896755356446176		2.073077742838925
534255	RAN;1700009N14RIK	P62827;Q14AA6	Geiger 2013	mouse	cortex	adult			24.423	IntensityL	RAN	P62827	7.614919590655111	2.0301094269552107		2.4135116341495184
534256	DOCK2	Q8C3J5;Q5SRI3;D6RGU3	Geiger 2013	mouse	cortex	adult			211.7	IntensityL	DOCK2	Q8C3J5	9.77093350648966e-05	-9.233513455221061		-8.850111248026753
534257	ZC3H13	E9Q784	Geiger 2013	mouse	cortex	adult			203.75	IntensityL	ZC3H13	E9Q784	0.005314313891411662	-5.2373513646250505		-4.853949157430743
534258	ADHFE1	Q8R0N6;Q8R0N6-2	Geiger 2013	mouse	cerebellum	adult			49.937	IntensityL	ADHFE1	Q8R0N6	0.046902473537408805	-3.059684864250946		-2.67628265705664
534259	RAB11FIP1	E9Q8L9;Q9D620	Geiger 2013	mouse	cerebellum	adult			125.02	IntensityL	RAB11FIP1	E9Q8L9	2.202181903657486e-05	-10.723476821699476		-10.340074614505172
534260	RAB11FIP1	E9Q8L9;Q9D620	Geiger 2013	mouse	olfactory bulb	adult			125.02	IntensityL	RAB11FIP1	E9Q8L9	0.0004126711304969903	-7.792859576410023		-7.409457369215714
534261	TMEM214	Q8BM55;D3Z6S1	Geiger 2013	mouse	cortex	adult			76.429	IntensityL	TMEM214	Q8BM55	0.0016402105202606365	-6.41293067937166		-6.029528472177351
534262	LRRC7	E9Q6L9;Q80TE7;B9EHV0	Geiger 2013	mouse	olfactory bulb	adult			172.66	IntensityL	LRRC7	Q80TE7	0.03909453849135412	-3.2417725022750785		-2.8583702950807712
534263	IQGAP2	Q3UQ44	Geiger 2013	mouse	midbrain	adult			180.53	IntensityL	IQGAP2	Q3UQ44	0.01835763982262919	-3.9977094520187775		-3.6143072448244715
534264	IQGAP2	Q3UQ44	Geiger 2013	mouse	olfactory bulb	adult			180.53	IntensityL	IQGAP2	Q3UQ44	0.045363503191724136	-3.0930473916866736		-2.7096451844923664
534265	CNOT4	Q8BT14-3;E9QA19;Q8BT14;Q8BT14-2	Geiger 2013	mouse	cortex	adult			78.263	IntensityL	CNOT4	Q8BT14	0.025468270373665815	-3.67032190067255		-3.2869196934782425
534266	CNOT4	Q8BT14-3;E9QA19;Q8BT14;Q8BT14-2	Geiger 2013	mouse	medulla	adult			78.263	IntensityL	CNOT4	Q8BT14	0.002921878677463541	-5.835528486890866		-5.452126279696559
534267	CNOT4	Q8BT14-3;E9QA19;Q8BT14;Q8BT14-2	Geiger 2013	mouse	midbrain	adult			78.263	IntensityL	CNOT4	Q8BT14	0.0841612978417708	-2.47502010898794		-2.091617901793632
534268	FRMD8	Q3UFK8	Geiger 2013	mouse	cerebellum	adult			51.827	IntensityL	FRMD8	Q3UFK8	0.028066707792548086	-3.5731711811103524		-3.1897689739160446
534269	GPT2	Q8BGT5	Geiger 2013	mouse	cerebellum	adult			57.94300000000001	IntensityL	GPT2	Q8BGT5	0.04234286385947605	-3.1619553759909285		-2.7785531687966207
534270	TMEM214	Q8BM55;D3Z6S1	Geiger 2013	mouse	cerebellum	adult			76.429	IntensityL	TMEM214	Q8BM55	0.0029367805367904306	-5.830441353156365		-5.447039145962059
534271	PHYHIP	B9EIC7;Q8K0S0	Geiger 2013	mouse	medulla	adult			37.554	IntensityL	PHYHIP	Q8K0S0	0.13462420407087136	-2.005268055717146		-1.6218658485228388
534272	MRPL3	Q99N95;D3Z456;F6W7C7	Geiger 2013	mouse	olfactory bulb	adult			39.109	IntensityL	MRPL3	Q99N95	0.03595441632528884	-3.3255033560377125		-2.9421011488434057
534273	VAMP8	O70404	Geiger 2013	mouse	cerebellum	adult			11.451	IntensityL	VAMP8	O70404	0.062195710177495686	-2.777469249822884		-2.394067042628577
534274	VAMP8	O70404	Geiger 2013	mouse	medulla	adult			11.451	IntensityL	VAMP8	O70404	0.01506914113076591	-4.195106259954175		-3.8117040527598673
534275	SLC4A4	O88343;A7E1Z5;E9Q8N8;E1AWU4;O88343-2	Geiger 2013	mouse	cortex	adult			121.48	IntensityL	SLC4A4	O88343	0.02839052748938404	-3.561699728557712		-3.1782975213634046
534276	FRMD8	Q3UFK8	Geiger 2013	mouse	cortex	adult			51.827	IntensityL	FRMD8	Q3UFK8	0.02771767940649529	-3.58568482365917		-3.2022826164648626
534277	FRMD8	Q3UFK8	Geiger 2013	mouse	medulla	adult			51.827	IntensityL	FRMD8	Q3UFK8	0.023766884974093124	-3.7394620548264688		-3.3560598476321615
534278	MRPL30	Q9D7N6	Geiger 2013	mouse	cortex	adult			18.342	IntensityL	MRPL30	Q9D7N6	0.01754411030825247	-4.043036980366226		-3.659634773171919
534279	PHYHIP	B9EIC7;Q8K0S0	Geiger 2013	mouse	midbrain	adult			37.554	IntensityL	PHYHIP	Q8K0S0	0.09701029956761374	-2.3329381250061494		-1.9495359178118417
534280	PHYHIP	B9EIC7;Q8K0S0	Geiger 2013	mouse	olfactory bulb	adult			37.554	IntensityL	PHYHIP	Q8K0S0	0.07834972053979516	-2.5465728770046545		-2.163170669810347
534281	MRPL3	Q99N95;D3Z456;F6W7C7	Geiger 2013	mouse	cerebellum	adult			39.109	IntensityL	MRPL3	Q99N95	0.01707026054885201	-4.07041747873914		-3.687015271544833
534282	RAB11FIP1	E9Q8L9;Q9D620	Geiger 2013	mouse	midbrain	adult			125.02	IntensityL	RAB11FIP1	E9Q8L9	0.004457859850993907	-5.413086482154197		-5.02968427495989
534283	IRGM1	Q60766;Q60766-2;Q5NCB5	Geiger 2013	mouse	olfactory bulb	adult			46.551	IntensityL	IRGM1	Q60766	0.006697627185471287	-5.006001966733837		-4.62259975953953
534284	CNOT4	Q8BT14-3;E9QA19;Q8BT14;Q8BT14-2	Geiger 2013	mouse	cerebellum	adult			78.263	IntensityL	CNOT4	Q8BT14	0.011972712637637951	-4.425125165400908		-4.041722958206599
534285	TACC2	E9Q8T1;E9Q9Z4;E9QL08;H7BX75;G8JL38;Q9JJG0-3;Q9JJG0;Q9JJG0-2;Q9JJG0-4	Geiger 2013	mouse	cortex	adult			305.23	IntensityL	TACC2	Q9JJG0	0.020402290900555262	-3.8921080853902055		-3.5087058781958977
534286	TACC2	E9Q8T1;E9Q9Z4;E9QL08;H7BX75;G8JL38;Q9JJG0-3;Q9JJG0;Q9JJG0-2;Q9JJG0-4	Geiger 2013	mouse	medulla	adult			305.23	IntensityL	TACC2	Q9JJG0	0.006855085380187127	-4.982764510875894		-4.5993623036815885
534287	TACC2	E9Q8T1;E9Q9Z4;E9QL08;H7BX75;G8JL38;Q9JJG0-3;Q9JJG0;Q9JJG0-2;Q9JJG0-4	Geiger 2013	mouse	cerebellum	adult			305.23	IntensityL	TACC2	Q9JJG0	0.011122111089280216	-4.4988201620199115		-4.1154179548256025
534288	TACC2	E9Q8T1;E9Q9Z4;E9QL08;H7BX75;G8JL38;Q9JJG0-3;Q9JJG0;Q9JJG0-2;Q9JJG0-4	Geiger 2013	mouse	midbrain	adult			305.23	IntensityL	TACC2	Q9JJG0	0.0076757929177723545	-4.869683679083298		-4.486281471888991
534289	TACC2	E9Q8T1;E9Q9Z4;E9QL08;H7BX75;G8JL38;Q9JJG0-3;Q9JJG0;Q9JJG0-2;Q9JJG0-4	Geiger 2013	mouse	olfactory bulb	adult			305.23	IntensityL	TACC2	Q9JJG0	0.007857978990728952	-4.846225831465		-4.462823624270693
534290	TSC22D1	E9QLZ1;P62500;D3Z0V7;P62500-3;P62500-2;Q3UXU0;D3YW86	Geiger 2013	mouse	olfactory bulb	adult			109.81	IntensityL	TSC22D1	P62500	0.20352790164546608	-1.5919521746751135		-1.2085499674808065
534291	TSC22D1	E9QLZ1;P62500;D3Z0V7;P62500-3;P62500-2;Q3UXU0;D3YW86	Geiger 2013	mouse	midbrain	adult			109.81	IntensityL	TSC22D1	P62500	0.21393284989779104	-1.5420930987256052		-1.158690891531298
534292	TSC22D1	E9QLZ1;P62500;D3Z0V7;P62500-3;P62500-2;Q3UXU0;D3YW86	Geiger 2013	mouse	cerebellum	adult			109.81	IntensityL	TSC22D1	P62500	0.3471597239920678	-1.057970305251726		-0.6745680980574187
534293	TSC22D1	E9QLZ1;P62500;D3Z0V7;P62500-3;P62500-2;Q3UXU0;D3YW86	Geiger 2013	mouse	medulla	adult			109.81	IntensityL	TSC22D1	P62500	0.17378332136728986	-1.7499460352707523		-1.3665438280764453
534294	IRGM1	Q60766;Q60766-2;Q5NCB5	Geiger 2013	mouse	cerebellum	adult			46.551	IntensityL	IRGM1	Q60766	0.025034457373208585	-3.687502108162168		-3.3040999009678607
534295	TSC22D1	E9QLZ1;P62500;D3Z0V7;P62500-3;P62500-2;Q3UXU0;D3YW86	Geiger 2013	mouse	cortex	adult			109.81	IntensityL	TSC22D1	P62500	0.5842200226933052	-0.5374776159196516		-0.15407540872534442
534296	CDC73	Q8JZM7	Geiger 2013	mouse	cerebellum	adult			60.576	IntensityL	CDC73	Q8JZM7	0.0012970761489922715	-6.647642663734998		-6.264240456540692
534297	CDC73	Q8JZM7	Geiger 2013	mouse	medulla	adult			60.576	IntensityL	CDC73	Q8JZM7	0.0005576359766690758	-7.4918041800306785		-7.108401972836372
534298	CDC73	Q8JZM7	Geiger 2013	mouse	cortex	adult			60.576	IntensityL	CDC73	Q8JZM7	0.0007621070138339278	-7.179423574035868		-6.7960213668415586
534299	SLC4A4	O88343;A7E1Z5;E9Q8N8;E1AWU4;O88343-2	Geiger 2013	mouse	medulla	adult			121.48	IntensityL	SLC4A4	O88343	0.03914894958504109	-3.240381687427848		-2.85697948023354
534300	CHMP2B	Q8BJF9	Geiger 2013	mouse	cortex	adult			23.934	IntensityL	CHMP2B	Q8BJF9	0.2308782790067437	-1.4658646380438531		-1.0824624308495459
534301	SLC4A4	O88343;A7E1Z5;E9Q8N8;E1AWU4;O88343-2	Geiger 2013	mouse	cerebellum	adult			121.48	IntensityL	SLC4A4	O88343	0.1931046705447532	-1.644522902658645		-1.2611206954643377
534302	SET	Q9EQU5-2;Q3T9S3;Q9EQU5;A2BE93;A2BE92	Geiger 2013	mouse	cortex	adult			32.105	IntensityL	SET	Q9EQU5	4.180433133048958	1.430414861515089		1.8138170687093962
534303	FRMD8	Q3UFK8	Geiger 2013	mouse	olfactory bulb	adult			51.827	IntensityL	FRMD8	Q3UFK8	0.009052330487586238	-4.704733041980472		-4.3213308347861625
534304	FRMD8	Q3UFK8	Geiger 2013	mouse	midbrain	adult			51.827	IntensityL	FRMD8	Q3UFK8	0.012886931481654007	-4.3515415445477785		-3.9681393373534735
534305	CDC73	Q8JZM7	Geiger 2013	mouse	olfactory bulb	adult			60.576	IntensityL	CDC73	Q8JZM7	0.004805379952618257	-5.338019165259823		-4.954616958065516
534306	ADHFE1	Q8R0N6;Q8R0N6-2	Geiger 2013	mouse	midbrain	adult			49.937	IntensityL	ADHFE1	Q8R0N6	0.043326191918543686	-3.138997932655748		-2.7555957254614403
534307	ADHFE1	Q8R0N6;Q8R0N6-2	Geiger 2013	mouse	olfactory bulb	adult			49.937	IntensityL	ADHFE1	Q8R0N6	0.10290824448724956	-2.273917517998425		-1.8905153108041184
534308	FAM120C	Q8C3F2;Q8C3F2-3	Geiger 2013	mouse	cortex	adult			119.72	IntensityL	FAM120C	Q8C3F2	0.00040754903111788924	-7.805349310759747		-7.421947103565441
534309	PTCD1	Q8C2E4	Geiger 2013	mouse	olfactory bulb	adult			77.594	IntensityL	PTCD1	Q8C2E4	0.05471356689944792	-2.9056435765511046		-2.5222413693567978
534310	BBS4	A6H669;Q8C1Z7	Geiger 2013	mouse	olfactory bulb	adult			58.255	IntensityL	BBS4	Q8C1Z7	0.010005157111385669	-4.6046546077828125		-4.221252400588504
534311	SYPL1;SYPL	O09117;O09117-2;Q3TVX7;D6RFU9	Geiger 2013	mouse	cortex	adult			28.899	IntensityL	SYPL1	O09117	0.02995942808687275	-3.5079112097385257		-3.1245090025442184
534312	SEZ6L	Q6P1D5;Q6P1D5-2;E9PZZ2	Geiger 2013	mouse	midbrain	adult			104.83	IntensityL	SEZ6L	Q6P1D5	0.01393915886546006	-4.27305321510728		-3.889651007912972
534313	SEZ6L	Q6P1D5;Q6P1D5-2;E9PZZ2	Geiger 2013	mouse	cerebellum	adult			104.83	IntensityL	SEZ6L	Q6P1D5	0.027590616723821428	-3.590279537837804		-3.206877330643497
534314	PLG	P20918	Geiger 2013	mouse	olfactory bulb	adult			90.807	IntensityL	PLG	P20918	0.00813572794575638	-4.8114900591238134		-4.428087851929506
534315	FHL2	O70433;Q543D7	Geiger 2013	mouse	cerebellum	adult			32.072	IntensityL	FHL2	O70433	0.010121531987428198	-4.593090244423004		-4.2096880372286964
534316	PLG	P20918	Geiger 2013	mouse	midbrain	adult			90.807	IntensityL	PLG	P20918	0.015429004470992378	-4.171506133742796		-3.7881039265484886
534317	PLG	P20918	Geiger 2013	mouse	cerebellum	adult			90.807	IntensityL	PLG	P20918	0.10600432781813353	-2.244275357230572		-1.8608731500362643
534318	KIAA0196	Q8C2E7;Q8C2E7-2	Geiger 2013	mouse	medulla	adult			134.11	IntensityL	KIAA0196	Q8C2E7	0.00848219618401777	-4.769785878744523		-4.386383671550216
534319	PLG	P20918	Geiger 2013	mouse	medulla	adult			90.807	IntensityL	PLG	P20918	0.06835313791633864	-2.683067807336528		-2.2996656001422204
534320	PTGS1	P22437;Q543T1;Q3TJN9	Geiger 2013	mouse	olfactory bulb	adult			69.042	IntensityL	PTGS1	P22437	0.13678173991659098	-1.9893687628448329		-1.6059665556505254
534321	MVP	E9Q3X0;Q9EQK5	Geiger 2013	mouse	midbrain	adult			96.856	IntensityL	MVP	Q9EQK5	0.10400579238779507	-2.26330868535524		-1.8799064781609327
534322	PTGS1	P22437;Q543T1;Q3TJN9	Geiger 2013	mouse	cerebellum	adult			69.042	IntensityL	PTGS1	P22437	0.001488565215162049	-6.509942565796338		-6.126540358602033
534323	FHL2	O70433;Q543D7	Geiger 2013	mouse	olfactory bulb	adult			32.072	IntensityL	FHL2	O70433	0.05483102670462976	-2.9034990645065917		-2.5200968573122844
534324	FHL2	O70433;Q543D7	Geiger 2013	mouse	midbrain	adult			32.072	IntensityL	FHL2	O70433	0.11130256639788612	-2.195502962584752		-1.812100755390445
534325	ZC3H13	E9Q784	Geiger 2013	mouse	olfactory bulb	adult			203.75	IntensityL	ZC3H13	E9Q784	0.0003353096535104076	-8.000456114240242		-7.617053907045933
534326	MRPS11	Q3U8Y1;Q9DCA2	Geiger 2013	mouse	olfactory bulb	adult			20.251	IntensityL	MRPS11	Q9DCA2	0.04208170255646864	-3.1681422513790407		-2.7847400441847334
534327	HERC4	Q6PAV2;Q6PAV2-2	Geiger 2013	mouse	midbrain	adult			118.41	IntensityL	HERC4	Q6PAV2	0.02035190961289976	-3.8945805330243535		-3.511178325830047
534328	MRPS11	Q3U8Y1;Q9DCA2	Geiger 2013	mouse	midbrain	adult			20.251	IntensityL	MRPS11	Q9DCA2	0.2475771767845373	-1.3960329201887551		-1.0126307129944478
534329	PLG	P20918	Geiger 2013	mouse	cortex	adult			90.807	IntensityL	PLG	P20918	0.02109181128471349	-3.8588704045987017		-3.475468197404395
534330	TTC5	Q99LG4;E9Q2A8	Geiger 2013	mouse	medulla	adult			48.795	IntensityL	TTC5	Q99LG4	0.009357146481380413	-4.671614898073221		-4.288212690878916
534331	RPL23	A2A6F9;P62830	Geiger 2013	mouse	midbrain	adult			14.865	IntensityL	RPL23	P62830	0.017001425751369443	-4.074458070715008		-3.6910558635207007
534332	RPL23	A2A6F9;P62830	Geiger 2013	mouse	medulla	adult			14.865	IntensityL	RPL23	P62830	0.266482375638464	-1.322447170251791		-0.9390449630574838
534333	BBS4	A6H669;Q8C1Z7	Geiger 2013	mouse	cerebellum	adult			58.255	IntensityL	BBS4	Q8C1Z7	0.0030598284978331012	-5.78939641104828		-5.405994203853973
534334	BBS4	A6H669;Q8C1Z7	Geiger 2013	mouse	medulla	adult			58.255	IntensityL	BBS4	Q8C1Z7	0.005008175901097889	-5.296683521780031		-4.9132813145857215
534335	RPL23	A2A6F9;P62830	Geiger 2013	mouse	olfactory bulb	adult			14.865	IntensityL	RPL23	P62830	0.44158745059210175	-0.8173792024662996		-0.4339769952719923
534336	PTGS1	P22437;Q543T1;Q3TJN9	Geiger 2013	mouse	medulla	adult			69.042	IntensityL	PTGS1	P22437	0.00763272010582188	-4.87531099579897		-4.491908788604663
534337	HIGD1A	Q1XG81;Q9JLR9	Geiger 2013	mouse	cerebellum	adult			10.425	IntensityL	HIGD1A	Q9JLR9	0.3992610436615408	-0.9181398312513128		-0.5347376240570059
534338	PHYHIP	B9EIC7;Q8K0S0	Geiger 2013	mouse	cerebellum	adult			37.554	IntensityL	PHYHIP	Q8K0S0	0.3886040603522487	-0.9451942934257348		-0.5617920862314274
534339	PSAT1	Q543K5;Q99K85;Q3U6K9	Geiger 2013	mouse	medulla	adult			40.472	IntensityL	PSAT1	Q99K85	2.5933215142795083	0.9529394920360372		1.3363416992303447
534340	MRPL24	Q9CQ06	Geiger 2013	mouse	cortex	adult			24.944000000000006	IntensityL	MRPL24	Q9CQ06	0.08539731272857905	-2.460440645561171		-2.077038438366864
534341	PPP1R7	Q3UM45	Geiger 2013	mouse	cortex	adult			41.291	IntensityL	PPP1R7	Q3UM45	5.9811948680572335	1.7886203587149507		2.1720225659092582
534342	RPL23	A2A6F9;P62830	Geiger 2013	mouse	cerebellum	adult			14.865	IntensityL	RPL23	P62830	0.027104880862616136	-3.608041461681962		-3.2246392544876548
534343	PPP1R7	Q3UM45	Geiger 2013	mouse	medulla	adult			41.291	IntensityL	PPP1R7	Q3UM45	1.9226634570169927	0.6537114419391814		1.037113649133489
534344	PPP1R7	Q3UM45	Geiger 2013	mouse	midbrain	adult			41.291	IntensityL	PPP1R7	Q3UM45	7.699557313649286	2.0411628354730658		2.424565042667373
534345	PPP1R7	Q3UM45	Geiger 2013	mouse	olfactory bulb	adult			41.291	IntensityL	PPP1R7	Q3UM45	1.3993910723602787	0.33603719368967155		0.7194394008839788
534346	ALDOA;ALDOART1	P05064;Q5FWB7;Q9CPQ9;D3YWI1	Geiger 2013	mouse	cortex	adult			39.355	IntensityL	ALDOA	P05064	13.994392790566833	2.6386567344282077		3.0220589416225145
534347	HERC4	Q6PAV2;Q6PAV2-2	Geiger 2013	mouse	cortex	adult			118.41	IntensityL	HERC4	Q6PAV2	0.002506796630620489	-5.988749583710519		-5.605347376516214
534348	HERC4	Q6PAV2;Q6PAV2-2	Geiger 2013	mouse	medulla	adult			118.41	IntensityL	HERC4	Q6PAV2	0.011239560088717016	-4.488315573297005		-4.104913366102696
534349	PSAT1	Q543K5;Q99K85;Q3U6K9	Geiger 2013	mouse	cerebellum	adult			40.472	IntensityL	PSAT1	Q99K85	2.056497551214876	0.7210043179338644		1.1044065251281716
534350	PSAT1	Q543K5;Q99K85;Q3U6K9	Geiger 2013	mouse	cortex	adult			40.472	IntensityL	PSAT1	Q99K85	1.2886303387642182	0.2535799014187235		0.6369821086130307
534351	RPL23	A2A6F9;P62830	Geiger 2013	mouse	cortex	adult			14.865	IntensityL	RPL23	P62830	0.2445983843806153	-1.4081376608996308		-1.0247354537053237
534352	SEZ6L	Q6P1D5;Q6P1D5-2;E9PZZ2	Geiger 2013	mouse	medulla	adult			104.83	IntensityL	SEZ6L	Q6P1D5	0.001660384303581092	-6.4007061952261886		-6.017303988031881
534353	PPP1R7	Q3UM45	Geiger 2013	mouse	cerebellum	adult			41.291	IntensityL	PPP1R7	Q3UM45	1.6062716188702624	0.4739157287896588		0.857317935983966
534354	AOC3	O70423;O70423-2;A2A4I8	Geiger 2013	mouse	olfactory bulb	adult			84.53299999999999	IntensityL	AOC3	O70423	0.0019409960066812527	-6.244554032148615		-5.861151824954307
534355	AOC3	O70423;O70423-2;A2A4I8	Geiger 2013	mouse	midbrain	adult			84.53299999999999	IntensityL	AOC3	O70423	0.00612739138848007	-5.094986167977352		-4.711583960783044
534356	AOC3	O70423;O70423-2;A2A4I8	Geiger 2013	mouse	cerebellum	adult			84.53299999999999	IntensityL	AOC3	O70423	0.004819172848147402	-5.3351529739141865		-4.9517507667198775
534357	TTC39C	G3X8X1;Q8VE09;E9PV21	Geiger 2013	mouse	olfactory bulb	adult			65.41	IntensityL	TTC39C	Q8VE09	0.006661045749413023	-5.011478787324715		-4.628076580130409
534358	TTC39C	G3X8X1;Q8VE09;E9PV21	Geiger 2013	mouse	cerebellum	adult			65.41	IntensityL	TTC39C	Q8VE09	0.014918444446047853	-4.2051569492902034		-3.821754742095897
534359	TTC39C	G3X8X1;Q8VE09;E9PV21	Geiger 2013	mouse	medulla	adult			65.41	IntensityL	TTC39C	Q8VE09	0.0046332814804026	-5.374489918856238		-4.9910877116619305
534360	MPP6	B9EHZ5;Q9JLB0-2;Q3UN60;Q9JLB0	Geiger 2013	mouse	cortex	adult			60.924	IntensityL	MPP6	Q9JLB0	0.6837758563359415	-0.380125110478752		0.003277096715555317
534361	MPP6	B9EHZ5;Q9JLB0-2;Q3UN60;Q9JLB0	Geiger 2013	mouse	medulla	adult			60.924	IntensityL	MPP6	Q9JLB0	0.4538842644089938	-0.7899130376487534		-0.4065108304544461
534362	GEMIN5	E9PUU4;Q8BX17;A2AFQ9	Geiger 2013	mouse	olfactory bulb	adult			166.75	IntensityL	GEMIN5	Q8BX17	0.0020183944054365586	-6.2054529324226		-5.8220507252282925
534363		Q9CZT6	Geiger 2013	mouse	medulla	adult			31.593000000000004	IntensityL	CMSS1	Q9CZT6	0.0008424672176921932	-7.079175807245908		-6.695773600051599
534364	NQO2	F6Y3F4;Q9JI75	Geiger 2013	mouse	olfactory bulb	adult			30.346	IntensityL	NQO2	Q9JI75	0.07419832252331954	-2.601013736566788		-2.2176115293724807
534365	NQO2	F6Y3F4;Q9JI75	Geiger 2013	mouse	midbrain	adult			30.346	IntensityL	NQO2	Q9JI75	0.18830282702097734	-1.6697038300436402		-1.286301622849333
534366	RAD21	Q61550	Geiger 2013	mouse	cortex	adult			72.082	IntensityL	RAD21	Q61550	0.0148644253007984	-4.208784484510628		-3.82538227731632
534367	NQO2	F6Y3F4;Q9JI75	Geiger 2013	mouse	cerebellum	adult			30.346	IntensityL	NQO2	Q9JI75	0.5017374761266463	-0.6896782520025637		-0.3062760448082562
534368	NQO2	F6Y3F4;Q9JI75	Geiger 2013	mouse	cortex	adult			30.346	IntensityL	NQO2	Q9JI75	0.09895461868102834	-2.3130939311049743		-1.929691723910667
534369	SCAMP3	Q3UXS0;O35609;E9Q855	Geiger 2013	mouse	cerebellum	adult			38.586	IntensityL	SCAMP3	Q3UXS0	0.04453521506179989	-3.111475053058659		-2.7280728458643515
534370	SCAMP3	Q3UXS0;O35609;E9Q855	Geiger 2013	mouse	olfactory bulb	adult			38.586	IntensityL	SCAMP3	Q3UXS0	0.02069227203285646	-3.877994980162524		-3.4945927729682165
534371	MPP6	B9EHZ5;Q9JLB0-2;Q3UN60;Q9JLB0	Geiger 2013	mouse	cerebellum	adult			60.924	IntensityL	MPP6	Q9JLB0	0.7702909960987258	-0.26098691851572264		0.12241528867858475
534372	MPP6	B9EHZ5;Q9JLB0-2;Q3UN60;Q9JLB0	Geiger 2013	mouse	midbrain	adult			60.924	IntensityL	MPP6	Q9JLB0	0.3533374513357005	-1.0403317258883689		-0.6569295186940616
534373	RAN;1700009N14RIK	P62827;Q14AA6	Geiger 2013	mouse	midbrain	adult			24.423	IntensityL	RAN	P62827	5.651344789375073	1.731893532655675		2.115295739849982
534374	RAN;1700009N14RIK	P62827;Q14AA6	Geiger 2013	mouse	cerebellum	adult			24.423	IntensityL	RAN	P62827	7.587411716287807	2.026490520902809		2.409892728097116
534375	RAN;1700009N14RIK	P62827;Q14AA6	Geiger 2013	mouse	medulla	adult			24.423	IntensityL	RAN	P62827	6.350206630356201	1.8484873525887544		2.231889559783061
534376	SYPL1;SYPL	O09117;O09117-2;Q3TVX7;D6RFU9	Geiger 2013	mouse	medulla	adult			28.899	IntensityL	SYPL1	O09117	0.3189222729586897	-1.1428078643235415		-0.7594056571292342
534377	NQO2	F6Y3F4;Q9JI75	Geiger 2013	mouse	medulla	adult			30.346	IntensityL	NQO2	Q9JI75	0.3665311734183503	-1.0036717041965892		-0.6202694970022817
534378	RAD21	Q61550	Geiger 2013	mouse	medulla	adult			72.082	IntensityL	RAD21	Q61550	0.014536010672472652	-4.231126213678805		-3.8477240064844977
534379	RAD21	Q61550	Geiger 2013	mouse	cerebellum	adult			72.082	IntensityL	RAD21	Q61550	0.023425995331546497	-3.753908961619607		-3.3705067544252985
534380	RAD21	Q61550	Geiger 2013	mouse	midbrain	adult			72.082	IntensityL	RAD21	Q61550	0.017945862153760504	-4.020395711303691		-3.636993504109384
534381	AOC3	O70423;O70423-2;A2A4I8	Geiger 2013	mouse	cortex	adult			84.53299999999999	IntensityL	AOC3	O70423	0.0375465860234302	-3.282172823056292		-2.8987706158619853
534382	SERPINE2	Q07235;Q543R5	Geiger 2013	mouse	cortex	adult			44.207	IntensityL	SERPINE2	Q07235	0.0973848253602184	-2.3290848775942945		-1.9456826703999872
534383	SERPINE2	Q07235;Q543R5	Geiger 2013	mouse	medulla	adult			44.207	IntensityL	SERPINE2	Q07235	0.050806978786880994	-2.9797215561386445		-2.596319348944337
534384	SERPINE2	Q07235;Q543R5	Geiger 2013	mouse	cerebellum	adult			44.207	IntensityL	SERPINE2	Q07235	0.033533249264274666	-3.395217817017333		-3.0118156098230258
534385	SERPINE2	Q07235;Q543R5	Geiger 2013	mouse	midbrain	adult			44.207	IntensityL	SERPINE2	Q07235	0.12506229426487406	-2.0789433116980165		-1.6955411045037092
534386	SERPINE2	Q07235;Q543R5	Geiger 2013	mouse	olfactory bulb	adult			44.207	IntensityL	SERPINE2	Q07235	0.011453967442143224	-4.469419107502443		-4.086016900308136
534387	IWS1	Q8C1D8	Geiger 2013	mouse	olfactory bulb	adult			85.24700000000001	IntensityL	IWS1	Q8C1D8	0.026068303675024485	-3.6470351212387295		-3.2636329140444222
534388	ACTN4	P57780;Q3ULT2	Geiger 2013	mouse	olfactory bulb	adult			104.98	IntensityL	ACTN4	P57780	1.5585518199195756	0.44375706954068106	ACTN4	0.8271592767349882
534389	ITIH5	Q8BJD1	Geiger 2013	mouse	cortex	adult			106.75	IntensityL	ITIH5	Q8BJD1	0.00881930943682299	-4.730811707173448		-4.3474094999791415
534390	MVP	E9Q3X0;Q9EQK5	Geiger 2013	mouse	medulla	adult			96.856	IntensityL	MVP	Q9EQK5	0.19039948620687885	-1.6586308551217963		-1.2752286479274892
534391	ITIH5	Q8BJD1	Geiger 2013	mouse	medulla	adult			106.75	IntensityL	ITIH5	Q8BJD1	0.015238672155160412	-4.183918861446064		-3.8005166542517568
534392	ITIH5	Q8BJD1	Geiger 2013	mouse	olfactory bulb	adult			106.75	IntensityL	ITIH5	Q8BJD1	0.001064212156472397	-6.845520512758437		-6.462118305564129
534393	IWS1	Q8C1D8	Geiger 2013	mouse	midbrain	adult			85.24700000000001	IntensityL	IWS1	Q8C1D8	0.010495931530266905	-4.556767570213752		-4.173365363019445
534394	IWS1	Q8C1D8	Geiger 2013	mouse	cerebellum	adult			85.24700000000001	IntensityL	IWS1	Q8C1D8	0.015634546175605363	-4.158272314678099		-3.7748701074837916
534395	IWS1	Q8C1D8	Geiger 2013	mouse	medulla	adult			85.24700000000001	IntensityL	IWS1	Q8C1D8	0.008674953505041192	-4.747315312813007		-4.363913105618701
534396	IWS1	Q8C1D8	Geiger 2013	mouse	cortex	adult			85.24700000000001	IntensityL	IWS1	Q8C1D8	0.011541651012981692	-4.461792959419618		-4.078390752225311
534397	RAN;1700009N14RIK	P62827;Q14AA6	Geiger 2013	mouse	olfactory bulb	adult			24.423	IntensityL	RAN	P62827	7.354259385977612	1.9952796536709303		2.3786818608652385
534398	FKBP10	Q61576	Geiger 2013	mouse	olfactory bulb	adult			64.697	IntensityL	FKBP10	Q61576	0.0012097750280760948	-6.717320863869933		-6.3339186566756265
534399	RAB3C	P62823;Q542T7;F8WIK3;Q9CXS2	Geiger 2013	mouse	medulla	adult			25.872	IntensityL	RAB3C	P62823	0.5234163190075448	-0.6473781105270044		-0.2639759033326969
534400		Q9CZT6	Geiger 2013	mouse	cortex	adult			31.593000000000004	IntensityL	CMSS1	Q9CZT6	0.00045848116572264514	-7.6875913451427875		-7.304189137948482
534401	GEMIN5	E9PUU4;Q8BX17;A2AFQ9	Geiger 2013	mouse	cerebellum	adult			166.75	IntensityL	GEMIN5	Q8BX17	0.005089794158004268	-5.280517889708118		-4.897115682513812
534402	HDGFRP2	Q3UMU9-3;Q3UMU9;Q3UMU9-2	Geiger 2013	mouse	cerebellum	adult			75.245	IntensityL	HDGFRP2	Q3UMU9	0.3469537473926959	-1.058563800735993		-0.6751615935416857
534403	AKT1	P31750;F8WJD0;D3Z783;D3YXX3;D3YYP9	Geiger 2013	mouse	medulla	adult			55.707	IntensityL	AKT1	P31750	0.10085897762278216	-2.2940319989823736		-1.9106297917880664
534404	SLC4A4	O88343;A7E1Z5;E9Q8N8;E1AWU4;O88343-2	Geiger 2013	mouse	midbrain	adult			121.48	IntensityL	SLC4A4	O88343	0.06862923133608845	-2.6790367222395943		-2.2956345150452866
534405	CHMP2B	Q8BJF9	Geiger 2013	mouse	cerebellum	adult			23.934	IntensityL	CHMP2B	Q8BJF9	0.002910264892468305	-5.839511173601941		-5.4561089664076325
534406	SF3A2	G3UVU2;G5E834;Q62203;D3YW09	Geiger 2013	mouse	cerebellum	adult			51.278	IntensityL	SF3A2	Q62203	0.054367889952687286	-2.911981557613865		-2.5285793504195566
534407	SF3A2	G3UVU2;G5E834;Q62203;D3YW09	Geiger 2013	mouse	midbrain	adult			51.278	IntensityL	SF3A2	Q62203	0.1971726611293014	-1.6236754816713064		-1.240273274476999
534408	SF3A2	G3UVU2;G5E834;Q62203;D3YW09	Geiger 2013	mouse	olfactory bulb	adult			51.278	IntensityL	SF3A2	Q62203	0.20601439993464715	-1.5798092100402543		-1.1964070028459468
534409	LRRC7	E9Q6L9;Q80TE7;B9EHV0	Geiger 2013	mouse	midbrain	adult			172.66	IntensityL	LRRC7	Q80TE7	0.008176515084627573	-4.806489247917658		-4.423087040723352
534410	ITGB2	P11835;Q542I8	Geiger 2013	mouse	cortex	adult			85.025	IntensityL	ITGB2	P11835	0.002655371401863807	-5.931170746363961		-5.5477685391696525
534411	ITGB2	P11835;Q542I8	Geiger 2013	mouse	medulla	adult			85.025	IntensityL	ITGB2	P11835	0.0077697288520672345	-4.857520011985331		-4.474117804791024
534412	ITGB2	P11835;Q542I8	Geiger 2013	mouse	midbrain	adult			85.025	IntensityL	ITGB2	P11835	0.013737653031315094	-4.287614819637275		-3.9042126124429686
534413	FASN	P19096	Geiger 2013	mouse	medulla	adult			272.43	IntensityL	FASN	P19096	0.875761581280047	-0.132661392578569		0.2507408146157384
534414	ITGB2	P11835;Q542I8	Geiger 2013	mouse	olfactory bulb	adult			85.025	IntensityL	ITGB2	P11835	0.014033979076263293	-4.266273813084939		-3.8828716058906316
534415	SF3A2	G3UVU2;G5E834;Q62203;D3YW09	Geiger 2013	mouse	medulla	adult			51.278	IntensityL	SF3A2	Q62203	0.16896232575859746	-1.7780795134157652		-1.394677306221458
534416	CAMSAP2	H7BX08;E9Q4Q5;Q8C1B1-2;Q8C1B1	Geiger 2013	mouse	olfactory bulb	adult			166.15	IntensityL	CAMSAP2	Q8C1B1	0.01088017294912351	-4.520813141621535		-4.137410934427228
534417	CAMSAP2	H7BX08;E9Q4Q5;Q8C1B1-2;Q8C1B1	Geiger 2013	mouse	cerebellum	adult			166.15	IntensityL	CAMSAP2	Q8C1B1	0.003831233065596755	-5.564568578362147		-5.181166371167839
534418	CAMSAP2	H7BX08;E9Q4Q5;Q8C1B1-2;Q8C1B1	Geiger 2013	mouse	medulla	adult			166.15	IntensityL	CAMSAP2	Q8C1B1	0.00425144719321163	-5.460495837958448		-5.077093630764142
534419	CAMSAP2	H7BX08;E9Q4Q5;Q8C1B1-2;Q8C1B1	Geiger 2013	mouse	cortex	adult			166.15	IntensityL	CAMSAP2	Q8C1B1	0.0007134947322159531	-7.2453355040936245		-6.861933296899317
534420	HSCB	Q8K3A0	Geiger 2013	mouse	cortex	adult			26.645	IntensityL	HSCB	Q8K3A0	0.1749669638270876	-1.7431581010103852		-1.359755893816078
534421	FASN	P19096	Geiger 2013	mouse	midbrain	adult			272.43	IntensityL	FASN	P19096	0.4458256484475304	-0.8078273261556806		-0.4244251189613735
534422	FASN	P19096	Geiger 2013	mouse	cerebellum	adult			272.43	IntensityL	FASN	P19096	1.0442223059627205	0.04327240353853677		0.4266746107328441
534423	RAD21	Q61550	Geiger 2013	mouse	olfactory bulb	adult			72.082	IntensityL	RAD21	Q61550	0.7212262351508172	-0.3268024112336048		0.056599795960702526
534424	FKBP10	Q61576	Geiger 2013	mouse	medulla	adult			64.697	IntensityL	FKBP10	Q61576	0.002308441200459344	-6.07118278722776		-5.687780580033452
534425	2610301B20RIK	Q3UJP5;B1AV75	Geiger 2013	mouse	midbrain	adult			23.848000000000006	IntensityL	2610301B20RIK	Q3UJP5	0.09105603337426273	-2.3962802105968497		-2.0128780034025424
534426	CAMSAP2	H7BX08;E9Q4Q5;Q8C1B1-2;Q8C1B1	Geiger 2013	mouse	midbrain	adult			166.15	IntensityL	CAMSAP2	Q8C1B1	0.004058692099776777	-5.5068945001797935		-5.123492292985486
534427	VSNL1	P62761;Q4W4C9	Geiger 2013	mouse	cortex	adult			22.142	IntensityL	VSNL1	P62761	38.05847156968997	3.6391237026194334		4.022525909813742
534428	SF3A2	G3UVU2;G5E834;Q62203;D3YW09	Geiger 2013	mouse	cortex	adult			51.278	IntensityL	SF3A2	Q62203	0.2240088780030972	-1.496069593970103		-1.1126673867757957
534429	ITGB2	P11835;Q542I8	Geiger 2013	mouse	cerebellum	adult			85.025	IntensityL	ITGB2	P11835	0.012119329328329431	-4.412953635818475		-4.029551428624168
534430	PDLIM3	O70209	Geiger 2013	mouse	medulla	adult			34.299	IntensityL	PDLIM3	O70209	0.008140965541908214	-4.81084648906008		-4.427444281865773
534431	PDLIM3	O70209	Geiger 2013	mouse	cerebellum	adult			34.299	IntensityL	PDLIM3	O70209	0.04278723671293775	-3.151515428508768		-2.7681132213144606
534432	PDLIM3	O70209	Geiger 2013	mouse	midbrain	adult			34.299	IntensityL	PDLIM3	O70209	0.06770277846362308	-2.692628059084448		-2.3092258518901407
534433	PDLIM3	O70209	Geiger 2013	mouse	olfactory bulb	adult			34.299	IntensityL	PDLIM3	O70209	0.010385770849085844	-4.567318597245945		-4.183916390051638
534434	CALD1	E9QA15;D3Z6I7	Geiger 2013	mouse	midbrain	adult			89.272	IntensityL	CALD1	E9QA15	0.8140707494694892	-0.2057080009463736		0.17769420624793364
534435	CALD1	E9QA15;D3Z6I7	Geiger 2013	mouse	olfactory bulb	adult			89.272	IntensityL	CALD1	E9QA15	0.2247558825152891	-1.4927404323787623		-1.1093382251844552
534436	MME	Q61391	Geiger 2013	mouse	midbrain	adult			85.70100000000002	IntensityL	MME	Q61391	0.024841218570943804	-3.695250966318824		-3.311848759124517
534437	CCT6B	Q497N0;Q61390;B1AT05	Geiger 2013	mouse	olfactory bulb	adult			58.184	IntensityL	CCT6B	Q61390	0.06883311362283585	-2.676070347174314		-2.2926681399800057
534438	MME	Q61391	Geiger 2013	mouse	cerebellum	adult			85.70100000000002	IntensityL	MME	Q61391	0.00030085423138279555	-8.108884691637654		-7.725482484443346
534439	PDLIM3	O70209	Geiger 2013	mouse	cortex	adult			34.299	IntensityL	PDLIM3	O70209	0.04318751178761801	-3.142203904513781		-2.7588016973194747
534440	MME	Q61391	Geiger 2013	mouse	cortex	adult			85.70100000000002	IntensityL	MME	Q61391	0.0003758033936492806	-7.886444440559263		-7.5030422333649565
534441	COQ5	Q9CXI0	Geiger 2013	mouse	olfactory bulb	adult			37.335	IntensityL	COQ5	Q9CXI0	0.04441802205044637	-3.1141099898628246		-2.7307077826685173
534442	COQ5	Q9CXI0	Geiger 2013	mouse	midbrain	adult			37.335	IntensityL	COQ5	Q9CXI0	0.11010283206572613	-2.2063405129165123		-1.822938305722205
534443	COQ5	Q9CXI0	Geiger 2013	mouse	cerebellum	adult			37.335	IntensityL	COQ5	Q9CXI0	0.06915447727079295	-2.671412475739717		-2.2880102685454102
534444	COQ5	Q9CXI0	Geiger 2013	mouse	medulla	adult			37.335	IntensityL	COQ5	Q9CXI0	0.1801942129555344	-1.7137200488877653		-1.330317841693458
534445	COQ5	Q9CXI0	Geiger 2013	mouse	cortex	adult			37.335	IntensityL	COQ5	Q9CXI0	0.16452849858456856	-1.8046714801064745		-1.421269272912167
534446	GPT2	Q8BGT5	Geiger 2013	mouse	olfactory bulb	adult			57.94300000000001	IntensityL	GPT2	Q8BGT5	0.005292443601662285	-5.2414752112874625		-4.858073004093155
534447	CCT6B	Q497N0;Q61390;B1AT05	Geiger 2013	mouse	cerebellum	adult			58.184	IntensityL	CCT6B	Q61390	0.014451860980941297	-4.236932085107712		-3.8535298779134064
534448	FASN	P19096	Geiger 2013	mouse	cortex	adult			272.43	IntensityL	FASN	P19096	0.2380594133696047	-1.4352350004578034		-1.051832793263496
534449	CALD1	E9QA15;D3Z6I7	Geiger 2013	mouse	cerebellum	adult			89.272	IntensityL	CALD1	E9QA15	0.5038986932812497	-0.6853800365094059		-0.3019778293150988
534450	FASN	P19096	Geiger 2013	mouse	olfactory bulb	adult			272.43	IntensityL	FASN	P19096	0.9457241667213928	-0.055804330966152		0.3275978762281553
534451	HIGD1A	Q1XG81;Q9JLR9	Geiger 2013	mouse	cortex	adult			10.425	IntensityL	HIGD1A	Q9JLR9	0.007787186502731541	-4.855275652149949		-4.471873444955642
534452	AGXT2L1	Q8BWU8;E9PYH3	Geiger 2013	mouse	midbrain	adult			55.496	IntensityL	AGXT2L1	Q8BWU8	0.015330117709178291	-4.177935907773144		-3.7945337005788367
534453	AGXT2L1	Q8BWU8;E9PYH3	Geiger 2013	mouse	medulla	adult			55.496	IntensityL	AGXT2L1	Q8BWU8	0.012282407997139986	-4.399587284514151		-4.016185077319844
534454	DOPEY2	Q3UHQ6;Q3UHQ6-2	Geiger 2013	mouse	olfactory bulb	adult			257.48	IntensityL	DOPEY2	Q3UHQ6	0.006690331671620028	-5.0070918288481865		-4.623689621653878
534455	DOPEY2	Q3UHQ6;Q3UHQ6-2	Geiger 2013	mouse	cerebellum	adult			257.48	IntensityL	DOPEY2	Q3UHQ6	0.0005897838824648178	-7.435754389076163		-7.052352181881855
534456	PLS1	Q3V0K9	Geiger 2013	mouse	medulla	adult			70.407	IntensityL	PLS1	Q3V0K9	0.548941525890461	-0.599763353362962		-0.21636114616865496
534457	PLS1	Q3V0K9	Geiger 2013	mouse	cerebellum	adult			70.407	IntensityL	PLS1	Q3V0K9	0.3339363420490127	-1.096804896838154		-0.7134026896438466
534458	PLS1	Q3V0K9	Geiger 2013	mouse	midbrain	adult			70.407	IntensityL	PLS1	Q3V0K9	0.3264704803321583	-1.1194157468120371		-0.7360135396177299
534459	PLS1	Q3V0K9	Geiger 2013	mouse	olfactory bulb	adult			70.407	IntensityL	PLS1	Q3V0K9	0.2784114841742416	-1.2786551007467883		-0.8952528935524809
534460	LGALS3BP	Q07797	Geiger 2013	mouse	midbrain	adult			64.49	IntensityL	LGALS3BP	Q07797	0.0023190799081399646	-6.066584763286035		-5.683182556091727
534461	SGPL1	Q8R0X7;D6REF7	Geiger 2013	mouse	midbrain	adult			63.676	IntensityL	SGPL1	Q8R0X7	0.0042091338935571175	-5.470498378448276		-5.087096171253968
534462	VSNL1	P62761;Q4W4C9	Geiger 2013	mouse	cerebellum	adult			22.142	IntensityL	VSNL1	P62761	17.64881286080605	2.870668521106261		3.2540707283005688
534463	COL18A1	E9QPX1;P39061;P39061-1;P39061-2	Geiger 2013	mouse	medulla	adult			182.29	IntensityL	COL18A1	P39061	0.0039719276539017965	-5.528503746987799		-5.14510153979349
534464	SGPL1	Q8R0X7;D6REF7	Geiger 2013	mouse	olfactory bulb	adult			63.676	IntensityL	SGPL1	Q8R0X7	0.012186962831755457	-4.4073885189726605		-4.023986311778353
534465	SEC22B	O08547;E9Q6R3	Geiger 2013	mouse	cerebellum	adult			24.74	IntensityL	SEC22B	O08547	0.08316945674139603	-2.486875105028657		-2.103472897834349
534466	SEC22B	O08547;E9Q6R3	Geiger 2013	mouse	medulla	adult			24.74	IntensityL	SEC22B	O08547	0.10516022189884852	-2.2522701690157167		-1.86886796182141
534467	SEC22B	O08547;E9Q6R3	Geiger 2013	mouse	cortex	adult			24.74	IntensityL	SEC22B	O08547	0.008784145439068466	-4.734806837081033		-4.351404629886725
534468	RPS6KA5	Q8C050;Q8C050-2	Geiger 2013	mouse	medulla	adult			96.582	IntensityL	RPS6KA5	Q8C050	0.01889407623207411	-3.968906832919395		-3.5855046257250875
534469	RPS6KA5	Q8C050;Q8C050-2	Geiger 2013	mouse	cortex	adult			96.582	IntensityL	RPS6KA5	Q8C050	0.0026524673533479533	-5.93226499543201		-5.5488627882377015
534470	VSNL1	P62761;Q4W4C9	Geiger 2013	mouse	olfactory bulb	adult			22.142	IntensityL	VSNL1	P62761	16.90085377226162	2.8273641397217166		3.2107663469160244
534471	VSNL1	P62761;Q4W4C9	Geiger 2013	mouse	midbrain	adult			22.142	IntensityL	VSNL1	P62761	19.245368053817344	2.9572704111990995		3.3406726183934072
534472	GBP6;GBP10	E9Q342;Q000W5;Q05DL4	Geiger 2013	mouse	medulla	adult			70.45100000000002	IntensityL	GBP6	Q000W5	0.006111385003756964	-5.097601853293623		-4.714199646099316
534473	ARHGAP17	Q3UIA2;Q3UIA2-2;E9QAJ9;Q3UIA2-3;Q3UIA2-4;F8WII2	Geiger 2013	mouse	midbrain	adult			92.201	IntensityL	ARHGAP17	Q3UIA2	0.021068016688962063	-3.8599991852138777		-3.4765969780195705
534474	SEC22B	O08547;E9Q6R3	Geiger 2013	mouse	midbrain	adult			24.74	IntensityL	SEC22B	O08547	0.04385487461754972	-3.126869400605802		-2.7434671934114947
534475	AGXT2L1	Q8BWU8;E9PYH3	Geiger 2013	mouse	cerebellum	adult			55.496	IntensityL	AGXT2L1	Q8BWU8	0.19628401694649808	-1.628192602581127		-1.2447903953868198
534476	MPPED2	B1APT2;Q9CZJ0;B1APT1	Geiger 2013	mouse	midbrain	adult			33.373000000000005	IntensityL	MPPED2	Q9CZJ0	0.016173655682092378	-4.124371552893437		-3.7409693456991295
534477	PRPF40B	Q80W14-3;E9QP07;Q80W14;D3Z4N6;E9QMI6;Q80W14-2	Geiger 2013	mouse	cerebellum	adult			99.641	IntensityL	PRPF40B	Q80W14	0.003218817191111023	-5.738741318861827		-5.3553391116675195
534478	AGXT2L1	Q8BWU8;E9PYH3	Geiger 2013	mouse	cortex	adult			55.496	IntensityL	AGXT2L1	Q8BWU8	0.00286078193731828	-5.856660286861877		-5.473258079667572
534479	SLC27A2	O35488	Geiger 2013	mouse	olfactory bulb	adult			70.422	IntensityL	SLC27A2	O35488	0.05553494470922865	-2.8907428219658065		-2.507340614771499
534480	DOPEY2	Q3UHQ6;Q3UHQ6-2	Geiger 2013	mouse	cortex	adult			257.48	IntensityL	DOPEY2	Q3UHQ6	0.00018903365851706221	-8.573585471368446		-8.190183264174138
534481	DOPEY2	Q3UHQ6;Q3UHQ6-2	Geiger 2013	mouse	medulla	adult			257.48	IntensityL	DOPEY2	Q3UHQ6	0.0016725761410718244	-6.393390241693608		-6.009988034499298
534482	DOPEY2	Q3UHQ6;Q3UHQ6-2	Geiger 2013	mouse	midbrain	adult			257.48	IntensityL	DOPEY2	Q3UHQ6	0.0007055409692617681	-7.256545717114713		-6.873143509920406
534483	COL18A1	E9QPX1;P39061;P39061-1;P39061-2	Geiger 2013	mouse	cerebellum	adult			182.29	IntensityL	COL18A1	P39061	0.009381297844118605	-4.669037162622836		-4.28563495542853
534484	COL18A1	E9QPX1;P39061;P39061-1;P39061-2	Geiger 2013	mouse	midbrain	adult			182.29	IntensityL	COL18A1	P39061	0.003817436638277493	-5.568176118709951		-5.184773911515645
534485	COL18A1	E9QPX1;P39061;P39061-1;P39061-2	Geiger 2013	mouse	olfactory bulb	adult			182.29	IntensityL	COL18A1	P39061	0.001967608768620848	-6.230936296547202		-5.8475340893528935
534486	VPS29	Q9QZ88;D3Z645;Q9QZ88-2;D3YW98	Geiger 2013	mouse	midbrain	adult			20.495	IntensityL	VPS29	Q9QZ88	2.0717652306049343	0.7284010122850625		1.11180321947937
534487	LGALS3BP	Q07797	Geiger 2013	mouse	medulla	adult			64.49	IntensityL	LGALS3BP	Q07797	0.01942723566012546	-3.94107929745264		-3.5576770902583323
534488	VPS29	Q9QZ88;D3Z645;Q9QZ88-2;D3YW98	Geiger 2013	mouse	olfactory bulb	adult			20.495	IntensityL	VPS29	Q9QZ88	2.0089426856261454	0.6976085566185487		1.081010763812856
534489	RAPH1	F2Z3U3;F2Z408;G5E867;F2Z4B7	Geiger 2013	mouse	cortex	adult			66.973	IntensityL	RAPH1	Q70E73	0.005644095607325407	-5.1771453054955305		-4.793743098301223
534490	RAPH1	F2Z3U3;F2Z408;G5E867;F2Z4B7	Geiger 2013	mouse	medulla	adult			66.973	IntensityL	RAPH1	Q70E73	0.0029009418632202004	-5.842719814298693		-5.459317607104388
534491	RAPH1	F2Z3U3;F2Z408;G5E867;F2Z4B7	Geiger 2013	mouse	cerebellum	adult			66.973	IntensityL	RAPH1	Q70E73	0.015378924951464331	-4.174757216472252		-3.791355009277944
534492	RAPH1	F2Z3U3;F2Z408;G5E867;F2Z4B7	Geiger 2013	mouse	midbrain	adult			66.973	IntensityL	RAPH1	Q70E73	0.003819592057335025	-5.567611653339801		-5.184209446145494
534493	ARHGAP17	Q3UIA2;Q3UIA2-2;E9QAJ9;Q3UIA2-3;Q3UIA2-4;F8WII2	Geiger 2013	mouse	cerebellum	adult			92.201	IntensityL	ARHGAP17	Q3UIA2	0.015487507869699818	-4.167721523894652		-3.7843193167003455
534494	GBP6;GBP10	E9Q342;Q000W5;Q05DL4	Geiger 2013	mouse	midbrain	adult			70.45100000000002	IntensityL	GBP6	Q000W5	0.0008704060353906019	-7.046550747844125		-6.663148540649817
534495	GBP6;GBP10	E9Q342;Q000W5;Q05DL4	Geiger 2013	mouse	cerebellum	adult			70.45100000000002	IntensityL	GBP6	Q000W5	0.0021318702667863865	-6.1507556250054325		-5.767353417811125
534496	AGXT2L1	Q8BWU8;E9PYH3	Geiger 2013	mouse	olfactory bulb	adult			55.496	IntensityL	AGXT2L1	Q8BWU8	0.00800094736496832	-4.8281953236924275		-4.444793116498122
534497	PRPF40B	Q80W14-3;E9QP07;Q80W14;D3Z4N6;E9QMI6;Q80W14-2	Geiger 2013	mouse	olfactory bulb	adult			99.641	IntensityL	PRPF40B	Q80W14	9.518608051500107e-05	-9.259676839934848		-8.87627463274054
534498	SMARCA2	F2Z4A9;Q6DIC0;H3BJK2;H3BLH0;E9QAB8	Geiger 2013	mouse	cortex	adult			180.72	IntensityL	SMARCA2	Q6DIC0	0.006947438240566098	-4.969382285834253		-4.5859800786399445
534499	BCAP29	Q542A1;Q61334	Geiger 2013	mouse	midbrain	adult			27.964	IntensityL	BCAP29	Q61334	0.0211455485185782	-3.856325867577013		-3.4729236603827056
534500	CCT6B	Q497N0;Q61390;B1AT05	Geiger 2013	mouse	medulla	adult			58.184	IntensityL	CCT6B	Q61390	0.25916753169764617	-1.350280585862314		-0.9668783786680066
534501	MME	Q61391	Geiger 2013	mouse	olfactory bulb	adult			85.70100000000002	IntensityL	MME	Q61391	0.0015558343745192555	-6.4657433020024255		-6.082341094808117
534502	TTC39B	Q8BYY4;Q8BYY4-2	Geiger 2013	mouse	olfactory bulb	adult			70.292	IntensityL	TTC39B	Q8BYY4	0.012122423707204405	-4.4126983424915265		-4.0292961352972165
534503	TTC39B	Q8BYY4;Q8BYY4-2	Geiger 2013	mouse	midbrain	adult			70.292	IntensityL	TTC39B	Q8BYY4	0.0017276210553726393	-6.361009929308653		-5.977607722114347
534504	TTC39B	Q8BYY4;Q8BYY4-2	Geiger 2013	mouse	cerebellum	adult			70.292	IntensityL	TTC39B	Q8BYY4	0.025535797843486214	-3.66767397427622		-3.2842717670819126
534505	TTC39B	Q8BYY4;Q8BYY4-2	Geiger 2013	mouse	medulla	adult			70.292	IntensityL	TTC39B	Q8BYY4	0.004954068384626632	-5.307546144088839		-4.9241439368945334
534506	ADSS	B9EIE9;P46664	Geiger 2013	mouse	cortex	adult			50.02	IntensityL	ADSS	P46664	1.0488630830224686	0.04770679946791732		0.4311090066622248
534507	ADSS	B9EIE9;P46664	Geiger 2013	mouse	medulla	adult			50.02	IntensityL	ADSS	P46664	1.222917780481882	0.2012396267116112		0.5846418339059185
534508	ADSS	B9EIE9;P46664	Geiger 2013	mouse	midbrain	adult			50.02	IntensityL	ADSS	P46664	0.8100726839770059	-0.2106313020364992		0.17277090515780813
534509		P03995-2	Geiger 2013	mouse	medulla	adult			49.364	IntensityL	GFAP	P03995	0.15758962194202206	-1.847760954348293	attention#P03995-2	-1.4643587471539858
534510	ADSS	B9EIE9;P46664	Geiger 2013	mouse	olfactory bulb	adult			50.02	IntensityL	ADSS	P46664	0.5331984215224834	-0.6288616510674053		-0.2454594438730981
534511	CFH	E9Q8I0;P06909;Q6NZK3;E9Q8H9;D6RGQ0	Geiger 2013	mouse	olfactory bulb	adult			141.27	IntensityL	CFH	P06909	0.00684328449155225	-4.9844874737780085		-4.601085266583701
534512	ZC3H4	Q6ZPZ3;E9Q8K8;Q6ZPZ3-2	Geiger 2013	mouse	cortex	adult			140.97	IntensityL	ZC3H4	Q6ZPZ3	0.007485562729539578	-4.894779082969281		-4.511376875774974
534513	TTC19	Q8CC21;Q8CC21-2;E9PW88	Geiger 2013	mouse	cerebellum	adult			41.234	IntensityL	TTC19	Q8CC21	0.035637025968935296	-3.33437012629978		-2.9509679191054725
534514	TTC19	Q8CC21;Q8CC21-2;E9PW88	Geiger 2013	mouse	medulla	adult			41.234	IntensityL	TTC19	Q8CC21	0.0182740520985848	-4.002273143442015		-3.618870936247708
534515	TTC19	Q8CC21;Q8CC21-2;E9PW88	Geiger 2013	mouse	cortex	adult			41.234	IntensityL	TTC19	Q8CC21	0.09635393846248527	-2.339727008335649		-1.9563248011413417
534516	ZC3H4	Q6ZPZ3;E9Q8K8;Q6ZPZ3-2	Geiger 2013	mouse	medulla	adult			140.97	IntensityL	ZC3H4	Q6ZPZ3	0.0013569312255281402	-6.602529580675245		-6.219127373480939
534517	ZC3H4	Q6ZPZ3;E9Q8K8;Q6ZPZ3-2	Geiger 2013	mouse	cerebellum	adult			140.97	IntensityL	ZC3H4	Q6ZPZ3	0.003763263816966458	-5.582468661678828		-5.19906645448452
534518		P03995-2	Geiger 2013	mouse	cortex	adult			49.364	IntensityL	GFAP	P03995	0.1982550049870357	-1.6182011729496046	attention#P03995-2	-1.2347989657552974
534519	GPT2	Q8BGT5	Geiger 2013	mouse	cortex	adult			57.94300000000001	IntensityL	GPT2	Q8BGT5	0.002634821013565709	-5.938940025836453		-5.5555378186421445
534520	GPT2	Q8BGT5	Geiger 2013	mouse	midbrain	adult			57.94300000000001	IntensityL	GPT2	Q8BGT5	0.01653855411436089	-4.102061010719159		-3.718658803524852
534521	TRIP12	G5E870	Geiger 2013	mouse	cerebellum	adult			224.13	IntensityL	TRIP12	G5E870	0.00034778659064367925	-7.963921511578378		-7.580519304384071
534522	TTC19	Q8CC21;Q8CC21-2;E9PW88	Geiger 2013	mouse	midbrain	adult			41.234	IntensityL	TTC19	Q8CC21	0.12517641726465942	-2.0780311985641218		-1.694628991369815
534523	MRPL3	Q99N95;D3Z456;F6W7C7	Geiger 2013	mouse	medulla	adult			39.109	IntensityL	MRPL3	Q99N95	0.004739442348535298	-5.3518357981845535		-4.968433590990246
534524	CFH	E9Q8I0;P06909;Q6NZK3;E9Q8H9;D6RGQ0	Geiger 2013	mouse	midbrain	adult			141.27	IntensityL	CFH	P06909	0.003104105846750268	-5.775029577129716		-5.391627369935409
534525	ADSS	B9EIE9;P46664	Geiger 2013	mouse	cerebellum	adult			50.02	IntensityL	ADSS	P46664	0.874342995835146	-0.1342825365652013		0.2491196706291059
534526	CHMP2B	Q8BJF9	Geiger 2013	mouse	midbrain	adult			23.934	IntensityL	CHMP2B	Q8BJF9	0.3530614905862193	-1.041113042923666		-0.6577108357293586
534527	HDGFRP2	Q3UMU9-3;Q3UMU9;Q3UMU9-2	Geiger 2013	mouse	cortex	adult			75.245	IntensityL	HDGFRP2	Q3UMU9	0.12194382721300027	-2.1041947729608808		-1.7207925657665737
534528	AMPH	Q7TQF7	Geiger 2013	mouse	medulla	adult			75.012	IntensityL	AMPH	Q7TQF7	1.5851708448729838	0.4606921900838709		0.844094397278178
534529	AMPH	Q7TQF7	Geiger 2013	mouse	cortex	adult			75.012	IntensityL	AMPH	Q7TQF7	10.218000285006413	2.3241508988011885		2.707553105995496
534530	FUK	Q7TMC8;Q7TSB1;F7CFR7	Geiger 2013	mouse	olfactory bulb	adult			119.27	IntensityL	FUK	Q7TMC8	0.02841945441164215	-3.560681353835872		-3.1772791466415646
534531	HDGFRP2	Q3UMU9-3;Q3UMU9;Q3UMU9-2	Geiger 2013	mouse	medulla	adult			75.245	IntensityL	HDGFRP2	Q3UMU9	0.13932773399580167	-1.9709263225659968		-1.5875241153716897
534532	HDGFRP2	Q3UMU9-3;Q3UMU9;Q3UMU9-2	Geiger 2013	mouse	midbrain	adult			75.245	IntensityL	HDGFRP2	Q3UMU9	0.06377116383010567	-2.7524541683885992		-2.369051961194292
534533		P03995-2	Geiger 2013	mouse	midbrain	adult			49.364	IntensityL	GFAP	P03995	0.2154964427124985	-1.5348108767091566	attention#P03995-2	-1.151408669514849
534534	HDGFRP2	Q3UMU9-3;Q3UMU9;Q3UMU9-2	Geiger 2013	mouse	olfactory bulb	adult			75.245	IntensityL	HDGFRP2	Q3UMU9	0.014915667908016857	-4.205343081058167		-3.8219408738638574
534535	CFH	E9Q8I0;P06909;Q6NZK3;E9Q8H9;D6RGQ0	Geiger 2013	mouse	cerebellum	adult			141.27	IntensityL	CFH	P06909	0.002704802439523076	-5.9127264046473575		-5.529324197453052
534536	MSI1	Q61474;F8WJA5;Q61474-2	Geiger 2013	mouse	midbrain	adult			39.119	IntensityL	MSI1	Q61474	0.015579763149280373	-4.161782440883564		-3.7783802336892567
534537	MSI1	Q61474;F8WJA5;Q61474-2	Geiger 2013	mouse	medulla	adult			39.119	IntensityL	MSI1	Q61474	0.0443639564696389	-3.1153279304492365		-2.731925723254929
534538	FUK	Q7TMC8;Q7TSB1;F7CFR7	Geiger 2013	mouse	cerebellum	adult			119.27	IntensityL	FUK	Q7TMC8	0.07031196485235205	-2.6548132976011325		-2.271411090406825
534539	FUK	Q7TMC8;Q7TSB1;F7CFR7	Geiger 2013	mouse	medulla	adult			119.27	IntensityL	FUK	Q7TMC8	0.02841882038767696	-3.560703663589905		-3.1773014563955977
534540	CDC42EP4	A2A6Q1;Q9JM96;A2A6Q2	Geiger 2013	mouse	cortex	adult			37.869	IntensityL	CDC42EP4	Q9JM96	0.20713084677318988	-1.5744045753987443		-1.191002368204437
534541	CDC42EP4	A2A6Q1;Q9JM96;A2A6Q2	Geiger 2013	mouse	medulla	adult			37.869	IntensityL	CDC42EP4	Q9JM96	0.06700681872458993	-2.7029608927607858		-2.3195586855664785
534542	CDC42EP4	A2A6Q1;Q9JM96;A2A6Q2	Geiger 2013	mouse	cerebellum	adult			37.869	IntensityL	CDC42EP4	Q9JM96	0.28352217761896903	-1.260464930941104		-0.8770627237467967
534543	SLC4A4	O88343;A7E1Z5;E9Q8N8;E1AWU4;O88343-2	Geiger 2013	mouse	olfactory bulb	adult			121.48	IntensityL	SLC4A4	O88343	0.0646494911311348	-2.738775044930054		-2.3553728377357466
534544		P03995-2	Geiger 2013	mouse	cerebellum	adult			49.364	IntensityL	GFAP	P03995	0.15893653525543913	-1.8392503057800669	attention#P03995-2	-1.4558480985857594
534545	CFH	E9Q8I0;P06909;Q6NZK3;E9Q8H9;D6RGQ0	Geiger 2013	mouse	medulla	adult			141.27	IntensityL	CFH	P06909	0.021310273932379827	-3.8485659783141646		-3.4651637711198573
534546	MSI1	Q61474;F8WJA5;Q61474-2	Geiger 2013	mouse	cerebellum	adult			39.119	IntensityL	MSI1	Q61474	0.011666356482717187	-4.451046093709949		-4.067643886515642
534547	ALDOC	B1AQE0;P05063	Geiger 2013	mouse	medulla	adult			39.394	IntensityL	ALDOC	P05063	16.662637159872553	2.813168917121213		3.19657112431552
534548	DOCK8	Q8C147	Geiger 2013	mouse	olfactory bulb	adult			238.98	IntensityL	DOCK8	Q8C147	0.0005001885758296682	-7.600525378986556		-7.217123171792249
534549	DOCK8	Q8C147	Geiger 2013	mouse	midbrain	adult			238.98	IntensityL	DOCK8	Q8C147	8.332668484333994e-05	-9.392741713832805		-9.009339506638495
534550	ALDOA;ALDOART1	P05064;Q5FWB7;Q9CPQ9;D3YWI1	Geiger 2013	mouse	olfactory bulb	adult			39.355	IntensityL	ALDOA	P05064	40.47635794354229	3.700718049181072		4.084120256375379
534551	TSPAN9	Q8BJU2;D3YXN7	Geiger 2013	mouse	cerebellum	adult			26.738000000000003	IntensityL	TSPAN9	Q8BJU2	0.0108483570900518	-4.523741630732599		-4.140339423538292
534552	CDC37L1	Q9CZP7;Q9CZP7-4;Q9CZP7-3;Q9CZP7-2	Geiger 2013	mouse	cerebellum	adult			38.439	IntensityL	CDC37L1	Q9CZP7	0.049460424788940034	-3.00658242839077		-2.6231802211964625
534553	CDC37L1	Q9CZP7;Q9CZP7-4;Q9CZP7-3;Q9CZP7-2	Geiger 2013	mouse	medulla	adult			38.439	IntensityL	CDC37L1	Q9CZP7	0.06563797379697113	-2.723600881655773		-2.3401986744614662
534554	CLASP2	E9QB05;B9EJA4;Q08EB5;Q08EB6;E9Q8N5;Q8BRT1;E9QQ37;Q8BRT1-5	Geiger 2013	mouse	cortex	adult			165.94	IntensityL	CLASP2	Q8BRT1	0.0682938887423871	-2.6839349930940712		-2.3005327858997644
534555	CLASP2	E9QB05;B9EJA4;Q08EB5;Q08EB6;E9Q8N5;Q8BRT1;E9QQ37;Q8BRT1-5	Geiger 2013	mouse	medulla	adult			165.94	IntensityL	CLASP2	Q8BRT1	0.1166098295069702	-2.148921707529944		-1.7655195003356368
534556	CLASP2	E9QB05;B9EJA4;Q08EB5;Q08EB6;E9Q8N5;Q8BRT1;E9QQ37;Q8BRT1-5	Geiger 2013	mouse	midbrain	adult			165.94	IntensityL	CLASP2	Q8BRT1	0.11136373996304208	-2.1949534985217354		-1.8115512913274283
534557	ZYG11B	Q3UFS0;Q3UFS0-3;E9Q209;Q3UFS0-2	Geiger 2013	mouse	cerebellum	adult			83.99	IntensityL	ZYG11B	Q3UFS0	0.005236597256722486	-5.252083370074796		-4.868681162880488
534558	CLASP2	E9QB05;B9EJA4;Q08EB5;Q08EB6;E9Q8N5;Q8BRT1;E9QQ37;Q8BRT1-5	Geiger 2013	mouse	olfactory bulb	adult			165.94	IntensityL	CLASP2	Q8BRT1	0.06011773903145345	-2.811450322398468		-2.4280481152041613
534559	ALDOA;ALDOART1	P05064;Q5FWB7;Q9CPQ9;D3YWI1	Geiger 2013	mouse	midbrain	adult			39.355	IntensityL	ALDOA	P05064	19.692332362977016	2.9802293398246675		3.363631547018975
534560	IQGAP2	Q3UQ44	Geiger 2013	mouse	cortex	adult			180.53	IntensityL	IQGAP2	Q3UQ44	0.00853370838363212	-4.763731265923667		-4.38032905872936
534561	MRPL24	Q9CQ06	Geiger 2013	mouse	medulla	adult			24.944000000000006	IntensityL	MRPL24	Q9CQ06	0.03142569831144498	-3.4601293032270246		-3.0767270960327173
534562	IQGAP2	Q3UQ44	Geiger 2013	mouse	cerebellum	adult			180.53	IntensityL	IQGAP2	Q3UQ44	0.013652647241734536	-4.293821839031132		-3.9104196318368247
534563	MRPL24	Q9CQ06	Geiger 2013	mouse	cerebellum	adult			24.944000000000006	IntensityL	MRPL24	Q9CQ06	0.015004207475166688	-4.199424618867787		-3.8160224116734804
534564	MRPL24	Q9CQ06	Geiger 2013	mouse	olfactory bulb	adult			24.944000000000006	IntensityL	MRPL24	Q9CQ06	0.07074911848479143	-2.648615202115331		-2.265212994921024
534565	MRPL3	Q99N95;D3Z456;F6W7C7	Geiger 2013	mouse	cortex	adult			39.109	IntensityL	MRPL3	Q99N95	0.025094189701901408	-3.685118945621437		-3.30171673842713
534566	ZYG11B	Q3UFS0;Q3UFS0-3;E9Q209;Q3UFS0-2	Geiger 2013	mouse	medulla	adult			83.99	IntensityL	ZYG11B	Q3UFS0	0.0038804451536543134	-5.551805401604699		-5.168403194410391
534567	MRPL24	Q9CQ06	Geiger 2013	mouse	midbrain	adult			24.944000000000006	IntensityL	MRPL24	Q9CQ06	0.1907102939141784	-1.6569997882092318		-1.2735975810149247
534568	CALD1	E9QA15;D3Z6I7	Geiger 2013	mouse	cortex	adult			89.272	IntensityL	CALD1	E9QA15	0.9005887224908641	-0.10470659341063092		0.27869561378367624
534569	CALD1	E9QA15;D3Z6I7	Geiger 2013	mouse	medulla	adult			89.272	IntensityL	CALD1	E9QA15	0.3824008069049037	-0.9612859877001514		-0.5778837805058441
534570	IQGAP2	Q3UQ44	Geiger 2013	mouse	medulla	adult			180.53	IntensityL	IQGAP2	Q3UQ44	0.004771906831117359	-5.345009299011382		-4.961607091817075
534571	ALDOA;ALDOART1	P05064;Q5FWB7;Q9CPQ9;D3YWI1	Geiger 2013	mouse	cerebellum	adult			39.355	IntensityL	ALDOA	P05064	26.556904363632594	3.27928976524138		3.6626919724356872
534572	ALDOA;ALDOART1	P05064;Q5FWB7;Q9CPQ9;D3YWI1	Geiger 2013	mouse	medulla	adult			39.355	IntensityL	ALDOA	P05064	32.21666419099039	3.4724838401416456		3.855886047335953
534573	CLASP2	E9QB05;B9EJA4;Q08EB5;Q08EB6;E9Q8N5;Q8BRT1;E9QQ37;Q8BRT1-5	Geiger 2013	mouse	cerebellum	adult			165.94	IntensityL	CLASP2	Q8BRT1	0.13820892005407925	-1.9789888252012358		-1.5955866180069285
534574	DOCK8	Q8C147	Geiger 2013	mouse	cerebellum	adult			238.98	IntensityL	DOCK8	Q8C147	0.008254931214113666	-4.796944534277873		-4.413542327083566
534575	DOCK8	Q8C147	Geiger 2013	mouse	medulla	adult			238.98	IntensityL	DOCK8	Q8C147	0.009283704750859049	-4.679494593008098		-4.296092385813791
534576	DOCK8	Q8C147	Geiger 2013	mouse	cortex	adult			238.98	IntensityL	DOCK8	Q8C147	0.006992233101882191	-4.962955302814735		-4.579553095620428
534577	ADNP	A2BDX0;Q9Z103	Geiger 2013	mouse	cerebellum	adult			124.31	IntensityL	ADNP	Q9Z103	0.027030393678203986	-3.610793354308389		-3.2273911471140813
534578	ADNP	A2BDX0;Q9Z103	Geiger 2013	mouse	olfactory bulb	adult			124.31	IntensityL	ADNP	Q9Z103	0.0055399355725237786	-5.195772407798911		-4.812370200604604
534579	ITFG3	Q8C0Z1;D3Z6P3	Geiger 2013	mouse	midbrain	adult			60.575	IntensityL	ITFG3	Q8C0Z1	0.003965757892544094	-5.530058296500775		-5.146656089306469
534580	ITFG3	Q8C0Z1;D3Z6P3	Geiger 2013	mouse	cerebellum	adult			60.575	IntensityL	ITFG3	Q8C0Z1	0.003837124117207825	-5.563032120779497		-5.179629913585192
534581	PPP4R4	E9QKU6;Q8C0Y0;Q8C0Y0-2;Q8C0Y0-3	Geiger 2013	mouse	midbrain	adult			99.48	IntensityL	PPP4R4	Q8C0Y0	0.007071522934266011	-4.951679414312201		-4.568277207117894
534582	PPP4R4	E9QKU6;Q8C0Y0;Q8C0Y0-2;Q8C0Y0-3	Geiger 2013	mouse	cerebellum	adult			99.48	IntensityL	PPP4R4	Q8C0Y0	0.005483311524887434	-5.206046067670951		-4.822643860476643
534583	PPP4R4	E9QKU6;Q8C0Y0;Q8C0Y0-2;Q8C0Y0-3	Geiger 2013	mouse	medulla	adult			99.48	IntensityL	PPP4R4	Q8C0Y0	0.003632994202575564	-5.61769812151215		-5.234295914317843
534584	RG9MTD1	Q3UFY8	Geiger 2013	mouse	midbrain	adult			48.385	IntensityL	RG9MTD1	Q3UFY8	0.00211948996153245	-6.156579803426039		-5.773177596231732
534585	RG9MTD1	Q3UFY8	Geiger 2013	mouse	medulla	adult			48.385	IntensityL	RG9MTD1	Q3UFY8	0.0012046416591587714	-6.721573134556688		-6.33817092736238
534586	RG9MTD1	Q3UFY8	Geiger 2013	mouse	cortex	adult			48.385	IntensityL	RG9MTD1	Q3UFY8	0.003798729067768365	-5.5730887240430595		-5.189686516848752
534587	NBEAL2	E9Q9L6;Q6ZQA0-2;Q6ZQA0;B7ZWL5;F6VTL9;F6ZZB1	Geiger 2013	mouse	medulla	adult			302.76	IntensityL	NBEAL2	Q6ZQA0	0.0009505209390299556	-6.9585003667887415		-6.575098159594432
534588	NBEAL2	E9Q9L6;Q6ZQA0-2;Q6ZQA0;B7ZWL5;F6VTL9;F6ZZB1	Geiger 2013	mouse	cerebellum	adult			302.76	IntensityL	NBEAL2	Q6ZQA0	0.00012981752032351884	-8.949380783423221		-8.565978576228915
534589	ALDOC	B1AQE0;P05063	Geiger 2013	mouse	cerebellum	adult			39.394	IntensityL	ALDOC	P05063	17.57987218556853	2.866754621785125		3.2501568289794323
534590	ALDOC	B1AQE0;P05063	Geiger 2013	mouse	midbrain	adult			39.394	IntensityL	ALDOC	P05063	9.817471931542457	2.2841636484430183		2.667565855637325
534591	ALDOC	B1AQE0;P05063	Geiger 2013	mouse	olfactory bulb	adult			39.394	IntensityL	ALDOC	P05063	13.806709159094238	2.625154644969211		3.008556852163519
534592	ALDOC	B1AQE0;P05063	Geiger 2013	mouse	cortex	adult			39.394	IntensityL	ALDOC	P05063	5.686845386853587	1.7381556808359702		2.121557888030278
534593	ZYG11B	Q3UFS0;Q3UFS0-3;E9Q209;Q3UFS0-2	Geiger 2013	mouse	olfactory bulb	adult			83.99	IntensityL	ZYG11B	Q3UFS0	0.0061410273398819475	-5.092763231620368		-4.7093610244260615
534594	ZYG11B	Q3UFS0;Q3UFS0-3;E9Q209;Q3UFS0-2	Geiger 2013	mouse	midbrain	adult			83.99	IntensityL	ZYG11B	Q3UFS0	0.009703142019688438	-4.635305526367904		-4.251903319173596
534595	CHMP2B	Q8BJF9	Geiger 2013	mouse	medulla	adult			23.934	IntensityL	CHMP2B	Q8BJF9	0.12942355309696466	-2.044664895727672		-1.6612626885333643
534596	AP2A1	P17426;P17426-2	Geiger 2013	mouse	medulla	adult			107.66	IntensityL	AP2A1	P17426	1.087407010329739	0.08379597258193801		0.4671981797762452
534597	TIMM8B	P62077	Geiger 2013	mouse	medulla	adult			9.2864	IntensityL	TIMM8B	P62077	0.1486417429826488	-1.906216277783471		-1.5228140705891635
534598	ARHGEF6	F6WMJ3;Q8K4I3	Geiger 2013	mouse	medulla	adult			89.811	IntensityL	ARHGEF6	Q8K4I3	0.01990440665150129	-3.916814131991924	ARHGEF6	-3.533411924797617
534599	NTM	Q8BG33;Q99PJ0;D3Z396;F6RQ26;F6Z2M6	Geiger 2013	mouse	cortex	adult			37.941	IntensityL	NTM	Q99PJ0	0.060482927566296876	-2.8053941427549742		-2.4219919355606665
534600	NTM	Q8BG33;Q99PJ0;D3Z396;F6RQ26;F6Z2M6	Geiger 2013	mouse	medulla	adult			37.941	IntensityL	NTM	Q99PJ0	0.11777398565804027	-2.13898786697364		-1.755585659779333
534601	NTM	Q8BG33;Q99PJ0;D3Z396;F6RQ26;F6Z2M6	Geiger 2013	mouse	cerebellum	adult			37.941	IntensityL	NTM	Q99PJ0	0.3544598157506161	-1.037160294158314		-0.6537580869640067
534602	NTM	Q8BG33;Q99PJ0;D3Z396;F6RQ26;F6Z2M6	Geiger 2013	mouse	midbrain	adult			37.941	IntensityL	NTM	Q99PJ0	0.06691423176705362	-2.7043436025281853		-2.320941395333878
534603	NTM	Q8BG33;Q99PJ0;D3Z396;F6RQ26;F6Z2M6	Geiger 2013	mouse	olfactory bulb	adult			37.941	IntensityL	NTM	Q99PJ0	0.4843736377971096	-0.7248986911683183		-0.3414964839740109
534604	TARS2	Q3UQ84;E9Q7H6;Q922A3;Q3TP97	Geiger 2013	mouse	cerebellum	adult			81.699	IntensityL	TARS2	Q3UQ84	0.004372787740254941	-5.432354546431672		-5.048952339237363
534605	SHOC2	O88520	Geiger 2013	mouse	midbrain	adult			64.892	IntensityL	SHOC2	O88520	0.0072276896723489316	-4.929835841270567		-4.5464336340762594
534606	ACADSB	Q9DBL1;E9Q5L3	Geiger 2013	mouse	olfactory bulb	adult			47.874	IntensityL	ACADSB	Q9DBL1	0.3207606836744288	-1.1370599676251143		-0.753657760430807
534607	ACADSB	Q9DBL1;E9Q5L3	Geiger 2013	mouse	midbrain	adult			47.874	IntensityL	ACADSB	Q9DBL1	0.08441514326986496	-2.4720084708458088		-2.088606263651501
534608	ACADSB	Q9DBL1;E9Q5L3	Geiger 2013	mouse	cerebellum	adult			47.874	IntensityL	ACADSB	Q9DBL1	0.20269151416226733	-1.5960700904248402		-1.2126678832305329
534609	ACADSB	Q9DBL1;E9Q5L3	Geiger 2013	mouse	medulla	adult			47.874	IntensityL	ACADSB	Q9DBL1	0.30943144912255466	-1.173018700493036		-0.7896164932987288
534610	FAM129A	Q3UW53;E9PYV4;D3Z233	Geiger 2013	mouse	cortex	adult			102.65	IntensityL	FAM129A	Q3UW53	0.003273783090945154	-5.7218090542300475		-5.338406847035738
534611	FAM129A	Q3UW53;E9PYV4;D3Z233	Geiger 2013	mouse	medulla	adult			102.65	IntensityL	FAM129A	Q3UW53	0.004332792342636011	-5.441543061989447		-5.0581408547951385
534612	FAM129A	Q3UW53;E9PYV4;D3Z233	Geiger 2013	mouse	cerebellum	adult			102.65	IntensityL	FAM129A	Q3UW53	0.018961683110981502	-3.9653350144189936		-3.5819328072246868
534613	FAM129A	Q3UW53;E9PYV4;D3Z233	Geiger 2013	mouse	midbrain	adult			102.65	IntensityL	FAM129A	Q3UW53	0.008281952283179343	-4.793676555384736		-4.410274348190429
534614	FAM129A	Q3UW53;E9PYV4;D3Z233	Geiger 2013	mouse	olfactory bulb	adult			102.65	IntensityL	FAM129A	Q3UW53	0.004261977210520601	-5.458022092452668		-5.074619885258361
534615	WDR20A	Q3UWE6;Q8R0J5	Geiger 2013	mouse	cortex	adult			62.887	IntensityL	WDR20A	Q3UWE6	0.008682458676331136	-4.746450532777914		-4.363048325583606
534616	WDR20A	Q3UWE6;Q8R0J5	Geiger 2013	mouse	medulla	adult			62.887	IntensityL	WDR20A	Q3UWE6	0.04274358557796274	-3.1525361398171747		-2.7691339326228683
534617	WDR20A	Q3UWE6;Q8R0J5	Geiger 2013	mouse	cerebellum	adult			62.887	IntensityL	WDR20A	Q3UWE6	0.04659517024183255	-3.0662583861009614		-2.6828561789066536
534618	WDR20A	Q3UWE6;Q8R0J5	Geiger 2013	mouse	midbrain	adult			62.887	IntensityL	WDR20A	Q3UWE6	0.04464661791606119	-3.1089767210893235		-2.7255745138950167
534619	WDR20A	Q3UWE6;Q8R0J5	Geiger 2013	mouse	olfactory bulb	adult			62.887	IntensityL	WDR20A	Q3UWE6	0.006007059199621702	-5.114819968056682		-4.7314177608623735
534620	SNRPA	E9Q4T6;Q62189;D3Z0S6	Geiger 2013	mouse	midbrain	adult			32.353	IntensityL	SNRPA	Q62189	0.1314630856814115	-2.029029184024405		-1.6456269768300973
534621	TBCA	P48428;Q5I0U7	Geiger 2013	mouse	cortex	adult			12.758	IntensityL	TBCA	P48428	2.5790780853071182	0.947432003799182		1.3308342109934892
534622	TBCA	P48428;Q5I0U7	Geiger 2013	mouse	midbrain	adult			12.758	IntensityL	TBCA	P48428	2.4003032336122594	0.8755950767111886		1.258997283905496
534623	ARHGEF12	F8VQN6;Q8R4H2	Geiger 2013	mouse	olfactory bulb	adult			172.47	IntensityL	ARHGEF12	F8VQN6	0.03455014216057134	-3.365343614143889		-2.981941406949581
534624	P4HB	P09103	Geiger 2013	mouse	olfactory bulb	adult			57.058	IntensityL	P4HB	P09103	2.3773571442729895	0.8659894271013263		1.2493916342956335
534625	N4BP2	F8VQG7;E9Q9B2	Geiger 2013	mouse	cerebellum	adult			184.7	IntensityL	N4BP2	F8VQG7	0.001805639020467652	-6.316840721890486		-5.933438514696179
534626	ABL2	F8VQH0;Q4JIM5;B2RQ57	Geiger 2013	mouse	medulla	adult			128.22	IntensityL	ABL2	F8VQH0	0.0018557686217443856	-6.2894563173978675		-5.906054110203563
534627	SASH1	F8VQK5;P59808	Geiger 2013	mouse	cortex	adult			135.62	IntensityL	SASH1	F8VQK5	0.00018234916835568012	-8.609587201423686		-8.226184994229378
534628	SASH1	F8VQK5;P59808	Geiger 2013	mouse	medulla	adult			135.62	IntensityL	SASH1	F8VQK5	0.0022371721873293213	-6.102542627004845		-5.719140419810537
534629	SASH1	F8VQK5;P59808	Geiger 2013	mouse	cerebellum	adult			135.62	IntensityL	SASH1	F8VQK5	0.0013225542246235304	-6.628190393466668		-6.244788186272361
534630	SASH1	F8VQK5;P59808	Geiger 2013	mouse	midbrain	adult			135.62	IntensityL	SASH1	F8VQK5	0.0016254761219439895	-6.421954507996625		-6.038552300802317
534631	SASH1	F8VQK5;P59808	Geiger 2013	mouse	olfactory bulb	adult			135.62	IntensityL	SASH1	F8VQK5	0.00028802410953975184	-8.152466367652428		-7.7690641604581225
534632	HSPA14	Q99M31-2;Q99M31	Geiger 2013	mouse	olfactory bulb	adult			55.882	IntensityL	HSPA14	Q99M31	0.013811315425964112	-4.282267064398025		-3.8988648572037166
534633	TMX2	Q9D710;D3Z2J6	Geiger 2013	mouse	medulla	adult			33.942	IntensityL	TMX2	Q9D710	0.3842417936467173	-0.9564832535989936		-0.5730810464046865
534634	TMX2	Q9D710;D3Z2J6	Geiger 2013	mouse	cerebellum	adult			33.942	IntensityL	TMX2	Q9D710	0.20660463036781807	-1.5769483103124244		-1.1935461031181172
534635	TMX2	Q9D710;D3Z2J6	Geiger 2013	mouse	midbrain	adult			33.942	IntensityL	TMX2	Q9D710	0.04722678805406743	-3.052794003864162		-2.6693917966698546
534636	TBCE	Q8CIV8;E0CZ81	Geiger 2013	mouse	olfactory bulb	adult			59.085	IntensityL	TBCE	Q8CIV8	0.03429683358199831	-3.372702244465206		-2.989300037270899
534637	TBCE	Q8CIV8;E0CZ81	Geiger 2013	mouse	midbrain	adult			59.085	IntensityL	TBCE	Q8CIV8	0.008848940217846123	-4.7274575765287485		-4.344055369334441
534638	RUVBL1	P60122;Q3U1C2	Geiger 2013	mouse	olfactory bulb	adult			50.213	IntensityL	RUVBL1	P60122	0.1672074873764947	-1.7885197983742764		-1.4051175911799691
534639	TBCE	Q8CIV8;E0CZ81	Geiger 2013	mouse	cerebellum	adult			59.085	IntensityL	TBCE	Q8CIV8	0.045575423391020935	-3.0883866684765584		-2.704984461282252
534640	TBCE	Q8CIV8;E0CZ81	Geiger 2013	mouse	medulla	adult			59.085	IntensityL	TBCE	Q8CIV8	0.04120962074962777	-3.1890835365461734		-2.8056813293518656
534641	GDPD1	B2KGQ6;Q9CRY7	Geiger 2013	mouse	midbrain	adult			35.866	IntensityL	GDPD1	Q9CRY7	0.00442748734167601	-5.419923047334295		-5.036520840139988
534642	GDPD1	B2KGQ6;Q9CRY7	Geiger 2013	mouse	cerebellum	adult			35.866	IntensityL	GDPD1	Q9CRY7	0.044921344328682083	-3.1028422223851253		-2.7194400151908176
534643	PECR	Q99MZ7;Q3UXD9	Geiger 2013	mouse	cortex	adult			32.41	IntensityL	PECR	Q99MZ7	0.3860515253478041	-0.9517844330686782		-0.5683822258743709
534644	TMX2	Q9D710;D3Z2J6	Geiger 2013	mouse	cortex	adult			33.942	IntensityL	TMX2	Q9D710	0.006502412799059394	-5.035581971102876		-4.652179763908569
534645	PHIP	F8VQ93;Q8VDD9	Geiger 2013	mouse	cerebellum	adult			206.72	IntensityL	PHIP	Q8VDD9	0.00025816553595301155	-8.261909566566802		-7.878507359372494
534646	TBRG4	Q91YM4;Q91YM4-2;E9PUT1	Geiger 2013	mouse	olfactory bulb	adult			71.513	IntensityL	TBRG4	Q91YM4	0.04327998998076064	-3.1400648759420746		-2.756662668747768
534647	SUOX	Q8R086	Geiger 2013	mouse	midbrain	adult			60.755	IntensityL	SUOX	Q8R086	0.07456641577157455	-2.596065063868256		-2.2126628566739495
534648	SHC3	Q61120	Geiger 2013	mouse	midbrain	adult			52.12	IntensityL	SHC3	Q61120	0.033378851937245387	-3.39983275507134		-3.016430547877033
534649	GPRIN1	Q3UNH4	Geiger 2013	mouse	medulla	adult			95.495	IntensityL	GPRIN1	Q3UNH4	0.002253456088356689	-6.095290201997826		-5.711887994803518
534650	GPRIN1	Q3UNH4	Geiger 2013	mouse	midbrain	adult			95.495	IntensityL	GPRIN1	Q3UNH4	0.08017669384926213	-2.5235224067254065		-2.1401201995311
534651	APBB1	Q9QXJ1;Q9QXJ1-2	Geiger 2013	mouse	cortex	adult			77.383	IntensityL	APBB1	Q9QXJ1	0.002768981959544012	-5.889275549966572		-5.505873342772263
534652	APBB1	Q9QXJ1;Q9QXJ1-2	Geiger 2013	mouse	medulla	adult			77.383	IntensityL	APBB1	Q9QXJ1	0.02124375537195615	-3.851692291647569		-3.4682900844532614
534653	APBB1	Q9QXJ1;Q9QXJ1-2	Geiger 2013	mouse	cerebellum	adult			77.383	IntensityL	APBB1	Q9QXJ1	0.015448244952889913	-4.170259877373022		-3.7868576701787138
534654	ITPK1	Q8BYN3	Geiger 2013	mouse	midbrain	adult			46.145	IntensityL	ITPK1	Q8BYN3	0.010164778630889494	-4.588826609719927		-4.20542440252562
534655	ITPK1	Q8BYN3	Geiger 2013	mouse	cerebellum	adult			46.145	IntensityL	ITPK1	Q8BYN3	0.0912408701110108	-2.3942523451031934		-2.010850137908886
534656	PSMC6	P62334;Q14AQ1	Geiger 2013	mouse	olfactory bulb	adult			44.172	IntensityL	PSMC6	P62334	0.4775432020672079	-0.7391006476205967		-0.3556984404262895
534657	ITPK1	Q8BYN3	Geiger 2013	mouse	medulla	adult			46.145	IntensityL	ITPK1	Q8BYN3	0.05358200106351512	-2.9265420683530023		-2.543139861158695
534658	CARS2	Q8BYM8;G3X975	Geiger 2013	mouse	medulla	adult			61.271	IntensityL	CARS2	Q8BYM8	0.0037071633780503157	-5.597488282935972		-5.2140860757416645
534659	SUOX	Q8R086	Geiger 2013	mouse	medulla	adult			60.755	IntensityL	SUOX	Q8R086	0.2455957935264189	-1.4040682101912525		-1.020666002996945
534660	SUOX	Q8R086	Geiger 2013	mouse	cortex	adult			60.755	IntensityL	SUOX	Q8R086	0.09265520584799752	-2.3788701395076592		-1.995467932313352
534661	BDH2	G3UWD3;Q8JZV9;F6UPJ1	Geiger 2013	mouse	cortex	adult			27.69	IntensityL	BDH2	Q8JZV9	0.00673429526227399	-5.0005421127129495		-4.617139905518641
534662	BDH2	G3UWD3;Q8JZV9;F6UPJ1	Geiger 2013	mouse	medulla	adult			27.69	IntensityL	BDH2	Q8JZV9	0.0154989988583226	-4.1669798469285855		-3.7835776397342773
534663	BDH2	G3UWD3;Q8JZV9;F6UPJ1	Geiger 2013	mouse	midbrain	adult			27.69	IntensityL	BDH2	Q8JZV9	0.014478153872780043	-4.235114395126495		-3.851712187932188
534664	BDH2	G3UWD3;Q8JZV9;F6UPJ1	Geiger 2013	mouse	olfactory bulb	adult			27.69	IntensityL	BDH2	Q8JZV9	0.010281984892059693	-4.577361954708035		-4.193959747513728
534665	ITPK1	Q8BYN3	Geiger 2013	mouse	cortex	adult			46.145	IntensityL	ITPK1	Q8BYN3	0.014048315102912972	-4.265252811894396		-3.881850604700089
534666	TUBGCP4	Q543T6;Q9D4F8;Q8BYN2;Q8BKL6	Geiger 2013	mouse	olfactory bulb	adult			76.125	IntensityL	TUBGCP4	Q9D4F8	0.0012934535558617587	-6.65043946277195		-6.267037255577643
534667	SUOX	Q8R086	Geiger 2013	mouse	cerebellum	adult			60.755	IntensityL	SUOX	Q8R086	0.24527310072700714	-1.4053829924057082		-1.021980785211401
534668	PHIP	F8VQ93;Q8VDD9	Geiger 2013	mouse	olfactory bulb	adult			206.72	IntensityL	PHIP	Q8VDD9	0.0002126437037809505	-8.455892545069059		-8.072490337874754
534669	PSMC6	P62334;Q14AQ1	Geiger 2013	mouse	midbrain	adult			44.172	IntensityL	PSMC6	P62334	0.3048827821767988	-1.1878278969766725		-0.8044256897823652
534670	PLP1	P60202;Q3UYM8;A2AEB1;P60202-2	Geiger 2013	mouse	midbrain	adult			30.077	IntensityL	PLP1	P60202	9.19444923725924	2.218599958193725		2.6020021653880328
534671	PSMC6	P62334;Q14AQ1	Geiger 2013	mouse	medulla	adult			44.172	IntensityL	PSMC6	P62334	0.3513498613842255	-1.0459727958673453		-0.662570588673038
534672	PSMC6	P62334;Q14AQ1	Geiger 2013	mouse	cortex	adult			44.172	IntensityL	PSMC6	P62334	0.30508418551815725	-1.1871675223683922		-0.8037653151740849
534673	APC	Q61315;B2RUG9;Q61315-2;E9QLQ9;Q61315-3;Q61315-4;E9Q4H1;Q8C493	Geiger 2013	mouse	cortex	adult			311.09	IntensityL	APC	Q61315	0.0013914375230868988	-6.577417876973692		-6.194015669779384
534674	APC	Q61315;B2RUG9;Q61315-2;E9QLQ9;Q61315-3;Q61315-4;E9Q4H1;Q8C493	Geiger 2013	mouse	medulla	adult			311.09	IntensityL	APC	Q61315	0.002697752080593147	-5.915336415487982		-5.531934208293673
534675	APC	Q61315;B2RUG9;Q61315-2;E9QLQ9;Q61315-3;Q61315-4;E9Q4H1;Q8C493	Geiger 2013	mouse	cerebellum	adult			311.09	IntensityL	APC	Q61315	0.0028828923506203927	-5.848961200384643		-5.465558993190336
534676	PCBP1	P60335	Geiger 2013	mouse	olfactory bulb	adult			37.497	IntensityL	PCBP1	P60335	1.0839812668207178	0.08064062133742399		0.4640428285317313
534677	SUOX	Q8R086	Geiger 2013	mouse	olfactory bulb	adult			60.755	IntensityL	SUOX	Q8R086	0.2456901461329389	-1.4036841055382858		-1.0202818983439783
534678	COG4	Q8R1U1;G3UWH9;Q7TSQ9	Geiger 2013	mouse	cortex	adult			88.66	IntensityL	COG4	Q8R1U1	0.013415998353817307	-4.311307377164181		-3.9279051699698737
534679	PTGES3	Q9R0Q7;E9PXA6;D3Z7C6	Geiger 2013	mouse	olfactory bulb	adult			18.721	IntensityL	PTGES3	Q9R0Q7	5.403151038364418	1.6869823090083942		2.0703845162027013
534680	PSMC6	P62334;Q14AQ1	Geiger 2013	mouse	cerebellum	adult			44.172	IntensityL	PSMC6	P62334	0.576906637786967	-0.5500748318278385		-0.16667262463353127
534681	PTGES3	Q9R0Q7;E9PXA6;D3Z7C6	Geiger 2013	mouse	cerebellum	adult			18.721	IntensityL	PTGES3	Q9R0Q7	1.9831345006787149	0.684678674105254		1.0680808812995617
534682	CCBL1	Q05CI8;Q8BTY1;A2AQY9;A2AQY8	Geiger 2013	mouse	midbrain	adult			47.563	IntensityL	CCBL1	Q8BTY1	0.029955796708386863	-3.508032426958448		-3.1246302197641405
534683	CCBL1	Q05CI8;Q8BTY1;A2AQY9;A2AQY8	Geiger 2013	mouse	cerebellum	adult			47.563	IntensityL	CCBL1	Q8BTY1	0.11034848194619166	-2.204111903091808		-1.8207096958975009
534684	CCBL1	Q05CI8;Q8BTY1;A2AQY9;A2AQY8	Geiger 2013	mouse	medulla	adult			47.563	IntensityL	CCBL1	Q8BTY1	0.12472564671331238	-2.0816387801347296		-1.6982365729404223
534685	CCBL1	Q05CI8;Q8BTY1;A2AQY9;A2AQY8	Geiger 2013	mouse	cortex	adult			47.563	IntensityL	CCBL1	Q8BTY1	0.019102938191903254	-3.9579131237236678		-3.5745109165293605
534686	GTF3C2	D3Z7I0;Q3UU56;Q8BL74;E9Q3B0	Geiger 2013	mouse	cerebellum	adult			104.72	IntensityL	GTF3C2	Q8BL74	2.930825449055116e-05	-10.437641358390787		-10.05423915119648
534687	GTF3C2	D3Z7I0;Q3UU56;Q8BL74;E9Q3B0	Geiger 2013	mouse	olfactory bulb	adult			104.72	IntensityL	GTF3C2	Q8BL74	0.003550002225576761	-5.640807048571977		-5.257404841377671
534688	PLP1	P60202;Q3UYM8;A2AEB1;P60202-2	Geiger 2013	mouse	cortex	adult			30.077	IntensityL	PLP1	P60202	0.4146249826140902	-0.88038082364657		-0.4969786164522627
534689	PLP1	P60202;Q3UYM8;A2AEB1;P60202-2	Geiger 2013	mouse	medulla	adult			30.077	IntensityL	PLP1	P60202	21.488839525472468	3.0675337085203167		3.4509359157146235
534690	PLP1	P60202;Q3UYM8;A2AEB1;P60202-2	Geiger 2013	mouse	cerebellum	adult			30.077	IntensityL	PLP1	P60202	8.192055475533577	2.1031648401899425		2.4865670473842503
534691	CCBL1	Q05CI8;Q8BTY1;A2AQY9;A2AQY8	Geiger 2013	mouse	olfactory bulb	adult			47.563	IntensityL	CCBL1	Q8BTY1	0.19187201428811984	-1.6509267214751266		-1.2675245142808194
534692	TBCA	P48428;Q5I0U7	Geiger 2013	mouse	medulla	adult			12.758	IntensityL	TBCA	P48428	0.5247781873357721	-0.6447796059817335		-0.26137739878742616
534693	TBCA	P48428;Q5I0U7	Geiger 2013	mouse	cerebellum	adult			12.758	IntensityL	TBCA	P48428	0.5983543354812629	-0.5135721662610054		-0.13016995906669804
534694	VAV2	Q60992	Geiger 2013	mouse	medulla	adult			99.914	IntensityL	VAV2	Q60992	0.0015099892528987846	-6.495652745466205		-6.112250538271898
534695	CCDC104	Q8C6E0;Q5SNY8	Geiger 2013	mouse	olfactory bulb	adult			39.599	IntensityL	CCDC104	Q8C6E0	0.008120848491591191	-4.813320636229348		-4.429918429035041
534696	CCDC104	Q8C6E0;Q5SNY8	Geiger 2013	mouse	midbrain	adult			39.599	IntensityL	CCDC104	Q8C6E0	0.11540736235445452	-2.159287128377716		-1.7758849211834091
534697	CCDC104	Q8C6E0;Q5SNY8	Geiger 2013	mouse	cerebellum	adult			39.599	IntensityL	CCDC104	Q8C6E0	0.09426613494494077	-2.3616332742561057		-1.9782310670617984
534698	P4HB	P09103	Geiger 2013	mouse	midbrain	adult			57.058	IntensityL	P4HB	P09103	2.8643624400693413	1.0523457913951255		1.435747998589433
534699	CCDC104	Q8C6E0;Q5SNY8	Geiger 2013	mouse	medulla	adult			39.599	IntensityL	CCDC104	Q8C6E0	0.06470585844075642	-2.7379035338039057		-2.3545013266095984
534700	ACADSB	Q9DBL1;E9Q5L3	Geiger 2013	mouse	cortex	adult			47.874	IntensityL	ACADSB	Q9DBL1	0.20608614398275887	-1.5794610229296302		-1.196058815735323
534701	SELENBP1	P17563	Geiger 2013	mouse	olfactory bulb	adult			52.51300000000001	IntensityL	SELENBP1	P17563	0.5192759799082836	-0.6553197839517275		-0.27191757675742023
534702	SELENBP1	P17563	Geiger 2013	mouse	midbrain	adult			52.51300000000001	IntensityL	SELENBP1	P17563	0.3305875163784721	-1.1068838548088484		-0.7234816476145411
534703	SELENBP1	P17563	Geiger 2013	mouse	cerebellum	adult			52.51300000000001	IntensityL	SELENBP1	P17563	0.541656970795955	-0.6131223731156232		-0.2297201659213161
534704	SELENBP1	P17563	Geiger 2013	mouse	medulla	adult			52.51300000000001	IntensityL	SELENBP1	P17563	0.41865240339948856	-0.8707142895157645		-0.4873120823214572
534705	SELENBP1	P17563	Geiger 2013	mouse	cortex	adult			52.51300000000001	IntensityL	SELENBP1	P17563	0.2903465964592595	-1.2366799094326821		-0.8532777022383748
534706	HSPA1A	Q3TU85;Q61696	Geiger 2013	mouse	cortex	adult			70.078	IntensityL	HSPA1A	Q61696	1.074184189470048	0.07156147995793699		0.4549636871522442
534707	MTPAP	Q9D0D3	Geiger 2013	mouse	medulla	adult			65.229	IntensityL	MTPAP	Q9D0D3	0.0024291515553884315	-6.020213236759325		-5.636811029565017
534708	HSPA1A	Q3TU85;Q61696	Geiger 2013	mouse	medulla	adult			70.078	IntensityL	HSPA1A	Q61696	0.286035803564868	-1.251638288707811		-0.8682360815135037
534709	DAPK3	O54784;Q05A21	Geiger 2013	mouse	midbrain	adult			51.42100000000001	IntensityL	DAPK3	O54784	0.02328166420622882	-3.760089172152083		-3.376686964957776
534710	DAPK3	O54784;Q05A21	Geiger 2013	mouse	cerebellum	adult			51.42100000000001	IntensityL	DAPK3	O54784	0.004224877233285211	-5.466765075805769		-5.083362868611463
534711	DAPK3	O54784;Q05A21	Geiger 2013	mouse	cortex	adult			51.42100000000001	IntensityL	DAPK3	O54784	0.002721037826241957	-5.9067419176819325		-5.523339710487624
534712	CHCHD6	E9Q4M4;Q91VN4;Q3TJS8	Geiger 2013	mouse	olfactory bulb	adult			26.388	IntensityL	CHCHD6	Q91VN4	1.0278884520128042	0.02750665143019731		0.4109088586245045
534713	CCDC104	Q8C6E0;Q5SNY8	Geiger 2013	mouse	cortex	adult			39.599	IntensityL	CCDC104	Q8C6E0	0.06811002422210845	-2.6866308780967842		-2.303228670902476
534714	GPRIN1	Q3UNH4	Geiger 2013	mouse	cortex	adult			95.495	IntensityL	GPRIN1	Q3UNH4	0.19895130604551306	-1.6146951774385476		-1.2312929702442403
534715	P4HB	P09103	Geiger 2013	mouse	cerebellum	adult			57.058	IntensityL	P4HB	P09103	3.0263747679215505	1.1073654569775646		1.490767664171872
534716	NCOR2	F8VQL9;E9Q701;Q9WU42;E9QPD5;E9PY55;E9Q560;E9Q9V3;Q9WU42-2;E9QPD6	Geiger 2013	mouse	cerebellum	adult			273.41	IntensityL	NCOR2	Q9WU42	6.215624649153623e-05	-9.685859238355905		-9.302457031161596
534717	SMG1	Q8BKX6	Geiger 2013	mouse	cerebellum	adult			409.76	IntensityL	SMG1	Q8BKX6	0.002237138444962305	-6.10255770971581		-5.719155502521503
534718	PPP2CB	P62715	Geiger 2013	mouse	olfactory bulb	adult			35.575	IntensityL	PPP2CB	P62715	2.0496390534214988	0.7176637061462023		1.1010659133405096
534719	PPP2CB	P62715	Geiger 2013	mouse	midbrain	adult			35.575	IntensityL	PPP2CB	P62715	0.2260562767749981	-1.4869712984295098		-1.1035690912352023
534720	PPP2CB	P62715	Geiger 2013	mouse	cerebellum	adult			35.575	IntensityL	PPP2CB	P62715	0.111044751571215	-2.197821991611661		-1.8144197844173544
534721	PPP2CB	P62715	Geiger 2013	mouse	medulla	adult			35.575	IntensityL	PPP2CB	P62715	1.7133085752567307	0.5384263404552961		0.9218285476496036
534722	PPP2CB	P62715	Geiger 2013	mouse	cortex	adult			35.575	IntensityL	PPP2CB	P62715	0.4855760689924386	-0.7224193217682665		-0.3390171145739593
534723	ARHGAP25	Q8BYW1;Q8BYW1-3;Q8BYW1-2	Geiger 2013	mouse	olfactory bulb	adult			73.382	IntensityL	ARHGAP25	Q8BYW1	0.009417512615461254	-4.6651842788225215		-4.281782071628214
534724	ARHGAP25	Q8BYW1;Q8BYW1-3;Q8BYW1-2	Geiger 2013	mouse	midbrain	adult			73.382	IntensityL	ARHGAP25	Q8BYW1	0.0276368801199157	-3.5886041619993327		-3.205201954805027
534725	TCEA1	P10711;Q3UWX7;E9PYD5;P10711-2	Geiger 2013	mouse	midbrain	adult			33.88	IntensityL	TCEA1	P10711	0.2475569845345753	-1.3961144829309395		-1.0127122757366325
534726	TCEA1	P10711;Q3UWX7;E9PYD5;P10711-2	Geiger 2013	mouse	cerebellum	adult			33.88	IntensityL	TCEA1	P10711	0.3972376566194524	-0.9232205461199215		-0.5398183389256141
534727	TCEA1	P10711;Q3UWX7;E9PYD5;P10711-2	Geiger 2013	mouse	medulla	adult			33.88	IntensityL	TCEA1	P10711	0.2469246988142053	-1.3986718519347452		-1.015269644740438
534728	P4HB	P09103	Geiger 2013	mouse	cortex	adult			57.058	IntensityL	P4HB	P09103	4.426112444633277	1.4875216467813537		1.8709238539756607
534729	PXN	F8VQ28;Q8VI36;Q8VI36-2	Geiger 2013	mouse	midbrain	adult			64.506	IntensityL	PXN	Q8VI36	0.014002774650946518	-4.268499779650472		-3.8850975724561634
534730	PXN	F8VQ28;Q8VI36;Q8VI36-2	Geiger 2013	mouse	olfactory bulb	adult			64.506	IntensityL	PXN	Q8VI36	0.01722010994149738	-4.061677395479276		-3.6782751882849682
534731	DICER1	G3UW33;Q8R418;F8VQ54;F7D1A4	Geiger 2013	mouse	olfactory bulb	adult			216.8	IntensityL	DICER1	Q8R418	6.670950892120528e-05	-9.615163052666958		-9.231760845472653
534732	KIF13A	F8VQ75;Q9EQW7	Geiger 2013	mouse	cortex	adult			195.7	IntensityL	KIF13A	Q9EQW7	0.00011779920387006967	-9.04652904508822		-8.66312683789391
534733	KIF13A	F8VQ75;Q9EQW7	Geiger 2013	mouse	midbrain	adult			195.7	IntensityL	KIF13A	Q9EQW7	0.00038174598744684734	-7.870755124865508		-7.487352917671201
534734	KIF13A	F8VQ75;Q9EQW7	Geiger 2013	mouse	olfactory bulb	adult			195.7	IntensityL	KIF13A	Q9EQW7	0.0002829967919783052	-8.170074996150992		-7.786672788956685
534735	SNRPA	E9Q4T6;Q62189;D3Z0S6	Geiger 2013	mouse	cortex	adult			32.353	IntensityL	SNRPA	Q62189	0.07564484731238381	-2.581705953263365		-2.1983037460690578
534736	SNRPA	E9Q4T6;Q62189;D3Z0S6	Geiger 2013	mouse	medulla	adult			32.353	IntensityL	SNRPA	Q62189	0.04937559218756117	-3.0082990621606496		-2.6248968549663423
534737	SNRPA	E9Q4T6;Q62189;D3Z0S6	Geiger 2013	mouse	cerebellum	adult			32.353	IntensityL	SNRPA	Q62189	0.28650071343334005	-1.2500142526617173		-0.8666120454674101
534738	RUVBL1	P60122;Q3U1C2	Geiger 2013	mouse	midbrain	adult			50.213	IntensityL	RUVBL1	P60122	0.1771701665419075	-1.7306446153583377		-1.3472424081640302
534739	TCEA1	P10711;Q3UWX7;E9PYD5;P10711-2	Geiger 2013	mouse	olfactory bulb	adult			33.88	IntensityL	TCEA1	P10711	0.2632673443920315	-1.3345852445086657		-0.9511830373143584
534740	GDPD1	B2KGQ6;Q9CRY7	Geiger 2013	mouse	cortex	adult			35.866	IntensityL	GDPD1	Q9CRY7	0.03420890781551258	-3.3752692063861423		-2.991866999191835
534741	MAP4K3	E9QNE9;Q99JP0	Geiger 2013	mouse	cerebellum	adult			101.34	IntensityL	MAP4K3	Q99JP0	0.01618719631321381	-4.123534700272026		-3.740132493077719
534742	GDPD1	B2KGQ6;Q9CRY7	Geiger 2013	mouse	medulla	adult			35.866	IntensityL	GDPD1	Q9CRY7	0.0857470076016429	-2.456354090318838		-2.0729518831245306
534743	PLXNA4	Q80UG2;B9EJ29	Geiger 2013	mouse	olfactory bulb	adult			212.56	IntensityL	PLXNA4	Q80UG2	0.21945982718164933	-1.5165860828906346		-1.1331838756963273
534744	TSC1	Q9EP53;Q9EP53-2;Q9EP53-3;E9Q267;Q9EP53-4	Geiger 2013	mouse	olfactory bulb	adult			128.74	IntensityL	TSC1	Q9EP53	0.005911697001615662	-5.1308223480678254		-4.747420140873516
534745	TSC1	Q9EP53;Q9EP53-2;Q9EP53-3;E9Q267;Q9EP53-4	Geiger 2013	mouse	cerebellum	adult			128.74	IntensityL	TSC1	Q9EP53	0.010518170264482414	-4.554651016031727		-4.17124880883742
534746	TSC1	Q9EP53;Q9EP53-2;Q9EP53-3;E9Q267;Q9EP53-4	Geiger 2013	mouse	medulla	adult			128.74	IntensityL	TSC1	Q9EP53	0.001144845583088481	-6.77248551300208		-6.389083305807773
534747	CDC42EP4	A2A6Q1;Q9JM96;A2A6Q2	Geiger 2013	mouse	olfactory bulb	adult			37.869	IntensityL	CDC42EP4	Q9JM96	0.07694999119471163	-2.564599533125954		-2.1811973259316466
534748	TSPAN2	Q922J6;Q9D1X8	Geiger 2013	mouse	midbrain	adult			24.181	IntensityL	TSPAN2	Q922J6	0.08370899144262116	-2.4804088826132964		-2.097006675418989
534749	TSPAN2	Q922J6;Q9D1X8	Geiger 2013	mouse	medulla	adult			24.181	IntensityL	TSPAN2	Q922J6	0.2448053485643813	-1.4072918798719378		-1.0238896726776303
534750	NT5E	Q0VEE0;Q61503	Geiger 2013	mouse	medulla	adult			63.864	IntensityL	NT5E	Q61503	0.006694461486000006	-5.006474738324275		-4.623072531129967
534751	NT5E	Q0VEE0;Q61503	Geiger 2013	mouse	cerebellum	adult			63.864	IntensityL	NT5E	Q61503	0.0045005210621680055	-5.403562097316302		-5.020159890121994
534752	NT5E	Q0VEE0;Q61503	Geiger 2013	mouse	midbrain	adult			63.864	IntensityL	NT5E	Q61503	0.001824733244569372	-6.30632146999042		-5.922919262796112
534753	NT5E	Q0VEE0;Q61503	Geiger 2013	mouse	olfactory bulb	adult			63.864	IntensityL	NT5E	Q61503	0.024011547939289026	-3.729220400219493		-3.3458181930251847
534754	CHMP2B	Q8BJF9	Geiger 2013	mouse	olfactory bulb	adult			23.934	IntensityL	CHMP2B	Q8BJF9	0.10533380764688684	-2.2506208510966994		-1.867218643902392
534755	CDC5L	Q3UCF2;Q6A068	Geiger 2013	mouse	olfactory bulb	adult			92.188	IntensityL	CDC5L	Q6A068	0.015585303954225062	-4.161426862954938		-3.778024655760632
534756	CDC5L	Q3UCF2;Q6A068	Geiger 2013	mouse	midbrain	adult			92.188	IntensityL	CDC5L	Q6A068	0.03931206709275719	-3.2362237565310523		-2.852821549336745
534757	CDC5L	Q3UCF2;Q6A068	Geiger 2013	mouse	cerebellum	adult			92.188	IntensityL	CDC5L	Q6A068	0.011195289317501276	-4.4922621858083405		-4.108859978614033
534758	SKIV2L2	Q9CZU3	Geiger 2013	mouse	cortex	adult			117.64	IntensityL	SKIV2L2	Q9CZU3	0.00017025732246116578	-8.678199603808658		-8.29479739661435
534759	SKIV2L2	Q9CZU3	Geiger 2013	mouse	medulla	adult			117.64	IntensityL	SKIV2L2	Q9CZU3	0.00625451927175091	-5.074450993052588		-4.691048785858281
534760	SKIV2L2	Q9CZU3	Geiger 2013	mouse	cerebellum	adult			117.64	IntensityL	SKIV2L2	Q9CZU3	0.0203435196553745	-3.894992862261076		-3.5115906550667684
534761	SKIV2L2	Q9CZU3	Geiger 2013	mouse	midbrain	adult			117.64	IntensityL	SKIV2L2	Q9CZU3	0.0015803800970287734	-6.450089893135313		-6.0666876859410035
534762	SKIV2L2	Q9CZU3	Geiger 2013	mouse	olfactory bulb	adult			117.64	IntensityL	SKIV2L2	Q9CZU3	0.0010936685019517821	-6.818217635569872		-6.434815428375566
534763	CDC5L	Q3UCF2;Q6A068	Geiger 2013	mouse	medulla	adult			92.188	IntensityL	CDC5L	Q6A068	0.022063676778842044	-3.813822607293295		-3.4304204000989875
534764	CDC5L	Q3UCF2;Q6A068	Geiger 2013	mouse	cortex	adult			92.188	IntensityL	CDC5L	Q6A068	0.02676755029069736	-3.620564935136663		-3.2371627279423567
534765	EEF2	P58252	Geiger 2013	mouse	cortex	adult			95.313	IntensityL	EEF2	P58252	0.4612165140262341	-0.7738876845798932		-0.3904854773855859
534766	EEF2	P58252	Geiger 2013	mouse	medulla	adult			95.313	IntensityL	EEF2	P58252	2.2736221888802426	0.8213742376727895		1.2047764448670968
534767	MRPL3	Q99N95;D3Z456;F6W7C7	Geiger 2013	mouse	midbrain	adult			39.109	IntensityL	MRPL3	Q99N95	0.03708175016941411	-3.294630339575972		-2.9112281323816647
534768	EEF2	P58252	Geiger 2013	mouse	cerebellum	adult			95.313	IntensityL	EEF2	P58252	2.2271537259661485	0.8007244141668667		1.184126621361174
534769	EEF2	P58252	Geiger 2013	mouse	olfactory bulb	adult			95.313	IntensityL	EEF2	P58252	3.5215410901382675	1.2588987034976746		1.642300910691982
534770	SET	Q9EQU5-2;Q3T9S3;Q9EQU5;A2BE93;A2BE92	Geiger 2013	mouse	medulla	adult			32.105	IntensityL	SET	Q9EQU5	1.1124804274477458	0.10659214159809736		0.4899943487924046
534771	SET	Q9EQU5-2;Q3T9S3;Q9EQU5;A2BE93;A2BE92	Geiger 2013	mouse	cerebellum	adult			32.105	IntensityL	SET	Q9EQU5	1.684089270685193	0.5212249255108169		0.9046271327051244
534772	SET	Q9EQU5-2;Q3T9S3;Q9EQU5;A2BE93;A2BE92	Geiger 2013	mouse	midbrain	adult			32.105	IntensityL	SET	Q9EQU5	2.760953644809212	1.0155761435311657		1.3989783507254732
534773	SET	Q9EQU5-2;Q3T9S3;Q9EQU5;A2BE93;A2BE92	Geiger 2013	mouse	olfactory bulb	adult			32.105	IntensityL	SET	Q9EQU5	0.5138290693346553	-0.6658646187665398		-0.2824624115722325
534774	AMPH	Q7TQF7	Geiger 2013	mouse	olfactory bulb	adult			75.012	IntensityL	AMPH	Q7TQF7	3.087530301833918	1.1273715162650988		1.510773723459406
534775	AMPH	Q7TQF7	Geiger 2013	mouse	midbrain	adult			75.012	IntensityL	AMPH	Q7TQF7	5.905602106084548	1.7759014099185249		2.1593036171128324
534776	AMPH	Q7TQF7	Geiger 2013	mouse	cerebellum	adult			75.012	IntensityL	AMPH	Q7TQF7	2.5100515913193706	0.9203033072429618		1.3037055144372691
534777	TRIM25	Q61510;Q5SU71;Q3TU94;Q5SU72	Geiger 2013	mouse	olfactory bulb	adult			71.726	IntensityL	TRIM25	Q61510	0.001842355226013846	-6.296710511742978		-5.913308304548669
534778	TRIM25	Q61510;Q5SU71;Q3TU94;Q5SU72	Geiger 2013	mouse	midbrain	adult			71.726	IntensityL	TRIM25	Q61510	0.018923326464422803	-3.9673599134539663		-3.583957706259659
534779	TRIM25	Q61510;Q5SU71;Q3TU94;Q5SU72	Geiger 2013	mouse	cerebellum	adult			71.726	IntensityL	TRIM25	Q61510	0.0018868459687785824	-6.272848643495754		-5.889446436301447
534780	TRIM25	Q61510;Q5SU71;Q3TU94;Q5SU72	Geiger 2013	mouse	medulla	adult			71.726	IntensityL	TRIM25	Q61510	0.002450384117930107	-6.0115104838860285		-5.628108276691722
534781	TRIM25	Q61510;Q5SU71;Q3TU94;Q5SU72	Geiger 2013	mouse	cortex	adult			71.726	IntensityL	TRIM25	Q61510	0.005620554114770977	-5.181325023002558		-4.797922815808251
534782	EEF2	P58252	Geiger 2013	mouse	midbrain	adult			95.313	IntensityL	EEF2	P58252	2.0957799612771764	0.739925780641287		1.1233279878355944
534783	TXN2	P97493;G3UZY2	Geiger 2013	mouse	medulla	adult			18.255	IntensityL	TXN2	P97493	0.2230543906676304	-1.5003396329226963		-1.1169374257283893
534784	UBE2J1	A3KG50;Q9JJZ4;F6SPK0;B1AWT7	Geiger 2013	mouse	medulla	adult			34.989000000000004	IntensityL	UBE2J1	F6SPK0	0.01181131801400092	-4.438697053475644		-4.0552948462813365
534785	CCS	Q543K2;Q9WU84	Geiger 2013	mouse	olfactory bulb	adult			28.911	IntensityL	CCS	Q9WU84	0.11086564626592844	-2.1994362047889005		-1.8160339975945927
534786	VAV2	Q60992	Geiger 2013	mouse	midbrain	adult			99.914	IntensityL	VAV2	Q60992	0.0011179775728981226	-6.7962339644700025		-6.412831757275696
534787	VAV2	Q60992	Geiger 2013	mouse	cerebellum	adult			99.914	IntensityL	VAV2	Q60992	0.00152860768093546	-6.483397970350986		-6.099995763156681
534788	TUBGCP4	Q543T6;Q9D4F8;Q8BYN2;Q8BKL6	Geiger 2013	mouse	cerebellum	adult			76.125	IntensityL	TUBGCP4	Q9D4F8	0.002479392589358389	-5.999741672449753		-5.616339465255445
534789	TCEA1	P10711;Q3UWX7;E9PYD5;P10711-2	Geiger 2013	mouse	cortex	adult			33.88	IntensityL	TCEA1	P10711	0.4348490222317292	-0.8327563834673933		-0.4493541762730859
534790	PLP1	P60202;Q3UYM8;A2AEB1;P60202-2	Geiger 2013	mouse	olfactory bulb	adult			30.077	IntensityL	PLP1	P60202	16.38344437731447	2.796271335764628		3.179673542958935
534791	CC2D1A	Q8K1A6;E9PX94	Geiger 2013	mouse	medulla	adult			103.7	IntensityL	CC2D1A	Q8K1A6	0.0023708850028104017	-6.044491974631243		-5.661089767436937
534792	RAPGEF2	Q8CHG7;E9QNQ4	Geiger 2013	mouse	cortex	adult			166.41	IntensityL	RAPGEF2	Q8CHG7	0.007543557098934209	-4.887061444423441		-4.503659237229135
534793	GNAI2	P08752;Q8JZT4	Geiger 2013	mouse	medulla	adult			40.489	IntensityL	GNAI2	P08752	3.059488224254844	1.118247655001413		1.5016498621957206
534794	GNAI2	P08752;Q8JZT4	Geiger 2013	mouse	cerebellum	adult			40.489	IntensityL	GNAI2	P08752	6.247546943932911	1.83218889773362		2.2155911049279275
534795	GNAI2	P08752;Q8JZT4	Geiger 2013	mouse	midbrain	adult			40.489	IntensityL	GNAI2	P08752	1.433734767304477	0.3602827650314921		0.7436849722257994
534796	GNAI2	P08752;Q8JZT4	Geiger 2013	mouse	olfactory bulb	adult			40.489	IntensityL	GNAI2	P08752	8.090907756936993	2.0907409320608004		2.4741431392551068
534797	MCAM	Q8R2Y2;Q8R2Y2-2	Geiger 2013	mouse	olfactory bulb	adult			71.545	IntensityL	MCAM	Q8R2Y2	0.003404159168695777	-5.6827573100528594		-5.299355102858552
534798	MCAM	Q8R2Y2;Q8R2Y2-2	Geiger 2013	mouse	midbrain	adult			71.545	IntensityL	MCAM	Q8R2Y2	0.007024958547903691	-4.958285964434015		-4.574883757239708
534799	SRP72	F8VQC1;E9Q740	Geiger 2013	mouse	cerebellum	adult			74.656	IntensityL	SRP72	F8VQC1	0.12651882045596646	-2.0673642035729216		-1.6839619963786148
534800	SRP72	F8VQC1;E9Q740	Geiger 2013	mouse	midbrain	adult			74.656	IntensityL	SRP72	F8VQC1	0.1966119378803556	-1.626523351442386		-1.2431211442480787
534801	WWOX	Q91WL8;Q91WL8-4;Q91WL8-3	Geiger 2013	mouse	cerebellum	adult			46.512	IntensityL	WWOX	Q91WL8	0.04527427139745655	-3.0950163681647562		-2.7116141609704494
534802	SRP72	F8VQC1;E9Q740	Geiger 2013	mouse	olfactory bulb	adult			74.656	IntensityL	SRP72	F8VQC1	0.13872348461989972	-1.9752726464564367		-1.5918704392621297
534803	N4BP2	F8VQG7;E9Q9B2	Geiger 2013	mouse	cortex	adult			184.7	IntensityL	N4BP2	F8VQG7	0.0036468231437472116	-5.613898861957109		-5.230496654762802
534804	N4BP2	F8VQG7;E9Q9B2	Geiger 2013	mouse	medulla	adult			184.7	IntensityL	N4BP2	F8VQG7	0.1661208700125848	-1.7950396229795975		-1.4116374157852905
534805	MCAM	Q8R2Y2;Q8R2Y2-2	Geiger 2013	mouse	cerebellum	adult			71.545	IntensityL	MCAM	Q8R2Y2	0.0017809631738060238	-6.330600952144972		-5.947198744950668
534806	MCAM	Q8R2Y2;Q8R2Y2-2	Geiger 2013	mouse	medulla	adult			71.545	IntensityL	MCAM	Q8R2Y2	0.010317173770294305	-4.573945415902679		-4.1905432087083705
534807	SRP72	F8VQC1;E9Q740	Geiger 2013	mouse	cortex	adult			74.656	IntensityL	SRP72	F8VQC1	0.0606400161276942	-2.8028002716900384		-2.419398064495731
534808	HSPA14	Q99M31-2;Q99M31	Geiger 2013	mouse	midbrain	adult			55.882	IntensityL	HSPA14	Q99M31	0.008185601597110487	-4.805378570907616		-4.421976363713308
534809	HSPA14	Q99M31-2;Q99M31	Geiger 2013	mouse	cerebellum	adult			55.882	IntensityL	HSPA14	Q99M31	0.020712945347282744	-3.8769963950830455		-3.4935941878887387
[truncated: 530,813 more rows]
