# Supplementary material for: A Standardized Brain Molecular Atlas: A Resource for Systems Modeling and Simulation
Source: Front Mol Neurosci. 2021 Nov 10;14:604559. doi: 10.3389/fnmol.2021.604559 (PMC8631404; doi:10.3389/fnmol.2021.604559)
Supplement: Supplementary file 3 [file Data_Sheet_3.zip › DataSheet6_S1DataFilePart3.tsv]

	gene_names	Uniprot	Study	Organism	location	Age_cat	condition	sample_id	molecular_weight_kDa	raw_data_units	gene_id_final	Uniprot_final	conc_uM	log_conc_uM	gene_id_dd	log_conc_uM_medNorm
1065623	DNM2		Carlyle 2017	human	cerebellum	adult		136CBC	98.064	LFQintensity	DNM2	P50570	0.3813353405416631	-0.9640761320661492		0.05216032667507786
1065624	DNM2		Carlyle 2017	human	hippocampus	child		141HIP	98.064	LFQintensity	DNM2	P50570	0.3730959084195216	-0.9859197652597521		0.030316693481474918
1065625	ENAH		Carlyle 2017	human	cortex	child		122V1C	66.51	LFQintensity	ENAH	Q8N8S7	0.028810461754862283	-3.547016702424336		-2.5307802436831084
1065626	ENAH		Carlyle 2017	human	hippocampus	adult		123HIP	66.51	LFQintensity	ENAH	Q8N8S7	0.009516788499803986	-4.654697829549193		-3.6384613708079683
1065627	DNM2		Carlyle 2017	human	hippocampus	adult		145HIP	98.064	LFQintensity	DNM2	P50570	0.4646948409512686	-0.7663743448437959		0.2498621138974313
1065628	ENAH		Carlyle 2017	human	cortex	adult		123DFC	66.51	LFQintensity	ENAH	Q8N8S7	0.01045976865505702	-4.560218937697307		-3.5439824789560794
1065629	DNM2		Carlyle 2017	human	amygdala	child		173AMY	98.064	LFQintensity	DNM2	P50570	0.3944475102268696	-0.9302692014729516		0.08596725726827525
1065630	DNM2		Carlyle 2017	human	amygdala	child		174AMY	98.064	LFQintensity	DNM2	P50570	0.4574685988131843	-0.7820470330960657		0.2341894256451611
1065631	DNM2		Carlyle 2017	human	amygdala	adolescence		175AMY	98.064	LFQintensity	DNM2	P50570	0.3555995672739373	-1.033949992233068		-0.017713533491841016
1065632	ENAH		Carlyle 2017	human	cerebellum	adult		123CBC	66.51	LFQintensity	ENAH	Q8N8S7	0.009971503284628137	-4.6080239255694435		-3.5917874668282166
1065633	ENAH		Carlyle 2017	human	amygdala	adult		123AMY	66.51	LFQintensity	ENAH	Q8N8S7	0.013408805087470974	-4.311843691738451		-3.295607232997224
1065634	DNM2		Carlyle 2017	human	cortex	adult		145V1C	98.064	LFQintensity	DNM2	P50570	0.4343553850357121	-0.8338922204349948		0.1823442383062321
1065635	ENAH		Carlyle 2017	human	cortex	adult		123V1C	66.51	LFQintensity	ENAH	Q8N8S7	0.08938360963678058	-2.414817951007214		-1.3985814922659872
1065636	DNM2		Carlyle 2017	human	cortex	adult		145DFC	98.064	LFQintensity	DNM2	P50570	0.3650007456655737	-1.007855882482352		0.008380576258875116
1065637	DNM2		Carlyle 2017	human	cerebellum	adult		145CBC	98.064	LFQintensity	DNM2	P50570	0.3212964868530692	-1.1353909470842198		-0.11915448834299268
1065638	DNM2		Carlyle 2017	human	amygdala	adult		145AMY	98.064	LFQintensity	DNM2	P50570	0.4791832627658278	-0.7356721602411508		0.28056429850007625
1065639	ENAH		Carlyle 2017	human	striatum	adult		126STR	66.51	LFQintensity	ENAH	Q8N8S7	0.009170416970261736	-4.691772522617584		-3.6755360638763572
1065640	IGSF3		Carlyle 2017	human	cortex	adult		145DFC	135.196	LFQintensity	IGSF3	O75054	0.0010642427376855476	-6.845491777159448		-5.829255318418221
1065641	ENAH		Carlyle 2017	human	hippocampus	adult		126HIP	66.51	LFQintensity	ENAH	Q8N8S7	0.009036086333814256	-4.7065291259937085		-3.6902926672524816
1065642	DNM2		Carlyle 2017	human	cortex	child		141V1C	98.064	LFQintensity	DNM2	P50570	0.36601709887125256	-1.0050752284445672		0.011161230296659495
1065643	PLCXD3		Carlyle 2017	human	cortex	adult		126DFC	36.314	LFQintensity	PLCXD3	Q8BLJ3	0.023198510474226504	-3.7636672060681517		-2.747430747326925
1065644	ENAH		Carlyle 2017	human	striatum	child		139STR	66.51	LFQintensity	ENAH	Q8N8S7	0.017155291534350442	-4.065448608683192		-3.049212149941964
1065645	ENAH		Carlyle 2017	human	cerebellum	adult		136CBC	66.51	LFQintensity	ENAH	Q8N8S7	0.009946171522328635	-4.610567573480494		-3.594331114739268
1065646	DNM2		Carlyle 2017	human	amygdala	child		121AMY	98.064	LFQintensity	DNM2	P50570	0.32197613672317305	-1.1332778457393409		-0.11704138699811395
1065647	DNM2		Carlyle 2017	human	amygdala	adolescence		119AMY	98.064	LFQintensity	DNM2	P50570	0.4522332597294012	-0.7935571709155361		0.22267928782569069
1065648	DNM2		Carlyle 2017	human	cortex	child		118V1C	98.064	LFQintensity	DNM2	P50570	0.3954052074559754	-0.9278441982363024		0.08839226050492455
1065649	DNM2		Carlyle 2017	human	striatum	adult		126STR	98.064	LFQintensity	DNM2	P50570	0.3948247925605625	-0.92931317562206		0.08692328311916686
1065650	DNM2		Carlyle 2017	human	cerebellum	child		143CBC	98.064	LFQintensity	DNM2	P50570	0.4995663025830349	-0.6940149517984511		0.3222215069427756
1065651	DNM2		Carlyle 2017	human	cortex	child		143DFC	98.064	LFQintensity	DNM2	P50570	0.3690597591151419	-0.9967966992323816		0.01943975950884536
1065652	DNM2		Carlyle 2017	human	hippocampus	child		143HIP	98.064	LFQintensity	DNM2	P50570	0.37618652326972135	-0.977670186069686		0.03856627267154078
1065653	DNM2		Carlyle 2017	human	thalamus	child		143MD	98.064	LFQintensity	DNM2	P50570	0.4179504206438671	-0.8723924643920492		0.1438439943491776
1065654	ENAH		Carlyle 2017	human	amygdala	adult		145AMY	66.51	LFQintensity	ENAH	Q8N8S7	0.0126402124609721	-4.370872081783478		-3.354635623042252
1065655	DNM2		Carlyle 2017	human	striatum	child		143STR	98.064	LFQintensity	DNM2	P50570	0.3754349551500605	-0.9796700447531504		0.03656641398807636
1065656	DNM2		Carlyle 2017	human	cortex	adult		126V1C	98.064	LFQintensity	DNM2	P50570	0.18141089601879465	-1.7069906768492469		-0.6907542181080204
1065657	RGS7		Carlyle 2017	human	striatum	child		122STR	57.668	LFQintensity	RGS7	P49802	0.4323145312463957	-0.8386018740719654		0.17763458466926174
1065658	ENAH		Carlyle 2017	human	cortex	adult		135DFC	66.51	LFQintensity	ENAH	Q8N8S7	0.010202766775001926	-4.585096343023038		-3.5688598842818107
1065659	DNM2		Carlyle 2017	human	striatum	child		118STR	98.064	LFQintensity	DNM2	P50570	0.4262389193028899	-0.8527552464926528		0.16348121224857426
1065660	DNM2		Carlyle 2017	human	cerebellum	child		118CBC	98.064	LFQintensity	DNM2	P50570	0.3839488556417616	-0.9572459236976896		0.05899053504353712
1065661	ENAH		Carlyle 2017	human	cortex	child		143DFC	66.51	LFQintensity	ENAH	Q8N8S7	0.04068389251251694	-3.2019230262310048		-2.1856865674897783
1065662	ENAH		Carlyle 2017	human	cerebellum	child		143CBC	66.51	LFQintensity	ENAH	Q8N8S7	0.01088057661872099	-4.520776040914479		-3.504539582173252
1065663	ENAH		Carlyle 2017	human	cortex	child		141V1C	66.51	LFQintensity	ENAH	Q8N8S7	0.015998171008236434	-4.135280875261691		-3.1190444165204645
1065664	DNM2		Carlyle 2017	human	cortex	child		143V1C	98.064	LFQintensity	DNM2	P50570	0.361908167591626	-1.01636478002487		-0.00012832128364337336
1065665	ENAH		Carlyle 2017	human	striatum	child		141STR	66.51	LFQintensity	ENAH	Q8N8S7	0.00435168133759162	-5.43719299417011		-4.420956535428884
1065666	ENAH		Carlyle 2017	human	cerebellum	adult		145CBC	66.51	LFQintensity	ENAH	Q8N8S7	0.009484593497949624	-4.65808653387259		-3.6418500751313614
1065667	ENAH		Carlyle 2017	human	hippocampus	adult		145HIP	66.51	LFQintensity	ENAH	Q8N8S7	0.08344299468218573	-2.4835915786869465		-1.4673551199457198
1065668	ARMC8		Carlyle 2017	human	hippocampus	adult		145HIP	75.509	LFQintensity	ARMC8	Q8IUR7	0.0064686750185195645	-5.040783979923645		-4.024547521182418
1065669	ARMC8		Carlyle 2017	human	thalamus	adult		145MD	75.509	LFQintensity	ARMC8	Q8IUR7	0.006806866645487215	-4.989823375498997		-3.9735869167577698
1065670	ARMC8		Carlyle 2017	human	striatum	adult		145STR	75.509	LFQintensity	ARMC8	Q8IUR7	0.006793810267773241	-4.991743336072724		-3.975506877331497
1065671	DNM2		Carlyle 2017	human	amygdala	child		122AMY	98.064	LFQintensity	DNM2	P50570	0.36786028517199504	-1.0000520727609663		0.016184385980260618
1065672	DNM2		Carlyle 2017	human	cerebellum	child		122CBC	98.064	LFQintensity	DNM2	P50570	0.4060206760621945	-0.9013511944155396		0.11488526432568726
1065673	DNM2		Carlyle 2017	human	thalamus	child		118MD	98.064	LFQintensity	DNM2	P50570	0.32863446526944745	-1.112809193701167		-0.09657273495994012
1065674	DNM2		Carlyle 2017	human	cortex	child		122DFC	98.064	LFQintensity	DNM2	P50570	0.3520009458591708	-1.0441214162877333		-0.027884957546506328
1065675	ENAH		Carlyle 2017	human	hippocampus	child		143HIP	66.51	LFQintensity	ENAH	Q8N8S7	0.04341348056028982	-3.1369852741174498		-2.120748815376223
1065676	ENAH		Carlyle 2017	human	cortex	adult		145DFC	66.51	LFQintensity	ENAH	Q8N8S7	0.061911338788080826	-2.782051936937904		-1.7658154781966768
1065677	ENAH		Carlyle 2017	human	striatum	child		143STR	66.51	LFQintensity	ENAH	Q8N8S7	0.004418116332753462	-5.4220418427886745		-4.405805384047449
1065678	PLCXD3		Carlyle 2017	human	amygdala	child		174AMY	36.314	LFQintensity	PLCXD3	Q8BLJ3	0.03836972123328606	-3.2604866399754684		-2.244250181234241
1065679	PLCXD3		Carlyle 2017	human	amygdala	adolescence		175AMY	36.314	LFQintensity	PLCXD3	Q8BLJ3	0.14002567583570247	-1.965929474361896		-0.9496930156206684
1065680	ENAH		Carlyle 2017	human	amygdala	adolescence		175AMY	66.51	LFQintensity	ENAH	Q8N8S7	0.023444557312065517	-3.75311690859516		-2.736880449853933
1065681	ENAH		Carlyle 2017	human	amygdala	child		174AMY	66.51	LFQintensity	ENAH	Q8N8S7	0.006227175928817283	-5.078832350910658		-4.062595892169432
1065682	ENAH		Carlyle 2017	human	amygdala	child		173AMY	66.51	LFQintensity	ENAH	Q8N8S7	0.018802377638685683	-3.9737719470000528		-2.9575354882588263
1065683	ENAH		Carlyle 2017	human	thalamus	child		143MD	66.51	LFQintensity	ENAH	Q8N8S7	0.01959520672288971	-3.932470297608712		-2.9162338388674844
1065684	ENAH		Carlyle 2017	human	cortex	adult		145V1C	66.51	LFQintensity	ENAH	Q8N8S7	0.07747088747726028	-2.5578530586499704		-1.5416165999087432
1065685	ENAH		Carlyle 2017	human	thalamus	adult		145MD	66.51	LFQintensity	ENAH	Q8N8S7	0.12551552425323945	-2.0753258288314176		-1.0590893700901909
1065686	PLCXD3		Carlyle 2017	human	amygdala	child		173AMY	36.314	LFQintensity	PLCXD3	Q8BLJ3	0.27074920324103197	-1.306562335890106		-0.29032587714887903
1065687	DNM2		Carlyle 2017	human	cortex	child		118DFC	98.064	LFQintensity	DNM2	P50570	0.5468575776461367	-0.6035668803962284		0.4126695783449987
1065688	DNM2		Carlyle 2017	human	amygdala	child		118AMY	98.064	LFQintensity	DNM2	P50570	0.3744284430123557	-0.9823545676799592		0.03388189106126749
1065689	DNM2		Carlyle 2017	human	hippocampus	child		118HIP	98.064	LFQintensity	DNM2	P50570	0.5069182565662257	-0.6794055180422663		0.3368309406989605
1065690	DNM2		Carlyle 2017	human	cortex	child		122V1C	98.064	LFQintensity	DNM2	P50570	0.460861457648432	-0.7746578068607791		0.2415786518804479
1065691	DNM2		Carlyle 2017	human	thalamus	child		122MD	98.064	LFQintensity	DNM2	P50570	0.3383575977845521	-1.0836519611561333		-0.06741550241490657
1065692	ENAH		Carlyle 2017	human	cortex	adult		136DFC	66.51	LFQintensity	ENAH	Q8N8S7	0.00937544068448092	-4.6696617018857935		-3.6534252431445684
1065693	DNM2		Carlyle 2017	human	striatum	child		122STR	98.064	LFQintensity	DNM2	P50570	0.3433106596377853	-1.0691195284972403		-0.052883069756013416
1065694	ENAH		Carlyle 2017	human	cortex	child		139DFC	66.51	LFQintensity	ENAH	Q8N8S7	0.045192539094878095	-3.0968232700411664		-2.0805868112999395
1065695	ENAH		Carlyle 2017	human	cerebellum	child		139CBC	66.51	LFQintensity	ENAH	Q8N8S7	0.12879005958682316	-2.0495716454111292		-1.0333351866699023
1065696	ENAH		Carlyle 2017	human	cortex	adult		136V1C	66.51	LFQintensity	ENAH	Q8N8S7	0.007884652791764445	-4.842837093555121		-3.8266006348138943
1065697	ENAH		Carlyle 2017	human	striatum	adult		136STR	66.51	LFQintensity	ENAH	Q8N8S7	0.009060460524120054	-4.703835329742247		-3.68759887100102
1065698	DNM2		Carlyle 2017	human	cerebellum	adult		123CBC	98.064	LFQintensity	DNM2	P50570	0.38236209773235386	-0.9613872195259844		0.05484923921524265
1065699	ENAH		Carlyle 2017	human	thalamus	adult		136MD	66.51	LFQintensity	ENAH	Q8N8S7	0.008894099972386353	-4.722367146526588		-3.7061306877853615
1065700	ENAH		Carlyle 2017	human	hippocampus	child		139HIP	66.51	LFQintensity	ENAH	Q8N8S7	0.03994937054359693	-3.2201423629991903		-2.2039059042579634
1065701	ENAH		Carlyle 2017	human	amygdala	adult		136AMY	66.51	LFQintensity	ENAH	Q8N8S7	0.012552147727150936	-4.377863494408508		-3.361627035667284
1065702	ENAH		Carlyle 2017	human	cortex	child		139V1C	66.51	LFQintensity	ENAH	Q8N8S7	0.053025946773046964	-2.9369739234706715		-1.9207374647294448
1065703	ENAH		Carlyle 2017	human	cortex	adult		135V1C	66.51	LFQintensity	ENAH	Q8N8S7	0.06779892707664596	-2.6912089089892324		-1.6749724502480048
1065704	ENAH		Carlyle 2017	human	striatum	adult		135STR	66.51	LFQintensity	ENAH	Q8N8S7	0.009211852851518137	-4.687264270716395		-3.671027811975168
1065705	ENAH		Carlyle 2017	human	thalamus	adult		135MD	66.51	LFQintensity	ENAH	Q8N8S7	0.07359794550375076	-2.609138167988132		-1.5929017092469049
1065706	ENAH		Carlyle 2017	human	hippocampus	adult		135HIP	66.51	LFQintensity	ENAH	Q8N8S7	0.0711573632668261	-2.6428614704569213		-1.6266250117156944
1065707	DNM2		Carlyle 2017	human	thalamus	adult		126MD	98.064	LFQintensity	DNM2	P50570	0.3947942474168707	-0.9293905424082204		0.08684591633300665
1065708	ENAH		Carlyle 2017	human	hippocampus	adult		136HIP	66.51	LFQintensity	ENAH	Q8N8S7	0.05919238499010455	-2.826962377289881		-1.8107259185486548
1065709	NAA15		Carlyle 2017	human	cortex	adult		136DFC	101.272	LFQintensity	NAA15	Q9BXJ9	0.023028380884713942	-3.7710278722361417		-2.7547914134949147
1065710	NAA15		Carlyle 2017	human	cerebellum	adult		136CBC	101.272	LFQintensity	NAA15	Q9BXJ9	0.047539269028774415	-3.0461991930880643		-2.029962734346837
1065711	RGS7		Carlyle 2017	human	cerebellum	adult		123CBC	57.668	LFQintensity	RGS7	P49802	0.4066044560922825	-0.8999144184473483		0.11632204029387873
1065712	ENAH		Carlyle 2017	human	cortex	child		143V1C	66.51	LFQintensity	ENAH	Q8N8S7	0.015485066872486785	-4.167879147033084		-3.1516426882918567
1065713	ENAH		Carlyle 2017	human	striatum	adult		145STR	66.51	LFQintensity	ENAH	Q8N8S7	0.009125652358025337	-4.6966658907785135		-3.680429432037288
1065714	DNM2		Carlyle 2017	human	hippocampus	child		122HIP	98.064	LFQintensity	DNM2	P50570	0.44910256772953017	-0.8005039814041657		0.21573247733706147
1065715	ENAH		Carlyle 2017	human	thalamus	child		141MD	66.51	LFQintensity	ENAH	Q8N8S7	0.035407560332640066	-3.3408299129263144		-2.3245934541850874
1065716	DNM2		Carlyle 2017	human	cortex	adult		123DFC	98.064	LFQintensity	DNM2	P50570	0.3755359724282664	-0.9794010136226354		0.036835445118591714
1065717	DNM2		Carlyle 2017	human	hippocampus	adult		123HIP	98.064	LFQintensity	DNM2	P50570	0.4059727232598012	-0.901469305726516		0.11476715301471074
1065718	DNM2		Carlyle 2017	human	striatum	adult		123STR	98.064	LFQintensity	DNM2	P50570	0.398991575599005	-0.9188149761021276		0.09742148263909912
1065719	DNM2		Carlyle 2017	human	cortex	adult		123V1C	98.064	LFQintensity	DNM2	P50570	0.6046961851762189	-0.5030291203449645		0.5132073383962625
1065720	DNM2		Carlyle 2017	human	amygdala	adult		126AMY	98.064	LFQintensity	DNM2	P50570	0.5830143616798598	-0.5395434588358142		0.4766929999054126
1065721	DNM2		Carlyle 2017	human	cerebellum	adult		126CBC	98.064	LFQintensity	DNM2	P50570	0.3916528931424044	-0.9373793081352662		0.07885715060596077
1065722	DNM2		Carlyle 2017	human	cortex	adult		126DFC	98.064	LFQintensity	DNM2	P50570	0.5087606241911846	-0.6757776595123023		0.34045879922892475
1065723	DNM2		Carlyle 2017	human	hippocampus	adult		126HIP	98.064	LFQintensity	DNM2	P50570	0.4748140316860613	-0.7448320638482936		0.27140439489293344
1065724	ENAH		Carlyle 2017	human	hippocampus	child		141HIP	66.51	LFQintensity	ENAH	Q8N8S7	0.04467227306796727	-3.108402259128837		-2.09216580038761
1065725	DNM2		Carlyle 2017	human	amygdala	adult		123AMY	98.064	LFQintensity	DNM2	P50570	0.6651207676371368	-0.4077866493451813		0.6084498093960455
1065726	ENAH		Carlyle 2017	human	cortex	child		141DFC	66.51	LFQintensity	ENAH	Q8N8S7	0.02857258977879233	-3.5553074200575563		-2.5390709613163294
1065727	ENAH		Carlyle 2017	human	cerebellum	child		141CBC	66.51	LFQintensity	ENAH	Q8N8S7	0.007962407587451502	-4.833023864122758		-3.816787405381532
1065728	ENAH		Carlyle 2017	human	cerebellum	adult		135CBC	66.51	LFQintensity	ENAH	Q8N8S7	0.009986106558000687	-4.606560496221547		-3.5903240374803205
1065729	ENAH		Carlyle 2017	human	striatum	child		122STR	66.51	LFQintensity	ENAH	Q8N8S7	0.008390069576304894	-4.780706465771627		-3.7644700070304
1065730	RGS7		Carlyle 2017	human	cortex	child		122V1C	57.668	LFQintensity	RGS7	P49802	0.5025710912980617	-0.6880181738355582		0.3282182849056685
1065731	ENAH		Carlyle 2017	human	thalamus	child		139MD	66.51	LFQintensity	ENAH	Q8N8S7	0.039218593193110544	-3.2386043284872894		-2.2223678697460625
1065732	TINAGL1		Carlyle 2017	human	amygdala	adult		145AMY	52.387	LFQintensity	TINAGL1	Q9GZM7	0.009160105684899007	-4.692897562709926		-3.676661103968699
1065733	NAA15		Carlyle 2017	human	cortex	adult		136V1C	101.272	LFQintensity	NAA15	Q9BXJ9	0.00030169355624301846	-8.10609877018771		-7.089862311446482
1065734	RABEP1		Carlyle 2017	human	thalamus	adult		127MD	99.524	LFQintensity	RABEP1	O35551	0.06167322332202639	-2.7859054240829644		-1.7696689653417377
1065735	NAA15		Carlyle 2017	human	cortex	adult		127V1C	101.272	LFQintensity	NAA15	Q9BXJ9	0.019348969605193958	-3.945116111301771		-2.928879652560544
1065736	NAA15		Carlyle 2017	human	striatum	adult		127STR	101.272	LFQintensity	NAA15	Q9BXJ9	0.026721895790435008	-3.6222719825897096		-2.606035523848483
1065737	NAA15		Carlyle 2017	human	hippocampus	adult		127HIP	101.272	LFQintensity	NAA15	Q9BXJ9	0.005660211229816732	-5.1742940677078035		-4.158057608966576
1065738	NAA15		Carlyle 2017	human	cortex	child		139DFC	101.272	LFQintensity	NAA15	Q9BXJ9	0.025210501559185864	-3.6804946427328598		-2.6642581839916333
1065739	NAA15		Carlyle 2017	human	amygdala	adult		136AMY	101.272	LFQintensity	NAA15	Q9BXJ9	0.042535407930082064	-3.157418422143429		-2.141181963402202
1065740	NAA15		Carlyle 2017	human	cerebellum	child		139CBC	101.272	LFQintensity	NAA15	Q9BXJ9	0.02757030129351748	-3.5910161256957545		-2.5747796669545275
1065741	NAA15		Carlyle 2017	human	hippocampus	child		139HIP	101.272	LFQintensity	NAA15	Q9BXJ9	0.01551887286056733	-4.16569839182783		-3.1494619330866027
1065742	NAA15		Carlyle 2017	human	thalamus	child		139MD	101.272	LFQintensity	NAA15	Q9BXJ9	0.03113991201911812	-3.4692649379136697		-2.4530284791724437
1065743	LYSMD2		Carlyle 2017	human	hippocampus	child		118HIP	23.694000000000006	LFQintensity	LYSMD2	Q9D7V2	0.00736166535917575	-4.911469100209776		-3.895232641468549
1065744	NAA15		Carlyle 2017	human	striatum	child		139STR	101.272	LFQintensity	NAA15	Q9BXJ9	0.017272162943582994	-4.058659151841053		-3.042422693099826
1065745	NAA15		Carlyle 2017	human	cerebellum	child		141CBC	101.272	LFQintensity	NAA15	Q9BXJ9	0.004017950814179026	-5.516983254033404		-4.5007467952921765
1065746	NAA15		Carlyle 2017	human	cortex	child		141DFC	101.272	LFQintensity	NAA15	Q9BXJ9	0.003432516205211671	-5.674461699222827		-4.658225240481602
1065747	NAA15		Carlyle 2017	human	hippocampus	child		141HIP	101.272	LFQintensity	NAA15	Q9BXJ9	0.010222684827242215	-4.583146025454373		-3.5669095667131465
1065748	NAA15		Carlyle 2017	human	striatum	adult		135STR	101.272	LFQintensity	NAA15	Q9BXJ9	0.03457712054840322	-3.364563071471017		-2.3483266127297897
1065749	NAA15		Carlyle 2017	human	cortex	adult		135V1C	101.272	LFQintensity	NAA15	Q9BXJ9	0.0045762783961537	-5.386869188434916		-4.370632729693687
1065750	NAA15		Carlyle 2017	human	thalamus	adult		135MD	101.272	LFQintensity	NAA15	Q9BXJ9	0.0046898739854234345	-5.362349565664573		-4.346113106923346
1065751	NAA15		Carlyle 2017	human	hippocampus	adult		126HIP	101.272	LFQintensity	NAA15	Q9BXJ9	0.02566703864215405	-3.6625476533501216		-2.6463111946088955
1065752	NAA15		Carlyle 2017	human	thalamus	adult		126MD	101.272	LFQintensity	NAA15	Q9BXJ9	0.034675236983956643	-3.3617294783718163		-2.345493019630589
1065753	NAA15		Carlyle 2017	human	cortex	child		139V1C	101.272	LFQintensity	NAA15	Q9BXJ9	0.061885372192889934	-2.7824714407416145		-1.7662349820003875
1065754	NAA15		Carlyle 2017	human	striatum	adult		126STR	101.272	LFQintensity	NAA15	Q9BXJ9	0.029596148145004424	-3.520111056356133		-2.5038745976149057
1065755	LYSMD2		Carlyle 2017	human	cortex	child		118DFC	23.694000000000006	LFQintensity	LYSMD2	Q9D7V2	0.00680319101134406	-4.990363510496982		-3.9741270517557536
1065756	NAA15		Carlyle 2017	human	amygdala	adolescence		175AMY	101.272	LFQintensity	NAA15	Q9BXJ9	0.017061190977188754	-4.070948928265675		-3.0547124695244485
1065757	SLC38A3		Carlyle 2017	human	cortex	child		122V1C	55.592	LFQintensity	SLC38A3	Q9DCP2	0.004181630908830257	-5.477053938965212		-4.4608174802239855
1065758	PLCD1		Carlyle 2017	human	thalamus	child		122MD	85.665	LFQintensity	PLCD1	P51178	0.23997601301655225	-1.427216306399422		-0.4109798476581952
1065759	VPS16		Carlyle 2017	human	striatum	adult		135STR	94.928	LFQintensity	VPS16	Q920Q4	0.043070529719469314	-3.1449162809560107		-2.128679822214784
1065760	NAA15		Carlyle 2017	human	amygdala	adult		135AMY	101.272	LFQintensity	NAA15	Q9BXJ9	0.007405213340135846	-4.905571021395702		-3.8893345626544753
1065761	NAA15		Carlyle 2017	human	cerebellum	adult		135CBC	101.272	LFQintensity	NAA15	Q9BXJ9	0.026927803292678604	-3.6145959464965465		-2.5983594877553187
1065762	NAA15		Carlyle 2017	human	cortex	adult		135DFC	101.272	LFQintensity	NAA15	Q9BXJ9	0.023526832708943388	-3.749613691807878		-2.733377233066652
1065763	NAA15		Carlyle 2017	human	hippocampus	adult		135HIP	101.272	LFQintensity	NAA15	Q9BXJ9	0.02315880098348669	-3.765380398624127		-2.7491439398829
1065764	NAA15		Carlyle 2017	human	thalamus	adult		127MD	101.272	LFQintensity	NAA15	Q9BXJ9	0.04692045260841261	-3.059301608857783		-2.043065150116556
1065765	LYSMD2		Carlyle 2017	human	cerebellum	child		118CBC	23.694000000000006	LFQintensity	LYSMD2	Q9D7V2	0.007818461757952292	-4.851267449918317		-3.83503099117709
1065766	NAA15		Carlyle 2017	human	cortex	adult		126DFC	101.272	LFQintensity	NAA15	Q9BXJ9	0.0244590617392307	-3.7107545084436806		-2.6945180497024532
1065767	SLC38A3		Carlyle 2017	human	striatum	child		118STR	55.592	LFQintensity	SLC38A3	Q9DCP2	0.003831589010359219	-5.56447567661937		-4.548239217878144
1065768	NAA15		Carlyle 2017	human	hippocampus	adult		145HIP	101.272	LFQintensity	NAA15	Q9BXJ9	0.004293452067554172	-5.450664191870223		-4.434427733128999
1065769	NAA15		Carlyle 2017	human	thalamus	adult		145MD	101.272	LFQintensity	NAA15	Q9BXJ9	0.03376203493278411	-3.3884183346259062		-2.3721818758846798
1065770	NAA15		Carlyle 2017	human	striatum	adult		145STR	101.272	LFQintensity	NAA15	Q9BXJ9	0.004509254005995411	-5.401623548019304		-4.385387089278076
1065771	NAA15		Carlyle 2017	human	cortex	adult		145V1C	101.272	LFQintensity	NAA15	Q9BXJ9	0.027817827588549383	-3.582078183654158		-2.5658417249129317
1065772	NAA15		Carlyle 2017	human	amygdala	child		173AMY	101.272	LFQintensity	NAA15	Q9BXJ9	0.012743556173052834	-4.36272953332635		-3.346493074585123
1065773	NAA15		Carlyle 2017	human	amygdala	child		174AMY	101.272	LFQintensity	NAA15	Q9BXJ9	0.01316751212127126	-4.330002686062535		-3.313766227321308
1065774	NAA15		Carlyle 2017	human	cortex	adult		145DFC	101.272	LFQintensity	NAA15	Q9BXJ9	0.03219593202910958	-3.435915168912352		-2.419678710171125
1065775	NAA15		Carlyle 2017	human	thalamus	child		141MD	101.272	LFQintensity	NAA15	Q9BXJ9	0.04596365094818716	-3.0799043916416227		-2.063667932900396
1065776	SLC38A3		Carlyle 2017	human	thalamus	child		122MD	55.592	LFQintensity	SLC38A3	Q9DCP2	0.0038393230499125203	-5.56245921700853		-4.546222758267303
1065777	NAA15		Carlyle 2017	human	cortex	adult		126V1C	101.272	LFQintensity	NAA15	Q9BXJ9	0.001969808238184792	-6.229819081993133		-5.213582623251906
1065778	NAA15		Carlyle 2017	human	cortex	adult		127DFC	101.272	LFQintensity	NAA15	Q9BXJ9	0.01761439557328703	-4.039038780960331		-3.022802322219103
1065779	VPS16		Carlyle 2017	human	striatum	adult		136STR	94.928	LFQintensity	VPS16	Q920Q4	0.040137749380366496	-3.215438006434352		-2.199201547693125
1065780	NAA15		Carlyle 2017	human	amygdala	adult		126AMY	101.272	LFQintensity	NAA15	Q9BXJ9	0.03474164893175887	-3.3598160543629914		-2.3435795956217653
1065781	LYSMD2		Carlyle 2017	human	amygdala	child		118AMY	23.694000000000006	LFQintensity	LYSMD2	Q9D7V2	0.007842353925493041	-4.848216244085908		-3.831979785344681
1065782	RGS7		Carlyle 2017	human	amygdala	adolescence		175AMY	57.668	LFQintensity	RGS7	P49802	0.3429574640138253	-1.0701488511277748		-0.05391239238654767
1065783	NAA15		Carlyle 2017	human	striatum	child		141STR	101.272	LFQintensity	NAA15	Q9BXJ9	0.008156801705981171	-4.808903134634161		-3.7926666758929337
1065784	NAA15		Carlyle 2017	human	cerebellum	adult		145CBC	101.272	LFQintensity	NAA15	Q9BXJ9	0.027352361870521168	-3.5989523966024564		-2.582715937861229
1065785	NAA15		Carlyle 2017	human	cortex	child		143V1C	101.272	LFQintensity	NAA15	Q9BXJ9	0.010979034566786032	-4.511767773288735		-3.495531314547508
1065786	SLC38A3		Carlyle 2017	human	thalamus	child		118MD	55.592	LFQintensity	SLC38A3	Q9DCP2	0.003995235107857079	-5.522652850968094		-4.5064163922268685
1065787	VPS16		Carlyle 2017	human	thalamus	adult		135MD	94.928	LFQintensity	VPS16	Q920Q4	0.037165710939649176	-3.2923686917089734		-2.2761322329677465
1065788	SLC38A3		Carlyle 2017	human	hippocampus	child		118HIP	55.592	LFQintensity	SLC38A3	Q9DCP2	0.004040118368881478	-5.511481288210204		-4.495244829468977
1065789	SLC38A3		Carlyle 2017	human	cerebellum	child		118CBC	55.592	LFQintensity	SLC38A3	Q9DCP2	0.004290810492401564	-5.451279637918744		-4.4350431791775184
1065790	SLC38A3		Carlyle 2017	human	amygdala	child		118AMY	55.592	LFQintensity	SLC38A3	Q9DCP2	0.004303922632147697	-5.448228432086335		-4.4319919733451085
1065791	NAA15		Carlyle 2017	human	amygdala	adult		145AMY	101.272	LFQintensity	NAA15	Q9BXJ9	0.02766906957941651	-3.5874401113570222		-2.571203652615796
1065792	NAA15		Carlyle 2017	human	cerebellum	adult		126CBC	101.272	LFQintensity	NAA15	Q9BXJ9	0.029461549007902207	-3.5246692892925213		-2.508432830551294
1065793	RGS7		Carlyle 2017	human	amygdala	child		174AMY	57.668	LFQintensity	RGS7	P49802	0.3679224357507917	-0.9998831354451606		0.016353323296066424
1065794	NAA15		Carlyle 2017	human	cortex	child		141V1C	101.272	LFQintensity	NAA15	Q9BXJ9	0.00948053404921207	-4.658514629996853		-3.6422781712556267
1065795	NAA15		Carlyle 2017	human	cerebellum	child		143CBC	101.272	LFQintensity	NAA15	Q9BXJ9	0.017623754970694187	-4.038507572739538		-3.0222711139983107
1065796	NAA15		Carlyle 2017	human	cortex	child		143DFC	101.272	LFQintensity	NAA15	Q9BXJ9	0.007665216589066736	-4.871062510166941		-3.854826051425714
1065797	SLC38A3		Carlyle 2017	human	cortex	child		118DFC	55.592	LFQintensity	SLC38A3	Q9DCP2	0.003733624883896915	-5.590375698497408		-4.574139239756182
1065798	NAA15		Carlyle 2017	human	cerebellum	adult		127CBC	101.272	LFQintensity	NAA15	Q9BXJ9	0.06981574152282917	-2.6618957713906544		-1.6456593126494268
1065799	VPS16		Carlyle 2017	human	cerebellum	adult		136CBC	94.928	LFQintensity	VPS16	Q920Q4	0.006368389742030707	-5.0564086291045545		-4.040172170363329
1065800	VPS16		Carlyle 2017	human	cerebellum	child		143CBC	94.928	LFQintensity	VPS16	Q920Q4	0.0064814530155463575	-5.038810562959731		-4.022574104218503
1065801	LYSMD2		Carlyle 2017	human	thalamus	child		118MD	23.694000000000006	LFQintensity	LYSMD2	Q9D7V2	0.007279881728667506	-4.922640662967667		-3.90640420422644
1065802	LYSMD2		Carlyle 2017	human	striatum	child		118STR	23.694000000000006	LFQintensity	LYSMD2	Q9D7V2	0.006981695463533938	-4.964463488618943		-3.948227029877717
1065803	LYSMD2		Carlyle 2017	human	cortex	child		118V1C	23.694000000000006	LFQintensity	LYSMD2	Q9D7V2	0.0072021902856545545	-4.933370092880584		-3.9171336341393572
1065804	VPS16		Carlyle 2017	human	cortex	child		141DFC	94.928	LFQintensity	VPS16	Q920Q4	0.052522587647563	-2.9465119610056774		-1.9302755022644504
1065805	VPS16		Carlyle 2017	human	cortex	adult		136V1C	94.928	LFQintensity	VPS16	Q920Q4	0.0038688902464303647	-5.5547875710917225		-4.538551112350495
1065806	VPS16		Carlyle 2017	human	cerebellum	child		139CBC	94.928	LFQintensity	VPS16	Q920Q4	0.02025357164675311	-3.899424123364855		-2.8831876646236276
1065807	VPS16		Carlyle 2017	human	cortex	child		139DFC	94.928	LFQintensity	VPS16	Q920Q4	0.048895821224875034	-3.0180633416768696		-2.0018268829356427
1065808	VPS16		Carlyle 2017	human	hippocampus	child		139HIP	94.928	LFQintensity	VPS16	Q920Q4	0.13803749088843875	-1.9802299576167592		-0.9639934988755324
1065809	VPS16		Carlyle 2017	human	hippocampus	adult		136HIP	94.928	LFQintensity	VPS16	Q920Q4	0.04085653312683494	-3.197688540798029		-2.181452082056801
1065810	VPS16		Carlyle 2017	human	thalamus	child		139MD	94.928	LFQintensity	VPS16	Q920Q4	0.06436801031943024	-2.743138503455456		-1.7269020447142287
1065811	VPS16		Carlyle 2017	human	striatum	child		139STR	94.928	LFQintensity	VPS16	Q920Q4	0.09236294473407372	-2.38202941178546		-1.3657929530442332
1065812	VPS16		Carlyle 2017	human	cerebellum	child		141CBC	94.928	LFQintensity	VPS16	Q920Q4	0.02160681714481651	-3.8347464055296014		-2.8185099467883745
1065813	VPS16		Carlyle 2017	human	hippocampus	child		141HIP	94.928	LFQintensity	VPS16	Q920Q4	0.009477417371859751	-4.658843428959481		-3.6426069702182544
1065814	NAA15		Carlyle 2017	human	cortex	adult		123V1C	101.272	LFQintensity	NAA15	Q9BXJ9	0.0040724190114881965	-5.503518104367659		-4.487281645626432
1065815	VPS16		Carlyle 2017	human	thalamus	child		141MD	94.928	LFQintensity	VPS16	Q920Q4	0.050090609794215264	-2.9939217177155566		-1.9776852589743297
1065816	VPS16		Carlyle 2017	human	striatum	child		141STR	94.928	LFQintensity	VPS16	Q920Q4	0.02332373812563281	-3.758283633363495		-2.742047174622268
1065817	VPS16		Carlyle 2017	human	cortex	child		141V1C	94.928	LFQintensity	VPS16	Q920Q4	0.02128922042436929	-3.849554417733109		-2.8333179589918824
1065818	VPS16		Carlyle 2017	human	cortex	child		139V1C	94.928	LFQintensity	VPS16	Q920Q4	0.041522267264422014	-3.1815254350541644		-2.165288976312937
1065819	VPS16		Carlyle 2017	human	thalamus	adult		136MD	94.928	LFQintensity	VPS16	Q920Q4	0.04494313064973788	-3.102357351773287		-2.08612089303206
1065820	RGS7		Carlyle 2017	human	thalamus	adult		135MD	57.668	LFQintensity	RGS7	P49802	0.3680140192863748	-0.999634245651948		0.016602213089278894
1065821	ARMC8		Carlyle 2017	human	cortex	child		118DFC	75.509	LFQintensity	ARMC8	Q8IUR7	0.019693033440114683	-3.9274903382623934		-2.9112538795211664
1065822	ARMC8		Carlyle 2017	human	cerebellum	child		118CBC	75.509	LFQintensity	ARMC8	Q8IUR7	0.007400541600820189	-4.906202092150194		-3.8899656334089667
1065823	NAA15		Carlyle 2017	human	cortex	child		122V1C	101.272	LFQintensity	NAA15	Q9BXJ9	0.017398721037534242	-4.051358579053161		-3.0351221203119345
1065824	NAA15		Carlyle 2017	human	thalamus	child		122MD	101.272	LFQintensity	NAA15	Q9BXJ9	0.006933931813500429	-4.971328265413397		-3.9550918066721694
1065825	NAA15		Carlyle 2017	human	cortex	child		118V1C	101.272	LFQintensity	NAA15	Q9BXJ9	0.02144237733732577	-3.84238606565584		-2.8261496069146133
1065826	VPS16		Carlyle 2017	human	amygdala	adult		136AMY	94.928	LFQintensity	VPS16	Q920Q4	0.04819375597532514	-3.0325258103975328		-2.016289351656306
1065827	SLC38A3		Carlyle 2017	human	hippocampus	child		122HIP	55.592	LFQintensity	SLC38A3	Q9DCP2	0.003988119618481984	-5.524435432728065		-4.508198973986838
1065828	VPS16		Carlyle 2017	human	cortex	adult		136DFC	94.928	LFQintensity	VPS16	Q920Q4	0.06912242965567326	-2.671876003835707		-1.65563954509448
1065829	SLC38A3		Carlyle 2017	human	cortex	child		122DFC	55.592	LFQintensity	SLC38A3	Q9DCP2	0.004058407886260497	-5.506964528519196		-4.490728069777968
1065830	SLC38A3		Carlyle 2017	human	amygdala	child		122AMY	55.592	LFQintensity	SLC38A3	Q9DCP2	0.0041473028889525395	-5.485297062296659		-4.469060603555429
1065831	VPS16		Carlyle 2017	human	amygdala	child		173AMY	94.928	LFQintensity	VPS16	Q920Q4	0.01948399158602369	-3.938162094878228		-2.921925636137002
1065832	SLC38A3		Carlyle 2017	human	amygdala	child		121AMY	55.592	LFQintensity	SLC38A3	Q9DCP2	0.004311411752216069	-5.446489875781815		-4.430253417040587
1065833	SLC38A3		Carlyle 2017	human	cortex	child		118V1C	55.592	LFQintensity	SLC38A3	Q9DCP2	0.003952597659575039	-5.533382280881011		-4.517145822139785
1065834	VPS16		Carlyle 2017	human	cortex	adult		135V1C	94.928	LFQintensity	VPS16	Q920Q4	0.05849749506969777	-2.8387713449825047		-1.8225348862412785
1065835	SLC38A3		Carlyle 2017	human	cerebellum	child		122CBC	55.592	LFQintensity	SLC38A3	Q9DCP2	0.0047994013209345645	-5.339264093652376		-4.323027634911149
1065836	NAA15		Carlyle 2017	human	hippocampus	child		122HIP	101.272	LFQintensity	NAA15	Q9BXJ9	0.011424239678312374	-4.472017893360559		-3.455781434619333
1065837	VPS16		Carlyle 2017	human	cortex	child		143DFC	94.928	LFQintensity	VPS16	Q920Q4	0.042563337621263714	-3.1567620154713083		-2.1405255567300814
1065838	VPS16		Carlyle 2017	human	hippocampus	child		143HIP	94.928	LFQintensity	VPS16	Q920Q4	0.06516851696801887	-2.730778795256777		-1.7145423365155503
1065839	VPS16		Carlyle 2017	human	thalamus	child		143MD	94.928	LFQintensity	VPS16	Q920Q4	0.04099677231164997	-3.1942619394828333		-2.178025480741606
1065840	NAA15		Carlyle 2017	human	amygdala	adolescence		119AMY	101.272	LFQintensity	NAA15	Q9BXJ9	0.016995198138344932	-4.074824437276251		-3.0585879785350243
1065841	SLC38A3		Carlyle 2017	human	amygdala	adolescence		119AMY	55.592	LFQintensity	SLC38A3	Q9DCP2	0.004310013718513157	-5.446814191921859		-4.4305777331806295
1065842	NAA15		Carlyle 2017	human	amygdala	child		121AMY	101.272	LFQintensity	NAA15	Q9BXJ9	0.03164723631389884	-3.453104454460548		-2.4368679957193207
1065843	VPS16		Carlyle 2017	human	cortex	adult		145V1C	94.928	LFQintensity	VPS16	Q920Q4	0.056610513664037576	-2.871560557241515		-1.855324098500288
1065844	VPS16		Carlyle 2017	human	thalamus	adult		145MD	94.928	LFQintensity	VPS16	Q920Q4	0.04897645433984617	-3.0164156200366192		-2.0001791612953923
1065845	PLCD1		Carlyle 2017	human	amygdala	child		121AMY	85.665	LFQintensity	PLCD1	P51178	0.2550698432539729	-1.3662178762125106		-0.34998141747128364
1065846	PLCD1		Carlyle 2017	human	striatum	child		122STR	85.665	LFQintensity	PLCD1	P51178	0.14709510782607635	-1.9166759093983765		-0.9004394506571494
1065847	SLC38A3		Carlyle 2017	human	striatum	child		122STR	55.592	LFQintensity	SLC38A3	Q9DCP2	0.0039865767080690855	-5.5248223842479645		-4.508585925506739
1065848	NAA15		Carlyle 2017	human	amygdala	adult		123AMY	101.272	LFQintensity	NAA15	Q9BXJ9	0.006625686108140728	-5.016801348979239		-4.000564890238011
1065849	NAA15		Carlyle 2017	human	cerebellum	adult		123CBC	101.272	LFQintensity	NAA15	Q9BXJ9	0.03244388875542392	-3.4282431815980683		-2.4120067228568414
1065850	NAA15		Carlyle 2017	human	cortex	adult		123DFC	101.272	LFQintensity	NAA15	Q9BXJ9	0.0194549767619338	-3.939652366998464		-2.9234159082572373
1065851	NAA15		Carlyle 2017	human	hippocampus	adult		123HIP	101.272	LFQintensity	NAA15	Q9BXJ9	0.0047025259108421785	-5.359655486789984		-4.343419028048755
1065852	NAA15		Carlyle 2017	human	striatum	adult		123STR	101.272	LFQintensity	NAA15	Q9BXJ9	0.03185910178573278	-3.446432167435857		-2.43019570869463
1065853	VPS16		Carlyle 2017	human	striatum	adult		145STR	94.928	LFQintensity	VPS16	Q920Q4	0.00584302319095545	-5.142506946402576		-4.1262704876613485
1065854	NAA15		Carlyle 2017	human	striatum	child		122STR	101.272	LFQintensity	NAA15	Q9BXJ9	0.022270696284968347	-3.8044835325990896		-2.7882470738578617
1065855	NAA15		Carlyle 2017	human	thalamus	child		118MD	101.272	LFQintensity	NAA15	Q9BXJ9	0.0052648653023437035	-5.2466997173239		-4.230463258582674
1065856	NAA15		Carlyle 2017	human	hippocampus	child		118HIP	101.272	LFQintensity	NAA15	Q9BXJ9	0.028567959528154524	-3.555469485375587		-2.53923302663436
1065857	VPS16		Carlyle 2017	human	striatum	child		143STR	94.928	LFQintensity	VPS16	Q920Q4	0.03642416114854925	-3.3125229567185785		-2.296286497977352
1065858	VPS16		Carlyle 2017	human	cortex	child		143V1C	94.928	LFQintensity	VPS16	Q920Q4	0.055355060793165066	-2.8939871914296877		-1.87775073268846
1065859	VPS16		Carlyle 2017	human	amygdala	adult		145AMY	94.928	LFQintensity	VPS16	Q920Q4	0.07229350068233016	-2.6270210476018074		-1.6107845888605803
1065860	VPS16		Carlyle 2017	human	cerebellum	adult		145CBC	94.928	LFQintensity	VPS16	Q920Q4	0.006072848010319864	-5.103927589496651		-4.087691130755424
1065861	VPS16		Carlyle 2017	human	cortex	adult		145DFC	94.928	LFQintensity	VPS16	Q920Q4	0.07853586084252281	-2.544199932487614		-1.5279634737463872
1065862	VPS16		Carlyle 2017	human	hippocampus	adult		145HIP	94.928	LFQintensity	VPS16	Q920Q4	0.03371090274242157	-3.389933970432275		-2.3736975116910486
1065863	NAA15		Carlyle 2017	human	striatum	child		118STR	101.272	LFQintensity	NAA15	Q9BXJ9	0.00544799625113556	-5.2125073982527175		-4.196270939511491
1065864	NAA15		Carlyle 2017	human	amygdala	child		122AMY	101.272	LFQintensity	NAA15	Q9BXJ9	0.01964883565110073	-3.9297371968193873		-2.9135007380781603
1065865	NAA15		Carlyle 2017	human	cerebellum	child		122CBC	101.272	LFQintensity	NAA15	Q9BXJ9	0.031362811742927044	-3.4621324273492955		-2.445895968608069
1065866	NAA15		Carlyle 2017	human	cortex	child		122DFC	101.272	LFQintensity	NAA15	Q9BXJ9	0.013133604599671169	-4.332581096762369		-3.316344638021142
1065867	LYSMD2		Carlyle 2017	human	amygdala	child		174AMY	23.694000000000006	LFQintensity	LYSMD2	Q9D7V2	0.0072947138061693565	-4.920605329282193		-3.9043688705409663
1065868	NAA15		Carlyle 2017	human	cerebellum	child		118CBC	101.272	LFQintensity	NAA15	Q9BXJ9	0.013947629377407584	-4.272445722259107		-3.25620926351788
1065869	LYSMD2		Carlyle 2017	human	thalamus	adult		145MD	23.694000000000006	LFQintensity	LYSMD2	Q9D7V2	0.021602100035326692	-3.834964745160233		-2.8187282864190064
1065870	NAA15		Carlyle 2017	human	cortex	child		118DFC	101.272	LFQintensity	NAA15	Q9BXJ9	0.0095302595329138	-4.6532833284325115		-3.637046869691285
1065871	RGS7		Carlyle 2017	human	cortex	adult		145V1C	57.668	LFQintensity	RGS7	P49802	0.5591214204502553	-0.5813886193059468		0.43484783943528005
1065872	RGS7		Carlyle 2017	human	striatum	adult		145STR	57.668	LFQintensity	RGS7	P49802	0.3465685164383844	-1.059674741260971		-0.04343828251974413
1065873	RGS7		Carlyle 2017	human	thalamus	adult		145MD	57.668	LFQintensity	RGS7	P49802	0.3649221112261843	-1.0080713420722287		0.008165116668997996
1065874	RGS7		Carlyle 2017	human	hippocampus	adult		145HIP	57.668	LFQintensity	RGS7	P49802	0.1896105577286641	-1.6627830064886129		-0.6465465477473857
1065875	LYSMD2		Carlyle 2017	human	cortex	child		143V1C	23.694000000000006	LFQintensity	LYSMD2	Q9D7V2	0.11322169333292842	-2.1784074943564384		-1.162171035615211
1065876	LYSMD2		Carlyle 2017	human	cerebellum	adult		145CBC	23.694000000000006	LFQintensity	LYSMD2	Q9D7V2	0.0046873678024771295	-5.362884090221508		-4.34664763148028
1065877	LYSMD2		Carlyle 2017	human	hippocampus	adult		145HIP	23.694000000000006	LFQintensity	LYSMD2	Q9D7V2	0.004294139508087844	-5.450504090978353		-4.434267632237127
1065878	LYSMD2		Carlyle 2017	human	striatum	adult		145STR	23.694000000000006	LFQintensity	LYSMD2	Q9D7V2	0.020961722404141958	-3.865057247135408		-2.848820788394181
1065879	ARMC8		Carlyle 2017	human	hippocampus	child		118HIP	75.509	LFQintensity	ARMC8	Q8IUR7	0.015276114032381957	-4.181464844840368		-3.165228386099141
1065880	LYSMD2		Carlyle 2017	human	cortex	adult		145V1C	23.694000000000006	LFQintensity	LYSMD2	Q9D7V2	0.004605373086418336	-5.380531594876202		-4.364295136134976
1065881	LYSMD2		Carlyle 2017	human	amygdala	adult		145AMY	23.694000000000006	LFQintensity	LYSMD2	Q9D7V2	0.02760644136099943	-3.5897061508436185		-2.573469692102392
1065882	LYSMD2		Carlyle 2017	human	amygdala	child		173AMY	23.694000000000006	LFQintensity	LYSMD2	Q9D7V2	0.007513861304696426	-4.891005790252455		-3.874769331511229
1065883	LYSMD2		Carlyle 2017	human	amygdala	adolescence		175AMY	23.694000000000006	LFQintensity	LYSMD2	Q9D7V2	0.0075332604076237125	-4.888427341822794		-3.8721908830815672
1065884	ARMC8		Carlyle 2017	human	amygdala	child		118AMY	75.509	LFQintensity	ARMC8	Q8IUR7	0.015335891542685682	-4.177559345336984		-3.1613228865957566
1065885	LYSMD2		Carlyle 2017	human	cortex	adult		145DFC	23.694000000000006	LFQintensity	LYSMD2	Q9D7V2	0.030478451065043856	-3.4907353675309625		-2.4744989087897356
1065886	ARMC8		Carlyle 2017	human	cortex	child		118V1C	75.509	LFQintensity	ARMC8	Q8IUR7	0.011678310461744765	-4.450021964293081		-3.4337855055518545
1065887	ARMC8		Carlyle 2017	human	striatum	child		118STR	75.509	LFQintensity	ARMC8	Q8IUR7	0.014145991446368402	-4.258323985036385		-3.2420875262951583
1065888	LYSMD2		Carlyle 2017	human	hippocampus	child		141HIP	23.694000000000006	LFQintensity	LYSMD2	Q9D7V2	0.006950813820806718	-4.9688965297417464		-3.95266007100052
1065889	VPS16		Carlyle 2017	human	amygdala	child		174AMY	94.928	LFQintensity	VPS16	Q920Q4	0.05196836345861983	-2.9571201405746046		-1.9408836818333777
1065890	VPS16		Carlyle 2017	human	amygdala	adolescence		175AMY	94.928	LFQintensity	VPS16	Q920Q4	0.04072560568272015	-3.200898252100752		-2.184661793359525
1065891	NAA15		Carlyle 2017	human	amygdala	child		118AMY	101.272	LFQintensity	NAA15	Q9BXJ9	0.021369454119722263	-3.845792754211207		-2.82955629546998
1065892	LYSMD2		Carlyle 2017	human	cortex	child		141DFC	23.694000000000006	LFQintensity	LYSMD2	Q9D7V2	0.006826790394742924	-4.986900643413262		-3.970664184672034
1065893	LYSMD2		Carlyle 2017	human	thalamus	child		143MD	23.694000000000006	LFQintensity	LYSMD2	Q9D7V2	0.007145988168310127	-4.941204175090361		-3.924967716349134
1065894	RGS7		Carlyle 2017	human	hippocampus	adult		136HIP	57.668	LFQintensity	RGS7	P49802	0.1332875614908227	-2.01524636829819		-0.9990099095569632
1065895	RGS7		Carlyle 2017	human	cortex	adult		136DFC	57.668	LFQintensity	RGS7	P49802	0.5022691053611125	-0.6886192364663026		0.3276172222749243
1065896	RGS7		Carlyle 2017	human	cerebellum	adult		136CBC	57.668	LFQintensity	RGS7	P49802	0.3986307163931835	-0.9197198134770728		0.09651664526415392
1065897	RGS7		Carlyle 2017	human	amygdala	adult		136AMY	57.668	LFQintensity	RGS7	P49802	0.28748431915373923	-1.2465869623061554		-0.2303505035649285
1065898	RGS7		Carlyle 2017	human	cortex	adult		135V1C	57.668	LFQintensity	RGS7	P49802	0.5258762185419907	-0.6426894199037241		0.3735470388375029
1065899	RGS7		Carlyle 2017	human	striatum	adult		135STR	57.668	LFQintensity	RGS7	P49802	0.4308804969463279	-0.8419244965906792		0.17431196215054756
1065900	LYSMD2		Carlyle 2017	human	striatum	child		143STR	23.694000000000006	LFQintensity	LYSMD2	Q9D7V2	0.006999649343152028	-4.9618952250169865		-3.94565876627576
1065901	LYSMD2		Carlyle 2017	human	thalamus	child		141MD	23.694000000000006	LFQintensity	LYSMD2	Q9D7V2	0.0068321532210091716	-4.9861153957846485		-3.9698789370434207
1065902	ARMC8		Carlyle 2017	human	thalamus	child		118MD	75.509	LFQintensity	ARMC8	Q8IUR7	0.019875063593004786	-3.9182894187988215		-2.9020529600575937
1065903	LYSMD2		Carlyle 2017	human	striatum	child		141STR	23.694000000000006	LFQintensity	LYSMD2	Q9D7V2	0.05991749646255541	-2.8147867219785567		-1.7985502632373302
1065904	LYSMD2		Carlyle 2017	human	cortex	child		141V1C	23.694000000000006	LFQintensity	LYSMD2	Q9D7V2	0.007135900232936877	-4.942616864612576		-3.9263804058713485
1065905	LYSMD2		Carlyle 2017	human	cerebellum	child		143CBC	23.694000000000006	LFQintensity	LYSMD2	Q9D7V2	0.008352689455822947	-4.78517170146167		-3.7689352427204432
1065906	LYSMD2		Carlyle 2017	human	cortex	child		143DFC	23.694000000000006	LFQintensity	LYSMD2	Q9D7V2	0.10009020882638177	-2.301683411367316		-1.2854469526260892
1065907	LYSMD2		Carlyle 2017	human	hippocampus	child		143HIP	23.694000000000006	LFQintensity	LYSMD2	Q9D7V2	0.007549327020146998	-4.88629685609846		-3.8700603973572334
1065908	NAA15		Carlyle 2017	human	hippocampus	child		143HIP	101.272	LFQintensity	NAA15	Q9BXJ9	0.020150184917800032	-3.9045418135695176		-2.8883053548282898
1065909	NAA15		Carlyle 2017	human	thalamus	child		143MD	101.272	LFQintensity	NAA15	Q9BXJ9	0.0183062176268105	-4.000514515812573		-2.984278057071346
1065910	NAA15		Carlyle 2017	human	striatum	child		143STR	101.272	LFQintensity	NAA15	Q9BXJ9	0.005809583129819346	-5.148246461153891		-4.132010002412665
1065911	RGS7		Carlyle 2017	human	amygdala	child		173AMY	57.668	LFQintensity	RGS7	P49802	0.2164910023515217	-1.5302062919804826		-0.5139698332392557
1065912	RGS7		Carlyle 2017	human	thalamus	adult		127MD	57.668	LFQintensity	RGS7	P49802	0.12740499242505554	-2.06038434960201		-1.044147890860783
1065913	RGS7		Carlyle 2017	human	cortex	adult		127V1C	57.668	LFQintensity	RGS7	P49802	0.3620409878311641	-1.0159978475130125		0.0002386112282146691
1065914	LYSMD2		Carlyle 2017	human	cortex	adult		123DFC	23.694000000000006	LFQintensity	LYSMD2	Q9D7V2	0.0051693077648159395	-5.2650164940462245		-4.248780035304998
1065915	RGS7		Carlyle 2017	human	striatum	adult		123STR	57.668	LFQintensity	RGS7	P49802	0.4747719094711444	-0.7449207808629814		0.2713156778782455
1065916	ARMC8		Carlyle 2017	human	hippocampus	child		122HIP	75.509	LFQintensity	ARMC8	Q8IUR7	0.01593213997963239	-4.139416827633524		-3.123180368892297
1065917	ARMC8		Carlyle 2017	human	thalamus	child		122MD	75.509	LFQintensity	ARMC8	Q8IUR7	0.019010178255363767	-3.9627807455997366		-2.9465442868585088
1065918	ARMC8		Carlyle 2017	human	striatum	child		122STR	75.509	LFQintensity	ARMC8	Q8IUR7	0.016031909032448166	-4.133174228219523		-3.1169377694782967
1065919	ARMC8		Carlyle 2017	human	amygdala	child		121AMY	75.509	LFQintensity	ARMC8	Q8IUR7	0.015192995573415738	-4.186920774877376		-3.1706843161361493
1065920	LYSMD2		Carlyle 2017	human	cerebellum	adult		123CBC	23.694000000000006	LFQintensity	LYSMD2	Q9D7V2	0.02360780414362084	-3.7461779375627615		-2.7299414788215355
1065921	ARMC8		Carlyle 2017	human	cortex	child		122V1C	75.509	LFQintensity	ARMC8	Q8IUR7	0.011484747187715685	-4.46673545547206		-3.450498996730833
1065922	ARMC8		Carlyle 2017	human	cortex	adult		123DFC	75.509	LFQintensity	ARMC8	Q8IUR7	0.05376181877511622	-2.923191751957141		-1.9069552932159144
1065923	ARMC8		Carlyle 2017	human	hippocampus	adult		123HIP	75.509	LFQintensity	ARMC8	Q8IUR7	0.007085000928107359	-4.949775274843403		-3.933538816102177
1065924	RGS7		Carlyle 2017	human	hippocampus	adult		123HIP	57.668	LFQintensity	RGS7	P49802	0.2750921833982788	-1.290649025129298		-0.27441256638807143
1065925	RGS7		Carlyle 2017	human	amygdala	adult		135AMY	57.668	LFQintensity	RGS7	P49802	0.16410588054057135	-1.807243446424124		-0.7910069876828967
1065926	RGS7		Carlyle 2017	human	cortex	adult		123DFC	57.668	LFQintensity	RGS7	P49802	0.6345440080957568	-0.4548486355319418		0.561387823209285
1065927	ARMC8		Carlyle 2017	human	amygdala	adult		123AMY	75.509	LFQintensity	ARMC8	Q8IUR7	0.009982505809759169	-4.606921137032661		-3.590684678291433
1065928	RGS7		Carlyle 2017	human	cortex	adult		123V1C	57.668	LFQintensity	RGS7	P49802	0.15522072446635482	-1.862907146215182		-0.8466706874739551
1065929	RGS7		Carlyle 2017	human	amygdala	adult		126AMY	57.668	LFQintensity	RGS7	P49802	0.16052313536472973	-1.8293172012254009		-0.8130807424841746
1065930	ARMC8		Carlyle 2017	human	cerebellum	adult		123CBC	75.509	LFQintensity	ARMC8	Q8IUR7	0.007423524230644724	-4.903101370863653		-3.886864912122426
1065931	RGS7		Carlyle 2017	human	cerebellum	adult		126CBC	57.668	LFQintensity	RGS7	P49802	0.4259073428117821	-0.8535334615071012		0.16270299723412585
1065932	LYSMD2		Carlyle 2017	human	amygdala	adult		123AMY	23.694000000000006	LFQintensity	LYSMD2	Q9D7V2	0.006626746971316198	-5.016641248087369		-4.000404789346142
1065933	LYSMD2		Carlyle 2017	human	striatum	child		122STR	23.694000000000006	LFQintensity	LYSMD2	Q9D7V2	0.007264104903345723	-4.924810196247538		-3.908573737506311
1065934	LYSMD2		Carlyle 2017	human	amygdala	adult		135AMY	23.694000000000006	LFQintensity	LYSMD2	Q9D7V2	0.025283172711942675	-3.6776162147324714		-2.661379755991243
1065935	LYSMD2		Carlyle 2017	human	cerebellum	adult		135CBC	23.694000000000006	LFQintensity	LYSMD2	Q9D7V2	0.0049352198765500255	-5.311358052570466		-4.29512159382924
1065936	LYSMD2		Carlyle 2017	human	cortex	adult		135DFC	23.694000000000006	LFQintensity	LYSMD2	Q9D7V2	0.005042295222000399	-5.289893899371956		-4.273657440630728
1065937	RGS7		Carlyle 2017	human	thalamus	adult		136MD	57.668	LFQintensity	RGS7	P49802	0.3899824422229831	-0.941653560812942		0.07458289792828499
1065938	RGS7		Carlyle 2017	human	hippocampus	adult		127HIP	57.668	LFQintensity	RGS7	P49802	0.31481400880262994	-1.1557732627853348		-0.13953680404410784
1065939	RGS7		Carlyle 2017	human	cortex	adult		127DFC	57.668	LFQintensity	RGS7	P49802	0.4339620006172894	-0.8347983048963592		0.1814381538448675
1065940	RGS7		Carlyle 2017	human	cerebellum	adult		127CBC	57.668	LFQintensity	RGS7	P49802	0.21620182409702332	-1.5315429367311069		-0.5153064779898799
1065941	RGS7		Carlyle 2017	human	cortex	adult		126V1C	57.668	LFQintensity	RGS7	P49802	0.2564439924597359	-1.360844991197282		-0.34460853245605505
1065942	LYSMD2		Carlyle 2017	human	cortex	child		122V1C	23.694000000000006	LFQintensity	LYSMD2	Q9D7V2	0.0076195211614349095	-4.877041750964784		-3.860805292223557
1065943	RGS7		Carlyle 2017	human	striatum	adult		126STR	57.668	LFQintensity	RGS7	P49802	0.3996383919559168	-0.9171951608569808		0.09904129788424587
1065944	RGS7		Carlyle 2017	human	hippocampus	adult		126HIP	57.668	LFQintensity	RGS7	P49802	0.4496866821118071	-0.7992042006944721		0.2170322580467552
1065945	RGS7		Carlyle 2017	human	cortex	adult		126DFC	57.668	LFQintensity	RGS7	P49802	0.4610465350509009	-0.7742562973686804		0.2419801613725463
1065946	RGS7		Carlyle 2017	human	amygdala	adult		123AMY	57.668	LFQintensity	RGS7	P49802	0.16229689971301686	-1.818327906843568		-0.8020914481023405
1065947	RGS7		Carlyle 2017	human	striatum	adult		127STR	57.668	LFQintensity	RGS7	P49802	0.40073577130062377	-0.9144529932990336		0.1017834654421934
1065948	LYSMD2		Carlyle 2017	human	cerebellum	child		141CBC	23.694000000000006	LFQintensity	LYSMD2	Q9D7V2	0.007941677032371277	-4.835630812880452		-3.819394354139225
1065949	LYSMD2		Carlyle 2017	human	striatum	child		139STR	23.694000000000006	LFQintensity	LYSMD2	Q9D7V2	0.04803039835906251	-3.0359211693763903		-2.0196847106351634
1065950	LYSMD2		Carlyle 2017	human	hippocampus	child		122HIP	23.694000000000006	LFQintensity	LYSMD2	Q9D7V2	0.007266916303681527	-4.924423244727636		-3.9081867859864095
1065951	LYSMD2		Carlyle 2017	human	thalamus	child		122MD	23.694000000000006	LFQintensity	LYSMD2	Q9D7V2	0.00699578797416545	-4.962447029008104		-3.946210570266876
1065952	RGS7		Carlyle 2017	human	thalamus	adult		126MD	57.668	LFQintensity	RGS7	P49802	0.4875168255777117	-0.7184304751342674		0.29780598360695976
1065953	RGS7		Carlyle 2017	human	hippocampus	adult		135HIP	57.668	LFQintensity	RGS7	P49802	0.3483361311661557	-1.0545873712276428		-0.03835091248641565
1065954	RGS7		Carlyle 2017	human	cortex	adult		135DFC	57.668	LFQintensity	RGS7	P49802	0.33159406619288045	-1.1038437503537213		-0.08760729161249436
1065955	RGS7		Carlyle 2017	human	cerebellum	adult		135CBC	57.668	LFQintensity	RGS7	P49802	0.2986695314244447	-1.2084175628983995		-0.19218110415717327
1065956	RGS7		Carlyle 2017	human	thalamus	child		141MD	57.668	LFQintensity	RGS7	P49802	0.2298889996799315	-1.4701586966399265		-0.4539222378986994
1065957	LYSMD2		Carlyle 2017	human	cortex	adult		123V1C	23.694000000000006	LFQintensity	LYSMD2	Q9D7V2	0.004073071061599516	-5.503358003475789		-4.487121544734562
1065958	RGS7		Carlyle 2017	human	cortex	adult		145DFC	57.668	LFQintensity	RGS7	P49802	0.5427934692432852	-0.6110263827016051		0.405210076039622
1065959	LYSMD2		Carlyle 2017	human	amygdala	adult		126AMY	23.694000000000006	LFQintensity	LYSMD2	Q9D7V2	0.0070638654067615	-4.952762869264955		-3.936526410523728
1065960	LYSMD2		Carlyle 2017	human	cerebellum	adult		126CBC	23.694000000000006	LFQintensity	LYSMD2	Q9D7V2	0.022930307112775453	-3.775295788709846		-2.7590593299686192
1065961	LYSMD2		Carlyle 2017	human	cortex	adult		126DFC	23.694000000000006	LFQintensity	LYSMD2	Q9D7V2	0.02407180443919741	-3.726714063682183		-2.710477604940956
1065962	LYSMD2		Carlyle 2017	human	hippocampus	adult		126HIP	23.694000000000006	LFQintensity	LYSMD2	Q9D7V2	0.02737711605295269	-3.5980477950948675		-2.581811336353641
1065963	LYSMD2		Carlyle 2017	human	hippocampus	adult		123HIP	23.694000000000006	LFQintensity	LYSMD2	Q9D7V2	0.025446768275197783	-3.671166527341484		-2.6549300686002573
1065964	LYSMD2		Carlyle 2017	human	amygdala	adolescence		119AMY	23.694000000000006	LFQintensity	LYSMD2	Q9D7V2	0.007853452743745928	-4.84680200392143		-3.8305655451802014
1065965	LYSMD2		Carlyle 2017	human	thalamus	adult		126MD	23.694000000000006	LFQintensity	LYSMD2	Q9D7V2	0.004718338894855729	-5.3562984703822245		-4.340062011640999
1065966	LYSMD2		Carlyle 2017	human	amygdala	child		121AMY	23.694000000000006	LFQintensity	LYSMD2	Q9D7V2	0.07689770975601742	-2.5652791850204397		-1.5490427262792128
1065967	RGS7		Carlyle 2017	human	cerebellum	adult		145CBC	57.668	LFQintensity	RGS7	P49802	0.4668121690846682	-0.7618283097478595		0.2544081489933676
1065968	RGS7		Carlyle 2017	human	striatum	child		141STR	57.668	LFQintensity	RGS7	P49802	0.4093490137582513	-0.8931871524498637		0.12304930629136335
1065969	RGS7		Carlyle 2017	human	amygdala	adult		145AMY	57.668	LFQintensity	RGS7	P49802	0.2380308085845763	-1.435355165853956		-0.4191187071127291
1065970	RGS7		Carlyle 2017	human	cortex	child		143V1C	57.668	LFQintensity	RGS7	P49802	0.9700022157830336	-0.030456923174911832		0.9857795355663151
1065971	RGS7		Carlyle 2017	human	striatum	child		143STR	57.668	LFQintensity	RGS7	P49802	0.3918364615754601	-0.9369107160980948		0.07932574264313219
1065972	RGS7		Carlyle 2017	human	thalamus	child		143MD	57.668	LFQintensity	RGS7	P49802	0.313042893167868	-1.161415058955975		-0.14517860021474815
1065973	LYSMD2		Carlyle 2017	human	amygdala	child		122AMY	23.694000000000006	LFQintensity	LYSMD2	Q9D7V2	0.00755697066867475	-4.885284874296231		-3.869048415555002
1065974	LYSMD2		Carlyle 2017	human	cerebellum	child		122CBC	23.694000000000006	LFQintensity	LYSMD2	Q9D7V2	0.008745185963174638	-4.739251905651948		-3.7230154469107215
1065975	LYSMD2		Carlyle 2017	human	thalamus	child		139MD	23.694000000000006	LFQintensity	LYSMD2	Q9D7V2	0.007333211652728973	-4.915341707239278		-3.899105248498052
1065976	LYSMD2		Carlyle 2017	human	hippocampus	child		139HIP	23.694000000000006	LFQintensity	LYSMD2	Q9D7V2	0.047179353829187184	-3.0537989009593223		-2.037562442218096
1065977	LYSMD2		Carlyle 2017	human	cortex	child		139DFC	23.694000000000006	LFQintensity	LYSMD2	Q9D7V2	0.007929599879927668	-4.837152701111799		-3.8209162423705734
1065978	LYSMD2		Carlyle 2017	human	cortex	child		122DFC	23.694000000000006	LFQintensity	LYSMD2	Q9D7V2	0.0073949914388179265	-4.906952340518768		-3.8907158817775422
1065979	LYSMD2		Carlyle 2017	human	striatum	adult		123STR	23.694000000000006	LFQintensity	LYSMD2	Q9D7V2	0.02782141419049569	-3.5819492601880367		-2.5657128014468102
1065980	LYSMD2		Carlyle 2017	human	thalamus	adult		136MD	23.694000000000006	LFQintensity	LYSMD2	Q9D7V2	0.03020119823554924	-3.499873678714596		-2.4836372199733687
1065981	LYSMD2		Carlyle 2017	human	cerebellum	adult		136CBC	23.694000000000006	LFQintensity	LYSMD2	Q9D7V2	0.00491548363793944	-5.315365129829412		-4.2991286710881855
1065982	RGS7		Carlyle 2017	human	cortex	child		143DFC	57.668	LFQintensity	RGS7	P49802	0.7102921914841686	-0.34207885630337953		0.6741576024378473
1065983	LYSMD2		Carlyle 2017	human	striatum	adult		126STR	23.694000000000006	LFQintensity	LYSMD2	Q9D7V2	0.02215532589194174	-3.8096773648048488		-2.7934409060636223
1065984	LYSMD2		Carlyle 2017	human	cortex	adult		126V1C	23.694000000000006	LFQintensity	LYSMD2	Q9D7V2	0.0105647810145909	-4.550229355569454		-3.5339928968282277
1065985	RGS7		Carlyle 2017	human	cortex	child		141DFC	57.668	LFQintensity	RGS7	P49802	0.5551544650883933	-0.5885088884836872		0.4277275702575398
1065986	LYSMD2		Carlyle 2017	human	thalamus	adult		135MD	23.694000000000006	LFQintensity	LYSMD2	Q9D7V2	0.004690624898540586	-5.362189464772703		-4.345953006031476
1065987	LYSMD2		Carlyle 2017	human	striatum	adult		135STR	23.694000000000006	LFQintensity	LYSMD2	Q9D7V2	0.01879725969054603	-3.97404418091159		-2.957807722170363
1065988	LYSMD2		Carlyle 2017	human	cortex	adult		135V1C	23.694000000000006	LFQintensity	LYSMD2	Q9D7V2	0.004577011121059762	-5.386709087543044		-4.370472628801816
1065989	LYSMD2		Carlyle 2017	human	amygdala	adult		136AMY	23.694000000000006	LFQintensity	LYSMD2	Q9D7V2	0.03343402140617213	-3.3981812924502988		-2.381944833709072
1065990	LYSMD2		Carlyle 2017	human	cortex	adult		136DFC	23.694000000000006	LFQintensity	LYSMD2	Q9D7V2	0.030269256521475125	-3.4976227178135746		-2.481386259072348
1065991	RGS7		Carlyle 2017	human	hippocampus	child		141HIP	57.668	LFQintensity	RGS7	P49802	0.2454504798675711	-1.4046600634277515		-0.3884236046865248
1065992	LYSMD2		Carlyle 2017	human	hippocampus	adult		135HIP	23.694000000000006	LFQintensity	LYSMD2	Q9D7V2	0.004472955072329222	-5.409705998773861		-4.393469540032633
1065993	LYSMD2		Carlyle 2017	human	hippocampus	adult		136HIP	23.694000000000006	LFQintensity	LYSMD2	Q9D7V2	0.017343085142878842	-4.054561402874483		-3.0383249441332563
1065994	LYSMD2		Carlyle 2017	human	striatum	adult		136STR	23.694000000000006	LFQintensity	LYSMD2	Q9D7V2	0.02376265118574193	-3.7396402088209935		-2.7234037500797665
1065995	LYSMD2		Carlyle 2017	human	cortex	adult		136V1C	23.694000000000006	LFQintensity	LYSMD2	Q9D7V2	0.0003017418615172001	-8.10593866929584		-7.089702210554613
1065996	LYSMD2		Carlyle 2017	human	cerebellum	child		139CBC	23.694000000000006	LFQintensity	LYSMD2	Q9D7V2	0.009013625161034744	-4.70901793966588		-3.6927814809246544
1065997	PLCD1		Carlyle 2017	human	hippocampus	adult		126HIP	85.665	LFQintensity	PLCD1	P51178	0.21645541729515025	-1.5303706774787191		-0.5141342187374918
1065998	GNG7		Carlyle 2017	human	thalamus	child		141MD	7.522	LFQintensity	GNG7	O60262	6.5711961199392475	1.8826958737554167		2.898932332496644
1065999	PLCD1		Carlyle 2017	human	cortex	adult		123DFC	85.665	LFQintensity	PLCD1	P51178	0.2317331411065952	-1.4621688232164027		-0.4459323644751758
1066000	PLCD1		Carlyle 2017	human	cerebellum	adult		126CBC	85.665	LFQintensity	PLCD1	P51178	0.30297251997723124	-1.1941131707300912		-0.17787671198886426
1066001	GNG7		Carlyle 2017	human	hippocampus	child		143HIP	7.522	LFQintensity	GNG7	O60262	3.4463692232396617	1.237321277821576		2.2535577365628026
1066002	MARCKS		Carlyle 2017	human	cerebellum	child		122CBC	29.661	LFQintensity	MARCKS	P26645	11.834162254215169	2.470990455011884		3.487226913753112
1066003	MARCKS		Carlyle 2017	human	cortex	child		122DFC	29.661	LFQintensity	MARCKS	P26645	5.339217586865456	1.6750791229235151		2.6913155816647425
1066004	MARCKS		Carlyle 2017	human	hippocampus	child		122HIP	29.661	LFQintensity	MARCKS	P26645	4.628428356334445	1.5322173625967417		2.5484538213379686
1066005	RGS7		Carlyle 2017	human	striatum	child		139STR	57.668	LFQintensity	RGS7	P49802	0.28393409449630624	-1.2590131293841231		-0.24277667064289604
1066006	RGS7		Carlyle 2017	human	cerebellum	child		141CBC	57.668	LFQintensity	RGS7	P49802	0.2255045396680642	-1.4894149886763464		-0.4731785299351194
1066007	LYSMD2		Carlyle 2017	human	cerebellum	adult		127CBC	23.694000000000006	LFQintensity	LYSMD2	Q9D7V2	0.007553975876568211	-4.885681248161598		-3.869444789420371
1066008	LYSMD2		Carlyle 2017	human	cortex	adult		127DFC	23.694000000000006	LFQintensity	LYSMD2	Q9D7V2	0.00663229392006917	-5.0158045436647765		-3.9995680849235495
1066009	GNG7		Carlyle 2017	human	cortex	child		143DFC	7.522	LFQintensity	GNG7	O60262	5.591768777733573	1.7212956553165346		2.7375321140577613
1066010	LYSMD2		Carlyle 2017	human	hippocampus	adult		127HIP	23.694000000000006	LFQintensity	LYSMD2	Q9D7V2	0.007623263064047831	-4.876550777316829		-3.8603143185756017
1066011	LYSMD2		Carlyle 2017	human	striatum	adult		127STR	23.694000000000006	LFQintensity	LYSMD2	Q9D7V2	0.006982359938131181	-4.964368319331994		-3.948131860590767
1066012	LYSMD2		Carlyle 2017	human	cortex	adult		127V1C	23.694000000000006	LFQintensity	LYSMD2	Q9D7V2	0.006739075604742611	-4.99983251409559		-3.9835960553543632
1066013	RGS7		Carlyle 2017	human	cortex	child		139V1C	57.668	LFQintensity	RGS7	P49802	0.6593800896023829	-0.4164551435192371		0.59978131522199
1066014	RGS7		Carlyle 2017	human	thalamus	child		139MD	57.668	LFQintensity	RGS7	P49802	0.19704210371026654	-1.6243378486623614		-0.6081013899211345
1066015	ARFGEF1		Carlyle 2017	human	cerebellum	child		118CBC	207.89	LFQintensity	ARFGEF1	D4A631	0.002688667923400605	-5.9187094037801575		-4.902472945038931
1066016	RGS7		Carlyle 2017	human	hippocampus	child		139HIP	57.668	LFQintensity	RGS7	P49802	0.2987048497308634	-1.2082993177657864		-0.19206285902455944
1066017	RGS7		Carlyle 2017	human	cortex	child		139DFC	57.668	LFQintensity	RGS7	P49802	0.569126225708793	-0.5636530316571305		0.4525834270840962
1066018	RGS7		Carlyle 2017	human	cerebellum	child		139CBC	57.668	LFQintensity	RGS7	P49802	0.14438193686950987	-1.9352931512793063		-0.9190566925380794
1066019	LYSMD2		Carlyle 2017	human	thalamus	adult		127MD	23.694000000000006	LFQintensity	LYSMD2	Q9D7V2	0.006924995896317277	-4.972617819498473		-3.9563813607572462
1066020	RGS7		Carlyle 2017	human	cortex	adult		136V1C	57.668	LFQintensity	RGS7	P49802	0.032699331399749815	-3.420400647778793		-2.4041641890375662
1066021	GNG7		Carlyle 2017	human	cerebellum	child		143CBC	7.522	LFQintensity	GNG7	O60262	3.239640986478228	1.1754625170222062		2.1916989757634333
1066022	GNG7		Carlyle 2017	human	amygdala	child		173AMY	7.522	LFQintensity	GNG7	O60262	3.662986075557322	1.2982786824128		2.3145151411540272
1066023	ARMC8		Carlyle 2017	human	amygdala	adolescence		119AMY	75.509	LFQintensity	ARMC8	Q8IUR7	0.01317854948950475	-4.3291648098712265		-3.3129283511299996
1066024	ARMC8		Carlyle 2017	human	amygdala	child		122AMY	75.509	LFQintensity	ARMC8	Q8IUR7	0.016395561065835628	-4.110744647506172		-3.094508188764944
1066025	ARMC8		Carlyle 2017	human	cerebellum	child		122CBC	75.509	LFQintensity	ARMC8	Q8IUR7	0.013965632865747995	-4.2711557626205625		-3.254919303879337
1066026	ARMC8		Carlyle 2017	human	cortex	child		122DFC	75.509	LFQintensity	ARMC8	Q8IUR7	0.015772932171649084	-4.149459961768232		-3.1332235030270046
1066027	MARCKS		Carlyle 2017	human	amygdala	child		122AMY	29.661	LFQintensity	MARCKS	P26645	7.350696343624318	1.9947950493662945		3.0110315081075214
1066028	MARCKS		Carlyle 2017	human	amygdala	child		121AMY	29.661	LFQintensity	MARCKS	P26645	8.086791011224816	2.0902319912206924		3.1064684499619197
1066029	MARCKS		Carlyle 2017	human	amygdala	adolescence		119AMY	29.661	LFQintensity	MARCKS	P26645	4.818271862009972	1.5724153289208185		2.5886517876620454
1066030	MARCKS		Carlyle 2017	human	thalamus	child		122MD	29.661	LFQintensity	MARCKS	P26645	6.1791776051994525	1.8211851890222013		2.8374216477634286
1066031	GNG7		Carlyle 2017	human	cortex	child		141V1C	7.522	LFQintensity	GNG7	O60262	6.3310021089375486	1.8454585346747991		2.8616949934160263
1066032	MARCKS		Carlyle 2017	human	cortex	child		118V1C	29.661	LFQintensity	MARCKS	P26645	4.444288373777914	1.4916197602611698		2.507856219002397
1066033	MARCKS		Carlyle 2017	human	hippocampus	child		118HIP	29.661	LFQintensity	MARCKS	P26645	4.35380058117268	1.4710491604709963		2.4872856192122232
1066034	MARCKS		Carlyle 2017	human	cortex	child		118DFC	29.661	LFQintensity	MARCKS	P26645	4.129110066670696	1.4180619035287294		2.4342983622699563
1066035	MARCKS		Carlyle 2017	human	cerebellum	child		118CBC	29.661	LFQintensity	MARCKS	P26645	11.508796408511955	2.443111648066395		3.4593481068076217
1066036	MARCKS		Carlyle 2017	human	amygdala	child		118AMY	29.661	LFQintensity	MARCKS	P26645	6.623244633320165	1.8905853757556392		2.9068218344968666
1066037	CACNA1E		Carlyle 2017	human	amygdala	adolescence		175AMY	261.731	LFQintensity	CACNA1E	Q15878	0.008987068671765776	-4.71196854910156		-3.6957320903603335
1066038	MARCKS		Carlyle 2017	human	striatum	child		118STR	29.661	LFQintensity	MARCKS	P26645	3.272598749244209	1.1855843938223416		2.2018208525635687
1066039	CACNA1E		Carlyle 2017	human	amygdala	child		174AMY	261.731	LFQintensity	CACNA1E	Q15878	0.0033619000901925983	-5.695248961810098		-4.67901250306887
1066040	GNG7		Carlyle 2017	human	amygdala	adolescence		175AMY	7.522	LFQintensity	GNG7	O60262	3.222682893108973	1.1702142092583945		2.1864506679996216
1066041	MARCKS		Carlyle 2017	human	thalamus	child		118MD	29.661	LFQintensity	MARCKS	P26645	5.111075531456362	1.6314098578918474		2.6476463166330744
1066042	RGS7		Carlyle 2017	human	striatum	adult		136STR	57.668	LFQintensity	RGS7	P49802	0.5252179196837992	-0.6439420174025083		0.3722944413387186
1066043	LYSMD2		Carlyle 2017	human	cortex	child		139V1C	23.694000000000006	LFQintensity	LYSMD2	Q9D7V2	0.00837055889654636	-4.7830346229290965		-3.7667981641878687
1066044	ENAH		Carlyle 2017	human	thalamus	child		122MD	66.51	LFQintensity	ENAH	Q8N8S7	0.057033433862463775	-2.86411762411548		-1.847881165374253
1066045	PLCD1		Carlyle 2017	human	cortex	adult		127DFC	85.665	LFQintensity	PLCD1	P51178	0.1717705823456889	-1.7615955160747077		-0.7453590573334807
1066046	PLCD1		Carlyle 2017	human	cortex	adult		126V1C	85.665	LFQintensity	PLCD1	P51178	0.1210723389325413	-2.111367069604283		-1.0951306108630563
1066047	GNG7		Carlyle 2017	human	cortex	child		143V1C	7.522	LFQintensity	GNG7	O60262	5.1708318975615075	1.6430335841951815		2.6592700429364085
1066048	CACNA1E		Carlyle 2017	human	amygdala	child		173AMY	261.731	LFQintensity	CACNA1E	Q15878	0.005852489248510385	-5.140888195677293		-4.124651736936066
1066049	GNG7		Carlyle 2017	human	cerebellum	adult		145CBC	7.522	LFQintensity	GNG7	O60262	5.282015546470168	1.6643077571629543		2.680544215904181
1066050	GNG7		Carlyle 2017	human	cortex	adult		145DFC	7.522	LFQintensity	GNG7	O60262	4.299900804889418	1.4585919538030638		2.4748284125442908
1066051	GNG7		Carlyle 2017	human	hippocampus	adult		145HIP	7.522	LFQintensity	GNG7	O60262	6.370675200558767	1.8517054609147936		2.8679419196560207
1066052	GNG7		Carlyle 2017	human	thalamus	adult		145MD	7.522	LFQintensity	GNG7	O60262	5.8558680035552895	1.767444236028485		2.7836806947697124
1066053	PLCD1		Carlyle 2017	human	hippocampus	child		122HIP	85.665	LFQintensity	PLCD1	P51178	0.2527500737845668	-1.3753541291545293		-0.35911767041330234
1066054	GNG7		Carlyle 2017	human	striatum	adult		145STR	7.522	LFQintensity	GNG7	O60262	10.78912093990792	2.3785383060631395		3.3947747648043665
1066055	GNG7		Carlyle 2017	human	amygdala	adult		145AMY	7.522	LFQintensity	GNG7	O60262	2.4519045880340027	0.8968651054220991		1.913101564163326
1066056	GNG7		Carlyle 2017	human	striatum	child		141STR	7.522	LFQintensity	GNG7	O60262	11.313212183963785	2.4259712625329426		3.442207721274169
1066057	PLCD1		Carlyle 2017	human	amygdala	child		118AMY	85.665	LFQintensity	PLCD1	P51178	0.2254459742713295	-1.4896747306890668		-0.4734382719478398
1066058	PLCD1		Carlyle 2017	human	striatum	adult		126STR	85.665	LFQintensity	PLCD1	P51178	0.07970730315222051	-2.5293940643574118		-1.5131576056161842
1066059	PLCD1		Carlyle 2017	human	hippocampus	adult		123HIP	85.665	LFQintensity	PLCD1	P51178	0.20813342646757085	-1.5695759315351552		-0.553339472793928
1066060	PLCD1		Carlyle 2017	human	striatum	adult		123STR	85.665	LFQintensity	PLCD1	P51178	0.11860915743433445	-2.131921582630845		-1.1156851238896186
1066061	PLCD1		Carlyle 2017	human	cortex	adult		123V1C	85.665	LFQintensity	PLCD1	P51178	0.2629207538889146	-1.3359026082208945		-0.31966614947966754
1066062	PLCD1		Carlyle 2017	human	amygdala	adult		126AMY	85.665	LFQintensity	PLCD1	P51178	0.17627750467915027	-1.7356957945478964		-0.7194593358066694
1066063	GNG7		Carlyle 2017	human	cortex	adult		145V1C	7.522	LFQintensity	GNG7	O60262	4.335328010449364	1.4667972729869303		2.483033731728157
1066064	PLCD1		Carlyle 2017	human	cortex	child		122DFC	85.665	LFQintensity	PLCD1	P51178	0.14407279063437314	-1.9374366166069488		-0.9212001578657224
1066065	PLCD1		Carlyle 2017	human	cerebellum	child		122CBC	85.665	LFQintensity	PLCD1	P51178	0.3315049854808945	-1.1041124303112542		-0.08787597157002748
1066066	PLCD1		Carlyle 2017	human	amygdala	child		122AMY	85.665	LFQintensity	PLCD1	P51178	0.21912070319149346	-1.518132544870847		-0.50189608612962
1066067	ARFGEF1		Carlyle 2017	human	amygdala	child		118AMY	207.89	LFQintensity	ARFGEF1	D4A631	0.004892113804778807	-5.3201307979816015		-4.303894339240372
1066068	GNG7		Carlyle 2017	human	thalamus	child		143MD	7.522	LFQintensity	GNG7	O60262	6.097260792056935	1.8078396198434348		2.824076078584662
1066069	GNG7		Carlyle 2017	human	striatum	child		143STR	7.522	LFQintensity	GNG7	O60262	9.702758635787653	2.2724102405186453		3.288646699259872
1066070	GNG7		Carlyle 2017	human	amygdala	child		174AMY	7.522	LFQintensity	GNG7	O60262	4.170482534222473	1.4280317447570523		2.4442682034982797
1066071	PLCD1		Carlyle 2017	human	hippocampus	child		118HIP	85.665	LFQintensity	PLCD1	P51178	0.16237636197493202	-1.817838416190172		-0.8016019574489452
1066072	PLCD1		Carlyle 2017	human	hippocampus	adult		127HIP	85.665	LFQintensity	PLCD1	P51178	0.2472175605438533	-1.397486518122907		-0.3812500593816801
1066073	PLCD1		Carlyle 2017	human	thalamus	adult		127MD	85.665	LFQintensity	PLCD1	P51178	0.5069403845951003	-0.6793618669296166		0.3368745918116103
1066074	PLCD1		Carlyle 2017	human	thalamus	adult		126MD	85.665	LFQintensity	PLCD1	P51178	0.20089902336864732	-1.6049528684540633		-0.5887164097128361
1066075	CACNA1E		Carlyle 2017	human	cortex	adult		145V1C	261.731	LFQintensity	CACNA1E	Q15878	0.001421490620690771	-6.5560492250724245		-5.539812766331201
1066076	PLCD1		Carlyle 2017	human	cerebellum	adult		123CBC	85.665	LFQintensity	PLCD1	P51178	0.3152154853706152	-1.1544987934913078		-0.1382623347500811
1066077	PLCD1		Carlyle 2017	human	cortex	child		122V1C	85.665	LFQintensity	PLCD1	P51178	0.4687175425352666	-0.7577549466863265		0.25848151205490044
1066078	PLCD1		Carlyle 2017	human	cerebellum	child		118CBC	85.665	LFQintensity	PLCD1	P51178	0.3403002337176105	-1.0779270106767749		-0.06169055193554796
1066079	PLCD1		Carlyle 2017	human	cortex	child		118DFC	85.665	LFQintensity	PLCD1	P51178	0.13252287546419025	-2.0210000034445392		-1.004763544703312
1066080	PLCD1		Carlyle 2017	human	thalamus	child		118MD	85.665	LFQintensity	PLCD1	P51178	0.19590382414200014	-1.6301314333339632		-0.613894974592736
1066081	PLCD1		Carlyle 2017	human	cerebellum	adult		127CBC	85.665	LFQintensity	PLCD1	P51178	0.2821345739762384	-1.2653711091920865		-0.24913465045085914
1066082	PLCD1		Carlyle 2017	human	striatum	child		118STR	85.665	LFQintensity	PLCD1	P51178	0.11928989689229184	-2.1261986400335986		-1.1099621812923717
1066083	PLCD1		Carlyle 2017	human	cortex	child		118V1C	85.665	LFQintensity	PLCD1	P51178	0.1867063993222544	-1.6782179530590695		-0.6619814943178426
1066084	PLCD1		Carlyle 2017	human	amygdala	adult		123AMY	85.665	LFQintensity	PLCD1	P51178	0.09402713650865167	-2.3641718521117423		-1.3479353933705154
1066085	PLCD1		Carlyle 2017	human	amygdala	adolescence		119AMY	85.665	LFQintensity	PLCD1	P51178	0.3417051249053099	-1.0738071217137501		-0.05757066297252322
1066086	PLCD1		Carlyle 2017	human	cortex	adult		126DFC	85.665	LFQintensity	PLCD1	P51178	0.21973661867385635	-1.5153256376777264		-0.4990891789364995
1066087	RGS7		Carlyle 2017	human	hippocampus	child		143HIP	57.668	LFQintensity	RGS7	P49802	0.3559180553495446	-1.0330547562283603		-0.016818297487133368
1066088	ARFGEF1		Carlyle 2017	human	hippocampus	child		143HIP	207.89	LFQintensity	ARFGEF1	D4A631	0.004348870385567515	-5.4378391490833495		-4.421602690342123
1066089	ARFGEF1		Carlyle 2017	human	amygdala	adolescence		175AMY	207.89	LFQintensity	ARFGEF1	D4A631	0.004330908395262068	-5.441977967917209		-4.425741509175981
1066090	GNG7		Carlyle 2017	human	amygdala	adolescence		119AMY	7.522	LFQintensity	GNG7	O60262	4.308825585754975	1.4606653810809092		2.476901839822136
1066091	GNG7		Carlyle 2017	human	cortex	adult		123V1C	7.522	LFQintensity	GNG7	O60262	4.671707403582198	1.5415246159068123		2.557761074648039
1066092	GNG7		Carlyle 2017	human	cortex	adult		126DFC	7.522	LFQintensity	GNG7	O60262	4.851901017536374	1.5793705905308395		2.595607049272066
1066093	GNG7		Carlyle 2017	human	hippocampus	child		141HIP	7.522	LFQintensity	GNG7	O60262	4.942790874602879	1.5979301260462424		2.614166584787469
1066094	GNG7		Carlyle 2017	human	cortex	child		141DFC	7.522	LFQintensity	GNG7	O60262	7.85107515107641	2.060650484336452		3.076886943077678
1066095	GNG7		Carlyle 2017	human	hippocampus	adult		126HIP	7.522	LFQintensity	GNG7	O60262	5.104770218370065	1.630175439510566		2.646411898251793
1066096	GNG7		Carlyle 2017	human	thalamus	adult		126MD	7.522	LFQintensity	GNG7	O60262	7.115974186427923	1.9623421422573688		2.9785786009985964
1066097	GNG7		Carlyle 2017	human	striatum	adult		126STR	7.522	LFQintensity	GNG7	O60262	12.981272534731447	2.5635077445854253		3.579744203326652
1066098	GNG7		Carlyle 2017	human	amygdala	child		121AMY	7.522	LFQintensity	GNG7	O60262	1.9824381985717079	0.6843275005588484		1.7005639593000756
1066099	GNG7		Carlyle 2017	human	cortex	adult		126V1C	7.522	LFQintensity	GNG7	O60262	2.9950088499785283	1.0969471864807523		2.113183645221979
1066100	GNG7		Carlyle 2017	human	cortex	adult		127DFC	7.522	LFQintensity	GNG7	O60262	6.324852742578528	1.8444867525367925		2.8607232112780183
1066101	GNG7		Carlyle 2017	human	hippocampus	adult		127HIP	7.522	LFQintensity	GNG7	O60262	4.349157690247719	1.4699821919252147		2.4862186506664417
1066102	GNG7		Carlyle 2017	human	cerebellum	adult		126CBC	7.522	LFQintensity	GNG7	O60262	5.718010714284159	1.7436209676801342		2.7598574264213607
1066103	GNG7		Carlyle 2017	human	striatum	adult		127STR	7.522	LFQintensity	GNG7	O60262	10.525975637106148	2.3538460723845565		3.370082531125784
1066104	GNG7		Carlyle 2017	human	cortex	adult		127V1C	7.522	LFQintensity	GNG7	O60262	6.543062599756747	1.8784053432813488		2.8946418020225764
1066105	GNG7		Carlyle 2017	human	amygdala	adult		135AMY	7.522	LFQintensity	GNG7	O60262	2.4653076354419943	0.9023166011039536		1.9185530598451803
1066106	GNG7		Carlyle 2017	human	cerebellum	adult		135CBC	7.522	LFQintensity	GNG7	O60262	5.8392009150195765	1.7645939578581733		2.7808304165994002
1066107	GNG7		Carlyle 2017	human	cortex	adult		135DFC	7.522	LFQintensity	GNG7	O60262	3.8452764005202393	1.3468454860749266		2.3630819448161535
1066108	GNG7		Carlyle 2017	human	cerebellum	adult		127CBC	7.522	LFQintensity	GNG7	O60262	5.188452614040585	1.6464355051392678		2.662671963880495
1066109	GNG7		Carlyle 2017	human	hippocampus	adult		135HIP	7.522	LFQintensity	GNG7	O60262	4.614731738409488	1.5292537380766802		2.545490196817907
1066110	GNG7		Carlyle 2017	human	cortex	adult		136DFC	7.522	LFQintensity	GNG7	O60262	4.148800910864466	1.4228193553511364		2.4390558140923635
1066111	GNG7		Carlyle 2017	human	amygdala	adult		136AMY	7.522	LFQintensity	GNG7	O60262	2.5893070263990463	0.9513902825367004		1.9676267412779271
1066112	PLCD1		Carlyle 2017	human	thalamus	adult		136MD	85.665	LFQintensity	PLCD1	P51178	0.2206976179339678	-1.5109617590084694		-0.4947253002672425
1066113	SF3B1		Carlyle 2017	human	striatum	adult		123STR	145.816	LFQintensity	SF3B1	Q99NB9	0.005239005403186099	-5.251623607217381		-4.235387148476153
1066114	GNG7		Carlyle 2017	human	amygdala	child		122AMY	7.522	LFQintensity	GNG7	O60262	4.3689209051536	1.4745160461555291		2.490752504896756
1066115	GNG7		Carlyle 2017	human	cerebellum	child		122CBC	7.522	LFQintensity	GNG7	O60262	2.866838587924556	1.0532098853248937		2.0694463440661206
1066116	GNG7		Carlyle 2017	human	cortex	child		122DFC	7.522	LFQintensity	GNG7	O60262	6.986060998607278	1.9439168778963745		2.9601533366376014
1066117	GNG7		Carlyle 2017	human	hippocampus	child		122HIP	7.522	LFQintensity	GNG7	O60262	3.663254850647089	1.2983520556727275		2.314588514413954
1066118	GNG7		Carlyle 2017	human	amygdala	adult		126AMY	7.522	LFQintensity	GNG7	O60262	3.6722341447376974	1.300800235632129		2.317036694373356
1066119	GNG7		Carlyle 2017	human	thalamus	child		122MD	7.522	LFQintensity	GNG7	O60262	6.653133154741553	1.895087894799894		2.9113243535411204
1066120	GNG7		Carlyle 2017	human	cerebellum	adult		136CBC	7.522	LFQintensity	GNG7	O60262	5.391233300455491	1.6847741714477344		2.7010106301889616
1066121	GNG7		Carlyle 2017	human	cortex	child		122V1C	7.522	LFQintensity	GNG7	O60262	5.303684496394909	1.6684017670258715		2.6846382257670998
1066122	GNG7		Carlyle 2017	human	cerebellum	adult		123CBC	7.522	LFQintensity	GNG7	O60262	5.92264117247141	1.7787824934018206		2.795018952143048
1066123	GNG7		Carlyle 2017	human	cortex	adult		123DFC	7.522	LFQintensity	GNG7	O60262	3.661376979124415	1.2978393004633302		2.3140757592045564
1066124	GNG7		Carlyle 2017	human	hippocampus	adult		123HIP	7.522	LFQintensity	GNG7	O60262	6.002196084491201	1.7921254163431082		2.808361875084336
1066125	GNG7		Carlyle 2017	human	striatum	adult		123STR	7.522	LFQintensity	GNG7	O60262	10.198635730153972	2.322253959398948		3.3384904181401733
1066126	GNG7		Carlyle 2017	human	striatum	child		122STR	7.522	LFQintensity	GNG7	O60262	8.334019185335237	2.120345835053676		3.1365822937949037
1066127	MARCKS		Carlyle 2017	human	thalamus	adult		127MD	29.661	LFQintensity	MARCKS	P26645	5.442659628200712	1.6942678436368668		2.710504302378093
1066128	MARCKS		Carlyle 2017	human	hippocampus	adult		127HIP	29.661	LFQintensity	MARCKS	P26645	3.882165705694707	1.3563931694861746		2.3726296282274006
1066129	MARCKS		Carlyle 2017	human	cortex	adult		127DFC	29.661	LFQintensity	MARCKS	P26645	3.5903240025036904	1.2782424498215612		2.2944789085627884
1066130	GNG7		Carlyle 2017	human	amygdala	adult		123AMY	7.522	LFQintensity	GNG7	O60262	3.7282604707441385	1.3159417631444763		2.3321782218857035
1066131	SF3B1		Carlyle 2017	human	cortex	adult		123V1C	145.816	LFQintensity	SF3B1	Q99NB9	0.004705791756670328	-5.358961240257344		-4.342724781516116
1066132	GNG7		Carlyle 2017	human	thalamus	adult		127MD	7.522	LFQintensity	GNG7	O60262	5.9045871114493	1.7757295253501997		2.7919659840914264
1066133	GNG7		Carlyle 2017	human	hippocampus	adult		136HIP	7.522	LFQintensity	GNG7	O60262	6.07302405588427	1.8038566780280063		2.820093136769233
1066134	MARCKS		Carlyle 2017	human	cortex	adult		123V1C	29.661	LFQintensity	MARCKS	P26645	3.9755706880147184	1.3801683071130866		2.3964047658543137
1066135	GNG7		Carlyle 2017	human	cortex	adult		135V1C	7.522	LFQintensity	GNG7	O60262	5.348387976152548	1.6767952026353894		2.693031661376616
1066136	GNG7		Carlyle 2017	human	striatum	adult		135STR	7.522	LFQintensity	GNG7	O60262	10.522051291790282	2.3534731780154456		3.3697096367566735
1066137	GNG7		Carlyle 2017	human	cortex	adult		136V1C	7.522	LFQintensity	GNG7	O60262	0.2992204744676052	-1.2065746045158523		-0.19033814577462532
1066138	GNG7		Carlyle 2017	human	cortex	child		139DFC	7.522	LFQintensity	GNG7	O60262	1.7841255057677845	0.5789283824500139		1.5951648411912407
1066139	GNG7		Carlyle 2017	human	hippocampus	child		139HIP	7.522	LFQintensity	GNG7	O60262	2.3000700126788702	0.8329395627669685		1.8491760215081952
1066140	GNG7		Carlyle 2017	human	thalamus	child		139MD	7.522	LFQintensity	GNG7	O60262	4.201638421216433	1.4354745495096144		2.4517110082508413
1066141	GNG7		Carlyle 2017	human	striatum	child		139STR	7.522	LFQintensity	GNG7	O60262	9.076198170562883	2.205655401249837		3.2218918599910644
1066142	MARCKS		Carlyle 2017	human	hippocampus	adult		123HIP	29.661	LFQintensity	MARCKS	P26645	5.7574800258478405	1.750499883466189		2.7667363422074165
1066143	GNG7		Carlyle 2017	human	cortex	child		139V1C	7.522	LFQintensity	GNG7	O60262	2.5608485725158485	0.9403386772052248		1.956575135946452
1066144	GNG7		Carlyle 2017	human	cerebellum	child		139CBC	7.522	LFQintensity	GNG7	O60262	1.4726666297480195	0.3870747912605666		1.4033112500017937
1066145	GNG7		Carlyle 2017	human	thalamus	adult		135MD	7.522	LFQintensity	GNG7	O60262	8.03394151100119	2.083675255726521		3.0999117144677477
1066146	MARCKS		Carlyle 2017	human	amygdala	adult		126AMY	29.661	LFQintensity	MARCKS	P26645	12.231794111503506	2.5040386365282274		3.5202750952694544
1066147	MARCKS		Carlyle 2017	human	striatum	child		122STR	29.661	LFQintensity	MARCKS	P26645	4.573494634660519	1.52027760297716		2.5365140617183872
1066148	MARCKS		Carlyle 2017	human	cerebellum	adult		127CBC	29.661	LFQintensity	MARCKS	P26645	8.267914909175818	2.1123823501816354		3.1286188089228624
1066149	MARCKS		Carlyle 2017	human	cortex	adult		126V1C	29.661	LFQintensity	MARCKS	P26645	2.879122167939412	1.0574854448872248		2.073721903628452
1066150	MARCKS		Carlyle 2017	human	striatum	adult		126STR	29.661	LFQintensity	MARCKS	P26645	5.100753098683464	1.6293881952371916		2.6456246539784187
1066151	MARCKS		Carlyle 2017	human	thalamus	adult		126MD	29.661	LFQintensity	MARCKS	P26645	6.899571775191633	1.9314593481108848		2.9476958068521117
1066152	GNG7		Carlyle 2017	human	cerebellum	child		141CBC	7.522	LFQintensity	GNG7	O60262	4.3241118877724105	1.4642067754302532		2.48044323417148
1066153	MARCKS		Carlyle 2017	human	striatum	adult		127STR	29.661	LFQintensity	MARCKS	P26645	2.0700231642044424	0.7275597976515942		1.743796256392821
1066154	SF3B1		Carlyle 2017	human	hippocampus	adult		123HIP	145.816	LFQintensity	SF3B1	Q99NB9	0.0054338975445169255	-5.215098622679667		-4.19886216393844
1066155	SF3B1		Carlyle 2017	human	amygdala	adult		123AMY	145.816	LFQintensity	SF3B1	Q99NB9	0.025664739960302715	-3.662637215095905		-2.6464007563546783
1066156	GNG7		Carlyle 2017	human	thalamus	adult		136MD	7.522	LFQintensity	GNG7	O60262	5.26638548381612	1.661344260790722		2.677580719531949
1066157	GNG7		Carlyle 2017	human	striatum	adult		136STR	7.522	LFQintensity	GNG7	O60262	9.733057571109038	2.2755280884694025		3.2917645472106294
1066158	CACNA1E		Carlyle 2017	human	cerebellum	adult		135CBC	261.731	LFQintensity	CACNA1E	Q15878	0.001523300856178512	-6.4868756827666925		-5.4706392240254615
1066159	MARCKS		Carlyle 2017	human	cortex	adult		123DFC	29.661	LFQintensity	MARCKS	P26645	4.350504143841943	1.4702917335213492		2.4865281922625755
1066160	MARCKS		Carlyle 2017	human	cerebellum	adult		123CBC	29.661	LFQintensity	MARCKS	P26645	12.910334784615175	2.5580281367155924		3.57426459545682
1066161	MARCKS		Carlyle 2017	human	amygdala	adult		123AMY	29.661	LFQintensity	MARCKS	P26645	7.17327739319184	1.970362648248204		2.9865991069894307
1066162	MARCKS		Carlyle 2017	human	cortex	child		122V1C	29.661	LFQintensity	MARCKS	P26645	5.322042158452237	1.6718570940671955		2.6880935528084224
1066163	PLCD1		Carlyle 2017	human	striatum	adult		127STR	85.665	LFQintensity	PLCD1	P51178	0.17612860812705325	-1.736540822801076		-0.7203043640598492
1066164	SF3B1		Carlyle 2017	human	cortex	adult		123DFC	145.816	LFQintensity	SF3B1	Q99NB9	0.033042115315542735	-3.4099723095112204		-2.393735850769993
1066165	PLCD1		Carlyle 2017	human	cortex	adult		127V1C	85.665	LFQintensity	PLCD1	P51178	0.27838886541209845	-1.2787363462494985		-0.26249988750827136
1066166	PLCD1		Carlyle 2017	human	cerebellum	adult		135CBC	85.665	LFQintensity	PLCD1	P51178	0.28121490410537603	-1.2686361186529609		-0.2523996599117337
1066167	CACNA1E		Carlyle 2017	human	amygdala	adult		135AMY	261.731	LFQintensity	CACNA1E	Q15878	0.002286052951024277	-6.080928550700056		-5.064692091958829
1066168	MARCKS		Carlyle 2017	human	striatum	adult		123STR	29.661	LFQintensity	MARCKS	P26645	3.6723492201896266	1.3008315717736694		2.3170680305148963
1066169	CACNA1E		Carlyle 2017	human	cortex	adult		127V1C	261.731	LFQintensity	CACNA1E	Q15878	0.000389917686584574	-7.849574901156441		-6.833338442415212
1066170	CACNA1E		Carlyle 2017	human	striatum	adult		127STR	261.731	LFQintensity	CACNA1E	Q15878	0.010271683614836527	-4.578364333245204		-3.5621278745039766
1066171	CACNA1E		Carlyle 2017	human	thalamus	adult		127MD	261.731	LFQintensity	CACNA1E	Q15878	0.0004006748904255439	-7.822360206559324		-6.8061237478180985
1066172	SF3B1		Carlyle 2017	human	cortex	child		122V1C	145.816	LFQintensity	SF3B1	Q99NB9	0.029734257456426605	-3.515455448174176		-2.4992189894329493
1066173	CACNA1E		Carlyle 2017	human	cortex	adult		135DFC	261.731	LFQintensity	CACNA1E	Q15878	0.0015563506431140804	-6.46541152956818		-5.4491750708269535
1066174	PLCD1		Carlyle 2017	human	amygdala	adult		135AMY	85.665	LFQintensity	PLCD1	P51178	0.1451667635681942	-1.9298721038387787		-0.9136356450975518
1066175	SF3B1		Carlyle 2017	human	cerebellum	adult		126CBC	145.816	LFQintensity	SF3B1	Q99NB9	0.17864052933538108	-1.7223797083143366		-0.7061432495731097
1066176	CACNA1E		Carlyle 2017	human	cortex	adult		145DFC	261.731	LFQintensity	CACNA1E	Q15878	0.011389143171130923	-4.475094730767888		-3.4588582720266627
1066177	CACNA1E		Carlyle 2017	human	hippocampus	adult		145HIP	261.731	LFQintensity	CACNA1E	Q15878	0.0013254255236532385	-6.6260217211745776		-5.609785262433351
1066178	SF3B1		Carlyle 2017	human	thalamus	adult		126MD	145.816	LFQintensity	SF3B1	Q99NB9	0.01569181853323135	-4.154615814987235		-3.1383793562460083
1066179	SF3B1		Carlyle 2017	human	hippocampus	adult		126HIP	145.816	LFQintensity	SF3B1	Q99NB9	0.01753600300049122	-4.043499197111892		-3.0272627383706654
1066180	CACNA1E		Carlyle 2017	human	cortex	child		139DFC	261.731	LFQintensity	CACNA1E	Q15878	0.0062287344615718	-5.078582103002026		-4.0623456442608
1066181	SF3B1		Carlyle 2017	human	cerebellum	adult		123CBC	145.816	LFQintensity	SF3B1	Q99NB9	0.1721063057248524	-1.7596429365471262		-0.7434064778058993
1066182	SF3B1		Carlyle 2017	human	cortex	adult		126DFC	145.816	LFQintensity	SF3B1	Q99NB9	0.032923581149288166	-3.413566125697037		-2.39732966695581
1066183	CACNA1E		Carlyle 2017	human	hippocampus	adult		135HIP	261.731	LFQintensity	CACNA1E	Q15878	0.007043033773289449	-4.955716267931561		-3.9394798091903342
1066184	CACNA1E		Carlyle 2017	human	striatum	adult		135STR	261.731	LFQintensity	CACNA1E	Q15878	0.013028621517510249	-4.340606686418813		-3.3243702276775857
1066185	SF3B1		Carlyle 2017	human	striatum	child		122STR	145.816	LFQintensity	SF3B1	Q99NB9	0.01405920115456178	-4.264478211101257		-3.24824175236003
1066186	SF3B1		Carlyle 2017	human	striatum	adult		126STR	145.816	LFQintensity	SF3B1	Q99NB9	0.005236126268638621	-5.252173315748057		-4.235936857006831
1066187	CACNA1E		Carlyle 2017	human	striatum	child		139STR	261.731	LFQintensity	CACNA1E	Q15878	0.005878538807249057	-5.13644705012191		-4.120210591380683
1066188	CACNA1E		Carlyle 2017	human	hippocampus	child		139HIP	261.731	LFQintensity	CACNA1E	Q15878	0.005820281136503371	-5.146406713164322		-4.1301702544230965
1066189	CACNA1E		Carlyle 2017	human	cerebellum	child		139CBC	261.731	LFQintensity	CACNA1E	Q15878	0.0016465685417302587	-6.409061828268326		-5.392825369527099
1066190	CACNA1E		Carlyle 2017	human	striatum	adult		136STR	261.731	LFQintensity	CACNA1E	Q15878	0.033704597747113575	-3.390121019264684		-2.373884560523456
1066191	CACNA1E		Carlyle 2017	human	thalamus	adult		135MD	261.731	LFQintensity	CACNA1E	Q15878	0.001447804374007751	-6.537707094968928		-5.521470636227701
1066192	CACNA1E		Carlyle 2017	human	cortex	adult		136V1C	261.731	LFQintensity	CACNA1E	Q15878	9.313539163231032e-05	-9.281456299492065		-8.265219840750838
1066193	CACNA1E		Carlyle 2017	human	thalamus	adult		136MD	261.731	LFQintensity	CACNA1E	Q15878	0.0013567239668616086	-6.602682333071733		-5.586445874330504
1066194	CACNA1E		Carlyle 2017	human	hippocampus	adult		136HIP	261.731	LFQintensity	CACNA1E	Q15878	0.0012167976329775967	-6.711532762305768		-5.6952963035645405
1066195	CACNA1E		Carlyle 2017	human	cortex	adult		136DFC	261.731	LFQintensity	CACNA1E	Q15878	0.012593827690148192	-4.374548450909439		-3.358311992168212
1066196	CACNA1E		Carlyle 2017	human	thalamus	child		139MD	261.731	LFQintensity	CACNA1E	Q15878	0.0004242939374140365	-7.765084094300129		-6.748847635558902
1066197	CACNA1E		Carlyle 2017	human	cerebellum	adult		136CBC	261.731	LFQintensity	CACNA1E	Q15878	0.0015172090852087722	-6.490882760025637		-5.474646301284411
1066198	SF3B1		Carlyle 2017	human	cortex	adult		126V1C	145.816	LFQintensity	SF3B1	Q99NB9	0.012218214217270608	-4.404827471983838		-3.388591013242612
1066199	SF3B1		Carlyle 2017	human	cortex	adult		136DFC	145.816	LFQintensity	SF3B1	Q99NB9	0.042696854759861694	-3.1536300204801493		-2.1373935617389224
1066200	SORBS1		Carlyle 2017	human	cortex	adult		136DFC	4.107	LFQintensity	SORBS1	P84109	2.8360429570661987	1.0424097556165897		2.0586462143578164
1066201	SF3B1		Carlyle 2017	human	amygdala	adult		126AMY	145.816	LFQintensity	SF3B1	Q99NB9	0.008161183318101261	-4.80836610604651		-3.792129647305283
1066202	SF3B1		Carlyle 2017	human	striatum	adult		136STR	145.816	LFQintensity	SF3B1	Q99NB9	0.005173343317992467	-5.2642361228727195		-4.247999664131493
1066203	SF3B1		Carlyle 2017	human	cortex	adult		136V1C	145.816	LFQintensity	SF3B1	Q99NB9	0.002786369776781583	-5.883015685661813		-4.866779226920585
1066204	SF3B1		Carlyle 2017	human	cerebellum	child		139CBC	145.816	LFQintensity	SF3B1	Q99NB9	0.7128732049393821	-0.3384517075666341		0.6777847511745927
1066205	SF3B1		Carlyle 2017	human	cortex	child		139DFC	145.816	LFQintensity	SF3B1	Q99NB9	0.056239999690187774	-2.87812703698848		-1.8618905782472528
1066206	SF3B1		Carlyle 2017	human	hippocampus	child		139HIP	145.816	LFQintensity	SF3B1	Q99NB9	0.009622174167290198	-4.643685034923965		-3.6274485761827377
1066207	SF3B1		Carlyle 2017	human	thalamus	child		139MD	145.816	LFQintensity	SF3B1	Q99NB9	0.008571387089471994	-4.759325705388661		-3.7430892466474335
1066208	SF3B1		Carlyle 2017	human	cerebellum	adult		136CBC	145.816	LFQintensity	SF3B1	Q99NB9	0.17793771923312446	-1.726321681865261		-0.7100852231240341
1066209	SF3B1		Carlyle 2017	human	thalamus	adult		136MD	145.816	LFQintensity	SF3B1	Q99NB9	0.005078354741374539	-5.282767939657061		-4.266531480915834
1066210	SF3B1		Carlyle 2017	human	cortex	child		139V1C	145.816	LFQintensity	SF3B1	Q99NB9	0.03324008562589217	-3.403998733008672		-2.3877622742674447
1066211	SF3B1		Carlyle 2017	human	cerebellum	child		141CBC	145.816	LFQintensity	SF3B1	Q99NB9	0.23601402386350184	-1.443864052571581		-0.427627593830354
1066212	SF3B1		Carlyle 2017	human	cortex	child		141DFC	145.816	LFQintensity	SF3B1	Q99NB9	0.01361210232416982	-4.296796005168543		-3.2805595464273147
1066213	SF3B1		Carlyle 2017	human	hippocampus	child		141HIP	145.816	LFQintensity	SF3B1	Q99NB9	0.0061475185810605385	-5.091706761339164		-4.075470302597937
1066214	SF3B1		Carlyle 2017	human	thalamus	child		141MD	145.816	LFQintensity	SF3B1	Q99NB9	0.01383281425523766	-4.280711664835386		-3.264475206094159
1066215	SF3B1		Carlyle 2017	human	striatum	child		141STR	145.816	LFQintensity	SF3B1	Q99NB9	0.00899408836974389	-4.711187765271184		-3.694951306529957
1066216	CACNA1E		Carlyle 2017	human	hippocampus	adult		127HIP	261.731	LFQintensity	CACNA1E	Q15878	0.008970256149084766	-4.713841047122412		-3.6976045883811848
1066217	SF3B1		Carlyle 2017	human	hippocampus	adult		136HIP	145.816	LFQintensity	SF3B1	Q99NB9	0.017372891699946894	-4.052844235903948		-3.0366077771627213
1066218	SF3B1		Carlyle 2017	human	striatum	child		139STR	145.816	LFQintensity	SF3B1	Q99NB9	0.01882844072652049	-3.9723867476802126		-2.9561502889389857
1066219	CACNA1E		Carlyle 2017	human	amygdala	adult		136AMY	261.731	LFQintensity	CACNA1E	Q15878	0.0019147299569249067	-6.2581786809536535		-5.241942222212426
1066220	CACNA1E		Carlyle 2017	human	cortex	adult		135V1C	261.731	LFQintensity	CACNA1E	Q15878	0.0014127364400880167	-6.562226717739269		-5.545990258998042
1066221	SF3B1		Carlyle 2017	human	cerebellum	adult		127CBC	145.816	LFQintensity	SF3B1	Q99NB9	0.131898104461616	-2.025725590388546		-1.0094891316473191
1066222	SF3B1		Carlyle 2017	human	thalamus	adult		127MD	145.816	LFQintensity	SF3B1	Q99NB9	0.01917914912669787	-3.9539315730396782		-2.937695114298451
1066223	SF3B1		Carlyle 2017	human	cortex	adult		135V1C	145.816	LFQintensity	SF3B1	Q99NB9	0.024357137410432786	-3.7149303549324992		-2.6986938961912723
1066224	SF3B1		Carlyle 2017	human	striatum	adult		127STR	145.816	LFQintensity	SF3B1	Q99NB9	0.015967679706261142	-4.137188618089834		-3.1209521593486063
1066225	SF3B1		Carlyle 2017	human	cortex	adult		127V1C	145.816	LFQintensity	SF3B1	Q99NB9	0.020213542474023745	-3.901402479699617		-2.88516602095839
1066226	SF3B1		Carlyle 2017	human	amygdala	adult		135AMY	145.816	LFQintensity	SF3B1	Q99NB9	0.008556926925763965	-4.761014157285387		-3.74477769854416
1066227	SF3B1		Carlyle 2017	human	cerebellum	adult		135CBC	145.816	LFQintensity	SF3B1	Q99NB9	0.16201563159912769	-1.820062457052104		-0.8038259983108771
1066228	SF3B1		Carlyle 2017	human	cortex	adult		135DFC	145.816	LFQintensity	SF3B1	Q99NB9	0.025848997260667902	-3.6554834694699054		-2.6392470107286803
1066229	SF3B1		Carlyle 2017	human	hippocampus	adult		135HIP	145.816	LFQintensity	SF3B1	Q99NB9	0.005167794715336398	-5.265309235555415		-4.249072776814188
1066230	CACNA1E		Carlyle 2017	human	amygdala	adult		145AMY	261.731	LFQintensity	CACNA1E	Q15878	0.001928163529223556	-6.251187268328621		-5.234950809587393
1066231	SF3B1		Carlyle 2017	human	thalamus	adult		135MD	145.816	LFQintensity	SF3B1	Q99NB9	0.005419277898018471	-5.217792701554258		-4.20155624281303
1066232	SF3B1		Carlyle 2017	human	amygdala	adult		136AMY	145.816	LFQintensity	SF3B1	Q99NB9	0.016001370841614043	-4.135080882811594		-3.1188444240703665
1066233	CACNA1E		Carlyle 2017	human	cerebellum	adult		145CBC	261.731	LFQintensity	CACNA1E	Q15878	0.001446799041449886	-6.538401720417732		-5.522165261676506
1066234	SF3B1		Carlyle 2017	human	thalamus	child		122MD	145.816	LFQintensity	SF3B1	Q99NB9	0.0185704117981316	-3.986185728412043		-2.9699492696708165
1066235	GNG7		Carlyle 2017	human	cortex	child		118V1C	7.522	LFQintensity	GNG7	O60262	5.647246056058675	1.7311680026223704		2.747404461363597
1066236	SF3B1		Carlyle 2017	human	hippocampus	child		122HIP	145.816	LFQintensity	SF3B1	Q99NB9	0.009315868900160285	-4.676035999605189		-3.6597995408639616
1066237	SF3B1		Carlyle 2017	human	cerebellum	child		122CBC	145.816	LFQintensity	SF3B1	Q99NB9	0.3749945060985373	-0.9808439035229448		0.03539255521828188
1066238	CACNA1E		Carlyle 2017	human	striatum	adult		145STR	261.731	LFQintensity	CACNA1E	Q15878	0.0013920454352682765	-6.576981077323658		-5.560744618582431
1066239	CACNA1E		Carlyle 2017	human	thalamus	adult		145MD	261.731	LFQintensity	CACNA1E	Q15878	0.0013947206749764106	-6.5750611167499295		-5.558824658008703
1066240	SF3B1		Carlyle 2017	human	striatum	adult		135STR	145.816	LFQintensity	SF3B1	Q99NB9	0.00525978533528896	-5.247665063846869		-4.2314286051056405
1066241	CACNA1E		Carlyle 2017	human	cortex	child		143V1C	261.731	LFQintensity	CACNA1E	Q15878	0.006114522159850533	-5.0970886551938115		-4.080852196452584
1066242	PLCD1		Carlyle 2017	human	cerebellum	adult		136CBC	85.665	LFQintensity	PLCD1	P51178	0.3661516008860176	-1.0047078212709946		0.01152863747023236
1066243	PLCD1		Carlyle 2017	human	thalamus	child		139MD	85.665	LFQintensity	PLCD1	P51178	0.07319883173306464	-2.614575818073043		-1.5983393593318158
1066244	SF3B1		Carlyle 2017	human	cortex	adult		127DFC	145.816	LFQintensity	SF3B1	Q99NB9	0.009091170420855015	-4.700451619911531		-3.684215161170304
1066245	SF3B1		Carlyle 2017	human	hippocampus	adult		127HIP	145.816	LFQintensity	SF3B1	Q99NB9	0.010602400300673763	-4.5466748600387765		-3.5304384012975496
1066246	PLCD1		Carlyle 2017	human	striatum	child		139STR	85.665	LFQintensity	PLCD1	P51178	0.13700023868657882	-1.9877726109177285		-0.9715361521765014
1066247	CACNA1E		Carlyle 2017	human	thalamus	child		143MD	261.731	LFQintensity	CACNA1E	Q15878	0.00041346133184606756	-7.790946562151213		-6.774710103409983
1066248	PLCD1		Carlyle 2017	human	cerebellum	child		141CBC	85.665	LFQintensity	PLCD1	P51178	0.2094660163105836	-1.5631937660925843		-0.5469573073513574
1066249	PLCD1		Carlyle 2017	human	cortex	child		141DFC	85.665	LFQintensity	PLCD1	P51178	0.118280004761461	-2.1347005437420195		-1.1184640850007923
1066250	PLCD1		Carlyle 2017	human	hippocampus	child		141HIP	85.665	LFQintensity	PLCD1	P51178	0.1010029255434176	-2.292605796783965		-1.2763693380427386
1066251	PLCD1		Carlyle 2017	human	thalamus	child		141MD	85.665	LFQintensity	PLCD1	P51178	0.14682097685944198	-1.9185412788722285		-0.9023048201310012
1066252	PLCD1		Carlyle 2017	human	striatum	child		141STR	85.665	LFQintensity	PLCD1	P51178	0.0615459714760173	-2.7879708797363114		-1.7717344209950845
1066253	CACNA1E		Carlyle 2017	human	striatum	child		143STR	261.731	LFQintensity	CACNA1E	Q15878	0.009043938946212995	-4.705660475339643		-3.689424016598416
1066254	PLCD1		Carlyle 2017	human	cortex	child		141V1C	85.665	LFQintensity	PLCD1	P51178	0.19901214951947155	-1.6143894032596289		-0.5981529445184017
1066255	PLCD1		Carlyle 2017	human	hippocampus	child		139HIP	85.665	LFQintensity	PLCD1	P51178	0.12336628518263584	-2.09259742054093		-1.0763609617997032
1066256	PLCD1		Carlyle 2017	human	cortex	child		139V1C	85.665	LFQintensity	PLCD1	P51178	0.06252684127424896	-2.772159354043516		-1.7559228953022892
1066257	PLCD1		Carlyle 2017	human	cortex	adult		135DFC	85.665	LFQintensity	PLCD1	P51178	0.24914227361648725	-1.3897311657069271		-0.3734947069657002
1066258	PLCD1		Carlyle 2017	human	hippocampus	adult		135HIP	85.665	LFQintensity	PLCD1	P51178	0.20828217761602585	-1.5688614955086306		-0.5526250367674037
1066259	PLCD1		Carlyle 2017	human	thalamus	adult		135MD	85.665	LFQintensity	PLCD1	P51178	0.22457496118763806	-1.4935457246927166		-0.4773092659514897
1066260	PLCD1		Carlyle 2017	human	striatum	adult		135STR	85.665	LFQintensity	PLCD1	P51178	0.14937265449732856	-1.901311058529576		-0.8850745997883487
1066261	PLCD1		Carlyle 2017	human	cortex	adult		135V1C	85.665	LFQintensity	PLCD1	P51178	0.2495257291743691	-1.388193246164006		-0.3719567874227789
1066262	PLCD1		Carlyle 2017	human	amygdala	adult		136AMY	85.665	LFQintensity	PLCD1	P51178	0.2114314594346544	-1.5538544018843492		-0.5376179431431223
1066263	MARCKS		Carlyle 2017	human	hippocampus	adult		126HIP	29.661	LFQintensity	MARCKS	P26645	5.681341297576513	1.7371873487949958		2.7534238075362225
1066264	MARCKS		Carlyle 2017	human	cortex	adult		126DFC	29.661	LFQintensity	MARCKS	P26645	4.335152208212537	1.4667567210838253		2.482993179825052
1066265	MARCKS		Carlyle 2017	human	cerebellum	adult		126CBC	29.661	LFQintensity	MARCKS	P26645	16.916010741589382	2.828260554605866		3.844497013347093
1066266	PLCD1		Carlyle 2017	human	hippocampus	adult		136HIP	85.665	LFQintensity	PLCD1	P51178	0.1584332605033363	-1.842421843718988		-0.8261853849777607
1066267	CACNA1E		Carlyle 2017	human	striatum	child		141STR	261.731	LFQintensity	CACNA1E	Q15878	0.008000381707597919	-4.828266024990811		-3.812029566249584
1066268	SF3B1		Carlyle 2017	human	hippocampus	child		118HIP	145.816	LFQintensity	SF3B1	Q99NB9	0.012792566314238966	-4.35889103346114		-3.342654574719913
1066269	SF3B1		Carlyle 2017	human	amygdala	child		122AMY	145.816	LFQintensity	SF3B1	Q99NB9	0.007379949379328686	-4.908988499562836		-3.8927520408216076
1066270	CACNA1E		Carlyle 2017	human	cerebellum	child		141CBC	261.731	LFQintensity	CACNA1E	Q15878	0.00045949927225698837	-7.685373199941303		-6.669136741200076
1066271	PLCD1		Carlyle 2017	human	cerebellum	child		139CBC	85.665	LFQintensity	PLCD1	P51178	0.13672052800339754	-1.98981637824986		-0.9735799195086328
1066272	PLCD1		Carlyle 2017	human	cortex	child		139DFC	85.665	LFQintensity	PLCD1	P51178	0.12097855137244275	-2.1121420104828226		-1.0959055517415957
1066273	PLCD1		Carlyle 2017	human	cortex	adult		136DFC	85.665	LFQintensity	PLCD1	P51178	0.13380485679375373	-2.0113728330398204		-0.9951363742985928
1066274	PLCD1		Carlyle 2017	human	cerebellum	child		143CBC	85.665	LFQintensity	PLCD1	P51178	0.3069434292384436	-1.1810918179562822		-0.16485535921505526
1066275	GNG7		Carlyle 2017	human	striatum	child		118STR	7.522	LFQintensity	GNG7	O60262	8.4855939938093	2.138369901399089		3.1546063601403165
1066276	PLCD1		Carlyle 2017	human	cortex	child		143DFC	85.665	LFQintensity	PLCD1	P51178	0.139450735466827	-1.9700438908685705		-0.9538074321273436
1066277	CACNA1E		Carlyle 2017	human	hippocampus	child		141HIP	261.731	LFQintensity	CACNA1E	Q15878	0.008246171789765744	-4.798006211811628		-3.7817697530704018
1066278	CACNA1E		Carlyle 2017	human	cortex	child		141DFC	261.731	LFQintensity	CACNA1E	Q15878	0.006443363501518837	-5.044704592363549		-4.028468133622321
1066279	CACNA1E		Carlyle 2017	human	cortex	child		139V1C	261.731	LFQintensity	CACNA1E	Q15878	0.009476388767556559	-4.658951966980459		-3.642715508239233
1066280	SF3B1		Carlyle 2017	human	amygdala	child		121AMY	145.816	LFQintensity	SF3B1	Q99NB9	0.01295117729858891	-4.346568583880806		-3.3303321251395794
1066281	SF3B1		Carlyle 2017	human	amygdala	child		118AMY	145.816	LFQintensity	SF3B1	Q99NB9	0.015930633340291118	-4.139511398142329		-3.1232749394011017
1066282	SF3B1		Carlyle 2017	human	cerebellum	child		118CBC	145.816	LFQintensity	SF3B1	Q99NB9	0.1807142491994353	-1.710838228934311		-0.694601770193084
1066283	CACNA1E		Carlyle 2017	human	thalamus	child		141MD	261.731	LFQintensity	CACNA1E	Q15878	0.0003953030852558583	-7.835857782845497		-6.819621324104272
1066284	SF3B1		Carlyle 2017	human	cortex	child		118DFC	145.816	LFQintensity	SF3B1	Q99NB9	0.019179912386157474	-3.9538917775165534		-2.9376553187753283
1066285	PLCD1		Carlyle 2017	human	hippocampus	child		143HIP	85.665	LFQintensity	PLCD1	P51178	0.244915404991448	-1.4068424138114517		-0.3906059550702248
1066286	SF3B1		Carlyle 2017	human	thalamus	child		118MD	145.816	LFQintensity	SF3B1	Q99NB9	0.009911201019077446	-4.614089745341957		-3.59785328660073
1066287	SF3B1		Carlyle 2017	human	cortex	child		122DFC	145.816	LFQintensity	SF3B1	Q99NB9	0.015084037303319519	-4.194118226550135		-3.177881767808908
1066288	CACNA1E		Carlyle 2017	human	hippocampus	child		143HIP	261.731	LFQintensity	CACNA1E	Q15878	0.012452407191016784	-4.38584132608482		-3.3696048673435928
1066289	PPP6R2		Carlyle 2017	human	thalamus	adult		136MD	104.942	LFQintensity	PPP6R2	O75170	0.04793949201920865	-3.0378156462104147		-2.021579187469188
1066290	PLCD1		Carlyle 2017	human	cortex	adult		136V1C	85.665	LFQintensity	PLCD1	P51178	0.016924076211677044	-4.079018042962804		-3.0627815842215766
1066291	PPP6R2		Carlyle 2017	human	thalamus	adult		135MD	104.942	LFQintensity	PPP6R2	O75170	0.005733875958377526	-5.1613635444062345		-4.145127085665008
1066292	CACNA1E		Carlyle 2017	human	cortex	child		141V1C	261.731	LFQintensity	CACNA1E	Q15878	0.005589818978886747	-5.186808375365097		-4.170571916623872
1066293	CACNA1E		Carlyle 2017	human	cerebellum	child		143CBC	261.731	LFQintensity	CACNA1E	Q15878	0.0004832801322308712	-7.634914088522521		-6.618677629781294
1066294	PLCD1		Carlyle 2017	human	thalamus	child		143MD	85.665	LFQintensity	PLCD1	P51178	0.14100782678175902	-1.958939881054052		-0.942703422312825
1066295	PLCD1		Carlyle 2017	human	striatum	child		143STR	85.665	LFQintensity	PLCD1	P51178	0.13451615598386502	-2.006070968314788		-0.9898345095735612
1066296	PLCD1		Carlyle 2017	human	cortex	child		143V1C	85.665	LFQintensity	PLCD1	P51178	0.1906392695112356	-1.6573722779696818		-0.6411358192284549
1066297	CACNA1E		Carlyle 2017	human	cortex	child		143DFC	261.731	LFQintensity	CACNA1E	Q15878	0.005581574831066297	-5.18828431461803		-4.172047855876803
1066298	PLCD1		Carlyle 2017	human	amygdala	adult		145AMY	85.665	LFQintensity	PLCD1	P51178	0.12764191819412965	-2.0585264495266817		-1.0422899907854557
1066299	PLCD1		Carlyle 2017	human	cortex	adult		145DFC	85.665	LFQintensity	PLCD1	P51178	0.16698860576592844	-1.7898296978396186		-0.7735932390983917
1066300	PLCD1		Carlyle 2017	human	hippocampus	adult		145HIP	85.665	LFQintensity	PLCD1	P51178	0.23631217293463225	-1.4426015813694688		-0.4263651226282419
1066301	PLCD1		Carlyle 2017	human	thalamus	adult		145MD	85.665	LFQintensity	PLCD1	P51178	0.26064849645054744	-1.3445825362460162		-0.3283460775047893
1066302	PLCD1		Carlyle 2017	human	striatum	adult		145STR	85.665	LFQintensity	PLCD1	P51178	0.07185489754929336	-2.6331065052548235		-1.616870046513596
1066303	PLCD1		Carlyle 2017	human	cortex	adult		145V1C	85.665	LFQintensity	PLCD1	P51178	0.185026036333742	-1.6872587268671806		-0.6710222681259537
1066304	PLCD1		Carlyle 2017	human	amygdala	child		173AMY	85.665	LFQintensity	PLCD1	P51178	0.20041125644897886	-1.6073837414438132		-0.5911472827025861
1066305	PLCD1		Carlyle 2017	human	amygdala	child		174AMY	85.665	LFQintensity	PLCD1	P51178	0.21641313131573844	-1.5305660530941658		-0.5143295943529391
1066306	PLCD1		Carlyle 2017	human	amygdala	adolescence		175AMY	85.665	LFQintensity	PLCD1	P51178	0.12854567893677485	-2.0514709597070384		-1.0352345009658117
1066307	PLCD1		Carlyle 2017	human	cerebellum	adult		145CBC	85.665	LFQintensity	PLCD1	P51178	0.33335978718365833	-1.098532930266096		-0.0822964715248693
1066308	SF3B1		Carlyle 2017	human	striatum	child		118STR	145.816	LFQintensity	SF3B1	Q99NB9	0.007042082111214609	-4.955851398105014		-3.9396149393637874
1066309	SF3B1		Carlyle 2017	human	cortex	child		118V1C	145.816	LFQintensity	SF3B1	Q99NB9	0.03578896776839437	-3.3301155959614364		-2.313879137220209
1066310	SF3B1		Carlyle 2017	human	amygdala	adolescence		119AMY	145.816	LFQintensity	SF3B1	Q99NB9	0.0115466018013497	-4.461364101637812		-3.445127642896584
1066311	ARFGEF1		Carlyle 2017	human	striatum	child		143STR	207.89	LFQintensity	ARFGEF1	D4A631	0.003528207806694856	-5.6469652404478605		-4.630728781706635
1066312	PPP6R2		Carlyle 2017	human	thalamus	child		118MD	104.942	LFQintensity	PPP6R2	O75170	0.04611432828815922	-3.076631568416821		-2.060395109675594
1066313	PPP6R2		Carlyle 2017	human	thalamus	child		122MD	104.942	LFQintensity	PPP6R2	O75170	0.02687880851747545	-3.61641709029639		-2.6001806315551628
1066314	PPP6R2		Carlyle 2017	human	striatum	child		118STR	104.942	LFQintensity	PPP6R2	O75170	0.019982148198113732	-3.9129159941182037		-2.8966795353769768
1066315	PPP6R2		Carlyle 2017	human	cortex	child		118V1C	104.942	LFQintensity	PPP6R2	O75170	0.07756796436912512	-2.5566007673256297		-1.5403643085844028
1066316	PPP6R2		Carlyle 2017	human	amygdala	adolescence		119AMY	104.942	LFQintensity	PPP6R2	O75170	0.011634687283227104	-4.45376435983643		-3.4375279010952027
1066317	PPP6R2		Carlyle 2017	human	amygdala	child		121AMY	104.942	LFQintensity	PPP6R2	O75170	0.06559831111600357	-2.7242053285463785		-1.7079688698051518
1066318	PPP6R2		Carlyle 2017	human	cortex	child		118DFC	104.942	LFQintensity	PPP6R2	O75170	0.06797536523471012	-2.688609915403964		-1.6723734566627373
1066319	ARFGEF1		Carlyle 2017	human	amygdala	adult		145AMY	207.89	LFQintensity	ARFGEF1	D4A631	0.0022101659382073482	-6.11468768110953		-5.0984512223683005
1066320	PPP6R2		Carlyle 2017	human	amygdala	child		122AMY	104.942	LFQintensity	PPP6R2	O75170	0.03200705305386324	-3.4417989925354453		-2.4255625337942184
1066321	PPP6R2		Carlyle 2017	human	hippocampus	child		122HIP	104.942	LFQintensity	PPP6R2	O75170	0.048865943457243384	-3.0186745779543456		-2.0024381192131187
1066322	PPP6R2		Carlyle 2017	human	striatum	child		122STR	104.942	LFQintensity	PPP6R2	O75170	0.07800300039271954	-2.5510079864590374		-1.5347715277178104
1066323	ARFGEF1		Carlyle 2017	human	thalamus	child		143MD	207.89	LFQintensity	ARFGEF1	D4A631	0.0034568184355944593	-5.667406640221897		-4.651170181480671
1066324	PPP6R2		Carlyle 2017	human	cortex	child		122V1C	104.942	LFQintensity	PPP6R2	O75170	0.04718911759123302	-3.053591972481332		-2.037355513740105
1066325	PPP6R2		Carlyle 2017	human	amygdala	adult		123AMY	104.942	LFQintensity	PPP6R2	O75170	0.008100614728946496	-4.815815327720903		-3.799578868979674
1066326	PPP6R2		Carlyle 2017	human	cerebellum	child		122CBC	104.942	LFQintensity	PPP6R2	O75170	0.012277984773412704	-4.399947476129686		-3.383711017388459
1066327	PPP6R2		Carlyle 2017	human	cerebellum	adult		123CBC	104.942	LFQintensity	PPP6R2	O75170	0.04584091863686825	-3.082578166705156		-2.066341707963929
1066328	PPP6R2		Carlyle 2017	human	cerebellum	child		118CBC	104.942	LFQintensity	PPP6R2	O75170	0.03451345499076558	-3.366406031242616		-2.3501695725013887
1066329	PPP6R2		Carlyle 2017	human	cortex	child		122DFC	104.942	LFQintensity	PPP6R2	O75170	0.1008187836636598	-2.294430594835463		-1.2781941360942355
1066330	PPP6R2		Carlyle 2017	human	hippocampus	adult		136HIP	104.942	LFQintensity	PPP6R2	O75170	0.033811172807808335	-3.3869639746708757		-2.370727515929648
1066331	PPP6R2		Carlyle 2017	human	cortex	adult		136DFC	104.942	LFQintensity	PPP6R2	O75170	0.050758003930333986	-2.980685960582629		-1.9644495018414023
1066332	PPP6R2		Carlyle 2017	human	cerebellum	adult		136CBC	104.942	LFQintensity	PPP6R2	O75170	0.030776723969133037	-3.480996589987241		-2.464760131246014
1066333	GNG7		Carlyle 2017	human	thalamus	child		118MD	7.522	LFQintensity	GNG7	O60262	6.828062708312934	1.9210409888843		2.937277447625527
1066334	GNG7		Carlyle 2017	human	hippocampus	child		118HIP	7.522	LFQintensity	GNG7	O60262	3.7970391571004285	1.334221593838162		2.350458052579389
1066335	PPP6R2		Carlyle 2017	human	hippocampus	child		118HIP	104.942	LFQintensity	PPP6R2	O75170	0.03509915494788575	-3.3495782243589485		-2.3333417656177216
1066336	ARFGEF1		Carlyle 2017	human	cortex	adult		145DFC	207.89	LFQintensity	ARFGEF1	D4A631	0.0017080118292731494	-6.372425257835791		-5.356188799094563
1066337	PPP6R2		Carlyle 2017	human	amygdala	child		118AMY	104.942	LFQintensity	PPP6R2	O75170	0.04082019121754856	-3.198578437203067		-2.18234197846184
1066338	ARFGEF1		Carlyle 2017	human	cerebellum	adult		145CBC	207.89	LFQintensity	ARFGEF1	D4A631	0.0016583997738673305	-6.401902133198639		-5.385665674457414
1066339	ARFGEF1		Carlyle 2017	human	hippocampus	adult		145HIP	207.89	LFQintensity	ARFGEF1	D4A631	0.0015192748444882458	-6.489522133955487		-5.4732856752142585
1066340	ARFGEF1		Carlyle 2017	human	thalamus	adult		145MD	207.89	LFQintensity	ARFGEF1	D4A631	0.0015987047169115005	-6.438561529530839		-5.422325070789611
1066341	ARFGEF1		Carlyle 2017	human	striatum	adult		145STR	207.89	LFQintensity	ARFGEF1	D4A631	0.0015956382116126269	-6.440481490104567		-5.4242450313633395
1066342	ARFGEF1		Carlyle 2017	human	cortex	adult		145V1C	207.89	LFQintensity	ARFGEF1	D4A631	0.0016293898850981243	-6.419549637853335		-5.403313179112106
1066343	ARFGEF1		Carlyle 2017	human	amygdala	child		173AMY	207.89	LFQintensity	ARFGEF1	D4A631	0.003548584120818674	-5.641206594258331		-4.6249701355171045
1066344	ARFGEF1		Carlyle 2017	human	amygdala	child		174AMY	207.89	LFQintensity	ARFGEF1	D4A631	0.004062344854350833	-5.505994921753783		-4.489758463012556
1066345	PPP6R2		Carlyle 2017	human	cortex	adult		123DFC	104.942	LFQintensity	PPP6R2	O75170	0.0499341539124744	-2.9970500632080093		-1.9808136044667823
1066346	ARFGEF1		Carlyle 2017	human	cortex	child		143V1C	207.89	LFQintensity	ARFGEF1	D4A631	0.0031258923208728182	-5.768035493874023		-4.751799035132796
1066347	PPP6R2		Carlyle 2017	human	hippocampus	adult		123HIP	104.942	LFQintensity	PPP6R2	O75170	0.04552471710511505	-3.089499867443456		-2.0732634087022284
1066348	PPP6R2		Carlyle 2017	human	striatum	adult		123STR	104.942	LFQintensity	PPP6R2	O75170	0.023306349708546455	-3.75902943585712		-2.7427929771158928
1066349	PPP6R2		Carlyle 2017	human	striatum	adult		135STR	104.942	LFQintensity	PPP6R2	O75170	0.04898556682316672	-3.0162295788904965		-1.9999931201492696
1066350	PPP6R2		Carlyle 2017	human	cortex	adult		135V1C	104.942	LFQintensity	PPP6R2	O75170	0.05006979035867377	-2.994337439613824		-1.978100980872596
1066351	PPP6R2		Carlyle 2017	human	amygdala	adult		136AMY	104.942	LFQintensity	PPP6R2	O75170	0.05116453552672055	-2.9727086524339916		-1.9564721936927647
1066352	PPP6R2		Carlyle 2017	human	cerebellum	child		139CBC	104.942	LFQintensity	PPP6R2	O75170	0.02285650200964844	-3.7785196502745504		-2.7622831915333235
1066353	ARFGEF1		Carlyle 2017	human	cortex	child		143DFC	207.89	LFQintensity	ARFGEF1	D4A631	0.0024917357133474585	-5.994775737714982		-4.978539278973756
1066354	ARFGEF1		Carlyle 2017	human	cortex	adult		126DFC	207.89	LFQintensity	ARFGEF1	D4A631	0.0016654650612464494	-6.3976508784872665		-5.3814144197460365
1066355	ARFGEF1		Carlyle 2017	human	amygdala	adult		126AMY	207.89	LFQintensity	ARFGEF1	D4A631	0.0024992092122601657	-5.991780912242088		-4.975544453500862
1066356	PPP6R2		Carlyle 2017	human	cortex	adult		127V1C	104.942	LFQintensity	PPP6R2	O75170	0.03558306193327037	-3.3358855427386462		-2.319649083997419
1066357	PPP6R2		Carlyle 2017	human	striatum	adult		127STR	104.942	LFQintensity	PPP6R2	O75170	0.014993458505559741	-4.200141272628376		-3.1839048138871493
1066358	PPP6R2		Carlyle 2017	human	thalamus	adult		127MD	104.942	LFQintensity	PPP6R2	O75170	0.016975068707160087	-4.076009557995636		-3.0597730992544103
1066359	PPP6R2		Carlyle 2017	human	cortex	adult		123V1C	104.942	LFQintensity	PPP6R2	O75170	0.004978970764457221	-5.302532083109321		-4.286295624368093
1066360	PPP6R2		Carlyle 2017	human	cortex	child		139DFC	104.942	LFQintensity	PPP6R2	O75170	0.0931155359140062	-2.373914235215926		-1.357677776474699
1066361	PPP6R2		Carlyle 2017	human	hippocampus	child		139HIP	104.942	LFQintensity	PPP6R2	O75170	0.2100811659205164	-1.5602613185548355		-0.5440248598136088
1066362	PPP6R2		Carlyle 2017	human	thalamus	child		139MD	104.942	LFQintensity	PPP6R2	O75170	0.12588847514007515	-2.072358881914748		-1.0561224231735211
1066363	PPP6R2		Carlyle 2017	human	striatum	child		139STR	104.942	LFQintensity	PPP6R2	O75170	0.05672256275913619	-2.8695832151425766		-1.8533467564013504
1066364	ARFGEF1		Carlyle 2017	human	striatum	adult		123STR	207.89	LFQintensity	ARFGEF1	D4A631	0.001604347072768575	-6.43503841341296		-5.418801954671731
1066365	PPP6R2		Carlyle 2017	human	striatum	adult		136STR	104.942	LFQintensity	PPP6R2	O75170	0.04446958296035767	-3.1129498525031085		-2.0967133937618816
1066366	PPP6R2		Carlyle 2017	human	cortex	adult		135DFC	104.942	LFQintensity	PPP6R2	O75170	0.02136780086834017	-3.845870122370832		-2.8296336636296053
1066367	PPP6R2		Carlyle 2017	human	cerebellum	adult		135CBC	104.942	LFQintensity	PPP6R2	O75170	0.04206013245718767	-3.168654959468898		-2.152418500727672
1066368	PPP6R2		Carlyle 2017	human	amygdala	adult		126AMY	104.942	LFQintensity	PPP6R2	O75170	0.008634953530743084	-4.751936948898488		-3.7357004901572597
1066369	PPP6R2		Carlyle 2017	human	hippocampus	adult		127HIP	104.942	LFQintensity	PPP6R2	O75170	0.03250522014833275	-3.4263545825957484		-2.410118123854521
1066370	PPP6R2		Carlyle 2017	human	cerebellum	adult		126CBC	104.942	LFQintensity	PPP6R2	O75170	0.04344838669887608	-3.136181558020464		-2.1199450992792364
1066371	PPP6R2		Carlyle 2017	human	cortex	adult		126DFC	104.942	LFQintensity	PPP6R2	O75170	0.057045095756607135	-2.86391317031996		-1.8476767115787327
1066372	PPP6R2		Carlyle 2017	human	hippocampus	adult		126HIP	104.942	LFQintensity	PPP6R2	O75170	0.03660785004303094	-3.3074925795227768		-2.2912561207815503
1066373	PPP6R2		Carlyle 2017	human	thalamus	adult		126MD	104.942	LFQintensity	PPP6R2	O75170	0.08686925597112566	-2.443351095601072		-1.4271146368598444
1066374	PPP6R2		Carlyle 2017	human	hippocampus	adult		135HIP	104.942	LFQintensity	PPP6R2	O75170	0.00546779376029644	-5.208880078407391		-4.192643619666167
1066375	PPP6R2		Carlyle 2017	human	striatum	adult		126STR	104.942	LFQintensity	PPP6R2	O75170	0.04957236882241061	-3.0043216806714126		-1.9880852219301857
1066376	ARFGEF1		Carlyle 2017	human	hippocampus	adult		123HIP	207.89	LFQintensity	ARFGEF1	D4A631	0.0016640291330809302	-6.398513428875245		-5.3822769701340185
1066377	ARFGEF1		Carlyle 2017	human	cerebellum	adult		123CBC	207.89	LFQintensity	ARFGEF1	D4A631	0.0017435369049732658	-6.351839524895494		-5.335603066154267
1066378	PLCD1		Carlyle 2017	human	striatum	adult		136STR	85.665	LFQintensity	PLCD1	P51178	0.13290749103096516	-2.0181019489299525		-1.0018654901887256
1066379	NAA15		Carlyle 2017	human	striatum	adult		136STR	101.272	LFQintensity	NAA15	Q9BXJ9	0.042208499621429016	-3.1651336653909405		-2.1488972066497136
1066380	PPP6R2		Carlyle 2017	human	cortex	adult		136V1C	104.942	LFQintensity	PPP6R2	O75170	0.003584039331650478	-5.6312648096968365		-4.615028350955608
1066381	PPP6R2		Carlyle 2017	human	amygdala	adult		135AMY	104.942	LFQintensity	PPP6R2	O75170	0.03123973621801577	-3.466064397771788		-2.4498279390305613
1066382	ARFGEF1		Carlyle 2017	human	cerebellum	child		143CBC	207.89	LFQintensity	ARFGEF1	D4A631	0.0005769887943747693	-7.457687712139089		-6.441451253397862
1066383	PPP6R2		Carlyle 2017	human	cortex	child		139V1C	104.942	LFQintensity	PPP6R2	O75170	0.0644578731943752	-2.741743397331297		-1.7255069385900703
1066384	ARFGEF1		Carlyle 2017	human	cortex	child		141V1C	207.89	LFQintensity	ARFGEF1	D4A631	0.0033737110841642183	-5.691741928588778		-4.6755054698475496
1066385	ARFGEF1		Carlyle 2017	human	thalamus	child		141MD	207.89	LFQintensity	ARFGEF1	D4A631	0.0035811904521076163	-5.632060005323202		-4.615823546581977
1066386	ARFGEF1		Carlyle 2017	human	cortex	adult		123DFC	207.89	LFQintensity	ARFGEF1	D4A631	0.061492676118550575	-2.7888371987643867		-1.7726007400231605
1066387	ENAH		Carlyle 2017	human	thalamus	child		118MD	66.51	LFQintensity	ENAH	Q8N8S7	0.03597185687703888	-3.3250183996701623		-2.308781940928935
1066388	ENAH		Carlyle 2017	human	cortex	child		118DFC	66.51	LFQintensity	ENAH	Q8N8S7	0.02080351642242746	-3.8726332477931376		-2.85639678905191
1066389	ENAH		Carlyle 2017	human	cerebellum	child		118CBC	66.51	LFQintensity	ENAH	Q8N8S7	0.005390823668871354	-5.223057091474294		-4.206820632733066
1066390	ENAH		Carlyle 2017	human	amygdala	child		118AMY	66.51	LFQintensity	ENAH	Q8N8S7	0.011427099946815927	-4.4717675563067685		-3.4555310975655407
1066391	ARFGEF1		Carlyle 2017	human	hippocampus	child		122HIP	207.89	LFQintensity	ARFGEF1	D4A631	0.0005019855340079143	-7.596939255405056		-6.580702796663829
1066392	ENAH		Carlyle 2017	human	striatum	child		118STR	66.51	LFQintensity	ENAH	Q8N8S7	0.0037055092906874577	-5.597934569306417		-4.581698110565188
1066393	ARFGEF1		Carlyle 2017	human	thalamus	child		122MD	207.89	LFQintensity	ARFGEF1	D4A631	0.004375441221656325	-5.431747913593342		-4.415511454852116
1066394	ARFGEF1		Carlyle 2017	human	cortex	child		122V1C	207.89	LFQintensity	ARFGEF1	D4A631	0.0005263428446492171	-7.549557761642202		-6.533321302900977
1066395	ARFGEF1		Carlyle 2017	human	amygdala	adult		123AMY	207.89	LFQintensity	ARFGEF1	D4A631	0.002344555866279372	-6.055659291064504		-5.039422832323275
1066396	ENAH		Carlyle 2017	human	hippocampus	child		118HIP	66.51	LFQintensity	ENAH	Q8N8S7	0.017745849086371425	-4.031603644697824		-3.0153671859565967
1066397	PPP6R2		Carlyle 2017	human	cortex	adult		126V1C	104.942	LFQintensity	PPP6R2	O75170	0.016945628940996053	-4.077745357999589		-3.0615088992583623
1066398	PPP6R2		Carlyle 2017	human	cerebellum	adult		127CBC	104.942	LFQintensity	PPP6R2	O75170	0.006645123831114128	-5.01387195175894		-3.9976354930177127
1066399	PPP6R2		Carlyle 2017	human	cortex	adult		127DFC	104.942	LFQintensity	PPP6R2	O75170	0.0359912185521128	-3.3244802993895486		-2.3082438406483217
1066400	ARFGEF1		Carlyle 2017	human	hippocampus	adult		136HIP	207.89	LFQintensity	ARFGEF1	D4A631	0.001394759646336306	-6.5750331750866735		-5.55879671634545
1066401	ENAH		Carlyle 2017	human	amygdala	child		121AMY	66.51	LFQintensity	ENAH	Q8N8S7	0.028957079478176568	-3.541940563298043		-2.5257041045568163
1066402	ENAH		Carlyle 2017	human	amygdala	child		122AMY	66.51	LFQintensity	ENAH	Q8N8S7	0.03037873038488645	-3.4940125738370127		-2.4777761150957858
1066403	ARFGEF1		Carlyle 2017	human	cortex	child		118DFC	207.89	LFQintensity	ARFGEF1	D4A631	0.0034314170400648533	-5.674781971905249		-4.658545513164022
1066404	ARFGEF1		Carlyle 2017	human	hippocampus	child		118HIP	207.89	LFQintensity	ARFGEF1	D4A631	0.0034686795809831627	-5.663981281653423		-4.6477448229121965
1066405	ARFGEF1		Carlyle 2017	human	thalamus	child		118MD	207.89	LFQintensity	ARFGEF1	D4A631	0.003181536159594686	-5.750391129775412		-4.734154671034187
1066406	ARFGEF1		Carlyle 2017	human	striatum	child		118STR	207.89	LFQintensity	ARFGEF1	D4A631	0.003020911080260805	-5.802196810886723		-4.785960352145494
1066407	ARFGEF1		Carlyle 2017	human	cortex	child		118V1C	207.89	LFQintensity	ARFGEF1	D4A631	0.004407803696023483	-5.424378741693163		-4.408142282951935
1066408	ARFGEF1		Carlyle 2017	human	striatum	adult		136STR	207.89	LFQintensity	ARFGEF1	D4A631	0.0015842392916030465	-6.447650929068298		-5.43141447032707
1066409	ENAH		Carlyle 2017	human	hippocampus	child		122HIP	66.51	LFQintensity	ENAH	Q8N8S7	0.02683192731312252	-3.618162782867292		-2.6019263241260653
1066410	ENAH		Carlyle 2017	human	cortex	child		122DFC	66.51	LFQintensity	ENAH	Q8N8S7	0.06388994696283723	-2.7505932545006884		-1.7343567957594614
1066411	ARFGEF1		Carlyle 2017	human	amygdala	adolescence		119AMY	207.89	LFQintensity	ARFGEF1	D4A631	0.0005425024184437056	-7.519318014598848		-6.503081555857621
1066412	ARFGEF1		Carlyle 2017	human	cortex	adult		136DFC	207.89	LFQintensity	ARFGEF1	D4A631	0.001639314190366824	-6.413477301211845		-5.3972408424706195
1066413	ARFGEF1		Carlyle 2017	human	amygdala	child		121AMY	207.89	LFQintensity	ARFGEF1	D4A631	0.004580088843605069	-5.38603688287714		-4.369800424135914
1066414	ARFGEF1		Carlyle 2017	human	amygdala	child		122AMY	207.89	LFQintensity	ARFGEF1	D4A631	0.0030634051554458324	-5.788228185818924		-4.7719917270776975
1066415	ARFGEF1		Carlyle 2017	human	cerebellum	child		122CBC	207.89	LFQintensity	ARFGEF1	D4A631	0.0006041017485640673	-7.411767916329367		-6.39553145758814
1066416	ARFGEF1		Carlyle 2017	human	cortex	child		122DFC	207.89	LFQintensity	ARFGEF1	D4A631	0.003807156826799912	-5.570872608104022		-4.5546361493627945
1066417	ENAH		Carlyle 2017	human	cerebellum	child		122CBC	66.51	LFQintensity	ENAH	Q8N8S7	0.005514781296446224	-5.200323283192421		-4.184086824451194
1066418	ENAH		Carlyle 2017	human	amygdala	adolescence		119AMY	66.51	LFQintensity	ENAH	Q8N8S7	0.00925397936771202	-4.682701618053303		-3.6664651593120765
1066419	ARFGEF1		Carlyle 2017	human	cortex	adult		126V1C	207.89	LFQintensity	ARFGEF1	D4A631	0.0006970335426254539	-7.2686770240783956		-6.252440565337169
1066420	ARFGEF1		Carlyle 2017	human	striatum	adult		126STR	207.89	LFQintensity	ARFGEF1	D4A631	0.0016034653918524707	-6.435588121943635		-5.419351663202408
1066421	ARFGEF1		Carlyle 2017	human	thalamus	adult		126MD	207.89	LFQintensity	ARFGEF1	D4A631	0.0016693574061167034	-6.395316513359357		-5.3790800546181305
1066422	ARFGEF1		Carlyle 2017	human	striatum	child		122STR	207.89	LFQintensity	ARFGEF1	D4A631	0.003953138848205418	-5.533245370517077		-4.517008911775849
1066423	ARFGEF1		Carlyle 2017	human	cortex	adult		123V1C	207.89	LFQintensity	ARFGEF1	D4A631	0.0014410604015184195	-6.5423760464529215		-5.526139587711695
1066424	ENAH		Carlyle 2017	human	cortex	child		118V1C	66.51	LFQintensity	ENAH	Q8N8S7	0.014725814626527048	-4.21815322829038		-3.2019167695491535
1066425	ARFGEF1		Carlyle 2017	human	cortex	child		141DFC	207.89	LFQintensity	ARFGEF1	D4A631	0.003077907567088773	-5.783505274201947		-4.767268815460722
1066426	ARFGEF1		Carlyle 2017	human	cortex	adult		136V1C	207.89	LFQintensity	ARFGEF1	D4A631	0.00010675685288489236	-9.144956712272974		-8.128720253531744
1066427	ARFGEF1		Carlyle 2017	human	cerebellum	child		139CBC	207.89	LFQintensity	ARFGEF1	D4A631	0.0006226450464988728	-7.3815339503433		-6.365297491602073
1066428	ARFGEF1		Carlyle 2017	human	cerebellum	adult		136CBC	207.89	LFQintensity	ARFGEF1	D4A631	0.044914314298607455	-3.102998731063224		-2.0867622723219967
1066429	ARFGEF1		Carlyle 2017	human	cortex	child		139DFC	207.89	LFQintensity	ARFGEF1	D4A631	0.00523953849581229	-5.251521857846134		-4.235285399104907
1066430	ARFGEF1		Carlyle 2017	human	thalamus	child		139MD	207.89	LFQintensity	ARFGEF1	D4A631	0.003988758533334834	-5.524275241023476		-4.5080387822822505
1066431	ARFGEF1		Carlyle 2017	human	striatum	child		139STR	207.89	LFQintensity	ARFGEF1	D4A631	0.003297420612780837	-5.7146147486343075		-4.698378289893078
1066432	ARFGEF1		Carlyle 2017	human	cortex	child		139V1C	207.89	LFQintensity	ARFGEF1	D4A631	0.000578223183263963	-7.455550633606514		-6.439314174865287
1066433	ARFGEF1		Carlyle 2017	human	cerebellum	child		141CBC	207.89	LFQintensity	ARFGEF1	D4A631	0.0025638458508946845	-5.966246862286923		-4.950010403545695
1066434	ARFGEF1		Carlyle 2017	human	hippocampus	child		141HIP	207.89	LFQintensity	ARFGEF1	D4A631	0.0018192682259874189	-6.309320932379996		-5.2930844736387686
1066435	ARFGEF1		Carlyle 2017	human	thalamus	adult		136MD	207.89	LFQintensity	ARFGEF1	D4A631	0.0015551508228737055	-6.466182745852637		-5.4499462871114135
1066436	ARFGEF1		Carlyle 2017	human	hippocampus	child		139HIP	207.89	LFQintensity	ARFGEF1	D4A631	0.003934855522272235	-5.53788111385487		-4.521644655113642
1066437	ARFGEF1		Carlyle 2017	human	amygdala	adult		136AMY	207.89	LFQintensity	ARFGEF1	D4A631	0.0021947676467901907	-6.121679093734561		-5.1054426349933335
1066438	ARFGEF1		Carlyle 2017	human	cortex	adult		135V1C	207.89	LFQintensity	ARFGEF1	D4A631	0.0016193553670233456	-6.425727130520178		-5.409490671778951
1066439	ARFGEF1		Carlyle 2017	human	striatum	adult		135STR	207.89	LFQintensity	ARFGEF1	D4A631	0.001610710536952307	-6.431079870042447		-5.414843411301218
1066440	ARFGEF1		Carlyle 2017	human	hippocampus	adult		126HIP	207.89	LFQintensity	ARFGEF1	D4A631	0.0015799774166265306	-6.450344725319757		-5.434108266578534
1066441	ARFGEF1		Carlyle 2017	human	cerebellum	adult		126CBC	207.89	LFQintensity	ARFGEF1	D4A631	0.0019020219407414624	-6.264837779309563		-5.248601320568335
1066442	RGS7		Carlyle 2017	human	cerebellum	child		143CBC	57.668	LFQintensity	RGS7	P49802	0.35821680831965	-1.0266168660576411		-0.010380407316413988
1066443	RGS7		Carlyle 2017	human	cortex	child		141V1C	57.668	LFQintensity	RGS7	P49802	0.6833176943143995	-0.3807953821488613		0.6354410765923655
1066444	ARFGEF1		Carlyle 2017	human	cerebellum	adult		127CBC	207.89	LFQintensity	ARFGEF1	D4A631	0.003423264189606368	-5.6771607416918375		-4.660924282950612
1066445	DAP3		Carlyle 2017	human	amygdala	adult		136AMY	45.566	LFQintensity	DAP3	P51398	0.008760639241961578	-4.73748640386956		-3.7212499451283327
1066446	DAP3		Carlyle 2017	human	cortex	adult		135V1C	45.566	LFQintensity	DAP3	P51398	0.04844939973417027	-3.0272353301097215		-2.0109988713684945
1066447	SF3B1		Carlyle 2017	human	cerebellum	child		143CBC	145.816	LFQintensity	SF3B1	Q99NB9	0.2284472307482346	-1.4764500329625692		-0.4602135742213422
1066448	ARFGEF1		Carlyle 2017	human	striatum	adult		127STR	207.89	LFQintensity	ARFGEF1	D4A631	0.003267394101599136	-5.723762522601158		-4.7075260638599286
1066449	ARFGEF1		Carlyle 2017	human	cortex	adult		127V1C	207.89	LFQintensity	ARFGEF1	D4A631	0.0032299126829731803	-5.735300175248213		-4.7190637165069855
1066450	ARFGEF1		Carlyle 2017	human	amygdala	adult		135AMY	207.89	LFQintensity	ARFGEF1	D4A631	0.0026203982643146664	-5.944428963480965		-4.928192504739737
1066451	ARFGEF1		Carlyle 2017	human	cerebellum	adult		135CBC	207.89	LFQintensity	ARFGEF1	D4A631	0.0017460903159617275	-6.350376095547599		-5.334139636806372
1066452	ARFGEF1		Carlyle 2017	human	cortex	adult		135DFC	207.89	LFQintensity	ARFGEF1	D4A631	0.0017839737798084996	-6.328911942349088		-5.312675483607864
1066453	DAP3		Carlyle 2017	human	cerebellum	adult		136CBC	45.566	LFQintensity	DAP3	P51398	0.006941825609438606	-4.970190482941544		-3.953954024200317
1066454	ARFGEF1		Carlyle 2017	human	hippocampus	adult		135HIP	207.89	LFQintensity	ARFGEF1	D4A631	0.0015825401361824762	-6.448724041750992		-5.432487583009767
1066455	ARFGEF1		Carlyle 2017	human	striatum	child		141STR	207.89	LFQintensity	ARFGEF1	D4A631	0.003646792502590837	-5.613907264142764		-4.5976708054015365
1066456	PPP6R2		Carlyle 2017	human	cerebellum	child		141CBC	104.942	LFQintensity	PPP6R2	O75170	0.020763399894626663	-3.8745634626760537		-2.8583270039348267
1066457	DAP3		Carlyle 2017	human	thalamus	adult		135MD	45.566	LFQintensity	DAP3	P51398	0.006624271881130525	-5.017014817884834		-4.000778359143608
1066458	PPP6R2		Carlyle 2017	human	hippocampus	child		141HIP	104.942	LFQintensity	PPP6R2	O75170	0.01478241827712745	-4.214316758637187		-3.19808029989596
1066459	MARCKS		Carlyle 2017	human	striatum	adult		135STR	29.661	LFQintensity	MARCKS	P26645	2.8922162284070128	1.0620230692771395		2.078259528018367
1066460	MARCKS		Carlyle 2017	human	thalamus	adult		135MD	29.661	LFQintensity	MARCKS	P26645	3.4834616971286936	1.2480265399140769		2.264262998655304
1066461	MARCKS		Carlyle 2017	human	hippocampus	adult		135HIP	29.661	LFQintensity	MARCKS	P26645	4.78661144263184	1.5658227378307867		2.582059196572014
1066462	DAP3		Carlyle 2017	human	cerebellum	adult		135CBC	45.566	LFQintensity	DAP3	P51398	0.006969697846783374	-4.966183405682598		-3.949946946941371
1066463	ARFGEF1		Carlyle 2017	human	thalamus	adult		135MD	207.89	LFQintensity	ARFGEF1	D4A631	0.0016595521407398953	-6.401207507749835		-5.384971049008608
1066464	DAP3		Carlyle 2017	human	cortex	adult		135DFC	45.566	LFQintensity	DAP3	P51398	0.007120913562252313	-4.944719252484087		-3.92848279374286
1066465	MARCKS		Carlyle 2017	human	striatum	adult		136STR	29.661	LFQintensity	MARCKS	P26645	3.923099278246623	1.3668819736231437		2.3831184323643706
1066466	MARCKS		Carlyle 2017	human	cerebellum	child		139CBC	29.661	LFQintensity	MARCKS	P26645	15.261919576614671	2.7253608093354518		3.7415972680766787
1066467	BCAT2		Carlyle 2017	human	cortex	child		122V1C	44.288	LFQintensity	BCAT2	O15382	0.02062337327940092	-3.881330221173672		-2.865093762432444
1066468	DAP3		Carlyle 2017	human	amygdala	child		118AMY	45.566	LFQintensity	DAP3	P51398	0.0020430994616300545	-6.193287280224952		-5.177050821483725
1066469	DAP3		Carlyle 2017	human	cortex	adult		136DFC	45.566	LFQintensity	DAP3	P51398	0.006543490035054702	-5.029284611346845		-4.013048152605618
1066470	MARCKS		Carlyle 2017	human	cortex	adult		135DFC	29.661	LFQintensity	MARCKS	P26645	3.3692351676466012	1.2146857653858978		2.2309222241271245
1066471	MARCKS		Carlyle 2017	human	cerebellum	adult		135CBC	29.661	LFQintensity	MARCKS	P26645	7.753933434190412	2.0482002545059834		3.0644367132472103
1066472	DAP3		Carlyle 2017	human	striatum	adult		135STR	45.566	LFQintensity	DAP3	P51398	0.022921418380163296	-3.7756835050990527		-2.759447046357826
1066473	MARCKS		Carlyle 2017	human	amygdala	adult		135AMY	29.661	LFQintensity	MARCKS	P26645	4.430602174051514	1.4885355057564078		2.5047719644976345
1066474	MARCKS		Carlyle 2017	human	amygdala	adult		136AMY	29.661	LFQintensity	MARCKS	P26645	6.9151311532759525	1.9337119314265128		2.949948390167741
1066475	MARCKS		Carlyle 2017	human	cortex	adult		136V1C	29.661	LFQintensity	MARCKS	P26645	0.3126561826279668	-1.162651150246818		-0.14641469150559105
1066476	MARCKS		Carlyle 2017	human	cortex	adult		136DFC	29.661	LFQintensity	MARCKS	P26645	3.918910494093093	1.3658136799908969		2.382050138732124
1066477	DAP3		Carlyle 2017	human	hippocampus	adult		127HIP	45.566	LFQintensity	DAP3	P51398	0.001986021647325897	-6.221621813455872		-5.205385354714647
1066478	MARCKS		Carlyle 2017	human	thalamus	child		139MD	29.661	LFQintensity	MARCKS	P26645	6.1377755158784675	1.8144623826839168		2.8306988414251446
1066479	MARCKS		Carlyle 2017	human	hippocampus	child		139HIP	29.661	LFQintensity	MARCKS	P26645	9.17723384650238	2.2167258353148123		3.2329622940560387
1066480	MARCKS		Carlyle 2017	human	cortex	child		139DFC	29.661	LFQintensity	MARCKS	P26645	8.41903862502793	2.1304956441853555		3.146732102926584
1066481	DAP3		Carlyle 2017	human	thalamus	adult		127MD	45.566	LFQintensity	DAP3	P51398	0.030465136955562837	-3.4911722997866854		-2.4749358410454585
1066482	MARCKS		Carlyle 2017	human	cerebellum	adult		136CBC	29.661	LFQintensity	MARCKS	P26645	12.032250566355193	2.4875905919869226		3.50382705072815
1066483	DAP3		Carlyle 2017	human	striatum	adult		127STR	45.566	LFQintensity	DAP3	P51398	0.04378313081860746	-3.1285066769133127		-2.112270218172086
1066484	DAP3		Carlyle 2017	human	amygdala	adult		135AMY	45.566	LFQintensity	DAP3	P51398	0.010459587326930192	-4.5602362736159625		-3.5439998148747365
1066485	DAP3		Carlyle 2017	human	cortex	adult		127DFC	45.566	LFQintensity	DAP3	P51398	0.032860022526956696	-3.4154984808298328		-2.399262022088606
1066486	DAP3		Carlyle 2017	human	cerebellum	child		118CBC	45.566	LFQintensity	DAP3	P51398	0.034844397158736634	-3.356862924894588		-2.340626466153361
1066487	DAP3		Carlyle 2017	human	hippocampus	adult		135HIP	45.566	LFQintensity	DAP3	P51398	0.054774010791471886	-2.9045394531530127		-1.8883029944117853
1066488	MARCKS		Carlyle 2017	human	thalamus	adult		136MD	29.661	LFQintensity	MARCKS	P26645	6.634378219200102	1.892264951139716		2.9085014098809427
1066489	DAP3		Carlyle 2017	human	cortex	child		143DFC	45.566	LFQintensity	DAP3	P51398	0.04139291416053843	-3.1846455683422		-2.1684091096009728
1066490	MARCKS		Carlyle 2017	human	cortex	adult		127V1C	29.661	LFQintensity	MARCKS	P26645	3.1555631816958067	1.1491669845626074		2.165403443303834
1066491	DAP3		Carlyle 2017	human	striatum	child		143STR	45.566	LFQintensity	DAP3	P51398	0.0429609835133414	-3.147462935343832		-2.1312264766026043
1066492	DAP3		Carlyle 2017	human	hippocampus	adult		136HIP	45.566	LFQintensity	DAP3	P51398	0.037838305683565165	-3.274433311605229		-2.258196852864002
1066493	DAP3		Carlyle 2017	human	thalamus	adult		136MD	45.566	LFQintensity	DAP3	P51398	0.0636938394890086	-2.753667432399407		-1.73743097365818
1066494	DAP3		Carlyle 2017	human	cortex	child		143V1C	45.566	LFQintensity	DAP3	P51398	0.049045830320194335	-3.0150001053468167		-1.9987636466055905
1066495	DAP3		Carlyle 2017	human	amygdala	adult		145AMY	45.566	LFQintensity	DAP3	P51398	0.008822103094978363	-4.730494991244528		-3.7142585325033015
1066496	DAP3		Carlyle 2017	human	cerebellum	adult		145CBC	45.566	LFQintensity	DAP3	P51398	0.14721604882667785	-1.915854051275263		-0.8996175925340362
1066497	DAP3		Carlyle 2017	human	cortex	adult		136V1C	45.566	LFQintensity	DAP3	P51398	0.004740778814926918	-5.3515538498254545		-4.335317391084226
1066498	DAP3		Carlyle 2017	human	cortex	adult		145DFC	45.566	LFQintensity	DAP3	P51398	0.006817703677721177	-4.9882325679707895		-3.9719961092295626
1066499	DAP3		Carlyle 2017	human	thalamus	adult		145MD	45.566	LFQintensity	DAP3	P51398	0.0063813931737908645	-5.0543688396658375		-4.03813238092461
1066500	DAP3		Carlyle 2017	human	striatum	adult		145STR	45.566	LFQintensity	DAP3	P51398	0.04748198182352281	-3.047404969936476		-2.031168511195249
1066501	DAP3		Carlyle 2017	human	hippocampus	child		143HIP	45.566	LFQintensity	DAP3	P51398	0.023325082561472383	-3.7582259926420303		-2.741989533900804
1066502	DAP3		Carlyle 2017	human	amygdala	child		173AMY	45.566	LFQintensity	DAP3	P51398	0.001957520169611961	-6.2360768263915		-5.2198403676502725
1066503	DAP3		Carlyle 2017	human	amygdala	child		174AMY	45.566	LFQintensity	DAP3	P51398	0.02720883326799074	-3.604213605901205		-2.5879771471599784
1066504	DAP3		Carlyle 2017	human	amygdala	adolescence		175AMY	45.566	LFQintensity	DAP3	P51398	0.001962574047200679	-6.233498377961838		-5.217261919220611
1066505	GNG7		Carlyle 2017	human	amygdala	child		118AMY	7.522	LFQintensity	GNG7	O60262	4.635595326311915	1.5337646322611602		2.550001091002387
1066506	GNG7		Carlyle 2017	human	cerebellum	child		118CBC	7.522	LFQintensity	GNG7	O60262	4.012040736966358	1.3893000238283886		2.405536482569616
1066507	DAP3		Carlyle 2017	human	hippocampus	adult		145HIP	45.566	LFQintensity	DAP3	P51398	0.0646561899724798	-2.7386714324469237		-1.7224349737056968
1066508	MARCKS		Carlyle 2017	human	cortex	adult		135V1C	29.661	LFQintensity	MARCKS	P26645	4.8201372767978485	1.5728024083203966		2.589038867061624
1066509	PPP6R2		Carlyle 2017	human	amygdala	adolescence		175AMY	104.942	LFQintensity	PPP6R2	O75170	0.02420621881590764	-3.7211457029681863		-2.70490924422696
1066510	MARCKS		Carlyle 2017	human	cortex	child		139V1C	29.661	LFQintensity	MARCKS	P26645	8.97802714114732	2.19478016342794		3.2110166221691667
1066511	MARCKS		Carlyle 2017	human	hippocampus	adult		136HIP	29.661	LFQintensity	MARCKS	P26645	3.54107426220271	1.264430145008898		2.2806666037501246
1066512	DAP3		Carlyle 2017	human	cortex	adult		127V1C	45.566	LFQintensity	DAP3	P51398	0.033573338859834656	-3.39402301330432		-2.3777865545630927
1066513	DAP3		Carlyle 2017	human	hippocampus	child		141HIP	45.566	LFQintensity	DAP3	P51398	0.017483569067029192	-4.0464937495606605		-3.0302572908194327
1066514	DAP3		Carlyle 2017	human	cerebellum	child		139CBC	45.566	LFQintensity	DAP3	P51398	0.03484335896500152	-3.3568927204797223		-2.3406562617384954
1066515	DAP3		Carlyle 2017	human	cortex	child		139DFC	45.566	LFQintensity	DAP3	P51398	0.0442693620257127	-3.117462443326505		-2.1012259845852785
1066516	DAP3		Carlyle 2017	human	hippocampus	child		139HIP	45.566	LFQintensity	DAP3	P51398	0.029840798147055293	-3.5118787564488136		-2.4956422977075867
1066517	DAP3		Carlyle 2017	human	thalamus	child		139MD	45.566	LFQintensity	DAP3	P51398	0.049772915348458166	-3.0002843114065074		-1.9840478526652805
1066518	DAP3		Carlyle 2017	human	striatum	child		139STR	45.566	LFQintensity	DAP3	P51398	0.039224841855104296	-3.238445012108472		-2.222208553367244
1066519	MARCKS		Carlyle 2017	human	cortex	child		141DFC	29.661	LFQintensity	MARCKS	P26645	5.146085757877427	1.6382363786793852		2.654472837420612
1066520	DAP3		Carlyle 2017	human	cortex	child		139V1C	45.566	LFQintensity	DAP3	P51398	0.06432325674456144	-2.7438340219268165		-1.7275975631855895
1066521	DAP3		Carlyle 2017	human	cortex	child		141DFC	45.566	LFQintensity	DAP3	P51398	0.03096866430924587	-3.4747794144629007		-2.458542955721674
1066522	DAP3		Carlyle 2017	human	thalamus	child		141MD	45.566	LFQintensity	DAP3	P51398	0.03335314389836668	-3.4006032412475315		-2.384366782506305
1066523	DAP3		Carlyle 2017	human	striatum	adult		136STR	45.566	LFQintensity	DAP3	P51398	0.006323652951132563	-5.063458239203297		-4.047221780462071
1066524	DAP3		Carlyle 2017	human	striatum	child		141STR	45.566	LFQintensity	DAP3	P51398	0.033237607580147516	-3.4040732857082703		-2.387836826967044
1066525	DAP3		Carlyle 2017	human	cortex	child		141V1C	45.566	LFQintensity	DAP3	P51398	0.035186416198659684	-3.3470951743051507		-2.3308587155639238
1066526	DAP3		Carlyle 2017	human	cerebellum	child		143CBC	45.566	LFQintensity	DAP3	P51398	0.02499575390914695	-3.689049312173122		-2.672812853431895
1066527	MARCKS		Carlyle 2017	human	striatum	child		139STR	29.661	LFQintensity	MARCKS	P26645	6.102319409343659	1.8086689299497063		2.824905388690933
1066528	PPP6R2		Carlyle 2017	human	cortex	child		141DFC	104.942	LFQintensity	PPP6R2	O75170	0.03140487007796545	-3.4607923000700067		-2.44455584132878
1066529	DAP3		Carlyle 2017	human	cerebellum	child		141CBC	45.566	LFQintensity	DAP3	P51398	0.02007353867125589	-3.908352815260608		-2.8921163565193813
1066530	DAP3		Carlyle 2017	human	hippocampus	child		118HIP	45.566	LFQintensity	DAP3	P51398	0.039101022194122606	-3.2416066692603525		-2.2253702105191246
1066531	DAP3		Carlyle 2017	human	cerebellum	adult		126CBC	45.566	LFQintensity	DAP3	P51398	0.1317552716896739	-2.026809079536308		-1.010572620795081
1066532	DAP3		Carlyle 2017	human	amygdala	adult		126AMY	45.566	LFQintensity	DAP3	P51398	0.00997584884706081	-4.607588222377087		-3.5913517636358603
1066533	PPP6R2		Carlyle 2017	human	thalamus	child		143MD	104.942	LFQintensity	PPP6R2	O75170	0.030564515658860533	-3.487915561893629		-2.4716791031524017
1066534	PPP6R2		Carlyle 2017	human	cortex	adult		145V1C	104.942	LFQintensity	PPP6R2	O75170	0.03991950562832428	-3.22089021167557		-2.204653752934344
1066535	DAP3		Carlyle 2017	human	hippocampus	child		122HIP	45.566	LFQintensity	DAP3	P51398	0.026489952491282588	-3.630989769158333		-2.6147533104171057
1066536	DAP3		Carlyle 2017	human	thalamus	child		118MD	45.566	LFQintensity	DAP3	P51398	0.04810114418714555	-3.0344493144788		-2.0182128557375734
1066537	PPP6R2		Carlyle 2017	human	amygdala	child		174AMY	104.942	LFQintensity	PPP6R2	O75170	0.010656804077533192	-4.541556710304432		-3.5253202515632043
1066538	DAP3		Carlyle 2017	human	striatum	child		118STR	45.566	LFQintensity	DAP3	P51398	0.032318272321222405	-3.432122502165756		-2.4158860434245293
1066539	DAP3		Carlyle 2017	human	amygdala	adolescence		119AMY	45.566	LFQintensity	DAP3	P51398	0.0517328080639275	-2.9616631133561384		-1.9454266546149108
1066540	DAP3		Carlyle 2017	human	amygdala	child		121AMY	45.566	LFQintensity	DAP3	P51398	0.0020466545945837674	-6.191548723920431		-5.175312265179205
1066541	PPP6R2		Carlyle 2017	human	cortex	child		143V1C	104.942	LFQintensity	PPP6R2	O75170	0.03305803211900983	-3.409490712891772		-2.3932542541505453
1066542	DAP3		Carlyle 2017	human	amygdala	child		122AMY	45.566	LFQintensity	DAP3	P51398	0.019033882041674	-3.9615346225943333		-2.9452981638531046
1066543	DAP3		Carlyle 2017	human	cortex	child		122DFC	45.566	LFQintensity	DAP3	P51398	0.04527707344943825	-3.0949544794763586		-2.0787180207351317
1066544	DAP3		Carlyle 2017	human	cortex	child		118V1C	45.566	LFQintensity	DAP3	P51398	0.044901851246196674	-3.103276254656336		-2.0870397959151092
1066545	PPP6R2		Carlyle 2017	human	hippocampus	child		143HIP	104.942	LFQintensity	PPP6R2	O75170	0.03482361964733375	-3.357459396933593		-2.3412229381923666
1066546	DAP3		Carlyle 2017	human	thalamus	child		122MD	45.566	LFQintensity	DAP3	P51398	0.04296098547372732	-3.1474628897120582		-2.131226430970831
1066547	PPP6R2		Carlyle 2017	human	amygdala	child		173AMY	104.942	LFQintensity	PPP6R2	O75170	0.0701582760640332	-2.6570015027133493		-1.6407650439721218
1066548	PPP6R2		Carlyle 2017	human	striatum	adult		145STR	104.942	LFQintensity	PPP6R2	O75170	0.04439864310733802	-3.114546370656484		-2.098309911915257
1066549	PPP6R2		Carlyle 2017	human	thalamus	child		141MD	104.942	LFQintensity	PPP6R2	O75170	0.02613200891780421	-3.644594320743772		-2.628357862002545
1066550	PPP6R2		Carlyle 2017	human	striatum	child		141STR	104.942	LFQintensity	PPP6R2	O75170	0.01893934317047856	-3.966513871314541		-2.9502774125733136
1066551	DAP3		Carlyle 2017	human	cerebellum	child		122CBC	45.566	LFQintensity	DAP3	P51398	0.016200077137134804	-4.122739275203603		-3.1065028164623767
1066552	PPP6R2		Carlyle 2017	human	cortex	child		141V1C	104.942	LFQintensity	PPP6R2	O75170	0.04401667758990355	-3.123186680745753		-2.1069502220045258
1066553	MARCKS		Carlyle 2017	human	cerebellum	child		143CBC	29.661	LFQintensity	MARCKS	P26645	14.061543299194255	2.6434436455930563		3.6596801043342833
1066554	MARCKS		Carlyle 2017	human	thalamus	child		143MD	29.661	LFQintensity	MARCKS	P26645	3.793606976074668	1.3333172752335416		2.3495537339747683
1066555	ARFGEF1		Carlyle 2017	human	thalamus	adult		127MD	207.89	LFQintensity	ARFGEF1	D4A631	0.0004783662860207057	-7.645133830175892		-6.628897371434665
1066556	DAP3		Carlyle 2017	human	cortex	child		118DFC	45.566	LFQintensity	DAP3	P51398	0.028665652200525474	-3.5520556603766837		-2.5358192016354573
1066557	PPP6R2		Carlyle 2017	human	amygdala	adult		145AMY	104.942	LFQintensity	PPP6R2	O75170	0.04891682735161534	-3.017633824076254		-2.001397365335027
1066558	PPP6R2		Carlyle 2017	human	cerebellum	adult		145CBC	104.942	LFQintensity	PPP6R2	O75170	0.0500509366152533	-2.994714059804529		-1.9784776010633036
1066559	PPP6R2		Carlyle 2017	human	cortex	adult		145DFC	104.942	LFQintensity	PPP6R2	O75170	0.039992376611487655	-3.2190664277445835		-2.2028299690033566
1066560	PPP6R2		Carlyle 2017	human	hippocampus	adult		145HIP	104.942	LFQintensity	PPP6R2	O75170	0.024307012517997842	-3.7169903892795535		-2.7007539305383257
1066561	PPP6R2		Carlyle 2017	human	thalamus	adult		145MD	104.942	LFQintensity	PPP6R2	O75170	0.0368855700738698	-3.2999348593262434		-2.2836984005850165
1066562	PPP6R2		Carlyle 2017	human	striatum	child		143STR	104.942	LFQintensity	PPP6R2	O75170	0.032060109768542865	-3.4401427079593407		-2.4239062492181143
1066563	MARCKS		Carlyle 2017	human	cortex	child		143DFC	29.661	LFQintensity	MARCKS	P26645	5.522973392211299	1.7089163732741484		2.725152832015376
1066564	DAP3		Carlyle 2017	human	striatum	child		122STR	45.566	LFQintensity	DAP3	P51398	0.04637916313069946	-3.0709049910713264		-2.0546685323300995
1066565	DAP3		Carlyle 2017	human	amygdala	adult		123AMY	45.566	LFQintensity	DAP3	P51398	0.00935853421984664	-4.671466601199501		-3.6552301424582745
1066566	DAP3		Carlyle 2017	human	cerebellum	adult		127CBC	45.566	LFQintensity	DAP3	P51398	0.043706359238913715	-3.1302616671263754		-2.1140252083851485
1066567	MARCKS		Carlyle 2017	human	cortex	adult		145DFC	29.661	LFQintensity	MARCKS	P26645	4.192569438104194	1.4333137770358393		2.4495502357770658
1066568	MARCKS		Carlyle 2017	human	cerebellum	adult		145CBC	29.661	LFQintensity	MARCKS	P26645	11.614967898160536	2.4522946023925125		3.4685310611337394
1066569	MARCKS		Carlyle 2017	human	amygdala	adult		145AMY	29.661	LFQintensity	MARCKS	P26645	5.7845275730422365	1.7551866931868705		2.7714231519280963
1066570	MARCKS		Carlyle 2017	human	cortex	child		143V1C	29.661	LFQintensity	MARCKS	P26645	3.487514601319188	1.2491893338969091		2.265425792638136
1066571	MARCKS		Carlyle 2017	human	striatum	child		143STR	29.661	LFQintensity	MARCKS	P26645	3.2166352082013505	1.1683358468011849		2.184572305542412
1066572	DAP3		Carlyle 2017	human	cortex	adult		126V1C	45.566	LFQintensity	DAP3	P51398	0.021484629722601952	-3.8404174961321305		-2.8241810373909035
1066573	DAP3		Carlyle 2017	human	cortex	child		122V1C	45.566	LFQintensity	DAP3	P51398	0.0019850468023639672	-6.222112787103827		-5.205876328362601
1066574	PPP6R2		Carlyle 2017	human	cerebellum	child		143CBC	104.942	LFQintensity	PPP6R2	O75170	0.03634401516969544	-3.3147257331331064		-2.298489274391879
1066575	PPP6R2		Carlyle 2017	human	cortex	child		143DFC	104.942	LFQintensity	PPP6R2	O75170	0.0530952695174088	-2.9356674410038166		-1.9194309822625897
1066576	MARCKS		Carlyle 2017	human	cortex	child		141V1C	29.661	LFQintensity	MARCKS	P26645	4.0196614275468185	1.3911976770807783		2.407434135822005
1066577	MARCKS		Carlyle 2017	human	hippocampus	child		141HIP	29.661	LFQintensity	MARCKS	P26645	3.2833868834307265	1.1888754760572195		2.2051119347984462
1066578	MARCKS		Carlyle 2017	human	amygdala	adolescence		175AMY	29.661	LFQintensity	MARCKS	P26645	4.337498207644772	1.4672977320497849		2.483534190791012
1066579	MARCKS		Carlyle 2017	human	hippocampus	child		143HIP	29.661	LFQintensity	MARCKS	P26645	4.832526756790286	1.5753694689272941		2.591605927668521
1066580	DAP3		Carlyle 2017	human	striatum	adult		126STR	45.566	LFQintensity	DAP3	P51398	0.0274652117462464	-3.5948351025414533		-2.578598643800226
1066581	DAP3		Carlyle 2017	human	thalamus	adult		126MD	45.566	LFQintensity	DAP3	P51398	0.06119481789130945	-2.7936927680275887		-1.7774563092863618
1066582	DAP3		Carlyle 2017	human	hippocampus	adult		126HIP	45.566	LFQintensity	DAP3	P51398	0.006306641241843792	-5.066152035454758		-4.049915576713531
1066583	DAP3		Carlyle 2017	human	cerebellum	adult		123CBC	45.566	LFQintensity	DAP3	P51398	0.0069595056460102795	-4.967646835030495		-3.951410376289267
1066584	DAP3		Carlyle 2017	human	cortex	adult		123DFC	45.566	LFQintensity	DAP3	P51398	0.007300285316362444	-4.919841847158357		-3.90360538841713
1066585	MARCKS		Carlyle 2017	human	cerebellum	child		141CBC	29.661	LFQintensity	MARCKS	P26645	9.465862337118557	2.2476918885004884		3.2639283472417144
1066586	DAP3		Carlyle 2017	human	hippocampus	adult		123HIP	45.566	LFQintensity	DAP3	P51398	0.05029392017273642	-2.9898710804993374		-1.9736346217581104
1066587	MARCKS		Carlyle 2017	human	amygdala	child		174AMY	29.661	LFQintensity	MARCKS	P26645	4.996405473274418	1.6087187485526202		2.6249552072938465
1066588	DAP3		Carlyle 2017	human	cortex	adult		126DFC	45.566	LFQintensity	DAP3	P51398	0.006647873907294924	-5.013458188622264		-3.9972217298810384
1066589	MARCKS		Carlyle 2017	human	amygdala	child		173AMY	29.661	LFQintensity	MARCKS	P26645	6.204247034587853	1.825234063120498		2.8414705218617247
1066590	MARCKS		Carlyle 2017	human	cortex	adult		145V1C	29.661	LFQintensity	MARCKS	P26645	4.508686979042458	1.5060059756591253		2.5222424344003525
1066591	MARCKS		Carlyle 2017	human	striatum	adult		145STR	29.661	LFQintensity	MARCKS	P26645	2.326438841849772	0.8443387043360528		1.8605751630772795
1066592	MARCKS		Carlyle 2017	human	thalamus	adult		145MD	29.661	LFQintensity	MARCKS	P26645	6.846796059620199	1.9237808143324289		2.940017273073656
1066593	MARCKS		Carlyle 2017	human	hippocampus	adult		145HIP	29.661	LFQintensity	MARCKS	P26645	4.951965685944004	1.5997846060254932		2.6160210647667204
1066594	DAP3		Carlyle 2017	human	cortex	adult		123V1C	45.566	LFQintensity	DAP3	P51398	0.005752139786661448	-5.15818335658792		-4.141946897846694
1066595	DAP3		Carlyle 2017	human	striatum	adult		123STR	45.566	LFQintensity	DAP3	P51398	0.03749621087906442	-3.2835153943359314		-2.2672789355947045
1066596	RAC1		Carlyle 2017	human	cortex	adult		136V1C	21.45	LFQintensity	RAC1	P63000	0.6812130743528365	-0.3838801372585344		0.6323563214826926
1066597	RABEP1		Carlyle 2017	human	cortex	child		143V1C	99.524	LFQintensity	RABEP1	O35551	0.0994839108365586	-2.3077593480275564		-1.291522889286329
1066598	HSD17B8		Carlyle 2017	human	amygdala	child		121AMY	26.974	LFQintensity	HSD17B8	Q92506	0.10424709264972674	-2.2609913069441325		-1.2447548482029056
1066599	MARCKS		Carlyle 2017	human	striatum	child		141STR	29.661	LFQintensity	MARCKS	P26645	2.790352463009106	1.0261679186818438		2.042404377423071
1066600	MARCKS		Carlyle 2017	human	thalamus	child		141MD	29.661	LFQintensity	MARCKS	P26645	3.4829316000676087	1.2478743529675491		2.264110811708776
1066601	HSD17B8		Carlyle 2017	human	amygdala	adult		123AMY	26.974	LFQintensity	HSD17B8	Q92506	0.1402178023931353	-1.964558333889708		-0.948321875148481
1066602	RAC1		Carlyle 2017	human	cerebellum	child		139CBC	21.45	LFQintensity	RAC1	P63000	6.406654903201331	1.8573372787435265		2.8735737374847536
1066603	RABEP1		Carlyle 2017	human	cerebellum	adult		145CBC	99.524	LFQintensity	RABEP1	O35551	0.10376212596341387	-2.2656542499450887		-1.2494177912038618
1066604	RABEP1		Carlyle 2017	human	cortex	adult		145DFC	99.524	LFQintensity	RABEP1	O35551	0.1821790137699603	-1.7027654831724948		-0.6865290244312678
1066605	RABEP1		Carlyle 2017	human	hippocampus	adult		145HIP	99.524	LFQintensity	RABEP1	O35551	0.04928311698809877	-3.01017371118692		-1.9939372524456929
1066606	RABEP1		Carlyle 2017	human	thalamus	adult		145MD	99.524	LFQintensity	RABEP1	O35551	0.03435671900209525	-3.3709576753050854		-2.3547212165638576
1066607	RABEP1		Carlyle 2017	human	striatum	adult		145STR	99.524	LFQintensity	RABEP1	O35551	0.12440860717122675	-2.0841839115912246		-1.0679474528499977
1066608	RABEP1		Carlyle 2017	human	cortex	adult		145V1C	99.524	LFQintensity	RABEP1	O35551	0.08940233653731658	-2.414608461380034		-1.3983720026388071
1066609	RABEP1		Carlyle 2017	human	amygdala	adult		145AMY	99.524	LFQintensity	RABEP1	O35551	0.2644604626712537	-1.3300635183607243		-0.3138270596194974
1066610	HSD17B8		Carlyle 2017	human	striatum	child		122STR	26.974	LFQintensity	HSD17B8	Q92506	0.09422569153188587	-2.3620624007008058		-1.3458259419595788
1066611	ABI2		Carlyle 2017	human	amygdala	adolescence		119AMY	55.663	LFQintensity	ABI2	Q9NYB9	0.8676640158633109	-0.14195071775449622		0.8742857409867306
1066612	HSD17B8		Carlyle 2017	human	thalamus	child		122MD	26.974	LFQintensity	HSD17B8	Q92506	0.0998445966985441	-2.304140334770376		-1.2879038760291488
1066613	HSD17B8		Carlyle 2017	human	hippocampus	child		122HIP	26.974	LFQintensity	HSD17B8	Q92506	0.10348790331176834	-2.268300549322069		-1.2520640905808422
1066614	HSD17B8		Carlyle 2017	human	cortex	child		122DFC	26.974	LFQintensity	HSD17B8	Q92506	0.07912470407411802	-2.5367301385043417		-1.5204936797631148
1066615	HSD17B8		Carlyle 2017	human	cerebellum	child		122CBC	26.974	LFQintensity	HSD17B8	Q92506	0.109695218490711	-2.210049499791181		-1.193813041049955
1066616	HSD17B8		Carlyle 2017	human	amygdala	child		122AMY	26.974	LFQintensity	HSD17B8	Q92506	0.10487529592984886	-2.254983292460022		-1.2387468337187952
1066617	HSD17B8		Carlyle 2017	human	cortex	child		122V1C	26.974	LFQintensity	HSD17B8	Q92506	0.07424732032258446	-2.6003535918821075		-1.5841171331408803
1066618	GNG7		Carlyle 2017	human	cortex	child		118DFC	7.522	LFQintensity	GNG7	O60262	6.335867204557493	1.8462266954158255		2.8624631541570533
1066619	DAP3		Carlyle 2017	human	cortex	adult		145V1C	45.566	LFQintensity	DAP3	P51398	0.038900516449132665	-3.2467477521185484		-2.2305112933773206
1066620	DAP3		Carlyle 2017	human	thalamus	child		143MD	45.566	LFQintensity	DAP3	P51398	0.04529804953746599	-3.094491303988189		-2.078254845246962
1066621	RABEP1		Carlyle 2017	human	thalamus	child		143MD	99.524	LFQintensity	RABEP1	O35551	0.10301593902622452	-2.272871554897289		-1.256635096156062
1066622	ANXA3		Carlyle 2017	human	striatum	child		122STR	36.384	LFQintensity	ANXA3	O35639	0.003880014508488055	-5.551916386052903		-4.535679927311675
1066623	ANXA3		Carlyle 2017	human	amygdala	child		118AMY	36.384	LFQintensity	ANXA3	O35639	0.0041888776960801385	-5.475322433891272		-4.459085975150044
1066624	RABEP1		Carlyle 2017	human	cerebellum	child		143CBC	99.524	LFQintensity	RABEP1	O35551	0.15278065598388255	-1.8787520072279085		-0.8625155484866815
1066625	HSD17B8		Carlyle 2017	human	cerebellum	adult		126CBC	26.974	LFQintensity	HSD17B8	Q92506	0.529806323369468	-0.6352437668256846		0.3809926919155422
1066626	HSD17B8		Carlyle 2017	human	amygdala	adult		126AMY	26.974	LFQintensity	HSD17B8	Q92506	0.2521436570814977	-1.377756286113905		-0.3615198273726781
1066627	HSD17B8		Carlyle 2017	human	cortex	adult		123V1C	26.974	LFQintensity	HSD17B8	Q92506	0.03900406000354779	-3.2440895356157244		-2.227853076874497
1066628	RABEP1		Carlyle 2017	human	striatum	child		143STR	99.524	LFQintensity	RABEP1	O35551	0.10977508406726066	-2.209321696720387		-1.1930852379791599
1066629	HSD17B8		Carlyle 2017	human	striatum	adult		123STR	26.974	LFQintensity	HSD17B8	Q92506	0.1584984138043756	-1.8420106932582487		-0.8257742345170223
1066630	ANXA3		Carlyle 2017	human	amygdala	child		122AMY	36.384	LFQintensity	ANXA3	O35639	0.004036444438071357	-5.5123910641015925		-4.496154605360365
1066631	HSD17B8		Carlyle 2017	human	cortex	adult		123DFC	26.974	LFQintensity	HSD17B8	Q92506	0.0485273069482892	-3.0256286096189102		-2.009392150877684
1066632	RABEP1		Carlyle 2017	human	cortex	child		141V1C	99.524	LFQintensity	RABEP1	O35551	0.3881178038466235	-0.9464463672801294		0.0697900914610976
1066633	RABEP1		Carlyle 2017	human	cortex	child		143DFC	99.524	LFQintensity	RABEP1	O35551	0.20364444073417395	-1.5913797433984262		-0.5751432846571993
1066634	ANXA3		Carlyle 2017	human	thalamus	child		122MD	36.384	LFQintensity	ANXA3	O35639	0.04810953033649407	-3.034274985602898		-2.018038526861671
1066635	RABEP1		Carlyle 2017	human	hippocampus	child		143HIP	99.524	LFQintensity	RABEP1	O35551	0.19772526881085534	-1.6208767430587772		-0.6046402843175502
1066636	HSD17B8		Carlyle 2017	human	hippocampus	adult		123HIP	26.974	LFQintensity	HSD17B8	Q92506	0.13386795224105774	-2.010901395924484		-0.994664937183257
1066637	HSD17B8		Carlyle 2017	human	striatum	adult		126STR	26.974	LFQintensity	HSD17B8	Q92506	0.11844937334688395	-2.1332696388355417		-1.1170331800943147
1066638	HSD17B8		Carlyle 2017	human	amygdala	adolescence		119AMY	26.974	LFQintensity	HSD17B8	Q92506	0.010353017281616998	-4.570477276961941		-3.554240818220715
1066639	HSD17B8		Carlyle 2017	human	striatum	child		118STR	26.974	LFQintensity	HSD17B8	Q92506	0.08527659350288032	-2.4618552642160743		-1.4456188054748471
1066640	HSD17B8		Carlyle 2017	human	cerebellum	adult		123CBC	26.974	LFQintensity	HSD17B8	Q92506	0.36728598872382345	-1.0016144735657864		0.014621985175440775
1066641	ANXA3		Carlyle 2017	human	cerebellum	child		122CBC	36.384	LFQintensity	ANXA3	O35639	0.004671112114710161	-5.366358095457311		-4.350121636716084
1066642	ANXA3		Carlyle 2017	human	amygdala	adolescence		119AMY	36.384	LFQintensity	ANXA3	O35639	0.004194805966172772	-5.4739081937267935		-4.457671734985565
1066643	HSD17B8		Carlyle 2017	human	amygdala	child		118AMY	26.974	LFQintensity	HSD17B8	Q92506	0.07867864662528465	-2.542383486609667		-1.52614702786844
1066644	RABEP1		Carlyle 2017	human	striatum	adult		135STR	99.524	LFQintensity	RABEP1	O35551	0.12104423381985467	-2.1115992314302447		-1.0953627726890178
1066645	RABEP1		Carlyle 2017	human	thalamus	adult		135MD	99.524	LFQintensity	RABEP1	O35551	0.08674434086557747	-2.4447900972619965		-1.4285536385207696
1066646	HSD17B8		Carlyle 2017	human	cortex	child		118V1C	26.974	LFQintensity	HSD17B8	Q92506	0.009494473695312523	-4.657045365921097		-3.640808907179869
1066647	ANXA3		Carlyle 2017	human	amygdala	adult		123AMY	36.384	LFQintensity	ANXA3	O35639	0.0053069823195006464	-5.238731906685051		-4.2224954479438255
1066648	ANXA3		Carlyle 2017	human	cortex	adult		123DFC	36.384	LFQintensity	ANXA3	O35639	0.06441206532755958	-2.7424543136127872		-1.72621785487156
1066649	ANXA3		Carlyle 2017	human	hippocampus	adult		123HIP	36.384	LFQintensity	ANXA3	O35639	0.0037665868045228365	-5.5815860444957925		-4.565349585754569
1066650	ANXA3		Carlyle 2017	human	striatum	adult		123STR	36.384	LFQintensity	ANXA3	O35639	0.055428605164694375	-2.892659479772969		-1.8764230210317416
1066651	ANXA3		Carlyle 2017	human	cortex	adult		123V1C	36.384	LFQintensity	ANXA3	O35639	0.003261889461532447	-5.725448662073473		-4.709212203332244
1066652	RABEP1		Carlyle 2017	human	amygdala	child		173AMY	99.524	LFQintensity	RABEP1	O35551	0.21734055990103732	-1.5262897551980057		-0.510053296456779
1066653	ANXA3		Carlyle 2017	human	amygdala	adult		126AMY	36.384	LFQintensity	ANXA3	O35639	0.005657045452811328	-5.174853527862638		-4.15861706912141
1066654	ANXA3		Carlyle 2017	human	cerebellum	adult		123CBC	36.384	LFQintensity	ANXA3	O35639	0.07181024446685512	-2.633728132508999		-1.617491673767772
1066655	ANXA3		Carlyle 2017	human	amygdala	child		121AMY	36.384	LFQintensity	ANXA3	O35639	0.004196166630082657	-5.47358387758675		-4.457347418845521
1066656	ANXA3		Carlyle 2017	human	cortex	child		122V1C	36.384	LFQintensity	ANXA3	O35639	0.0040698548613308985	-5.504147940770147		-4.48791148202892
1066657	ANXA3		Carlyle 2017	human	cortex	child		118V1C	36.384	LFQintensity	ANXA3	O35639	0.0038469437285192014	-5.560476282685947		-4.54423982394472
1066658	HSD17B8		Carlyle 2017	human	thalamus	child		118MD	26.974	LFQintensity	HSD17B8	Q92506	0.11914569914210868	-2.1274081722524545		-1.1111717135112276
1066659	HSD17B8		Carlyle 2017	human	hippocampus	child		118HIP	26.974	LFQintensity	HSD17B8	Q92506	0.009704705837279238	-4.635144373250288		-3.618907914509061
1066660	HSD17B8		Carlyle 2017	human	cortex	child		118DFC	26.974	LFQintensity	HSD17B8	Q92506	0.07698085051704852	-2.5641985826418647		-1.5479621239006378
1066661	HSD17B8		Carlyle 2017	human	cerebellum	child		118CBC	26.974	LFQintensity	HSD17B8	Q92506	0.010306889509229145	-4.574942722958828		-3.5587062642176006
1066662	ANXA3		Carlyle 2017	human	cerebellum	adult		126CBC	36.384	LFQintensity	ANXA3	O35639	0.055362649456982535	-2.893850110129645		-1.877613651388418
1066663	ANXA3		Carlyle 2017	human	cortex	child		122DFC	36.384	LFQintensity	ANXA3	O35639	0.0039499256211929365	-5.534058530324131		-4.5178220715829065
1066664	ANXA3		Carlyle 2017	human	hippocampus	child		122HIP	36.384	LFQintensity	ANXA3	O35639	0.0038815161765169775	-5.551529434533		-4.535292975791773
1066665	RABEP1		Carlyle 2017	human	amygdala	child		174AMY	99.524	LFQintensity	RABEP1	O35551	0.25524686161171023	-1.365524117363743		-0.34928765862251604
1066666	ANXA3		Carlyle 2017	human	cortex	child		118DFC	36.384	LFQintensity	ANXA3	O35639	0.029538347082246032	-3.5220659586832497		-2.5058294999420228
1066667	RABEP1		Carlyle 2017	human	cortex	adult		126DFC	99.524	LFQintensity	RABEP1	O35551	0.20993702597777264	-1.5609476695328766		-0.5447112107916496
1066668	ANXA3		Carlyle 2017	human	hippocampus	child		118HIP	36.384	LFQintensity	ANXA3	O35639	0.003932124987220385	-5.538575290015139		-4.522338831273912
1066669	ANXA3		Carlyle 2017	human	thalamus	child		118MD	36.384	LFQintensity	ANXA3	O35639	0.0463334194707298	-3.0718917754407835		-2.0556553166995566
1066670	ANXA3		Carlyle 2017	human	striatum	child		118STR	36.384	LFQintensity	ANXA3	O35639	0.0037291696709776533	-5.591569678424305		-4.575333219683078
1066671	RABEP1		Carlyle 2017	human	amygdala	adolescence		175AMY	99.524	LFQintensity	RABEP1	O35551	0.15910160261488684	-1.83821227068544		-0.8219758119442129
1066672	HSD17B8		Carlyle 2017	human	cortex	adult		126V1C	26.974	LFQintensity	HSD17B8	Q92506	0.2427247526340502	-1.4158271828466449		-0.39959072410541774
1066673	HSD17B8		Carlyle 2017	human	cerebellum	adult		127CBC	26.974	LFQintensity	HSD17B8	Q92506	0.10592059091014323	-2.2450656079745666		-1.2288291492333396
1066674	RABEP1		Carlyle 2017	human	amygdala	adult		135AMY	99.524	LFQintensity	RABEP1	O35551	0.012564593639992456	-4.376872449138881		-3.360635990397656
1066675	HSD17B8		Carlyle 2017	human	cortex	adult		127DFC	26.974	LFQintensity	HSD17B8	Q92506	0.10884319223054743	-2.2178470359258293		-1.2016105771846024
1066676	RABEP1		Carlyle 2017	human	hippocampus	adult		126HIP	99.524	LFQintensity	RABEP1	O35551	0.11303386114983124	-2.180067848964549		-1.1638313902233226
1066677	RABEP1		Carlyle 2017	human	cortex	adult		127V1C	99.524	LFQintensity	RABEP1	O35551	0.11419440951555608	-2.169852936412461		-1.1536164776712343
1066678	RABEP1		Carlyle 2017	human	thalamus	adult		126MD	99.524	LFQintensity	RABEP1	O35551	0.09577499721983074	-2.345753617423556		-1.3295171586823291
1066679	RABEP1		Carlyle 2017	human	striatum	adult		126STR	99.524	LFQintensity	RABEP1	O35551	0.034844891945387015	-3.356848725104154		-2.3406122663629265
1066680	RABEP1		Carlyle 2017	human	cortex	adult		126V1C	99.524	LFQintensity	RABEP1	O35551	0.07428363730784679	-2.599864576170293		-1.5836281174290665
1066681	RABEP1		Carlyle 2017	human	amygdala	adult		126AMY	99.524	LFQintensity	RABEP1	O35551	0.12791771782869907	-2.056368051229256		-1.040131592488029
1066682	RABEP1		Carlyle 2017	human	cerebellum	adult		127CBC	99.524	LFQintensity	RABEP1	O35551	0.035319447328320215	-3.343321550924855		-2.327085092183628
1066683	RABEP1		Carlyle 2017	human	hippocampus	adult		127HIP	99.524	LFQintensity	RABEP1	O35551	0.11922617896326156	-2.1267329262892942		-1.1104964675480669
1066684	RABEP1		Carlyle 2017	human	cerebellum	adult		126CBC	99.524	LFQintensity	RABEP1	O35551	0.09726701610182367	-2.3302953390201355		-1.3140588802789093
1066685	RABEP1		Carlyle 2017	human	cortex	adult		127DFC	99.524	LFQintensity	RABEP1	O35551	0.2344939983658835	-1.4503252847457762		-0.4340888260045492
1066686	RABEP1		Carlyle 2017	human	hippocampus	child		122HIP	99.524	LFQintensity	RABEP1	O35551	0.1593995083807996	-1.836341596816477		-0.8201051380752504
1066687	RABEP1		Carlyle 2017	human	cortex	adult		123DFC	99.524	LFQintensity	RABEP1	O35551	0.11023269838738084	-2.2051617076968006		-1.1889252489555742
1066688	ANXA3		Carlyle 2017	human	cerebellum	child		118CBC	36.384	LFQintensity	ANXA3	O35639	0.004176116047132221	-5.478373639723679		-4.462137180982452
1066689	RABEP1		Carlyle 2017	human	hippocampus	adult		135HIP	99.524	LFQintensity	RABEP1	O35551	0.007588149481281827	-4.881167527408911		-3.864931068667683
1066690	RABEP1		Carlyle 2017	human	cerebellum	child		122CBC	99.524	LFQintensity	RABEP1	O35551	0.030470957149081695	-3.4909812736429173		-2.47474481490169
1066691	RABEP1		Carlyle 2017	human	cortex	adult		135DFC	99.524	LFQintensity	RABEP1	O35551	0.20816014569434652	-1.569447564302994		-0.5532111055617671
1066692	RABEP1		Carlyle 2017	human	cortex	adult		123V1C	99.524	LFQintensity	RABEP1	O35551	0.09141697871013416	-2.392324055080852		-1.3760875963396244
1066693	RABEP1		Carlyle 2017	human	hippocampus	adult		123HIP	99.524	LFQintensity	RABEP1	O35551	0.05080990532141847	-2.9796639567630296		-1.9634274980218027
1066694	RABEP1		Carlyle 2017	human	striatum	child		118STR	99.524	LFQintensity	RABEP1	O35551	0.10006528726061788	-2.3019324334164715		-1.2856959746752443
1066695	RABEP1		Carlyle 2017	human	cortex	child		118V1C	99.524	LFQintensity	RABEP1	O35551	0.12887579645707264	-2.048906156589831		-1.032669697848604
1066696	RABEP1		Carlyle 2017	human	amygdala	adolescence		119AMY	99.524	LFQintensity	RABEP1	O35551	0.15033566094193807	-1.8948847452833617		-0.8786482865421348
1066697	RABEP1		Carlyle 2017	human	amygdala	child		121AMY	99.524	LFQintensity	RABEP1	O35551	0.33049092512088185	-1.1071760780979891		-0.09093961935676242
1066698	RABEP1		Carlyle 2017	human	amygdala	child		122AMY	99.524	LFQintensity	RABEP1	O35551	0.13976576317506942	-1.9677873777796409		-0.951550919038414
1066699	RABEP1		Carlyle 2017	human	striatum	adult		123STR	99.524	LFQintensity	RABEP1	O35551	0.12596657890962773	-2.0717386539637856		-1.0555021952225592
1066700	RABEP1		Carlyle 2017	human	cerebellum	adult		135CBC	99.524	LFQintensity	RABEP1	O35551	0.09612578328911932	-2.3420977025380934		-1.325861243796866
1066701	RABEP1		Carlyle 2017	human	cortex	child		122DFC	99.524	LFQintensity	RABEP1	O35551	0.16623627115141684	-1.7943451823964014		-0.7781087236551745
1066702	RABEP1		Carlyle 2017	human	thalamus	child		122MD	99.524	LFQintensity	RABEP1	O35551	0.11670325434829534	-2.1481208536320424		-1.1318843948908155
1066703	RABEP1		Carlyle 2017	human	striatum	child		122STR	99.524	LFQintensity	RABEP1	O35551	0.17060324408564242	-1.7684146283630198		-0.7521781696217928
1066704	RABEP1		Carlyle 2017	human	cortex	child		122V1C	99.524	LFQintensity	RABEP1	O35551	0.11254121333320964	-2.184435783684406		-1.1681993249431788
1066705	RABEP1		Carlyle 2017	human	amygdala	adult		123AMY	99.524	LFQintensity	RABEP1	O35551	0.17702105186021447	-1.7314866164174008		-0.7152501576761741
1066706	RABEP1		Carlyle 2017	human	cerebellum	adult		123CBC	99.524	LFQintensity	RABEP1	O35551	0.1434418105167499	-1.9418258276459144		-0.9255893689046872
1066707	RABEP1		Carlyle 2017	human	striatum	child		139STR	99.524	LFQintensity	RABEP1	O35551	0.08811628403543692	-2.4290979273035007		-1.4128614685622738
1066708	BCAT2		Carlyle 2017	human	amygdala	child		122AMY	44.288	LFQintensity	BCAT2	O15382	0.020448207157487217	-3.889860069897054		-2.8736236111558267
1066709	SERPINI1		Carlyle 2017	human	thalamus	adult		127MD	46.348	LFQintensity	SERPINI1	O35684	0.04384991458488885	-3.1269825080589126		-2.1107460493176857
1066710	SERPINI1		Carlyle 2017	human	thalamus	adult		135MD	46.348	LFQintensity	SERPINI1	O35684	0.009194212371493551	-4.689181082942367		-3.6729446242011403
1066711	HSD17B8		Carlyle 2017	human	cortex	adult		136DFC	26.974	LFQintensity	HSD17B8	Q92506	0.010364805768023977	-4.569339272486187		-3.5531028137449594
1066712	RABEP1		Carlyle 2017	human	cortex	adult		136DFC	99.524	LFQintensity	RABEP1	O35551	0.18078410082851126	-1.7104517727862267		-0.6942153140449998
1066713	RABEP1		Carlyle 2017	human	cerebellum	adult		136CBC	99.524	LFQintensity	RABEP1	O35551	0.11854330123211095	-2.132476973911937		-1.11624051517071
1066714	HSD17B8		Carlyle 2017	human	amygdala	adult		135AMY	26.974	LFQintensity	HSD17B8	Q92506	0.033159839603929916	-3.406415785761424		-2.390179327020197
1066715	RABEP1		Carlyle 2017	human	cortex	child		139V1C	99.524	LFQintensity	RABEP1	O35551	0.2430452839708996	-1.4145074992135889		-0.39827104047236206
1066716	RABEP1		Carlyle 2017	human	cerebellum	child		141CBC	99.524	LFQintensity	RABEP1	O35551	0.009664846183413027	-4.639260081253138		-3.6230236225119112
1066717	RABEP1		Carlyle 2017	human	cortex	child		141DFC	99.524	LFQintensity	RABEP1	O35551	0.07297317086585321	-2.6176634277722224		-1.6014269690309957
1066718	RABEP1		Carlyle 2017	human	hippocampus	child		141HIP	99.524	LFQintensity	RABEP1	O35551	0.14901694859598805	-1.9036952305392385		-0.8874587717980114
1066719	SERPINI1		Carlyle 2017	human	thalamus	adult		136MD	46.348	LFQintensity	SERPINI1	O35684	0.0726479302948284	-2.622130378087026		-1.605893919345799
1066720	RABEP1		Carlyle 2017	human	thalamus	child		141MD	99.524	LFQintensity	RABEP1	O35551	0.09071567080861027	-2.400025160504992		-1.3837887017637645
1066721	RABEP1		Carlyle 2017	human	striatum	child		141STR	99.524	LFQintensity	RABEP1	O35551	0.10607954376798616	-2.2435660533835264		-1.2273295946422995
1066722	HSD17B8		Carlyle 2017	human	cerebellum	adult		135CBC	26.974	LFQintensity	HSD17B8	Q92506	0.02849539838623086	-3.558012664875873		-2.5417762061346463
1066723	HSD17B8		Carlyle 2017	human	cortex	adult		127V1C	26.974	LFQintensity	HSD17B8	Q92506	0.11227079832066304	-2.1868414838155843		-1.1706050250743574
1066724	RABEP1		Carlyle 2017	human	amygdala	adult		136AMY	99.524	LFQintensity	RABEP1	O35551	0.3479007132399616	-1.0558381466971052		-0.03960168795587826
1066725	HSD17B8		Carlyle 2017	human	striatum	adult		127STR	26.974	LFQintensity	HSD17B8	Q92506	0.11270163016367875	-2.183011393412103		-1.166774934670876
1066726	HSD17B8		Carlyle 2017	human	thalamus	adult		127MD	26.974	LFQintensity	HSD17B8	Q92506	0.13131290292046613	-2.0301722319725544		-1.0139357732313274
1066727	HSD17B8		Carlyle 2017	human	hippocampus	adult		127HIP	26.974	LFQintensity	HSD17B8	Q92506	0.09570340461260968	-2.3465014052666966		-1.3302649465254701
1066728	HSD17B8		Carlyle 2017	human	cortex	adult		135DFC	26.974	LFQintensity	HSD17B8	Q92506	0.023809847558055337	-3.7376560209374885		-2.7214195621962616
1066729	RABEP1		Carlyle 2017	human	thalamus	child		139MD	99.524	LFQintensity	RABEP1	O35551	0.21711726195581868	-1.5273176937165336		-0.5110812349753067
1066730	RABEP1		Carlyle 2017	human	hippocampus	child		139HIP	99.524	LFQintensity	RABEP1	O35551	0.2832814458571712	-1.2613143672054536		-0.2450779084642267
1066731	SERPINI1		Carlyle 2017	human	hippocampus	adult		136HIP	46.348	LFQintensity	SERPINI1	O35684	0.04958295741628765	-3.0041081047734965		-1.9878716460322696
1066732	SERPINI1		Carlyle 2017	human	cerebellum	adult		136CBC	46.348	LFQintensity	SERPINI1	O35684	0.009634963667608198	-4.642356747999077		-3.6261202892578495
1066733	HSD17B8		Carlyle 2017	human	thalamus	adult		126MD	26.974	LFQintensity	HSD17B8	Q92506	0.8253916788933122	-0.19189724301649289		0.8243392157247342
1066734	HSD17B8		Carlyle 2017	human	hippocampus	adult		126HIP	26.974	LFQintensity	HSD17B8	Q92506	0.06706055720269921	-2.702159228961288		-1.6859227702200612
1066735	HSD17B8		Carlyle 2017	human	cortex	adult		126DFC	26.974	LFQintensity	HSD17B8	Q92506	0.08352493874624295	-2.4826100240979456		-1.4663735653567191
1066736	HSD17B8		Carlyle 2017	human	cerebellum	adult		136CBC	26.974	LFQintensity	HSD17B8	Q92506	0.027003193437073483	-3.611800144524632		-2.595563685783405
1066737	HSD17B8		Carlyle 2017	human	amygdala	adult		136AMY	26.974	LFQintensity	HSD17B8	Q92506	0.022836960742535804	-3.7793749703631128		-2.763138511621886
1066738	HSD17B8		Carlyle 2017	human	cortex	adult		135V1C	26.974	LFQintensity	HSD17B8	Q92506	0.020776156419426213	-3.8739492757981737		-2.8577128170569464
1066739	HSD17B8		Carlyle 2017	human	striatum	adult		135STR	26.974	LFQintensity	HSD17B8	Q92506	0.13340625570548226	-2.0143562522561744		-0.9981197935149476
1066740	HSD17B8		Carlyle 2017	human	thalamus	adult		135MD	26.974	LFQintensity	HSD17B8	Q92506	0.03902292429144364	-3.2436060031959126		-2.2273695444546857
1066741	SERPINI1		Carlyle 2017	human	cortex	adult		136DFC	46.348	LFQintensity	SERPINI1	O35684	0.12611016236575287	-2.0705994495220983		-1.0543629907808714
1066742	HSD17B8		Carlyle 2017	human	hippocampus	adult		135HIP	26.974	LFQintensity	HSD17B8	Q92506	0.017666488796388272	-4.036085722277774		-3.0198492635365475
1066743	RABEP1		Carlyle 2017	human	thalamus	adult		136MD	99.524	LFQintensity	RABEP1	O35551	0.06855748169900401	-2.680082736711974		-1.6638462779707472
1066744	RABEP1		Carlyle 2017	human	striatum	adult		136STR	99.524	LFQintensity	RABEP1	O35551	0.1930119278097718	-1.645003289863754		-0.6287668311225272
1066745	RABEP1		Carlyle 2017	human	cortex	adult		136V1C	99.524	LFQintensity	RABEP1	O35551	0.002881362145283295	-5.849492129535718		-4.83325567079449
1066746	ANXA3		Carlyle 2017	human	cortex	adult		126DFC	36.384	LFQintensity	ANXA3	O35639	0.0037698370769928095	-5.580723494107815		-4.564487035366588
1066747	ANXA3		Carlyle 2017	human	hippocampus	adult		126HIP	36.384	LFQintensity	ANXA3	O35639	0.0035763328721842382	-5.6334173409403085		-4.617180882199081
1066748	ANXA3		Carlyle 2017	human	thalamus	adult		126MD	36.384	LFQintensity	ANXA3	O35639	0.02836703765705091	-3.5625274537645155		-2.5462909950232886
1066749	ANXA3		Carlyle 2017	human	striatum	adult		126STR	36.384	LFQintensity	ANXA3	O35639	0.031834286273479825	-3.4472113853190542		-2.430974926577828
1066750	SERPINI1		Carlyle 2017	human	amygdala	adult		136AMY	46.348	LFQintensity	SERPINI1	O35684	0.012159400934324051	-4.409652668927093		-3.3934162101858663
1066751	RABEP1		Carlyle 2017	human	hippocampus	adult		136HIP	99.524	LFQintensity	RABEP1	O35551	0.049716228877749284	-3.0014238624054443		-1.9851874036642168
1066752	RABEP1		Carlyle 2017	human	cortex	child		139DFC	99.524	LFQintensity	RABEP1	O35551	0.32588491856551005	-1.1212109704735609		-0.1049745117323342
1066753	RABEP1		Carlyle 2017	human	cerebellum	child		139CBC	99.524	LFQintensity	RABEP1	O35551	0.03628790522965601	-3.3162707824968827		-2.3000343237556558
1066754	RABEP1		Carlyle 2017	human	cortex	adult		135V1C	99.524	LFQintensity	RABEP1	O35551	0.2294399444420704	-1.4721139637166991		-0.4558775049754722
1066755	SERPINI1		Carlyle 2017	human	cortex	adult		127V1C	46.348	LFQintensity	SERPINI1	O35684	0.04749263480119341	-3.0471806367810736		-2.0309441780398467
1066756	SERPINI1		Carlyle 2017	human	cortex	child		139DFC	46.348	LFQintensity	SERPINI1	O35684	0.07137106999127688	-2.639862673940086		-1.6236262151988592
1066757	SERPINI1		Carlyle 2017	human	hippocampus	adult		135HIP	46.348	LFQintensity	SERPINI1	O35684	0.008767552245744414	-4.736697616943526		-3.720461158202298
1066758	SERPINI1		Carlyle 2017	human	hippocampus	child		139HIP	46.348	LFQintensity	SERPINI1	O35684	0.032312637816216426	-3.4322968616172407		-2.4160604028760138
1066759	SERPINI1		Carlyle 2017	human	thalamus	child		139MD	46.348	LFQintensity	SERPINI1	O35684	0.02880587869550497	-3.5471757912984687		-2.5309393325572422
1066760	SERPINI1		Carlyle 2017	human	striatum	child		139STR	46.348	LFQintensity	SERPINI1	O35684	0.04906020918673944	-3.0147069762648497		-1.9984705175236228
1066761	SERPINI1		Carlyle 2017	human	cortex	child		139V1C	46.348	LFQintensity	SERPINI1	O35684	0.0640530252491001	-2.7480440191381112		-1.7318075603968843
1066762	SERPINI1		Carlyle 2017	human	cerebellum	child		141CBC	46.348	LFQintensity	SERPINI1	O35684	0.0024016847984927032	-6.031584788542582		-5.015348329801356
1066763	SERPINI1		Carlyle 2017	human	cerebellum	adult		135CBC	46.348	LFQintensity	SERPINI1	O35684	0.00967364916754162	-4.638349670740131		-3.622113211998904
1066764	SERPINI1		Carlyle 2017	human	cerebellum	child		139CBC	46.348	LFQintensity	SERPINI1	O35684	0.0027258583344964755	-5.904971915328011		-4.888735456586785
1066765	SERPINI1		Carlyle 2017	human	striatum	adult		135STR	46.348	LFQintensity	SERPINI1	O35684	0.04200147816102788	-3.1700504670078864		-2.1538140082666595
1066766	SERPINI1		Carlyle 2017	human	cortex	adult		126DFC	46.348	LFQintensity	SERPINI1	O35684	0.12027957122304553	-2.1179364856915286		-1.1017000269503017
1066767	SERPINI1		Carlyle 2017	human	striatum	adult		127STR	46.348	LFQintensity	SERPINI1	O35684	0.03368219608697191	-3.390785887251192		-2.374549428509965
1066768	SERPINI1		Carlyle 2017	human	hippocampus	adult		126HIP	46.348	LFQintensity	SERPINI1	O35684	0.008753354326156641	-4.738318300512291		-3.722081841771064
1066769	SERPINI1		Carlyle 2017	human	thalamus	adult		126MD	46.348	LFQintensity	SERPINI1	O35684	0.009248535275860413	-4.683290088551892		-3.6670536298106633
1066770	SERPINI1		Carlyle 2017	human	striatum	adult		126STR	46.348	LFQintensity	SERPINI1	O35684	0.05896699330896641	-2.8307774270600583		-1.814540968318831
1066771	SERPINI1		Carlyle 2017	human	cortex	adult		126V1C	46.348	LFQintensity	SERPINI1	O35684	0.042159654271246634	-3.1662915751800296		-2.1500551164388018
1066772	SERPINI1		Carlyle 2017	human	cerebellum	adult		127CBC	46.348	LFQintensity	SERPINI1	O35684	0.002284438029522516	-6.081635223823727		-5.0653987650825005
1066773	SERPINI1		Carlyle 2017	human	cortex	child		141DFC	46.348	LFQintensity	SERPINI1	O35684	0.05525788930528869	-2.8957441559223005		-1.8795076971810736
1066774	BCAT2		Carlyle 2017	human	striatum	child		122STR	44.288	LFQintensity	BCAT2	O15382	0.03028003037530204	-3.4972668472660327		-2.4810303885248057
1066775	BCAT2		Carlyle 2017	human	thalamus	child		122MD	44.288	LFQintensity	BCAT2	O15382	0.04815629193609434	-3.0333034756282413		-2.0170670168870144
1066776	BCAT2		Carlyle 2017	human	hippocampus	child		122HIP	44.288	LFQintensity	BCAT2	O15382	0.03261457587040306	-3.4229959779454737		-2.406759519204247
1066777	SERPINI1		Carlyle 2017	human	striatum	adult		136STR	46.348	LFQintensity	SERPINI1	O35684	0.008776965867290484	-4.73562450426083		-3.719388045519603
1066778	SERPINI1		Carlyle 2017	human	cortex	adult		135V1C	46.348	LFQintensity	SERPINI1	O35684	0.07053356855135058	-2.6516665328226474		-1.6354300740814205
1066779	SERPINI1		Carlyle 2017	human	cortex	adult		136V1C	46.348	LFQintensity	SERPINI1	O35684	0.007038367385500406	-4.956379041175111		-3.9401425824338814
1066780	BCAT2		Carlyle 2017	human	striatum	child		118STR	44.288	LFQintensity	BCAT2	O15382	0.020505126593654853	-3.8870803463627386		-2.870843887621512
1066781	SERPINI1		Carlyle 2017	human	cortex	adult		135DFC	46.348	LFQintensity	SERPINI1	O35684	0.009883530257399834	-4.61688551754162		-3.600649058800393
1066782	SERPINI1		Carlyle 2017	human	hippocampus	adult		127HIP	46.348	LFQintensity	SERPINI1	O35684	0.02420571904505316	-3.721166349563905		-2.704929890822678
1066783	SERPINI1		Carlyle 2017	human	hippocampus	child		141HIP	46.348	LFQintensity	SERPINI1	O35684	0.014467261457136397	-4.235867012840469		-3.2196305540992416
1066784	SERPINI1		Carlyle 2017	human	thalamus	child		141MD	46.348	LFQintensity	SERPINI1	O35684	0.024131134145408042	-3.7242523989823435		-2.708015940241117
1066785	SERPINI1		Carlyle 2017	human	striatum	child		141STR	46.348	LFQintensity	SERPINI1	O35684	0.025321380256917103	-3.6761061706754417		-2.6598697119342147
1066786	BCAT2		Carlyle 2017	human	cortex	child		118DFC	44.288	LFQintensity	BCAT2	O15382	0.020858988305575903	-3.86997032983895		-2.853733871097724
1066787	BCAT2		Carlyle 2017	human	hippocampus	child		118HIP	44.288	LFQintensity	BCAT2	O15382	0.021683331839247283	-3.831211431596549		-2.814974972855322
1066788	BCAT2		Carlyle 2017	human	thalamus	child		118MD	44.288	LFQintensity	BCAT2	O15382	0.03896022526822896	-3.245214018185788		-2.228977559444561
1066789	BCAT2		Carlyle 2017	human	cortex	child		118V1C	44.288	LFQintensity	BCAT2	O15382	0.020287564986360144	-3.8977471428755712		-2.8815106841343443
1066790	SERPINI1		Carlyle 2017	human	amygdala	adult		135AMY	46.348	LFQintensity	SERPINI1	O35684	0.014517469833313425	-4.2324025386734965		-3.2161660799322696
1066791	BCAT2		Carlyle 2017	human	amygdala	adolescence		119AMY	44.288	LFQintensity	BCAT2	O15382	0.01560891387633402	-4.159913125585692		-3.1436766668444647
1066792	BCAT2		Carlyle 2017	human	cerebellum	child		118CBC	44.288	LFQintensity	BCAT2	O15382	0.027026836806695133	-3.6109249508212726		-2.5946884920800457
1066793	BCAT2		Carlyle 2017	human	amygdala	child		121AMY	44.288	LFQintensity	BCAT2	O15382	0.011827275900457105	-4.437346897968247		-3.42111043922702
1066794	BCAT2		Carlyle 2017	human	cerebellum	child		122CBC	44.288	LFQintensity	BCAT2	O15382	0.02991685614360686	-3.509333206810878		-2.49309674806965
1066795	BCAT2		Carlyle 2017	human	cortex	child		122DFC	44.288	LFQintensity	BCAT2	O15382	0.02345545224971081	-3.7526523057968633		-2.7364158470556363
1066796	SERPINI1		Carlyle 2017	human	cortex	adult		127DFC	46.348	LFQintensity	SERPINI1	O35684	0.05466197981011345	-2.9065868786823708		-1.890350419941144
1066797	SERPINI1		Carlyle 2017	human	amygdala	adolescence		175AMY	46.348	LFQintensity	SERPINI1	O35684	0.03691017212552696	-3.299268098566466		-2.28303163982524
1066798	ECH1		Carlyle 2017	human	hippocampus	adult		136HIP	36.172	LFQintensity	ECH1	Q62651	0.5683355453609734	-0.5650432858094588		0.4511931729317679
1066799	ECH1		Carlyle 2017	human	cortex	adult		136DFC	36.172	LFQintensity	ECH1	Q62651	0.6941333708158264	-0.3650911599709111		0.6511452987703157
1066800	ANXA3		Carlyle 2017	human	striatum	adult		136STR	36.384	LFQintensity	ANXA3	O35639	0.03806818605512456	-3.268376357342444		-2.252139898601216
1066801	DIP2C		Carlyle 2017	human	hippocampus	child		141HIP	170.767	LFQintensity	DIP2C	Q9Y2E4	0.013556495911532173	-4.300889443468258		-3.2846529847270314
1066802	SERPINI1		Carlyle 2017	human	striatum	adult		123STR	46.348	LFQintensity	SERPINI1	O35684	0.04735250044841369	-3.0501356529636836		-2.0338991942224567
1066803	SERPINI1		Carlyle 2017	human	amygdala	adult		145AMY	46.348	LFQintensity	SERPINI1	O35684	0.0122447101921485	-4.4026612563020615		-3.3864247975608346
1066804	SERPINI1		Carlyle 2017	human	amygdala	child		174AMY	46.348	LFQintensity	SERPINI1	O35684	0.02321900492691584	-3.762784157768648		-2.746547699027421
1066805	SERPINI1		Carlyle 2017	human	cortex	child		141V1C	46.348	LFQintensity	SERPINI1	O35684	0.002158005550105807	-6.1385708402747055		-5.122334381533478
1066806	SERPINI1		Carlyle 2017	human	cerebellum	child		143CBC	46.348	LFQintensity	SERPINI1	O35684	0.002525981251920849	-5.981125677123799		-4.964889218382575
1066807	SERPINI1		Carlyle 2017	human	cortex	child		143DFC	46.348	LFQintensity	SERPINI1	O35684	0.05586938005254216	-2.8847388118221127		-1.8685023530808853
1066808	ANXA3		Carlyle 2017	human	cortex	adult		127DFC	36.384	LFQintensity	ANXA3	O35639	0.06482181151355858	-2.736113134828656		-1.7198766760874284
1066809	SERPINI1		Carlyle 2017	human	hippocampus	child		143HIP	46.348	LFQintensity	SERPINI1	O35684	0.026211253510564508	-3.6415664371298253		-2.6253299783885984
1066810	SERPINI1		Carlyle 2017	human	striatum	child		143STR	46.348	LFQintensity	SERPINI1	O35684	0.020165955535872245	-3.903759465919215		-2.8875230071779883
1066811	SERPINI1		Carlyle 2017	human	cortex	child		143V1C	46.348	LFQintensity	SERPINI1	O35684	0.06787160554154748	-2.6901375124162072		-1.6739010536749803
1066812	SERPINI1		Carlyle 2017	human	cerebellum	adult		145CBC	46.348	LFQintensity	SERPINI1	O35684	0.009187828055209577	-4.689875708391173		-3.673639249649946
1066813	SERPINI1		Carlyle 2017	human	amygdala	adult		126AMY	46.348	LFQintensity	SERPINI1	O35684	0.013846061051187243	-4.27975448743462		-3.2635180286933934
1066814	SERPINI1		Carlyle 2017	human	cortex	adult		145DFC	46.348	LFQintensity	SERPINI1	O35684	0.1230143260106295	-2.095454458760879		-1.0792180000196523
1066815	SERPINI1		Carlyle 2017	human	hippocampus	adult		145HIP	46.348	LFQintensity	SERPINI1	O35684	0.008417051340529162	-4.777495709148019		-3.761259250406792
1066816	SERPINI1		Carlyle 2017	human	thalamus	adult		145MD	46.348	LFQintensity	SERPINI1	O35684	0.0088571068818841	-4.726535104723372		-3.710298645982143
1066817	SERPINI1		Carlyle 2017	human	striatum	adult		145STR	46.348	LFQintensity	SERPINI1	O35684	0.035971744126823406	-3.3250215340758325		-2.308785075334605
1066818	SERPINI1		Carlyle 2017	human	thalamus	child		143MD	46.348	LFQintensity	SERPINI1	O35684	0.038649893786966316	-3.2532112520257983		-2.2369747932845714
1066819	SERPINI1		Carlyle 2017	human	cortex	adult		145V1C	46.348	LFQintensity	SERPINI1	O35684	0.009027108140679764	-4.707523213045866		-3.6912867543046404
1066820	ANXA3		Carlyle 2017	human	cerebellum	adult		127CBC	36.384	LFQintensity	ANXA3	O35639	0.10505332915443567	-2.2532871610515803		-1.2370507023103534
1066821	ANXA3		Carlyle 2017	human	amygdala	adult		136AMY	36.384	LFQintensity	ANXA3	O35639	0.004967931566250717	-5.30475170935511		-4.288515250613884
1066822	ANXA3		Carlyle 2017	human	amygdala	adolescence		175AMY	36.384	LFQintensity	ANXA3	O35639	0.0040237799517922985	-5.515533531628155		-4.499297072886929
1066823	BCAT2		Carlyle 2017	human	amygdala	child		118AMY	44.288	LFQintensity	BCAT2	O15382	0.013922538116881574	-4.274246304714176		-3.2580098459729494
1066824	ANXA3		Carlyle 2017	human	amygdala	child		174AMY	36.384	LFQintensity	ANXA3	O35639	0.003896363802533893	-5.547711519087554		-4.531475060346327
1066825	ANXA3		Carlyle 2017	human	cortex	adult		136V1C	36.384	LFQintensity	ANXA3	O35639	0.003484254189337054	-5.659501263601296		-4.643264804860069
1066826	ANXA3		Carlyle 2017	human	cerebellum	child		139CBC	36.384	LFQintensity	ANXA3	O35639	0.08947129642922103	-2.413837415427903		-1.3976009566866765
1066827	ANXA3		Carlyle 2017	human	cortex	child		139DFC	36.384	LFQintensity	ANXA3	O35639	0.004235478836002734	-5.464258890917161		-4.448022432175937
1066828	ANXA3		Carlyle 2017	human	hippocampus	child		139HIP	36.384	LFQintensity	ANXA3	O35639	0.004154133778156465	-5.483651349387058		-4.467414890645832
1066829	ANXA3		Carlyle 2017	human	hippocampus	adult		136HIP	36.384	LFQintensity	ANXA3	O35639	0.003157086120027541	-5.758105790707225		-4.741869331965997
1066830	ANXA3		Carlyle 2017	human	cortex	adult		126V1C	36.384	LFQintensity	ANXA3	O35639	0.0015777592421725658	-6.451749639698945		-5.4355131809577175
1066831	ANXA3		Carlyle 2017	human	thalamus	child		139MD	36.384	LFQintensity	ANXA3	O35639	0.0039169268595360095	-5.542447897044642		-4.526211438303415
1066832	ANXA3		Carlyle 2017	human	cerebellum	child		141CBC	36.384	LFQintensity	ANXA3	O35639	0.05034093335559825	-2.9889367484139084		-1.972700289672682
1066833	ANXA3		Carlyle 2017	human	cortex	child		141DFC	36.384	LFQintensity	ANXA3	O35639	0.03287464029905482	-3.4150537300176844		-2.398817271276457
1066834	ANXA3		Carlyle 2017	human	hippocampus	child		141HIP	36.384	LFQintensity	ANXA3	O35639	0.003712674696934481	-5.5960027195471085		-4.579766260805883
1066835	ANXA3		Carlyle 2017	human	thalamus	child		141MD	36.384	LFQintensity	ANXA3	O35639	0.04012316877639719	-3.2158013365448106		-2.199564877803584
1066836	ANXA3		Carlyle 2017	human	striatum	child		141STR	36.384	LFQintensity	ANXA3	O35639	0.046324946970313384	-3.072074651542866		-2.055838192801639
1066837	ANXA3		Carlyle 2017	human	striatum	child		139STR	36.384	LFQintensity	ANXA3	O35639	0.003925756462720711	-5.540196216962087		-4.52395975822086
1066838	ANXA3		Carlyle 2017	human	cortex	child		141V1C	36.384	LFQintensity	ANXA3	O35639	0.03475894773531217	-3.3593182513299222		-2.343081792588696
1066839	ANXA3		Carlyle 2017	human	cortex	adult		136DFC	36.384	LFQintensity	ANXA3	O35639	0.003710643687151367	-5.596549916832394		-4.580313458091167
1066840	ANXA3		Carlyle 2017	human	cortex	child		139V1C	36.384	LFQintensity	ANXA3	O35639	0.004471010591792925	-5.410140812734459		-4.393904353993232
1066841	SERPINI1		Carlyle 2017	human	amygdala	child		173AMY	46.348	LFQintensity	SERPINI1	O35684	0.03115374348034247	-3.4688208650352763		-2.4525844062940494
1066842	SERPINI1		Carlyle 2017	human	cerebellum	adult		126CBC	46.348	LFQintensity	SERPINI1	O35684	0.010537537947208249	-4.552811354502095		-3.536574895760868
1066843	RABEP1		Carlyle 2017	human	thalamus	child		118MD	99.524	LFQintensity	RABEP1	O35551	0.07875727988542447	-2.541384562559468		-1.5251481038182404
1066844	SERPINI1		Carlyle 2017	human	striatum	child		122STR	46.348	LFQintensity	SERPINI1	O35684	0.02735275225044032	-3.5989381244480003		-2.582701665706773
1066845	ANXA3		Carlyle 2017	human	cerebellum	adult		136CBC	36.384	LFQintensity	ANXA3	O35639	0.07196716780748581	-2.631545266640727		-1.6153088078995002
1066846	ANXA3		Carlyle 2017	human	cerebellum	child		143CBC	36.384	LFQintensity	ANXA3	O35639	0.03173123738857581	-3.4504536767135714		-2.434217217972344
1066847	ANXA3		Carlyle 2017	human	cortex	adult		127V1C	36.384	LFQintensity	ANXA3	O35639	0.09105944651426699	-2.3962427273471367		-1.3800062686059098
1066848	ANXA3		Carlyle 2017	human	cerebellum	adult		135CBC	36.384	LFQintensity	ANXA3	O35639	0.06626585657411366	-2.714080498239212		-1.6978440394979843
1066849	ANXA3		Carlyle 2017	human	cortex	adult		135DFC	36.384	LFQintensity	ANXA3	O35639	0.05379682913211769	-2.922540751616041		-1.9063042928748144
1066850	ANXA3		Carlyle 2017	human	hippocampus	adult		135HIP	36.384	LFQintensity	ANXA3	O35639	0.0035821336754702023	-5.6317966573715434		-4.615560198630316
1066851	ANXA3		Carlyle 2017	human	thalamus	adult		135MD	36.384	LFQintensity	ANXA3	O35639	0.003756452979374913	-5.5842801233703865		-4.568043664629158
1066852	SERPINI1		Carlyle 2017	human	amygdala	adult		123AMY	46.348	LFQintensity	SERPINI1	O35684	0.012989254162145756	-4.343632866257034		-3.3273964075158067
1066853	ANXA3		Carlyle 2017	human	striatum	adult		135STR	36.384	LFQintensity	ANXA3	O35639	0.04887109095742422	-3.0185692442859686		-2.0023327855447417
1066854	ANXA3		Carlyle 2017	human	amygdala	adult		135AMY	36.384	LFQintensity	ANXA3	O35639	0.03827073550153378	-3.2630697609799544		-2.2468333022387275
1066855	ANXA3		Carlyle 2017	human	cortex	child		143DFC	36.384	LFQintensity	ANXA3	O35639	0.0037729152429604096	-5.579907302349712		-4.5636708436084845
1066856	SERPINI1		Carlyle 2017	human	hippocampus	child		122HIP	46.348	LFQintensity	SERPINI1	O35684	0.016763904626854852	-4.088527238099487		-3.07229077935826
1066857	ANXA3		Carlyle 2017	human	hippocampus	child		143HIP	36.384	LFQintensity	ANXA3	O35639	0.00403236169593312	-5.513403045903823		-4.497166587162597
1066858	SERPINI1		Carlyle 2017	human	cortex	child		118V1C	46.348	LFQintensity	SERPINI1	O35684	0.08956494993413489	-2.412791219304399		-1.396554760563172
1066859	SERPINI1		Carlyle 2017	human	amygdala	adolescence		119AMY	46.348	LFQintensity	SERPINI1	O35684	0.022557533666746368	-3.791686181611024		-2.775449722869797
1066860	SERPINI1		Carlyle 2017	human	amygdala	child		121AMY	46.348	LFQintensity	SERPINI1	O35684	0.03186006717552267	-3.446401866042863		-2.430165407301636
1066861	SERPINI1		Carlyle 2017	human	amygdala	child		122AMY	46.348	LFQintensity	SERPINI1	O35684	0.02239089220077661	-3.799101000984212		-2.7828645422429847
1066862	ANXA3		Carlyle 2017	human	cortex	adult		135V1C	36.384	LFQintensity	ANXA3	O35639	0.003665466208497397	-5.608799746140726		-4.5925632873995
1066863	ANXA3		Carlyle 2017	human	amygdala	child		173AMY	36.384	LFQintensity	ANXA3	O35639	0.004013418207047278	-5.518111980057819		-4.501875521316592
1066864	ANXA3		Carlyle 2017	human	cortex	adult		145V1C	36.384	LFQintensity	ANXA3	O35639	0.05493567638634705	-2.9015922984203897		-1.8853558396791628
1066865	ANXA3		Carlyle 2017	human	striatum	adult		145STR	36.384	LFQintensity	ANXA3	O35639	0.05583937116791765	-2.8852760819109555		-1.8690396231697288
1066866	ANXA3		Carlyle 2017	human	hippocampus	adult		127HIP	36.384	LFQintensity	ANXA3	O35639	0.004071853543428785	-5.5036569671221915		-4.487420508380964
1066867	ANXA3		Carlyle 2017	human	thalamus	adult		127MD	36.384	LFQintensity	ANXA3	O35639	0.06231893161628116	-2.7754900210794142		-1.7592535623381873
1066868	ANXA3		Carlyle 2017	human	striatum	adult		127STR	36.384	LFQintensity	ANXA3	O35639	0.08688799571688056	-2.4431353952991213		-1.4268989365578943
1066869	ANXA3		Carlyle 2017	human	striatum	child		143STR	36.384	LFQintensity	ANXA3	O35639	0.041751412490318884	-3.1760219961541187		-2.1597855374128923
1066870	SERPINI1		Carlyle 2017	human	cerebellum	adult		123CBC	46.348	LFQintensity	SERPINI1	O35684	0.009659502819064041	-4.639813100088027		-3.6235766413468
1066871	SERPINI1		Carlyle 2017	human	cortex	adult		123DFC	46.348	LFQintensity	SERPINI1	O35684	0.17435012755561202	-1.746689774254137		-0.73045331551291
1066872	SERPINI1		Carlyle 2017	human	hippocampus	adult		123HIP	46.348	LFQintensity	SERPINI1	O35684	0.032063802377253814	-3.4400275369227815		-2.4237910781815546
1066873	SERPINI1		Carlyle 2017	human	thalamus	child		122MD	46.348	LFQintensity	SERPINI1	O35684	0.05351801364253075	-2.9277369781534066		-1.91150051941218
1066874	SERPINI1		Carlyle 2017	human	thalamus	child		118MD	46.348	LFQintensity	SERPINI1	O35684	0.030534389381080725	-3.488901709851651		-2.472665251110424
1066875	SERPINI1		Carlyle 2017	human	hippocampus	child		118HIP	46.348	LFQintensity	SERPINI1	O35684	0.03497655518223902	-3.3530772938797977		-2.3368408351385708
1066876	SERPINI1		Carlyle 2017	human	cortex	child		118DFC	46.348	LFQintensity	SERPINI1	O35684	0.06303700400346939	-2.7640333598875535		-1.7477969011463266
1066877	ANXA3		Carlyle 2017	human	thalamus	child		143MD	36.384	LFQintensity	ANXA3	O35639	0.0038169241963668383	-5.568310364895723		-4.552073906154496
1066878	ANXA3		Carlyle 2017	human	cortex	child		143V1C	36.384	LFQintensity	ANXA3	O35639	0.003973651808054336	-5.528069756191317		-4.511833297450089
1066879	SERPINI1		Carlyle 2017	human	cortex	child		122V1C	46.348	LFQintensity	SERPINI1	O35684	0.04879946667666685	-3.0200358949395816		-2.0037994361983547
1066880	ANXA3		Carlyle 2017	human	amygdala	adult		145AMY	36.384	LFQintensity	ANXA3	O35639	0.005002786125050825	-5.297760296730079		-4.2815238379888525
1066881	ANXA3		Carlyle 2017	human	cerebellum	adult		145CBC	36.384	LFQintensity	ANXA3	O35639	0.05345877713572515	-2.928844442911492		-1.9126079841702643
1066882	ANXA3		Carlyle 2017	human	cortex	adult		145DFC	36.384	LFQintensity	ANXA3	O35639	0.0614569310109037	-2.789418658266187		-1.77318219952496
1066883	ANXA3		Carlyle 2017	human	hippocampus	adult		145HIP	36.384	LFQintensity	ANXA3	O35639	0.003438930525872348	-5.672594749576037		-4.65635829083481
1066884	ANXA3		Carlyle 2017	human	thalamus	adult		145MD	36.384	LFQintensity	ANXA3	O35639	0.023010386653101664	-3.7718095713775774		-2.7555731126363523
1066885	SERPINI1		Carlyle 2017	human	cerebellum	child		118CBC	46.348	LFQintensity	SERPINI1	O35684	0.002364422611890558	-6.047221425580447		-5.03098496683922
1066886	SERPINI1		Carlyle 2017	human	cerebellum	child		122CBC	46.348	LFQintensity	SERPINI1	O35684	0.0026446782086625635	-5.9352058813140784		-4.918969422572852
1066887	KPNA6		Carlyle 2017	human	cortex	adult		123V1C	60.03	LFQintensity	KPNA6	O60684	0.03874612545861557	-3.2507245163466902		-2.234488057605464
1066888	KPNA6		Carlyle 2017	human	hippocampus	adult		123HIP	60.03	LFQintensity	KPNA6	O60684	0.10329944575495564	-2.2701232682634296		-1.2538868095222029
1066889	KPNA3		Carlyle 2017	human	amygdala	adolescence		175AMY	57.773	LFQintensity	KPNA3	O35344	0.1452504408670993	-1.929295848025124		-0.9130593892838964
1066890	VPS52		Carlyle 2017	human	cerebellum	child		122CBC	82.221	LFQintensity	VPS52	Q8N1B4	0.04474930923829982	-3.1066792703960555		-2.0904428116548286
1066891	KPNA6		Carlyle 2017	human	thalamus	child		122MD	60.03	LFQintensity	KPNA6	O60684	0.13897435721647028	-1.9734658433271064		-0.9572293845858793
1066892	KPNA6		Carlyle 2017	human	hippocampus	child		118HIP	60.03	LFQintensity	KPNA6	O60684	0.14838042662767706	-1.9079758529878168		-0.8917393942465899
1066893	SERPINI1		Carlyle 2017	human	cortex	adult		123V1C	46.348	LFQintensity	SERPINI1	O35684	0.06983475655954305	-2.6616234481681453		-1.6453869894269184
1066894	BCAT2		Carlyle 2017	human	amygdala	adult		123AMY	44.288	LFQintensity	BCAT2	O15382	0.015666732440624852	-4.156215767611244		-3.1399793088700174
1066895	RABEP1		Carlyle 2017	human	hippocampus	child		118HIP	99.524	LFQintensity	RABEP1	O35551	0.16080245856793615	-1.8275786327525636		-0.811342174011336
1066896	RABEP1		Carlyle 2017	human	cerebellum	child		118CBC	99.524	LFQintensity	RABEP1	O35551	0.08481415412934118	-2.467292838209913		-1.4510563794686866
1066897	KPNA6		Carlyle 2017	human	thalamus	adult		127MD	60.03	LFQintensity	KPNA6	O60684	0.2124790098821078	-1.5489120725218122		-0.5326756137805853
1066898	VPS52		Carlyle 2017	human	amygdala	child		121AMY	82.221	LFQintensity	VPS52	Q8N1B4	0.0690715472594878	-2.6726123948075955		-1.6563759360663681
1066899	KPNA6		Carlyle 2017	human	cerebellum	child		118CBC	60.03	LFQintensity	KPNA6	O60684	0.04298452219284903	-3.1469151770892783		-2.130678718348051
1066900	KPNA6		Carlyle 2017	human	cortex	child		118DFC	60.03	LFQintensity	KPNA6	O60684	0.09166172688424254	-2.38965035997125		-1.3734139012300235
1066901	KPNA6		Carlyle 2017	human	thalamus	child		118MD	60.03	LFQintensity	KPNA6	O60684	0.13052045324132852	-2.0362253346816144		-1.0199888759403877
1066902	KPNA6		Carlyle 2017	human	cortex	child		118V1C	60.03	LFQintensity	KPNA6	O60684	0.053811001266966134	-2.922277348202408		-1.9060408894611809
1066903	VPS52		Carlyle 2017	human	amygdala	child		122AMY	82.221	LFQintensity	VPS52	Q8N1B4	0.2252997269863738	-1.4903236433228626		-0.4740871845816357
1066904	KPNA6		Carlyle 2017	human	striatum	child		118STR	60.03	LFQintensity	KPNA6	O60684	0.10874756151333237	-2.218726032130649		-1.202489573389422
1066905	KPNA6		Carlyle 2017	human	amygdala	adolescence		119AMY	60.03	LFQintensity	KPNA6	O60684	0.1772966721467425	-1.729930835696048		-0.7136943769548209
1066906	KPNA6		Carlyle 2017	human	amygdala	child		121AMY	60.03	LFQintensity	KPNA6	O60684	0.12546395243514746	-2.0757367932616435		-1.0595003345204166
1066907	KPNA6		Carlyle 2017	human	amygdala	child		118AMY	60.03	LFQintensity	KPNA6	O60684	0.1862523549559243	-1.6806527777437497		-0.6644163190025227
1066908	KPNA6		Carlyle 2017	human	amygdala	child		122AMY	60.03	LFQintensity	KPNA6	O60684	0.17910473086071	-1.7197845556316682		-0.7035480968904411
1066909	KPNA6		Carlyle 2017	human	amygdala	adult		123AMY	60.03	LFQintensity	KPNA6	O60684	0.14598368849424734	-1.9242603861573813		-0.9080239274161545
1066910	KPNA3		Carlyle 2017	human	cerebellum	child		143CBC	57.773	LFQintensity	KPNA3	O35344	0.13639593808168834	-1.9921933134759549		-0.975956854734728
1066911	ARFGEF1		Carlyle 2017	human	cortex	adult		127DFC	207.89	LFQintensity	ARFGEF1	D4A631	0.0032405389542950625	-5.732015619093286		-4.715779160352058
1066912	ARFGEF1		Carlyle 2017	human	hippocampus	adult		127HIP	207.89	LFQintensity	ARFGEF1	D4A631	0.0005266013285649327	-7.549066787994247		-6.532830329253019
1066913	SERPINI1		Carlyle 2017	human	amygdala	child		118AMY	46.348	LFQintensity	SERPINI1	O35684	0.0295759536132148	-3.5207936257418275		-2.5045571670006006
1066914	KPNA3		Carlyle 2017	human	cortex	child		143DFC	57.773	LFQintensity	KPNA3	O35344	0.1977815176020305	-1.6205923039872534		-0.604355845246026
1066915	KPNA3		Carlyle 2017	human	hippocampus	child		143HIP	57.773	LFQintensity	KPNA3	O35344	0.7103477813395843	-0.3420005960030817		0.6742358627381453
1066916	KPNA3		Carlyle 2017	human	thalamus	child		143MD	57.773	LFQintensity	KPNA3	O35344	0.16040009759610768	-1.830083975095372		-0.8138475163541445
1066917	KPNA3		Carlyle 2017	human	striatum	child		143STR	57.773	LFQintensity	KPNA3	O35344	0.17885210524152845	-1.7211960423565726		-0.7049595836153457
1066918	KPNA3		Carlyle 2017	human	cortex	child		143V1C	57.773	LFQintensity	KPNA3	O35344	0.10607949798106404	-2.2435664850118155		-1.2273300262705886
1066919	KPNA6		Carlyle 2017	human	striatum	child		122STR	60.03	LFQintensity	KPNA6	O60684	0.10566144987815558	-2.247515165229992		-1.231278706488765
1066920	KPNA3		Carlyle 2017	human	amygdala	adult		145AMY	57.773	LFQintensity	KPNA3	O35344	0.306536581683266	-1.1824181777645215		-0.16618171902329504
1066921	KPNA3		Carlyle 2017	human	cerebellum	adult		145CBC	57.773	LFQintensity	KPNA3	O35344	0.3511873663255677	-1.0464353907453		-0.030198932004072976
1066922	KPNA3		Carlyle 2017	human	hippocampus	adult		145HIP	57.773	LFQintensity	KPNA3	O35344	0.25950970516178623	-1.348961177608152		-0.3327247188669251
1066923	KPNA3		Carlyle 2017	human	thalamus	adult		145MD	57.773	LFQintensity	KPNA3	O35344	0.119650287224511	-2.123182064091472		-1.1069456053502449
1066924	KPNA3		Carlyle 2017	human	striatum	adult		145STR	57.773	LFQintensity	KPNA3	O35344	0.13677551190919154	-1.9894142963290224		-0.9731778375877956
1066925	KPNA3		Carlyle 2017	human	cortex	adult		145V1C	57.773	LFQintensity	KPNA3	O35344	0.1984558878559968	-1.617188430976774		-0.600951972235547
1066926	KPNA3		Carlyle 2017	human	amygdala	child		173AMY	57.773	LFQintensity	KPNA3	O35344	0.14818583184780446	-1.9092881722570432		-0.8930517135158162
1066927	KPNA3		Carlyle 2017	human	amygdala	child		174AMY	57.773	LFQintensity	KPNA3	O35344	0.07479046155785987	-2.593064921412928		-1.5768284626717013
1066928	KPNA3		Carlyle 2017	human	cortex	adult		145DFC	57.773	LFQintensity	KPNA3	O35344	0.20778538964283413	-1.5712495124961001		-0.5550130537548732
1066929	VPS52		Carlyle 2017	human	cortex	child		122DFC	82.221	LFQintensity	VPS52	Q8N1B4	0.32277110995678343	-1.1308118448666973		-0.11457538612547058
1066930	KPNA6		Carlyle 2017	human	cerebellum	child		122CBC	60.03	LFQintensity	KPNA6	O60684	0.1033034445056468	-2.2700845587305025		-1.2538480999892756
1066931	KPNA6		Carlyle 2017	human	cortex	child		122DFC	60.03	LFQintensity	KPNA6	O60684	0.05115331294080555	-2.9729280195557237		-1.956691560814496
1066932	KPNA6		Carlyle 2017	human	hippocampus	child		122HIP	60.03	LFQintensity	KPNA6	O60684	0.10679983321544956	-2.236798914110356		-1.2205624553691292
1066933	KPNA6		Carlyle 2017	human	cerebellum	adult		127CBC	60.03	LFQintensity	KPNA6	O60684	0.028723394777481807	-3.550043339228927		-2.5338068804877003
1066934	KPNA6		Carlyle 2017	human	cerebellum	adult		135CBC	60.03	LFQintensity	KPNA6	O60684	0.13131472315971265	-2.0301583702225647		-1.0139219114813385
1066935	KPNA6		Carlyle 2017	human	hippocampus	adult		136HIP	60.03	LFQintensity	KPNA6	O60684	0.00901129132745483	-4.709276896049335		-3.693040437308108
1066936	KPNA6		Carlyle 2017	human	cortex	adult		135DFC	60.03	LFQintensity	KPNA6	O60684	0.12468725591284364	-2.0819466294910995		-1.0657101707498726
1066937	KPNA6		Carlyle 2017	human	hippocampus	adult		127HIP	60.03	LFQintensity	KPNA6	O60684	0.1791991229989025	-1.7192576724326212		-0.7030212136913943
1066938	KPNA6		Carlyle 2017	human	hippocampus	adult		135HIP	60.03	LFQintensity	KPNA6	O60684	0.0989748763535662	-2.3128892352600716		-1.2966527765188447
1066939	KPNA6		Carlyle 2017	human	striatum	adult		135STR	60.03	LFQintensity	KPNA6	O60684	0.0717916173867452	-2.633987559231939		-1.617751100490712
1066940	KPNA6		Carlyle 2017	human	cortex	adult		135V1C	60.03	LFQintensity	KPNA6	O60684	0.010462363901375988	-4.559970851482837		-3.5437343927416096
1066941	KPNA6		Carlyle 2017	human	hippocampus	adult		126HIP	60.03	LFQintensity	KPNA6	O60684	0.10803976352085663	-2.2252559388711446		-1.2090194801299177
1066942	KPNA6		Carlyle 2017	human	amygdala	adult		136AMY	60.03	LFQintensity	KPNA6	O60684	0.12127421575600555	-2.109701051530141		-1.093464592788914
1066943	KPNA6		Carlyle 2017	human	cortex	adult		136DFC	60.03	LFQintensity	KPNA6	O60684	0.13708229309580358	-1.9871738539583368		-0.9709373952171096
1066944	KPNA6		Carlyle 2017	human	thalamus	adult		135MD	60.03	LFQintensity	KPNA6	O60684	0.122741685644761	-2.097673248656462		-1.081436789915235
1066945	KPNA6		Carlyle 2017	human	amygdala	adult		126AMY	60.03	LFQintensity	KPNA6	O60684	0.15752411973279914	-1.84817669128073		-0.8319402325395031
1066946	KPNA6		Carlyle 2017	human	cortex	child		122V1C	60.03	LFQintensity	KPNA6	O60684	0.0641653766323168	-2.746291518555932		-1.730055059814704
1066947	KPNA6		Carlyle 2017	human	cortex	adult		127DFC	60.03	LFQintensity	KPNA6	O60684	0.04521598752185045	-3.0963045484476264		-2.080068089706399
1066948	KPNA6		Carlyle 2017	human	cortex	adult		126V1C	60.03	LFQintensity	KPNA6	O60684	0.004503408407394764	-5.402920745041057		-4.386684286299829
1066949	KPNA6		Carlyle 2017	human	cerebellum	adult		123CBC	60.03	LFQintensity	KPNA6	O60684	0.11376039090950092	-2.1736608766681584		-1.1574244179269315
1066950	KPNA6		Carlyle 2017	human	cortex	adult		123DFC	60.03	LFQintensity	KPNA6	O60684	0.09952184473991736	-2.3073781137892966		-1.2911416550480697
1066951	KPNA6		Carlyle 2017	human	cerebellum	adult		136CBC	60.03	LFQintensity	KPNA6	O60684	0.15654527128094867	-1.8544100374727064		-0.8381735787314795
1066952	VPS52		Carlyle 2017	human	cortex	adult		126V1C	82.221	LFQintensity	VPS52	Q8N1B4	0.0378379695980408	-3.2744421937951387		-2.258205735053912
1066953	KPNA3		Carlyle 2017	human	cortex	adult		127DFC	57.773	LFQintensity	KPNA3	O35344	0.1567144596226512	-1.8533298580467388		-0.8370933993055119
1066954	KPNA3		Carlyle 2017	human	cerebellum	adult		126CBC	57.773	LFQintensity	KPNA3	O35344	0.16445023504833234	-1.8051472770484125		-0.7889108183071856
1066955	KPNA6		Carlyle 2017	human	striatum	adult		127STR	60.03	LFQintensity	KPNA6	O60684	0.14028667954525378	-1.9640672390378409		-0.9478307802966142
1066956	KPNA6		Carlyle 2017	human	cortex	adult		127V1C	60.03	LFQintensity	KPNA6	O60684	0.058989116293926426	-2.8304023216874934		-1.8141658629462665
1066957	KPNA6		Carlyle 2017	human	amygdala	adult		135AMY	60.03	LFQintensity	KPNA6	O60684	0.0872796986844405	-2.43863738974971		-1.4224009310084829
1066958	KPNA3		Carlyle 2017	human	thalamus	child		141MD	57.773	LFQintensity	KPNA3	O35344	0.15475148575848968	-1.865934766439355		-0.8496983076981282
1066959	KPNA6		Carlyle 2017	human	thalamus	adult		126MD	60.03	LFQintensity	KPNA6	O60684	0.1264661250091169	-2.0677807931649608		-1.0515443344237339
1066960	VPS52		Carlyle 2017	human	amygdala	adolescence		119AMY	82.221	LFQintensity	VPS52	Q8N1B4	0.15179722164144338	-1.885209716945395		-0.8689732582041679
1066961	VPS52		Carlyle 2017	human	cortex	child		118V1C	82.221	LFQintensity	VPS52	Q8N1B4	0.12161246190825567	-2.1069158319029184		-1.0906793731616915
1066962	VPS52		Carlyle 2017	human	striatum	child		118STR	82.221	LFQintensity	VPS52	Q8N1B4	0.06528918042897137	-2.7289289466427253		-1.7126924879014984
1066963	KPNA6		Carlyle 2017	human	striatum	adult		126STR	60.03	LFQintensity	KPNA6	O60684	0.107487751244227	-2.23037837982046		-1.2141419210792328
1066964	KPNA6		Carlyle 2017	human	cortex	adult		126DFC	60.03	LFQintensity	KPNA6	O60684	0.13190858589867696	-2.0256461273768074		-1.0094096686355805
1066965	KPNA3		Carlyle 2017	human	cortex	child		141V1C	57.773	LFQintensity	KPNA3	O35344	0.0870161927554705	-2.441661054020309		-1.4254245952790818
1066966	KPNA3		Carlyle 2017	human	striatum	child		141STR	57.773	LFQintensity	KPNA3	O35344	0.1224947515675072	-2.0996870942620807		-1.0834506355208535
1066967	KPNA3		Carlyle 2017	human	cortex	adult		126DFC	57.773	LFQintensity	KPNA3	O35344	0.24130941098539754	-1.4216753059289275		-0.4054388471877006
1066968	KPNA6		Carlyle 2017	human	cerebellum	adult		126CBC	60.03	LFQintensity	KPNA6	O60684	0.13469783238092212	-2.0047212878933536		-0.9884848291521268
1066969	KPNA3		Carlyle 2017	human	hippocampus	adult		126HIP	57.773	LFQintensity	KPNA3	O35344	0.052523252769912966	-2.946499297537094		-1.930262838795867
1066970	KPNA3		Carlyle 2017	human	thalamus	adult		126MD	57.773	LFQintensity	KPNA3	O35344	0.02113159164845704	-3.8569861237141616		-2.8407496649729347
1066971	KPNA3		Carlyle 2017	human	striatum	adult		126STR	57.773	LFQintensity	KPNA3	O35344	0.02029749636531147	-3.8972577322984376		-2.8810212735572107
1066972	KPNA3		Carlyle 2017	human	cortex	adult		126V1C	57.773	LFQintensity	KPNA3	O35344	0.04842821617735056	-3.027672656254838		-2.0114361975136106
1066973	KPNA3		Carlyle 2017	human	cerebellum	adult		127CBC	57.773	LFQintensity	KPNA3	O35344	0.15753388121103082	-1.8481147250509853		-0.8318782663097581
1066974	KPNA6		Carlyle 2017	human	striatum	adult		123STR	60.03	LFQintensity	KPNA6	O60684	0.09907376414898833	-2.311890613877071		-1.295654155135844
1066975	RABEP1		Carlyle 2017	human	striatum	adult		127STR	99.524	LFQintensity	RABEP1	O35551	0.1627262594272589	-1.81568587994842		-0.799449421207193
1066976	SERPINI1		Carlyle 2017	human	cortex	child		122DFC	46.348	LFQintensity	SERPINI1	O35684	0.0577076117137621	-2.852366195385895		-1.8361297366446685
1066977	VPS52		Carlyle 2017	human	striatum	adult		126STR	82.221	LFQintensity	VPS52	Q8N1B4	0.11778726735248755	-2.1388751005972377		-1.1226386418560113
1066978	KPNA3		Carlyle 2017	human	thalamus	child		122MD	57.773	LFQintensity	KPNA3	O35344	0.16710714814157793	-1.7891200666680902		-0.7728836079268631
1066979	VPS52		Carlyle 2017	human	cortex	adult		123DFC	82.221	LFQintensity	VPS52	Q8N1B4	0.09550506768948236	-2.348575968092006		-1.332339509350779
1066980	KPNA3		Carlyle 2017	human	amygdala	child		122AMY	57.773	LFQintensity	KPNA3	O35344	0.1608165608804882	-1.827490936990133		-0.8112544782489068
1066981	VPS52		Carlyle 2017	human	cerebellum	adult		126CBC	82.221	LFQintensity	VPS52	Q8N1B4	0.03518013350829026	-3.347273744674518		-2.331037285933291
1066982	KPNA3		Carlyle 2017	human	hippocampus	adult		127HIP	57.773	LFQintensity	KPNA3	O35344	0.4571012368284468	-0.7828503878322014		0.2333860709090257
1066983	VPS52		Carlyle 2017	human	amygdala	adult		126AMY	82.221	LFQintensity	VPS52	Q8N1B4	0.05643789372564621	-2.8746144715166		-1.8583780127753724
1066984	KPNA3		Carlyle 2017	human	amygdala	adult		126AMY	57.773	LFQintensity	KPNA3	O35344	0.03163628610867513	-3.4534505225968912		-2.4372140638556643
1066985	KPNA3		Carlyle 2017	human	striatum	adult		123STR	57.773	LFQintensity	KPNA3	O35344	0.0203086571395202	-3.896708023767762		-2.880471565026536
1066986	VPS52		Carlyle 2017	human	striatum	adult		123STR	82.221	LFQintensity	VPS52	Q8N1B4	0.14594344019313493	-1.924536128268424		-0.908299669527197
1066987	KPNA3		Carlyle 2017	human	cortex	child		118V1C	57.773	LFQintensity	KPNA3	O35344	0.10034509355631492	-2.299140098245372		-1.2829036395041449
1066988	KPNA3		Carlyle 2017	human	amygdala	child		121AMY	57.773	LFQintensity	KPNA3	O35344	0.15990549454932348	-1.8331722973228248		-0.8169358385815977
1066989	KPNA3		Carlyle 2017	human	cerebellum	child		122CBC	57.773	LFQintensity	KPNA3	O35344	0.16044246498756634	-1.829819874276804		-0.8135834155355763
1066990	KPNA3		Carlyle 2017	human	hippocampus	adult		123HIP	57.773	LFQintensity	KPNA3	O35344	0.02106414360553293	-3.8601830392300482		-2.8439465804888213
1066991	KPNA3		Carlyle 2017	human	cortex	child		122DFC	57.773	LFQintensity	KPNA3	O35344	0.34854516482584635	-1.053987459400013		-0.037751000658786005
1066992	KPNA3		Carlyle 2017	human	cortex	adult		123V1C	57.773	LFQintensity	KPNA3	O35344	0.22916899732700244	-1.4732955680070436		-0.4570591092658167
1066993	KPNA3		Carlyle 2017	human	hippocampus	child		122HIP	57.773	LFQintensity	KPNA3	O35344	0.294982751510996	-1.2208383938059737		-0.2046019350647468
1066994	KPNA3		Carlyle 2017	human	striatum	child		122STR	57.773	LFQintensity	KPNA3	O35344	0.19466506467905365	-1.6364748142443044		-0.6202383555030775
1066995	KPNA3		Carlyle 2017	human	cortex	child		122V1C	57.773	LFQintensity	KPNA3	O35344	0.261771681205639	-1.3402826009306592		-0.3240461421894323
1066996	KPNA3		Carlyle 2017	human	amygdala	adolescence		119AMY	57.773	LFQintensity	KPNA3	O35344	0.13840494538751338	-1.9775715038682231		-0.9613350451269956
1066997	KPNA3		Carlyle 2017	human	amygdala	adult		123AMY	57.773	LFQintensity	KPNA3	O35344	0.11732768657094847	-2.1427845190260144		-1.126548060284787
1066998	KPNA3		Carlyle 2017	human	cortex	adult		135V1C	57.773	LFQintensity	KPNA3	O35344	0.17502780585002958	-1.7428104271087952		-0.7265739683675683
1066999	KPNA3		Carlyle 2017	human	hippocampus	child		139HIP	57.773	LFQintensity	KPNA3	O35344	0.26933538832648585	-1.311797879233188		-0.295561420491961
1067000	ECH1		Carlyle 2017	human	cortex	adult		127V1C	36.172	LFQintensity	ECH1	Q62651	0.6557086988622072	-0.4220386452728717		0.5941978134683552
1067001	ECH1		Carlyle 2017	human	thalamus	adult		127MD	36.172	LFQintensity	ECH1	Q62651	1.0843573691068955	0.08098752498403869		1.0972239837252658
1067002	KPNA3		Carlyle 2017	human	cortex	child		139DFC	57.773	LFQintensity	KPNA3	O35344	0.8471118413885198	-0.16592254890485286		0.8503139098363741
1067003	VPS52		Carlyle 2017	human	hippocampus	adult		123HIP	82.221	LFQintensity	VPS52	Q8N1B4	0.15351315028626394	-1.8739690460069625		-0.8577325872657355
1067004	KPNA3		Carlyle 2017	human	cortex	adult		136DFC	57.773	LFQintensity	KPNA3	O35344	0.2682216756004499	-1.3159414926065978		-0.29970503386537084
1067005	KPNA3		Carlyle 2017	human	hippocampus	adult		136HIP	57.773	LFQintensity	KPNA3	O35344	0.09576811637497756	-2.3458254638577816		-1.3295890051165546
1067006	KPNA3		Carlyle 2017	human	thalamus	adult		136MD	57.773	LFQintensity	KPNA3	O35344	0.13408998001089134	-2.0092442117629266		-0.9930077530216996
1067007	KPNA3		Carlyle 2017	human	striatum	adult		136STR	57.773	LFQintensity	KPNA3	O35344	0.1601650511714639	-1.8315504256291817		-0.8153139668879548
1067008	KPNA3		Carlyle 2017	human	amygdala	adult		136AMY	57.773	LFQintensity	KPNA3	O35344	0.34275281703843313	-1.070745741642976		-0.05450928290174906
1067009	KPNA3		Carlyle 2017	human	cortex	adult		136V1C	57.773	LFQintensity	KPNA3	O35344	0.008753023749560563	-4.738356066930301		-3.722119608189074
1067010	KPNA3		Carlyle 2017	human	cerebellum	adult		136CBC	57.773	LFQintensity	KPNA3	O35344	0.24247144256888306	-1.4168713381417029		-0.4006348794004759
1067011	KPNA3		Carlyle 2017	human	thalamus	child		139MD	57.773	LFQintensity	KPNA3	O35344	0.2454832773081525	-1.4045264509386906		-0.3882899921974636
1067012	VPS52		Carlyle 2017	human	cortex	adult		123V1C	82.221	LFQintensity	VPS52	Q8N1B4	0.06616394653058441	-2.7156195787370567		-1.6993831199958302
1067013	KPNA3		Carlyle 2017	human	striatum	child		139STR	57.773	LFQintensity	KPNA3	O35344	0.2922525021844673	-1.2301371168720268		-0.21390065813079984
1067014	KPNA3		Carlyle 2017	human	cortex	child		139V1C	57.773	LFQintensity	KPNA3	O35344	0.2238247470751182	-1.496891912474314		-0.4806554537330872
1067015	KPNA3		Carlyle 2017	human	cerebellum	child		141CBC	57.773	LFQintensity	KPNA3	O35344	0.07843420890170705	-2.5454951087615543		-1.529258650020327
1067016	KPNA3		Carlyle 2017	human	cortex	child		141DFC	57.773	LFQintensity	KPNA3	O35344	0.1906996200554684	-1.6570557587455073		-0.6408193000042803
1067017	KPNA3		Carlyle 2017	human	hippocampus	child		141HIP	57.773	LFQintensity	KPNA3	O35344	0.2722549329067065	-1.3010163983003171		-0.28477993955908953
1067018	KPNA3		Carlyle 2017	human	cerebellum	child		139CBC	57.773	LFQintensity	KPNA3	O35344	0.14502618788877672	-1.9308409467393919		-0.9146044879981649
1067019	KPNA3		Carlyle 2017	human	cerebellum	adult		123CBC	57.773	LFQintensity	KPNA3	O35344	0.19930458479732385	-1.6129210475256102		-0.5966845887843832
1067020	KPNA3		Carlyle 2017	human	cortex	adult		123DFC	57.773	LFQintensity	KPNA3	O35344	0.2315602797245777	-1.4629150517716412		-0.44667859303041424
1067021	KPNA3		Carlyle 2017	human	striatum	adult		135STR	57.773	LFQintensity	KPNA3	O35344	0.23070682404317835	-1.4666075345122094		-0.4503710757709825
1067022	VPS52		Carlyle 2017	human	amygdala	adult		123AMY	82.221	LFQintensity	VPS52	Q8N1B4	0.009582102589950904	-4.647858234050561		-3.6316217753093363
1067023	KPNA3		Carlyle 2017	human	cerebellum	adult		135CBC	57.773	LFQintensity	KPNA3	O35344	0.1854249564692396	-1.6851050261216318		-0.6688685673804051
1067024	VPS52		Carlyle 2017	human	cortex	child		122V1C	82.221	LFQintensity	VPS52	Q8N1B4	0.08637150387612368	-2.4490974738220364		-1.4328610150808094
1067025	VPS52		Carlyle 2017	human	striatum	child		122STR	82.221	LFQintensity	VPS52	Q8N1B4	0.09624009598593553	-2.3409092099561164		-1.3246727512148897
1067026	VPS52		Carlyle 2017	human	thalamus	child		122MD	82.221	LFQintensity	VPS52	Q8N1B4	0.10478504178886272	-2.25584424830454		-1.2396077895633124
1067027	VPS52		Carlyle 2017	human	hippocampus	child		122HIP	82.221	LFQintensity	VPS52	Q8N1B4	0.04709068174973142	-3.055680137241084		-2.039443678499857
1067028	KPNA3		Carlyle 2017	human	thalamus	adult		127MD	57.773	LFQintensity	KPNA3	O35344	0.07517563042305445	-2.5879281640694853		-1.5716917053282584
1067029	KPNA3		Carlyle 2017	human	striatum	adult		127STR	57.773	LFQintensity	KPNA3	O35344	0.17673921087846786	-1.733080017774557		-0.71684355903333
1067030	ECH1		Carlyle 2017	human	striatum	adult		136STR	36.172	LFQintensity	ECH1	Q62651	0.7317741383343911	-0.3122833668214536		0.7039530919197734
1067031	KPNA3		Carlyle 2017	human	cortex	adult		127V1C	57.773	LFQintensity	KPNA3	O35344	0.09913473546676184	-2.311275389809336		-1.2950389310681087
1067032	KPNA3		Carlyle 2017	human	cortex	adult		135DFC	57.773	LFQintensity	KPNA3	O35344	0.18561487034382187	-1.6840813414525324		-0.6678448827113055
1067033	ECH1		Carlyle 2017	human	thalamus	adult		136MD	36.172	LFQintensity	ECH1	Q62651	1.145168079503808	0.13555142055943994		1.151787879300667
1067034	KPNA3		Carlyle 2017	human	hippocampus	adult		135HIP	57.773	LFQintensity	KPNA3	O35344	0.11285819011808125	-2.1816232030921348		-1.1653867443509085
1067035	KPNA3		Carlyle 2017	human	thalamus	adult		135MD	57.773	LFQintensity	KPNA3	O35344	0.021007471515052258	-3.862877118104639		-2.846640659363412
1067036	KPNA6		Carlyle 2017	human	thalamus	adult		136MD	60.03	LFQintensity	KPNA6	O60684	0.1020023513609246	-2.282759413405488		-1.2665229546642611
1067037	KPNA6		Carlyle 2017	human	striatum	adult		136STR	60.03	LFQintensity	KPNA6	O60684	0.010235485251193924	-4.581894650030958		-3.565658191289731
1067038	KPNA6		Carlyle 2017	human	cortex	adult		136V1C	60.03	LFQintensity	KPNA6	O60684	0.006376871517660453	-5.0550776596235805		-4.038841200882354
1067039	KPNA6		Carlyle 2017	human	cerebellum	child		139CBC	60.03	LFQintensity	KPNA6	O60684	0.011873240116072298	-4.433468140796054		-3.4172316820548283
1067040	KPNA3		Carlyle 2017	human	amygdala	adult		135AMY	57.773	LFQintensity	KPNA3	O35344	0.033170359969009564	-3.4060985738357683		-2.389862115094541
1067041	ECH1		Carlyle 2017	human	cerebellum	child		139CBC	36.172	LFQintensity	ECH1	Q62651	0.712468381995728	-0.3390197439703284		0.6772167147708985
1067042	ECH1		Carlyle 2017	human	hippocampus	adult		127HIP	36.172	LFQintensity	ECH1	Q62651	0.7166499923061461	-0.3331677133487721		0.6830687453924549
1067043	ECH1		Carlyle 2017	human	cortex	adult		127DFC	36.172	LFQintensity	ECH1	Q62651	0.6403424852959194	-0.4457521124862953		0.5704843462549318
1067044	VPS52		Carlyle 2017	human	cerebellum	adult		123CBC	82.221	LFQintensity	VPS52	Q8N1B4	0.08040382563658859	-2.5206935213845956		-1.5044570626433686
1067045	ECH1		Carlyle 2017	human	cortex	adult		135V1C	36.172	LFQintensity	ECH1	Q62651	0.6199229785479718	-0.4781600368083879		0.5380764219328391
1067046	ECH1		Carlyle 2017	human	hippocampus	child		139HIP	36.172	LFQintensity	ECH1	Q62651	0.589392410477407	-0.5286630854540049		0.4875733732872218
1067047	ECH1		Carlyle 2017	human	cerebellum	adult		136CBC	36.172	LFQintensity	ECH1	Q62651	0.8749378048448978	-0.1336024753280978		0.8826339834131289
1067048	ECH1		Carlyle 2017	human	cortex	child		139DFC	36.172	LFQintensity	ECH1	Q62651	0.5038278773773394	-0.685520582379861		0.3307158763613658
1067049	ECH1		Carlyle 2017	human	thalamus	child		139MD	36.172	LFQintensity	ECH1	Q62651	0.7126899311064178	-0.33870883238887445		0.6775276263523526
1067050	ECH1		Carlyle 2017	human	striatum	child		139STR	36.172	LFQintensity	ECH1	Q62651	0.5770585858729665	-0.5498114823199638		0.4664249764212629
1067051	ECH1		Carlyle 2017	human	cortex	child		139V1C	36.172	LFQintensity	ECH1	Q62651	0.5363077116049497	-0.6230471938220724		0.3931892649191546
1067052	ECH1		Carlyle 2017	human	cerebellum	child		141CBC	36.172	LFQintensity	ECH1	Q62651	0.717106304287376	-0.33253118676790083		0.6837052719733263
1067053	ECH1		Carlyle 2017	human	cortex	child		141DFC	36.172	LFQintensity	ECH1	Q62651	0.5885646775687546	-0.5300684559098351		0.4861680028313917
1067054	HSD17B8		Carlyle 2017	human	cerebellum	child		143CBC	26.974	LFQintensity	HSD17B8	Q92506	0.11118175973838776	-2.1965889417498388		-1.1803524830086118
1067055	ECH1		Carlyle 2017	human	hippocampus	child		141HIP	36.172	LFQintensity	ECH1	Q62651	0.519535470719944	-0.6548201921982852		0.3614162665429417
1067056	ECH1		Carlyle 2017	human	cortex	adult		136V1C	36.172	LFQintensity	ECH1	Q62651	0.04376270816602045	-3.1289732359912623		-2.1127367772500354
1067057	ECH1		Carlyle 2017	human	amygdala	adult		136AMY	36.172	LFQintensity	ECH1	Q62651	0.8197151812944726	-0.19879833894509746		0.8174381197961296
1067058	ECH1		Carlyle 2017	human	striatum	adult		135STR	36.172	LFQintensity	ECH1	Q62651	0.8660452985132079	-0.1438180640357325		0.8724183947054946
1067059	HSD17B8		Carlyle 2017	human	thalamus	child		143MD	26.974	LFQintensity	HSD17B8	Q92506	0.10131954559993264	-2.289475938660016		-1.2732394799187892
1067060	HSD17B8		Carlyle 2017	human	hippocampus	child		143HIP	26.974	LFQintensity	HSD17B8	Q92506	0.09735630668189343	-2.3293777656783856		-1.3131413069371591
1067061	HSD17B8		Carlyle 2017	human	cortex	child		143DFC	26.974	LFQintensity	HSD17B8	Q92506	0.10732992649998946	-2.231847763292913		-1.2156113045516856
1067062	ECH1		Carlyle 2017	human	cerebellum	adult		127CBC	36.172	LFQintensity	ECH1	Q62651	0.9635342382038106	-0.03714725651900442		0.9790892022222226
1067063	ECH1		Carlyle 2017	human	amygdala	adult		135AMY	36.172	LFQintensity	ECH1	Q62651	0.6666879558247883	-0.4054331748808528		0.6108032838603741
1067064	SERPINI1		Carlyle 2017	human	striatum	child		118STR	46.348	LFQintensity	SERPINI1	O35684	0.02204862638920146	-3.814504974304024		-2.7982685155627967
1067065	KPNA6		Carlyle 2017	human	thalamus	child		143MD	60.03	LFQintensity	KPNA6	O60684	0.2198405036106799	-1.5148529791452818		-0.4986165204040551
1067066	ECH1		Carlyle 2017	human	striatum	child		118STR	36.172	LFQintensity	ECH1	Q62651	0.6793878658330241	-0.3865630835372785		0.6296733752039483
1067067	RABEP1		Carlyle 2017	human	amygdala	child		118AMY	99.524	LFQintensity	RABEP1	O35551	0.11644587643224615	-2.150328693907817		-1.1340922351665896
1067068	HSD17B8		Carlyle 2017	human	hippocampus	adult		136HIP	26.974	LFQintensity	HSD17B8	Q92506	0.0021844120989167643	-6.126408548918991		-5.1101720901777625
1067069	HSD17B8		Carlyle 2017	human	thalamus	adult		136MD	26.974	LFQintensity	HSD17B8	Q92506	0.18749755529703668	-1.6739894720724768		-0.6577530133312499
1067070	ECH1		Carlyle 2017	human	cortex	adult		145V1C	36.172	LFQintensity	ECH1	Q62651	0.6013932670236689	-0.5085062039947534		0.5077302547464733
1067071	ECH1		Carlyle 2017	human	cerebellum	adult		135CBC	36.172	LFQintensity	ECH1	Q62651	0.9314353870231922	-0.07102845578733552		0.9452080029538914
1067072	ECH1		Carlyle 2017	human	cortex	adult		135DFC	36.172	LFQintensity	ECH1	Q62651	0.7222253801386219	-0.3254180279445569		0.69081843079667
1067073	ECH1		Carlyle 2017	human	hippocampus	adult		135HIP	36.172	LFQintensity	ECH1	Q62651	0.7969012802356711	-0.2270244720598717		0.7892119866813552
1067074	ECH1		Carlyle 2017	human	thalamus	adult		135MD	36.172	LFQintensity	ECH1	Q62651	0.9486723822396752	-0.052691764170030235		0.9635446945711968
1067075	HSD17B8		Carlyle 2017	human	thalamus	child		141MD	26.974	LFQintensity	HSD17B8	Q92506	0.1471989339903087	-1.915970314627248		-0.8997338558860208
1067076	ECH1		Carlyle 2017	human	striatum	adult		127STR	36.172	LFQintensity	ECH1	Q62651	0.8800223396648265	-0.12780798584934616		0.8884284728918805
1067077	ECH1		Carlyle 2017	human	striatum	child		141STR	36.172	LFQintensity	ECH1	Q62651	0.6840055305305762	-0.3797892758212568		0.6364471829199703
1067078	ECH1		Carlyle 2017	human	cortex	child		141V1C	36.172	LFQintensity	ECH1	Q62651	0.6871979807097579	-0.3751328467480764		0.6411036119931506
1067079	ECH1		Carlyle 2017	human	amygdala	child		173AMY	36.172	LFQintensity	ECH1	Q62651	0.8845891017728137	-0.12263203357314205		0.8936044251680849
1067080	HSD17B8		Carlyle 2017	human	striatum	adult		136STR	26.974	LFQintensity	HSD17B8	Q92506	0.07372702286299035	-2.6073858867054938		-1.5911494279642668
1067081	ECH1		Carlyle 2017	human	amygdala	child		174AMY	36.172	LFQintensity	ECH1	Q62651	0.6985085145013714	-0.3588079106652533		0.6574285480759734
1067082	ECH1		Carlyle 2017	human	amygdala	adolescence		175AMY	36.172	LFQintensity	ECH1	Q62651	0.9096662481848898	-0.09467750698061082		0.9215589517606162
1067083	HSD17B8		Carlyle 2017	human	striatum	child		139STR	26.974	LFQintensity	HSD17B8	Q92506	0.00968898796028201	-4.636765300197236		-3.6205288414560086
1067084	HSD17B8		Carlyle 2017	human	thalamus	child		139MD	26.974	LFQintensity	HSD17B8	Q92506	0.009667196002537556	-4.6390169802797905		-3.622780521538564
1067085	ECH1		Carlyle 2017	human	thalamus	child		141MD	36.172	LFQintensity	ECH1	Q62651	1.0132546699169929	0.013167595365394276		1.0294040541066214
1067086	HSD17B8		Carlyle 2017	human	cortex	child		139V1C	26.974	LFQintensity	HSD17B8	Q92506	0.011034705847278352	-4.506709895969609		-3.4904734372283808
1067087	HSD17B8		Carlyle 2017	human	striatum	child		141STR	26.974	LFQintensity	HSD17B8	Q92506	0.1919186728299558	-1.6506835756999323		-0.6344471169587054
1067088	ECH1		Carlyle 2017	human	striatum	adult		145STR	36.172	LFQintensity	ECH1	Q62651	0.7623675215413027	-0.2713265278364164		0.7449099309048104
1067089	VPS52		Carlyle 2017	human	thalamus	adult		126MD	82.221	LFQintensity	VPS52	Q8N1B4	0.1152263959990783	-2.1608564250306155		-1.1446199662893886
1067090	VPS52		Carlyle 2017	human	hippocampus	adult		126HIP	82.221	LFQintensity	VPS52	Q8N1B4	0.08003677345928219	-2.52526908168231		-1.509032622941083
1067091	VPS52		Carlyle 2017	human	cortex	adult		126DFC	82.221	LFQintensity	VPS52	Q8N1B4	0.12214945557508827	-2.1025099383076538		-1.0862734795664275
1067092	HSD17B8		Carlyle 2017	human	cortex	child		139DFC	26.974	LFQintensity	HSD17B8	Q92506	0.01045340021413837	-4.560827974152312		-3.5445915154110836
1067093	HSD17B8		Carlyle 2017	human	cerebellum	child		141CBC	26.974	LFQintensity	HSD17B8	Q92506	0.14390782592598933	-1.9385822820923408		-0.9223458233511139
1067094	HSD17B8		Carlyle 2017	human	cortex	child		141DFC	26.974	LFQintensity	HSD17B8	Q92506	0.1116823041575309	-2.192097008397858		-1.175860549656631
1067095	HSD17B8		Carlyle 2017	human	hippocampus	child		141HIP	26.974	LFQintensity	HSD17B8	Q92506	0.12976271561472805	-2.042047760853688		-1.0258113021124613
1067096	ECH1		Carlyle 2017	human	cerebellum	child		143CBC	36.172	LFQintensity	ECH1	Q62651	0.8753240021769543	-0.1331611729620464		0.8830752857791806
1067097	HSD17B8		Carlyle 2017	human	cortex	child		141V1C	26.974	LFQintensity	HSD17B8	Q92506	0.15322629065528232	-1.8758394263775364		-0.8596029676363095
1067098	ECH1		Carlyle 2017	human	cortex	child		143DFC	36.172	LFQintensity	ECH1	Q62651	0.6607252339566946	-0.41441720791537584		0.6018192508258511
1067099	ECH1		Carlyle 2017	human	thalamus	child		143MD	36.172	LFQintensity	ECH1	Q62651	1.0916849759991178	0.08772235218604775		1.1039588109272749
1067100	ECH1		Carlyle 2017	human	striatum	child		143STR	36.172	LFQintensity	ECH1	Q62651	0.7038868588549713	-0.3511376475933624		0.6650988111478644
1067101	ECH1		Carlyle 2017	human	cortex	child		143V1C	36.172	LFQintensity	ECH1	Q62651	0.8617274203793521	-0.14881627598315392		0.8674201827580732
1067102	ECH1		Carlyle 2017	human	amygdala	adult		145AMY	36.172	LFQintensity	ECH1	Q62651	0.9280563143720364	-0.07466286444655461		0.941573594294672
1067103	ECH1		Carlyle 2017	human	cerebellum	adult		145CBC	36.172	LFQintensity	ECH1	Q62651	0.8710464104323267	-0.1380600194707341		0.8781764392704927
1067104	ECH1		Carlyle 2017	human	cortex	adult		145DFC	36.172	LFQintensity	ECH1	Q62651	0.7512942901617566	-0.2859578395803227		0.7302786191609041
1067105	ECH1		Carlyle 2017	human	hippocampus	adult		145HIP	36.172	LFQintensity	ECH1	Q62651	0.7007585954742559	-0.3555918229057876		0.6606446358354394
1067106	ECH1		Carlyle 2017	human	thalamus	adult		145MD	36.172	LFQintensity	ECH1	Q62651	1.100699798298898	0.09594615779916638		1.1121826165403932
1067107	ECH1		Carlyle 2017	human	hippocampus	child		143HIP	36.172	LFQintensity	ECH1	Q62651	0.8287002231144113	-0.1878968018929406		0.8283396568482861
1067108	HSD17B8		Carlyle 2017	human	hippocampus	child		139HIP	26.974	LFQintensity	HSD17B8	Q92506	0.010252636031850115	-4.580220432622207		-3.56398397388098
1067109	HSD17B8		Carlyle 2017	human	cerebellum	child		139CBC	26.974	LFQintensity	HSD17B8	Q92506	0.011882444589295351	-4.432693212706393		-3.4164567539651665
1067110	HSD17B8		Carlyle 2017	human	cortex	adult		136V1C	26.974	LFQintensity	HSD17B8	Q92506	0.0013243919788482885	-6.626801808751467		-5.6105653500102415
1067111	KPNA6		Carlyle 2017	human	hippocampus	child		139HIP	60.03	LFQintensity	KPNA6	O60684	0.10404115807479054	-2.2629687074102858		-1.2467322486690589
1067112	HSD17B8		Carlyle 2017	human	cerebellum	adult		145CBC	26.974	LFQintensity	HSD17B8	Q92506	0.07880705817065194	-2.5407527154359664		-1.5245162566947394
1067113	KPNA6		Carlyle 2017	human	amygdala	adolescence		175AMY	60.03	LFQintensity	KPNA6	O60684	0.17737966623557996	-1.7294628366706222		-0.7132263779293952
1067114	KPNA6		Carlyle 2017	human	cerebellum	adult		145CBC	60.03	LFQintensity	KPNA6	O60684	0.15914188563727774	-1.8379591121820105		-0.8217226534407833
1067115	KPNA6		Carlyle 2017	human	cortex	adult		145DFC	60.03	LFQintensity	KPNA6	O60684	0.14986951400604473	-1.8979902701005928		-0.8817538113593657
1067116	KPNA6		Carlyle 2017	human	hippocampus	adult		145HIP	60.03	LFQintensity	KPNA6	O60684	0.10765736347049364	-2.22880165555572		-1.2125651968144933
1067117	KPNA6		Carlyle 2017	human	thalamus	adult		145MD	60.03	LFQintensity	KPNA6	O60684	0.07285476006013518	-2.619287407910869		-1.6030509491696416
1067118	KPNA6		Carlyle 2017	human	striatum	adult		145STR	60.03	LFQintensity	KPNA6	O60684	0.010309131624097316	-4.574725211067227		-3.5584887523259985
1067119	KPNA6		Carlyle 2017	human	striatum	child		139STR	60.03	LFQintensity	KPNA6	O60684	0.147650792487454	-1.9129053034686208		-0.8966688447273939
1067120	KPNA6		Carlyle 2017	human	cortex	adult		145V1C	60.03	LFQintensity	KPNA6	O60684	0.010527195118668493	-4.5537933588159945		-3.5375569000747675
1067121	KPNA6		Carlyle 2017	human	amygdala	child		173AMY	60.03	LFQintensity	KPNA6	O60684	0.14565337851813231	-1.9265255997033763		-0.9102891409621494
1067122	ECH1		Carlyle 2017	human	amygdala	child		118AMY	36.172	LFQintensity	ECH1	Q62651	0.663966234779755	-0.40952398203397977		0.6067124767072469
1067123	KPNA6		Carlyle 2017	human	cortex	child		139DFC	60.03	LFQintensity	KPNA6	O60684	0.10978580586220492	-2.2092240309206512		-1.1929875721794243
1067124	ECH1		Carlyle 2017	human	cerebellum	child		118CBC	36.172	LFQintensity	ECH1	Q62651	0.8030564661274843	-0.2193302485443946		0.7969062101968323
1067125	ECH1		Carlyle 2017	human	cortex	child		118DFC	36.172	LFQintensity	ECH1	Q62651	0.6282633603779563	-0.4647958367631354		0.5514406219780916
1067126	ECH1		Carlyle 2017	human	hippocampus	child		118HIP	36.172	LFQintensity	ECH1	Q62651	0.6063188114465868	-0.5003493397544191		0.5158871189868077
1067127	ECH1		Carlyle 2017	human	thalamus	child		118MD	36.172	LFQintensity	ECH1	Q62651	1.2419601832561178	0.2166909244274466		1.2329273831686731
1067128	KPNA6		Carlyle 2017	human	amygdala	child		174AMY	60.03	LFQintensity	KPNA6	O60684	0.1585556200154287	-1.8416498322972032		-0.8254133735559761
1067129	KPNA6		Carlyle 2017	human	amygdala	adult		145AMY	60.03	LFQintensity	KPNA6	O60684	0.1173436390558684	-2.142648563046715		-1.126412104305488
1067130	VPS52		Carlyle 2017	human	cortex	child		118DFC	82.221	LFQintensity	VPS52	Q8N1B4	0.05819487628410381	-2.843957964475777		-1.8277215057345504
1067131	VPS52		Carlyle 2017	human	hippocampus	child		118HIP	82.221	LFQintensity	VPS52	Q8N1B4	0.03337222073083308	-3.400031439711724		-2.3837949809704964
1067132	VPS52		Carlyle 2017	human	thalamus	child		118MD	82.221	LFQintensity	VPS52	Q8N1B4	0.050957831213862534	-2.9767568272215463		-1.9605203684803192
1067133	HSD17B8		Carlyle 2017	human	striatum	child		143STR	26.974	LFQintensity	HSD17B8	Q92506	0.09862322161474353	-2.3164485317683456		-1.3002120730271192
1067134	RABEP1		Carlyle 2017	human	cortex	child		118DFC	99.524	LFQintensity	RABEP1	O35551	0.13363739565863506	-2.0126251494219085		-0.9963886906806816
1067135	HSD17B8		Carlyle 2017	human	cortex	child		143V1C	26.974	LFQintensity	HSD17B8	Q92506	0.11442520367794165	-2.167833912431416		-1.1515974536901892
1067136	KPNA6		Carlyle 2017	human	cortex	child		143DFC	60.03	LFQintensity	KPNA6	O60684	0.030633671377895993	-3.485655503162464		-2.4694190444212367
1067137	KPNA6		Carlyle 2017	human	cortex	child		139V1C	60.03	LFQintensity	KPNA6	O60684	0.006839643302098093	-4.985019697523543		-3.9687832387823163
1067138	KPNA6		Carlyle 2017	human	cerebellum	child		141CBC	60.03	LFQintensity	KPNA6	O60684	0.04493282353979208	-3.1025867147899904		-2.086350256048763
1067139	KPNA6		Carlyle 2017	human	striatum	child		143STR	60.03	LFQintensity	KPNA6	O60684	0.0840283500292673	-2.4766010367308344		-1.4603645779896075
1067140	KPNA6		Carlyle 2017	human	cortex	child		141DFC	60.03	LFQintensity	KPNA6	O60684	0.06165728065404001	-2.7861639597665335		-1.7699275010253066
1067141	KPNA6		Carlyle 2017	human	thalamus	child		141MD	60.03	LFQintensity	KPNA6	O60684	0.11670621042368033	-2.148095524107484		-1.1318590653662564
1067142	KPNA6		Carlyle 2017	human	striatum	child		141STR	60.03	LFQintensity	KPNA6	O60684	0.036465452852069084	-3.3113899638085984		-2.295153505067372
1067143	KPNA6		Carlyle 2017	human	cortex	child		141V1C	60.03	LFQintensity	KPNA6	O60684	0.06059717673849565	-2.803506975465814		-1.7872705167245868
1067144	KPNA6		Carlyle 2017	human	cerebellum	child		143CBC	60.03	LFQintensity	KPNA6	O60684	0.08601690570775823	-2.453211424050364		-1.4369749653091364
1067145	KPNA6		Carlyle 2017	human	hippocampus	child		143HIP	60.03	LFQintensity	KPNA6	O60684	0.10364810418114652	-2.2667537308499046		-1.2505172721086777
1067146	KPNA6		Carlyle 2017	human	thalamus	child		139MD	60.03	LFQintensity	KPNA6	O60684	0.01967012424209516	-3.9286543302770114		-2.9124178715357845
1067147	KPNA6		Carlyle 2017	human	hippocampus	child		141HIP	60.03	LFQintensity	KPNA6	O60684	0.06285300950577571	-2.7669564611499458		-1.7507200024087188
1067148	ECH1		Carlyle 2017	human	cortex	child		118V1C	36.172	LFQintensity	ECH1	Q62651	0.6157475466795187	-0.4849182262695429		0.5313182324716843
1067149	ECH1		Carlyle 2017	human	amygdala	adolescence		119AMY	36.172	LFQintensity	ECH1	Q62651	0.7474312312815254	-0.2911129762349821		0.7251234825062447
1067150	ECH1		Carlyle 2017	human	amygdala	child		121AMY	36.172	LFQintensity	ECH1	Q62651	0.6891546579894343	-0.3722895658288579		0.6439468929123691
1067151	ECH1		Carlyle 2017	human	cortex	adult		126V1C	36.172	LFQintensity	ECH1	Q62651	0.279139779937684	-1.2760426192601784		-0.2598061605189512
1067152	KPNA6		Carlyle 2017	human	cortex	child		143V1C	60.03	LFQintensity	KPNA6	O60684	0.027994319719467416	-3.575753656549137		-2.55951719780791
1067153	VPS52		Carlyle 2017	human	cerebellum	child		118CBC	82.221	LFQintensity	VPS52	Q8N1B4	0.015096073102058412	-4.193320628448916		-3.1770841697076886
1067154	ARHGEF2		Carlyle 2017	human	thalamus	adult		135MD	111.909	LFQintensity	ARHGEF2	Q5FVC2	0.0871081431480805	-2.440604907552556		-1.4243684488113293
1067155	ECH1		Carlyle 2017	human	striatum	adult		126STR	36.172	LFQintensity	ECH1	Q62651	0.7599485958015569	-0.27450448509246683		0.74173197364876
1067156	ECH1		Carlyle 2017	human	cortex	adult		123DFC	36.172	LFQintensity	ECH1	Q62651	0.5483215647497095	-0.6008933671436323		0.4153430915975944
1067157	ECH1		Carlyle 2017	human	hippocampus	adult		126HIP	36.172	LFQintensity	ECH1	Q62651	0.6299435542037517	-0.4621250601125465		0.5541113986286805
1067158	HSD17B8		Carlyle 2017	human	amygdala	child		173AMY	26.974	LFQintensity	HSD17B8	Q92506	0.11594383997033113	-2.1546493432953047		-1.1384128845540775
1067159	HSD17B8		Carlyle 2017	human	cortex	adult		145V1C	26.974	LFQintensity	HSD17B8	Q92506	0.08897159532759448	-2.4194381138128875		-1.4032016550716606
1067160	HSD17B8		Carlyle 2017	human	striatum	adult		145STR	26.974	LFQintensity	HSD17B8	Q92506	0.08170127541621414	-2.5046856662684567		-1.4884492075272298
1067161	HSD17B8		Carlyle 2017	human	thalamus	adult		145MD	26.974	LFQintensity	HSD17B8	Q92506	0.492580688967682	-0.7080969963221834		0.3081394624190437
1067162	HSD17B8		Carlyle 2017	human	hippocampus	adult		145HIP	26.974	LFQintensity	HSD17B8	Q92506	0.03476686631278112	-3.3590904632022585		-2.34285400446103
1067163	HSD17B8		Carlyle 2017	human	cortex	adult		145DFC	26.974	LFQintensity	HSD17B8	Q92506	0.022361192127989288	-3.8004283169111983		-2.7841918581699714
1067164	ECH1		Carlyle 2017	human	hippocampus	adult		123HIP	36.172	LFQintensity	ECH1	Q62651	0.7526401375434888	-0.2841680704039557		0.7320683883372712
1067165	HSD17B8		Carlyle 2017	human	amygdala	child		174AMY	26.974	LFQintensity	HSD17B8	Q92506	0.0959811713516692	-2.343603238504094		-1.3273667797628672
1067166	ECH1		Carlyle 2017	human	cortex	adult		126DFC	36.172	LFQintensity	ECH1	Q62651	0.6813505755198925	-0.3836783101108109		0.6325581486304159
1067167	ECH1		Carlyle 2017	human	cerebellum	adult		123CBC	36.172	LFQintensity	ECH1	Q62651	0.780497213455278	-0.2478241092376641		0.7684123495035626
1067168	ECH1		Carlyle 2017	human	amygdala	child		122AMY	36.172	LFQintensity	ECH1	Q62651	0.783162228173282	-0.2444154164910265		0.7718210422502003
1067169	ECH1		Carlyle 2017	human	cerebellum	child		122CBC	36.172	LFQintensity	ECH1	Q62651	0.8742502054902006	-0.1343886679912667		0.8818477907499602
1067170	ECH1		Carlyle 2017	human	cortex	child		122DFC	36.172	LFQintensity	ECH1	Q62651	0.7234476967030401	-0.3237270275721151		0.6925094311691118
1067171	ECH1		Carlyle 2017	human	hippocampus	child		122HIP	36.172	LFQintensity	ECH1	Q62651	0.6274842165587164	-0.4660367611870133		0.5501996975542136
1067172	ECH1		Carlyle 2017	human	thalamus	child		122MD	36.172	LFQintensity	ECH1	Q62651	1.1313454068261153	0.1234075500016374		1.1396440087428643
1067173	ECH1		Carlyle 2017	human	striatum	child		122STR	36.172	LFQintensity	ECH1	Q62651	0.725896095094797	-0.32034839410407945		0.6958880646371473
1067174	ECH1		Carlyle 2017	human	thalamus	adult		126MD	36.172	LFQintensity	ECH1	Q62651	1.0464403982939166	0.04539430790782848		1.0616307666490554
1067175	ECH1		Carlyle 2017	human	cortex	child		122V1C	36.172	LFQintensity	ECH1	Q62651	0.6632356431633186	-0.410624932390325		0.6056115263509021
1067176	ECH1		Carlyle 2017	human	striatum	adult		123STR	36.172	LFQintensity	ECH1	Q62651	0.6987950781785347	-0.35839774399470004		0.6578387147465268
1067177	TRAPPC3		Carlyle 2017	human	cortex	adult		126V1C	20.302	LFQintensity	TRAPPC3	O55013	0.009273926797506826	-4.680548386347144		-3.6643119276059175
1067178	TRAPPC3		Carlyle 2017	human	hippocampus	adult		135HIP	20.302	LFQintensity	TRAPPC3	O55013	0.19298688536547973	-1.6451330438602556		-0.6288965851190287
1067179	ECH1		Carlyle 2017	human	cortex	adult		123V1C	36.172	LFQintensity	ECH1	Q62651	0.4701027279470088	-0.7548040380609784		0.2614324206802485
1067180	ECH1		Carlyle 2017	human	amygdala	adult		126AMY	36.172	LFQintensity	ECH1	Q62651	0.7794516627943052	-0.24916460293390755		0.7670718558073193
1067181	ECH1		Carlyle 2017	human	cerebellum	adult		126CBC	36.172	LFQintensity	ECH1	Q62651	0.7623711159692177	-0.27132181302454433		0.7449146457166824
1067182	HSD17B8		Carlyle 2017	human	amygdala	adult		145AMY	26.974	LFQintensity	HSD17B8	Q92506	0.04029089199532182	-3.211629840651359		-2.195393381910132
1067183	BCAT2		Carlyle 2017	human	cerebellum	adult		123CBC	44.288	LFQintensity	BCAT2	O15382	0.011650618602626409	-4.452396001442238		-3.436159542701009
1067184	BCAT2		Carlyle 2017	human	cortex	adult		123DFC	44.288	LFQintensity	BCAT2	O15382	0.012221103658426007	-4.4045910135701005		-3.3883545548288736
1067185	BCAT2		Carlyle 2017	human	hippocampus	adult		123HIP	44.288	LFQintensity	BCAT2	O15382	0.011119333762242473	-4.4990699054219885		-3.4828334466807607
1067186	TRAPPC3		Carlyle 2017	human	cerebellum	adult		127CBC	20.302	LFQintensity	TRAPPC3	O55013	0.10467317295384676	-2.2569124216945413		-1.2406759629533144
1067187	TRAPPC3		Carlyle 2017	human	cortex	adult		123DFC	20.302	LFQintensity	TRAPPC3	O55013	0.25563181471897284	-1.3640170934930904		-0.3477806347518635
1067188	TRAPPC3		Carlyle 2017	human	striatum	adult		123STR	20.302	LFQintensity	TRAPPC3	O55013	0.2676582969099877	-1.3180441235199485		-0.3018076647787216
1067189	TRAPPC3		Carlyle 2017	human	cortex	adult		123V1C	20.302	LFQintensity	TRAPPC3	O55013	0.19644482033828373	-1.6273736996358596		-0.6111372408946327
1067190	TRAPPC3		Carlyle 2017	human	amygdala	adult		126AMY	20.302	LFQintensity	TRAPPC3	O55013	0.3480934609379525	-1.0552842693513749		-0.03904781061014839
1067191	TRAPPC3		Carlyle 2017	human	cerebellum	adult		126CBC	20.302	LFQintensity	TRAPPC3	O55013	0.2824261388183592	-1.264338218091325		-0.24810175935009804
1067192	TRAPPC3		Carlyle 2017	human	cerebellum	adult		123CBC	20.302	LFQintensity	TRAPPC3	O55013	0.2152501834569435	-1.535954283377594		-0.5197178246363671
1067193	TRAPPC3		Carlyle 2017	human	cortex	adult		126DFC	20.302	LFQintensity	TRAPPC3	O55013	0.02215876298237814	-3.809522240756016		-2.7932857820147876
1067194	TRAPPC3		Carlyle 2017	human	thalamus	adult		126MD	20.302	LFQintensity	TRAPPC3	O55013	0.1907730426183376	-1.6566708160171806		-0.6404343572759537
1067195	TRAPPC3		Carlyle 2017	human	striatum	adult		126STR	20.302	LFQintensity	TRAPPC3	O55013	0.02133386667500152	-3.8474594842123837		-2.831223025471157
1067196	TRAPPC3		Carlyle 2017	human	hippocampus	adult		123HIP	20.302	LFQintensity	TRAPPC3	O55013	0.2451723203156625	-1.40579396744366		-0.38955750870243294
1067197	CALU		Carlyle 2017	human	cerebellum	adult		127CBC	37.107	LFQintensity	CALU	O43852	0.06494940881471521	-2.7341466380668424		-1.7179101793256155
1067198	ECH1		Carlyle 2017	human	amygdala	adult		123AMY	36.172	LFQintensity	ECH1	Q62651	0.652749064374909	-0.42656250476293184		0.5896739539782949
1067199	TRAPPC3		Carlyle 2017	human	hippocampus	adult		127HIP	20.302	LFQintensity	TRAPPC3	O55013	0.14885051867821605	-1.9048127069566136		-0.8885762482153872
1067200	TRAPPC3		Carlyle 2017	human	thalamus	adult		127MD	20.302	LFQintensity	TRAPPC3	O55013	0.11139105965994787	-2.194708209108541		-1.1784717503673146
1067201	TRAPPC3		Carlyle 2017	human	cortex	child		122V1C	20.302	LFQintensity	TRAPPC3	O55013	0.15251654931394118	-1.8804821687311324		-0.8642457099899055
1067202	TRAPPC3		Carlyle 2017	human	amygdala	adult		123AMY	20.302	LFQintensity	TRAPPC3	O55013	0.1950134769496676	-1.6346866102441555		-0.6184501515029286
1067203	TRAPPC3		Carlyle 2017	human	striatum	child		122STR	20.302	LFQintensity	TRAPPC3	O55013	0.15516036555038945	-1.8632960804554928		-0.8470596217142659
1067204	TRAPPC3		Carlyle 2017	human	amygdala	child		118AMY	20.302	LFQintensity	TRAPPC3	O55013	0.2438602335669989	-1.411160031059126		-0.39492357231789904
1067205	TRAPPC3		Carlyle 2017	human	cerebellum	child		118CBC	20.302	LFQintensity	TRAPPC3	O55013	0.15905087129004608	-1.8385311827130475		-0.8222947239718206
1067206	TRAPPC3		Carlyle 2017	human	cortex	child		118DFC	20.302	LFQintensity	TRAPPC3	O55013	0.193291235740691	-1.6435572339887603		-0.6273207752475334
1067207	TRAPPC3		Carlyle 2017	human	hippocampus	child		118HIP	20.302	LFQintensity	TRAPPC3	O55013	0.16499331069728085	-1.8018503471319751		-0.7856138883907482
1067208	TRAPPC3		Carlyle 2017	human	amygdala	adult		135AMY	20.302	LFQintensity	TRAPPC3	O55013	0.034864006102252015	-3.356300325749713		-2.3400638670084866
1067209	TRAPPC3		Carlyle 2017	human	thalamus	child		118MD	20.302	LFQintensity	TRAPPC3	O55013	0.1954742115295587	-1.6323268185923885		-0.6160903598511611
1067210	TRAPPC3		Carlyle 2017	human	cortex	child		118V1C	20.302	LFQintensity	TRAPPC3	O55013	0.17542847494258562	-1.7405238693320615		-0.7242874105908346
1067211	TRAPPC3		Carlyle 2017	human	striatum	adult		127STR	20.302	LFQintensity	TRAPPC3	O55013	0.21056897841037805	-1.5579419911274748		-0.5417055323862479
1067212	TRAPPC3		Carlyle 2017	human	amygdala	child		121AMY	20.302	LFQintensity	TRAPPC3	O55013	0.1168776862187455	-2.1466273079476057		-1.1303908492063788
1067213	TRAPPC3		Carlyle 2017	human	amygdala	child		122AMY	20.302	LFQintensity	TRAPPC3	O55013	0.14535529181701176	-1.9285742452302042		-0.9123377864889772
1067214	TRAPPC3		Carlyle 2017	human	cerebellum	child		122CBC	20.302	LFQintensity	TRAPPC3	O55013	0.2280554350907349	-1.4781665432176792		-0.4619300844764522
1067215	TRAPPC3		Carlyle 2017	human	cortex	child		122DFC	20.302	LFQintensity	TRAPPC3	O55013	0.3002756147661506	-1.2030545101999086		-0.18681805145868147
1067216	TRAPPC3		Carlyle 2017	human	hippocampus	child		122HIP	20.302	LFQintensity	TRAPPC3	O55013	0.1687823072246651	-1.779145517333515		-0.7629090585922879
1067217	TRAPPC3		Carlyle 2017	human	thalamus	child		122MD	20.302	LFQintensity	TRAPPC3	O55013	0.2018827172098349	-1.6000683580710582		-0.583831899329831
1067218	TRAPPC3		Carlyle 2017	human	striatum	child		118STR	20.302	LFQintensity	TRAPPC3	O55013	0.12935096047512082	-2.045225944980521		-1.0289894862392943
1067219	TRAPPC3		Carlyle 2017	human	cortex	adult		127DFC	20.302	LFQintensity	TRAPPC3	O55013	0.1589585734363	-1.8391116551352875		-0.8228751963940604
1067220	TRAPPC3		Carlyle 2017	human	cerebellum	child		141CBC	20.302	LFQintensity	TRAPPC3	O55013	0.20638701215144967	-1.5780021729774505		-0.5617657142362236
1067221	TRAPPC3		Carlyle 2017	human	cerebellum	adult		135CBC	20.302	LFQintensity	TRAPPC3	O55013	0.24580769720733397	-1.4032057674205127		-0.3869693086792858
1067222	TRAPPC3		Carlyle 2017	human	hippocampus	adult		126HIP	20.302	LFQintensity	TRAPPC3	O55013	0.28454516488990883	-1.2568632862056135		-0.2406268274643865
1067223	TRAPPC3		Carlyle 2017	human	thalamus	child		143MD	20.302	LFQintensity	TRAPPC3	O55013	0.17570308334608714	-1.7389597350182673		-0.7227232762770404
1067224	TRAPPC3		Carlyle 2017	human	cortex	child		141DFC	20.302	LFQintensity	TRAPPC3	O55013	0.19804919770573454	-1.6192398058906845		-0.6030033471494576
1067225	TRAPPC3		Carlyle 2017	human	hippocampus	child		141HIP	20.302	LFQintensity	TRAPPC3	O55013	0.1991795172761315	-1.613548764037502		-0.5973123052962752
1067226	TRAPPC3		Carlyle 2017	human	thalamus	child		141MD	20.302	LFQintensity	TRAPPC3	O55013	0.11425779995410415	-2.169297980605099		-1.1530615218638722
1067227	TRAPPC3		Carlyle 2017	human	striatum	child		141STR	20.302	LFQintensity	TRAPPC3	O55013	0.22112419663893398	-1.509030759571833		-0.4927943008306062
1067228	TRAPPC3		Carlyle 2017	human	striatum	child		139STR	20.302	LFQintensity	TRAPPC3	O55013	0.1101064771119369	-2.2063074076293234		-1.1900709488880958
1067229	TRAPPC3		Carlyle 2017	human	cortex	child		141V1C	20.302	LFQintensity	TRAPPC3	O55013	0.1686806968821293	-1.7797477187266748		-0.7635112599854479
1067230	TRAPPC3		Carlyle 2017	human	cortex	adult		135DFC	20.302	LFQintensity	TRAPPC3	O55013	0.2255642593367161	-1.4891501968346912		-0.4729137380934642
1067231	TRAPPC3		Carlyle 2017	human	cortex	child		143DFC	20.302	LFQintensity	TRAPPC3	O55013	0.17493547356402336	-1.7433380955447706		-0.7271016368035437
1067232	TRAPPC3		Carlyle 2017	human	striatum	child		143STR	20.302	LFQintensity	TRAPPC3	O55013	0.20965258367029124	-1.5623034817098864		-0.5460670229686595
1067233	TRAPPC3		Carlyle 2017	human	cortex	child		139V1C	20.302	LFQintensity	TRAPPC3	O55013	0.2895784200956045	-1.2393291374915083		-0.2230926787502816
1067234	TRAPPC3		Carlyle 2017	human	cortex	child		143V1C	20.302	LFQintensity	TRAPPC3	O55013	0.18427640828666125	-1.691318429626063		-0.6750819708848361
1067235	TRAPPC3		Carlyle 2017	human	amygdala	adult		145AMY	20.302	LFQintensity	TRAPPC3	O55013	0.3047576051329379	-1.1882385556148654		-0.17200209687363846
1067236	TRAPPC3		Carlyle 2017	human	cerebellum	child		143CBC	20.302	LFQintensity	TRAPPC3	O55013	0.14312897624405546	-1.9440091234416803		-0.9277726647004534
1067237	TRAPPC3		Carlyle 2017	human	cortex	adult		127V1C	20.302	LFQintensity	TRAPPC3	O55013	0.0008480286228561158	-7.072596169373942		-6.056359710632715
1067238	TRAPPC3		Carlyle 2017	human	thalamus	child		139MD	20.302	LFQintensity	TRAPPC3	O55013	0.24886228570929425	-1.3908556049573333		-0.3746191462161064
1067239	TRAPPC3		Carlyle 2017	human	cortex	child		139DFC	20.302	LFQintensity	TRAPPC3	O55013	0.28396088309153983	-1.2589187859005184		-0.2426823271592915
1067240	TRAPPC3		Carlyle 2017	human	hippocampus	child		143HIP	20.302	LFQintensity	TRAPPC3	O55013	0.16603847191763366	-1.7955357589374938		-0.7792993001962669
1067241	TRAPPC3		Carlyle 2017	human	thalamus	adult		135MD	20.302	LFQintensity	TRAPPC3	O55013	0.14014649715990987	-1.9650669951912827		-0.9488305364500558
1067242	TRAPPC3		Carlyle 2017	human	cortex	adult		135V1C	20.302	LFQintensity	TRAPPC3	O55013	0.268692135596586	-1.3141890321307148		-0.2979525733894879
1067243	PRKAG1		Carlyle 2017	human	cortex	child		143V1C	37.386	LFQintensity	PRKAG1	P80385	0.05142393598215789	-2.9676515343298417		-1.951415075588616
1067244	PRKAG1		Carlyle 2017	human	cortex	adult		126V1C	37.386	LFQintensity	PRKAG1	P80385	0.051110894892946325	-2.9737575971995622		-1.9575211384583349
1067245	TRAPPC3		Carlyle 2017	human	cerebellum	adult		136CBC	20.302	LFQintensity	TRAPPC3	O55013	0.19233240816809052	-1.6485301113716162		-0.6322936526303893
1067246	TRAPPC3		Carlyle 2017	human	hippocampus	child		139HIP	20.302	LFQintensity	TRAPPC3	O55013	0.25471571800714565	-1.3676071870549429		-0.3513707283137164
1067247	TRAPPC3		Carlyle 2017	human	amygdala	adult		136AMY	20.302	LFQintensity	TRAPPC3	O55013	0.28427985812940465	-1.2577961100758936		-0.24155965133466675
1067248	TRAPPC3		Carlyle 2017	human	cortex	adult		136DFC	20.302	LFQintensity	TRAPPC3	O55013	0.24128614497360265	-1.4217717262607172		-0.4055352675194903
1067249	TRAPPC3		Carlyle 2017	human	hippocampus	adult		136HIP	20.302	LFQintensity	TRAPPC3	O55013	0.22443080201166893	-1.494187850886801		-0.4779513921455739
1067250	TRAPPC3		Carlyle 2017	human	thalamus	adult		136MD	20.302	LFQintensity	TRAPPC3	O55013	0.1968149120667349	-1.625491524537766		-0.6092550657965392
1067251	TRAPPC3		Carlyle 2017	human	striatum	adult		136STR	20.302	LFQintensity	TRAPPC3	O55013	0.2217263300759027	-1.5063114049738169		-0.4900749462325904
1067252	PRKAG1		Carlyle 2017	human	cortex	adult		127DFC	37.386	LFQintensity	PRKAG1	P80385	0.06910632081631331	-2.672109078928665		-1.6558726201874383
1067253	TRAPPC3		Carlyle 2017	human	cortex	adult		136V1C	20.302	LFQintensity	TRAPPC3	O55013	0.0163703960894227	-4.11228069183667		-3.0960442330954434
1067254	PRKAG1		Carlyle 2017	human	amygdala	child		174AMY	37.386	LFQintensity	PRKAG1	P80385	0.10328084671412018	-2.2703033342383923		-1.2540668754971651
1067255	PRKAG1		Carlyle 2017	human	cortex	adult		123V1C	37.386	LFQintensity	PRKAG1	P80385	0.07714488639952599	-2.5620699836460648		-1.5458335249048378
1067256	PRKAG1		Carlyle 2017	human	amygdala	child		173AMY	37.386	LFQintensity	PRKAG1	P80385	0.030286461849665162	-3.4970544699547164		-2.480818011213489
1067257	PRKAG1		Carlyle 2017	human	cortex	adult		145V1C	37.386	LFQintensity	PRKAG1	P80385	0.0740540062566398	-2.6029606376839896		-1.5867241789427626
1067258	PRKAG1		Carlyle 2017	human	amygdala	adult		126AMY	37.386	LFQintensity	PRKAG1	P80385	0.12694170974154653	-2.0640272762993983		-1.047790817558171
1067259	PRKAG1		Carlyle 2017	human	cerebellum	adult		126CBC	37.386	LFQintensity	PRKAG1	P80385	0.13830464611905785	-1.97829644637782		-0.9620599876365924
1067260	PRKAG1		Carlyle 2017	human	cortex	adult		126DFC	37.386	LFQintensity	PRKAG1	P80385	0.14896664839424065	-1.9040328343720208		-0.8877963756307943
1067261	PRKAG1		Carlyle 2017	human	hippocampus	adult		126HIP	37.386	LFQintensity	PRKAG1	P80385	0.13152327127515315	-2.028571475149397		-1.0123350164081706
1067262	TRAPPC3		Carlyle 2017	human	cerebellum	child		139CBC	20.302	LFQintensity	TRAPPC3	O55013	0.2446791745799285	-1.4078074180811413		-0.3915709593399144
1067263	PRKAG1		Carlyle 2017	human	thalamus	adult		126MD	37.386	LFQintensity	PRKAG1	P80385	0.11294517979297565	-2.180852712561085		-1.164616253819858
1067264	PRKAG1		Carlyle 2017	human	hippocampus	adult		127HIP	37.386	LFQintensity	PRKAG1	P80385	0.10335695532500333	-2.269566696376648		-1.2533302376354212
1067265	PRKAG1		Carlyle 2017	human	thalamus	child		122MD	37.386	LFQintensity	PRKAG1	P80385	0.13445379462432014	-2.0065346733533715		-0.9902982146121446
1067266	TRAPPC3		Carlyle 2017	human	striatum	adult		135STR	20.302	LFQintensity	TRAPPC3	O55013	0.21821718644908328	-1.5222644440236963		-0.5060279852824694
1067267	PRKAG1		Carlyle 2017	human	thalamus	adult		127MD	37.386	LFQintensity	PRKAG1	P80385	0.14439047986586204	-1.9352339836035897		-0.9189975248623627
1067268	PRKAG1		Carlyle 2017	human	striatum	adult		127STR	37.386	LFQintensity	PRKAG1	P80385	0.11140152870315227	-2.1946142289336263		-1.1783777701923994
1067269	PRKAG1		Carlyle 2017	human	cortex	adult		127V1C	37.386	LFQintensity	PRKAG1	P80385	0.0752105108283343	-2.5874642861401087		-1.5712278273988818
1067270	PRKAG1		Carlyle 2017	human	amygdala	adult		135AMY	37.386	LFQintensity	PRKAG1	P80385	0.11094402652738873	-2.1987294703734386		-1.1824930116322117
1067271	PRKAG1		Carlyle 2017	human	cerebellum	adult		127CBC	37.386	LFQintensity	PRKAG1	P80385	0.03777478947885663	-3.276113343867145		-2.2598768851259186
1067272	PRKAG1		Carlyle 2017	human	cerebellum	adult		135CBC	37.386	LFQintensity	PRKAG1	P80385	0.17605972516165286	-1.7369319939999373		-0.7206955352587103
1067273	PRKAG1		Carlyle 2017	human	striatum	adult		123STR	37.386	LFQintensity	PRKAG1	P80385	0.08411514830093028	-2.475568605739034		-1.4593321469978071
1067274	PRKAG1		Carlyle 2017	human	striatum	child		122STR	37.386	LFQintensity	PRKAG1	P80385	0.10522462623953864	-2.2516579163437984		-1.2354214576025715
1067275	PRKAG1		Carlyle 2017	human	cortex	adult		123DFC	37.386	LFQintensity	PRKAG1	P80385	0.1236201938210111	-2.0905413668747834		-1.074304908133556
1067276	PRKAG1		Carlyle 2017	human	striatum	child		118STR	37.386	LFQintensity	PRKAG1	P80385	0.18940964985442788	-1.663843149927054		-0.6476066911858271
1067277	PRKAG1		Carlyle 2017	human	cortex	child		118V1C	37.386	LFQintensity	PRKAG1	P80385	0.07796208235964536	-2.5515326940832166		-1.53529623534199
1067278	PRKAG1		Carlyle 2017	human	amygdala	adolescence		119AMY	37.386	LFQintensity	PRKAG1	P80385	0.12539908112350387	-2.0762539783739284		-1.0600175196327015
1067279	PRKAG1		Carlyle 2017	human	amygdala	child		121AMY	37.386	LFQintensity	PRKAG1	P80385	0.08921641359740222	-2.416690247384255		-1.4004537886430282
1067280	PRKAG1		Carlyle 2017	human	amygdala	child		122AMY	37.386	LFQintensity	PRKAG1	P80385	0.048638723226257036	-3.0233352911289253		-2.0070988323876984
1067281	PRKAG1		Carlyle 2017	human	hippocampus	adult		123HIP	37.386	LFQintensity	PRKAG1	P80385	0.014106788444235034	-4.261099147512107		-3.2448626887708802
1067282	PRKAG1		Carlyle 2017	human	cerebellum	child		122CBC	37.386	LFQintensity	PRKAG1	P80385	0.10985014820111627	-2.20863813102984		-1.192401672288613
1067283	PRKAG1		Carlyle 2017	human	hippocampus	child		122HIP	37.386	LFQintensity	PRKAG1	P80385	0.06422822816698334	-2.745312473847509		-1.7290760151062825
1067284	PRKAG1		Carlyle 2017	human	thalamus	child		118MD	37.386	LFQintensity	PRKAG1	P80385	0.09509662204080803	-2.352861830137271		-1.3366253713960439
1067285	PRKAG1		Carlyle 2017	human	striatum	adult		126STR	37.386	LFQintensity	PRKAG1	P80385	0.013593360002438808	-4.298173840580496		-3.2819373818392688
1067286	PRKAG1		Carlyle 2017	human	cortex	child		122V1C	37.386	LFQintensity	PRKAG1	P80385	0.2222293214828332	-1.5040454506138088		-0.4878089918725818
1067287	PRKAG1		Carlyle 2017	human	amygdala	adult		123AMY	37.386	LFQintensity	PRKAG1	P80385	0.1343873943294003	-2.0070286474838124		-0.9907921887425856
1067288	PRKAG1		Carlyle 2017	human	thalamus	child		143MD	37.386	LFQintensity	PRKAG1	P80385	0.28208431051249744	-1.2655492792791063		-0.2493128205378796
1067289	PRKAG1		Carlyle 2017	human	cortex	adult		135DFC	37.386	LFQintensity	PRKAG1	P80385	0.11449774797402387	-2.167200124530404		-1.1509636657891766
1067290	PRKAG1		Carlyle 2017	human	hippocampus	adult		135HIP	37.386	LFQintensity	PRKAG1	P80385	0.09536440479042026	-2.350049885557168		-1.333813426815941
1067291	PRKAG1		Carlyle 2017	human	thalamus	adult		135MD	37.386	LFQintensity	PRKAG1	P80385	0.08448150834028995	-2.4712226047767327		-1.4549861460355058
1067292	PRKAG1		Carlyle 2017	human	striatum	child		141STR	37.386	LFQintensity	PRKAG1	P80385	0.0649947186025095	-2.733449264656729		-1.7172128059155023
1067293	PRKAG1		Carlyle 2017	human	cortex	child		141V1C	37.386	LFQintensity	PRKAG1	P80385	0.09222997737243704	-2.383470067072965		-1.367233608331738
1067294	PRKAG1		Carlyle 2017	human	cerebellum	child		143CBC	37.386	LFQintensity	PRKAG1	P80385	0.06229414887196344	-2.775887776187424		-1.7596513174461963
1067295	PRKAG1		Carlyle 2017	human	cortex	child		143DFC	37.386	LFQintensity	PRKAG1	P80385	0.06501455726104151	-2.733144076299141		-1.716907617557914
1067296	PRKAG1		Carlyle 2017	human	cortex	child		122DFC	37.386	LFQintensity	PRKAG1	P80385	0.1297153069585157	-2.042413176438944		-1.0261767176977172
1067297	PRKAG1		Carlyle 2017	human	hippocampus	child		143HIP	37.386	LFQintensity	PRKAG1	P80385	0.14168953557122385	-1.9541169841922763		-0.9378805254510496
1067298	PRKAG1		Carlyle 2017	human	hippocampus	child		141HIP	37.386	LFQintensity	PRKAG1	P80385	0.07314145305021702	-2.615359999761264		-1.5991235410200364
1067299	PRKAG1		Carlyle 2017	human	striatum	child		143STR	37.386	LFQintensity	PRKAG1	P80385	0.03959607078359032	-3.229025388281202		-2.2127889295399754
1067300	PRKAG1		Carlyle 2017	human	amygdala	adult		145AMY	37.386	LFQintensity	PRKAG1	P80385	0.11116271460365668	-2.1967602537182067		-1.1805237949769798
1067301	PRKAG1		Carlyle 2017	human	cerebellum	adult		145CBC	37.386	LFQintensity	PRKAG1	P80385	0.18479694066610586	-1.6884976747486755		-0.6722612160074486
1067302	PRKAG1		Carlyle 2017	human	cortex	adult		145DFC	37.386	LFQintensity	PRKAG1	P80385	0.16810068154675953	-1.7831921841631777		-0.7669557254219506
1067303	PRKAG1		Carlyle 2017	human	hippocampus	adult		145HIP	37.386	LFQintensity	PRKAG1	P80385	0.06469288512530155	-2.7381040506735568		-1.72186759193233
1067304	PRKAG1		Carlyle 2017	human	thalamus	adult		145MD	37.386	LFQintensity	PRKAG1	P80385	0.08864065016833307	-2.4231647210785083		-1.4069282623372814
1067305	PRKAG1		Carlyle 2017	human	striatum	adult		145STR	37.386	LFQintensity	PRKAG1	P80385	0.08376346119107046	-2.479758390553099		-1.4635219318118722
1067306	PRKAG1		Carlyle 2017	human	thalamus	child		141MD	37.386	LFQintensity	PRKAG1	P80385	0.1528668793092153	-1.8781878061946016		-0.8619513474533749
1067307	PRKAG1		Carlyle 2017	human	cortex	child		141DFC	37.386	LFQintensity	PRKAG1	P80385	0.04302165312330738	-3.1460517290257237		-2.129815270284496
1067308	PRKAG1		Carlyle 2017	human	striatum	adult		135STR	37.386	LFQintensity	PRKAG1	P80385	0.0743432736728352	-2.599062078590341		-1.5828256198491142
1067309	TRAPPC3		Carlyle 2017	human	thalamus	adult		145MD	20.302	LFQintensity	TRAPPC3	O55013	0.2214390394911546	-1.507607944120248		-0.4913714853790212
1067310	PRKAG1		Carlyle 2017	human	cerebellum	adult		123CBC	37.386	LFQintensity	PRKAG1	P80385	0.1531037387136727	-1.876639556540422		-0.8604030977991949
1067311	PRKAG1		Carlyle 2017	human	cerebellum	child		139CBC	37.386	LFQintensity	PRKAG1	P80385	0.006447970359424075	-5.043989870651886		-4.027753411910661
1067312	PRKAG1		Carlyle 2017	human	cortex	adult		135V1C	37.386	LFQintensity	PRKAG1	P80385	0.1465080015548183	-1.920675233894904		-0.9044387751536768
1067313	PRKAG1		Carlyle 2017	human	amygdala	adult		136AMY	37.386	LFQintensity	PRKAG1	P80385	0.01860611828363643	-3.984264812371423		-2.9680283536301966
1067314	PRKAG1		Carlyle 2017	human	cerebellum	adult		136CBC	37.386	LFQintensity	PRKAG1	P80385	0.17904154853068366	-1.7201373853792736		-0.7039009266380467
1067315	PRKAG1		Carlyle 2017	human	cortex	adult		136DFC	37.386	LFQintensity	PRKAG1	P80385	0.1413552095816939	-1.9564793396200804		-0.9402428808788534
1067316	PRKAG1		Carlyle 2017	human	hippocampus	adult		136HIP	37.386	LFQintensity	PRKAG1	P80385	0.06820703647407418	-2.6852075453481428		-1.6689710866069165
1067317	PRKAG1		Carlyle 2017	human	thalamus	adult		136MD	37.386	LFQintensity	PRKAG1	P80385	0.0872333153504359	-2.439168964261253		-1.4229325055200266
1067318	PRKAG1		Carlyle 2017	human	striatum	adult		136STR	37.386	LFQintensity	PRKAG1	P80385	0.013430370951685757	-4.31023664770516		-3.2940001889639325
1067319	PRKAG1		Carlyle 2017	human	cortex	adult		136V1C	37.386	LFQintensity	PRKAG1	P80385	0.0009050300314341037	-7.007542430909835		-5.9913059721686075
1067320	PRKAG1		Carlyle 2017	human	cortex	child		139DFC	37.386	LFQintensity	PRKAG1	P80385	0.14322657810770525	-1.9433274403665928		-0.9270909816253664
1067321	PRKAG1		Carlyle 2017	human	cerebellum	child		141CBC	37.386	LFQintensity	PRKAG1	P80385	0.03762651301823257	-3.2800463436124514		-2.2638098848712245
1067322	PRKAG1		Carlyle 2017	human	hippocampus	child		139HIP	37.386	LFQintensity	PRKAG1	P80385	0.15644123466347104	-1.855074836876728		-0.8388383781355009
1067323	PRKAG1		Carlyle 2017	human	thalamus	child		139MD	37.386	LFQintensity	PRKAG1	P80385	0.018861215258277143	-3.970647568101015		-2.9544111093597882
1067324	PRKAG1		Carlyle 2017	human	striatum	child		139STR	37.386	LFQintensity	PRKAG1	P80385	0.08663856324174866	-2.4460102595092126		-1.4297738007679857
1067325	PRKAG1		Carlyle 2017	human	cortex	child		139V1C	37.386	LFQintensity	PRKAG1	P80385	0.0491183827278752	-3.0135219206063946		-1.9972854618651683
1067326	TRAPPC3		Carlyle 2017	human	cerebellum	adult		145CBC	20.302	LFQintensity	TRAPPC3	O55013	0.16849144035239266	-1.7808703295756307		-0.764633870834404
1067327	TRAPPC3		Carlyle 2017	human	cortex	adult		145DFC	20.302	LFQintensity	TRAPPC3	O55013	0.2910674745232599	-1.2342001674746683		-0.2179637087334414
1067328	TRAPPC3		Carlyle 2017	human	hippocampus	adult		145HIP	20.302	LFQintensity	TRAPPC3	O55013	0.020213724062700573	-3.9013934962242365		-2.8851570374830087
1067329	TRAPPC3		Carlyle 2017	human	amygdala	adolescence		119AMY	20.302	LFQintensity	TRAPPC3	O55013	0.0547279995852975	-2.90537982510096		-1.889143366359733
1067330	PRKAG1		Carlyle 2017	human	amygdala	adolescence		175AMY	37.386	LFQintensity	PRKAG1	P80385	0.07089521940544594	-2.6465522750030486		-1.6303158162618208
1067331	COPB2		Carlyle 2017	human	amygdala	child		122AMY	102.487	LFQintensity	COPB2	P35606	0.07377322418904404	-2.6067594290759226		-1.5905229703346957
1067332	COPB2		Carlyle 2017	human	cerebellum	child		122CBC	102.487	LFQintensity	COPB2	P35606	0.16198600774239144	-1.820245319440572		-0.8040088606993452
1067333	COPB2		Carlyle 2017	human	cerebellum	child		141CBC	102.487	LFQintensity	COPB2	P35606	0.0900038834369038	-2.4079024602838452		-1.3916660015426183
1067334	COPB2		Carlyle 2017	human	cortex	adult		123V1C	102.487	LFQintensity	COPB2	P35606	0.03336921029973766	-3.4001216514752706		-2.383885192734044
1067335	COPB2		Carlyle 2017	human	thalamus	child		122MD	102.487	LFQintensity	COPB2	P35606	0.1002656034220006	-2.2999325797996635		-1.2836961210584366
1067336	COPB2		Carlyle 2017	human	striatum	child		122STR	102.487	LFQintensity	COPB2	P35606	0.06703770653278211	-2.7025000338233607		-1.6862635750821338
1067337	COPB2		Carlyle 2017	human	amygdala	child		121AMY	102.487	LFQintensity	COPB2	P35606	0.0904343034969	-2.403131620100774		-1.386895161359547
1067338	COPB2		Carlyle 2017	human	cortex	child		122V1C	102.487	LFQintensity	COPB2	P35606	0.09524859862504777	-2.351264977681482		-1.3350285189402549
1067339	COPB2		Carlyle 2017	human	cerebellum	adult		123CBC	102.487	LFQintensity	COPB2	P35606	0.08555710812096876	-2.4585711947668134		-1.4423347360255865
1067340	COPB2		Carlyle 2017	human	cortex	adult		123DFC	102.487	LFQintensity	COPB2	P35606	0.0966110098250269	-2.337062570914169		-1.320826112172942
1067341	BCKDK		Carlyle 2017	human	cortex	adult		145V1C	46.474	LFQintensity	BCKDK	Q00972	0.01456660361584306	-4.229023793989897		-3.2127873352486698
1067342	COPB2		Carlyle 2017	human	hippocampus	adult		123HIP	102.487	LFQintensity	COPB2	P35606	0.08332242955568392	-2.4850375036807906		-1.4688010449395636
1067343	COPB2		Carlyle 2017	human	amygdala	adult		126AMY	102.487	LFQintensity	COPB2	P35606	0.10207516442504468	-2.2820458309519838		-1.2658093722107568
1067344	BCKDK		Carlyle 2017	human	striatum	adult		145STR	46.474	LFQintensity	BCKDK	Q00972	0.01426486659542146	-4.249955646241126		-3.2337191874999003
1067345	COPB2		Carlyle 2017	human	amygdala	adult		123AMY	102.487	LFQintensity	COPB2	P35606	0.07018764287016037	-2.6565830109356217		-1.6403465521943947
1067346	COPB2		Carlyle 2017	human	cerebellum	adult		126CBC	102.487	LFQintensity	COPB2	P35606	0.11396961810822308	-2.1718233739297665		-1.15558691518854
1067347	COPB2		Carlyle 2017	human	amygdala	adolescence		119AMY	102.487	LFQintensity	COPB2	P35606	0.07920085095478246	-2.5357682358409117		-1.519531777099684
1067348	COPB2		Carlyle 2017	human	striatum	child		118STR	102.487	LFQintensity	COPB2	P35606	0.043945412189379814	-3.1248070473444858		-2.108570588603259
1067349	BCKDK		Carlyle 2017	human	cerebellum	adult		145CBC	46.474	LFQintensity	BCKDK	Q00972	0.014825949494018355	-4.211376289335203		-3.1951398305939764
1067350	BCKDK		Carlyle 2017	human	cortex	adult		145DFC	46.474	LFQintensity	BCKDK	Q00972	0.015269476947007485	-4.181899413972353		-3.1656629552311264
1067351	COPB2		Carlyle 2017	human	striatum	adult		123STR	102.487	LFQintensity	COPB2	P35606	0.07946010241869272	-2.532500239662552		-1.5162637809213244
1067352	BCKDK		Carlyle 2017	human	hippocampus	adult		145HIP	46.474	LFQintensity	BCKDK	Q00972	0.013582184746316344	-4.298996290092049		-3.282759831350822
1067353	BCKDK		Carlyle 2017	human	amygdala	child		173AMY	46.474	LFQintensity	BCKDK	Q00972	0.01723563619165858	-4.060776166920643		-3.044539708179417
1067354	COPB2		Carlyle 2017	human	hippocampus	adult		136HIP	102.487	LFQintensity	COPB2	P35606	0.04754489035493351	-3.046080954125821		-2.029844495384594
1067355	BCKDK		Carlyle 2017	human	cortex	child		122DFC	46.474	LFQintensity	BCKDK	Q00972	0.016363872551011356	-4.112679267321545		-3.0964428085803184
1067356	COPB2		Carlyle 2017	human	hippocampus	adult		126HIP	102.487	LFQintensity	COPB2	P35606	0.09501101137907372	-2.353762484845148		-1.3375260261039204
1067357	BCKDK		Carlyle 2017	human	amygdala	adolescence		175AMY	46.474	LFQintensity	BCKDK	Q00972	0.01990028533612333	-3.9170212088558256		-2.9007847501145987
1067358	COPB2		Carlyle 2017	human	amygdala	child		118AMY	102.487	LFQintensity	COPB2	P35606	0.06755148162217063	-2.69486528110558		-1.6786288223643524
1067359	COPB2		Carlyle 2017	human	cerebellum	child		118CBC	102.487	LFQintensity	COPB2	P35606	0.11626190708110146	-2.1519098132558088		-1.1356733545145823
1067360	COPB2		Carlyle 2017	human	cortex	child		118DFC	102.487	LFQintensity	COPB2	P35606	0.06507781430333627	-2.7321715819627013		-1.7159351232214743
1067361	COPB2		Carlyle 2017	human	hippocampus	child		118HIP	102.487	LFQintensity	COPB2	P35606	0.06143885115704995	-2.7897128889332654		-1.773476430192038
1067362	COPB2		Carlyle 2017	human	thalamus	child		118MD	102.487	LFQintensity	COPB2	P35606	0.09089422465119204	-2.3980588150075564		-1.3818223562663294
1067363	COPB2		Carlyle 2017	human	thalamus	child		139MD	102.487	LFQintensity	COPB2	P35606	0.07009853438735453	-2.6578533926158694		-1.6416169338746425
1067364	BCKDK		Carlyle 2017	human	amygdala	child		174AMY	46.474	LFQintensity	BCKDK	Q00972	0.0191640638733692	-3.9547184269794857		-2.938481968238259
1067365	COPB2		Carlyle 2017	human	thalamus	adult		126MD	102.487	LFQintensity	COPB2	P35606	0.09660524117120184	-2.3371222828048306		-1.3208858240636037
1067366	COPB2		Carlyle 2017	human	cortex	child		118V1C	102.487	LFQintensity	COPB2	P35606	0.1197542759637606	-2.122313335906807		-1.10607687716558
1067367	COPB2		Carlyle 2017	human	thalamus	adult		136MD	102.487	LFQintensity	COPB2	P35606	0.09246640222495912	-2.380909919633456		-1.364673460892229
1067368	COPB2		Carlyle 2017	human	striatum	adult		136STR	102.487	LFQintensity	COPB2	P35606	0.0528248460210189	-2.940773630372691		-1.924537171631464
1067369	COPB2		Carlyle 2017	human	cortex	adult		136V1C	102.487	LFQintensity	COPB2	P35606	0.004486941998277908	-5.406583878686972		-4.390347419945743
1067370	COPB2		Carlyle 2017	human	cerebellum	child		139CBC	102.487	LFQintensity	COPB2	P35606	0.17183116525488729	-1.761242881606174		-0.7450064228649471
1067371	COPB2		Carlyle 2017	human	cortex	child		139DFC	102.487	LFQintensity	COPB2	P35606	0.1343136224271397	-2.007577747781271		-0.9913412890400441
1067372	COPB2		Carlyle 2017	human	hippocampus	child		139HIP	102.487	LFQintensity	COPB2	P35606	0.08118581352489154	-2.5110147573627115		-1.4947782986214846
1067373	COPB2		Carlyle 2017	human	cortex	adult		126DFC	102.487	LFQintensity	COPB2	P35606	0.0773304520706731	-2.559667454384836		-1.5434309956436087
1067374	BCKDK		Carlyle 2017	human	thalamus	adult		145MD	46.474	LFQintensity	BCKDK	Q00972	0.014292280885631004	-4.248035685667402		-3.231799226926173
1067375	COPB2		Carlyle 2017	human	cortex	child		139V1C	102.487	LFQintensity	COPB2	P35606	0.14494829314143465	-1.9313781991827028		-0.915141740441476
1067376	COPB2		Carlyle 2017	human	cortex	child		141DFC	102.487	LFQintensity	COPB2	P35606	0.06225657034758787	-2.7764912014546765		-1.7602547427134496
1067377	COPB2		Carlyle 2017	human	cerebellum	adult		127CBC	102.487	LFQintensity	COPB2	P35606	0.11539799801503825	-2.1593682732818587		-1.1431318145406315
1067378	COPB2		Carlyle 2017	human	thalamus	child		141MD	102.487	LFQintensity	COPB2	P35606	0.05719477211409457	-2.8612927813800475		-1.8450563226388208
1067379	COPB2		Carlyle 2017	human	striatum	child		141STR	102.487	LFQintensity	COPB2	P35606	0.0525635133133205	-2.9457330631789933		-1.9294966044377664
1067380	COPB2		Carlyle 2017	human	striatum	child		139STR	102.487	LFQintensity	COPB2	P35606	0.08786741568151364	-2.431926240610045		-1.415689781868818
1067381	COPB2		Carlyle 2017	human	cortex	adult		136DFC	102.487	LFQintensity	COPB2	P35606	0.08245058721424556	-2.4955561079370567		-1.4793196491958305
1067382	COPB2		Carlyle 2017	human	cerebellum	adult		136CBC	102.487	LFQintensity	COPB2	P35606	0.12646601279173192	-2.067781680496922		-1.0515452217556949
1067383	COPB2		Carlyle 2017	human	amygdala	adult		136AMY	102.487	LFQintensity	COPB2	P35606	0.08166268687305607	-2.5051580904596307		-1.4889216317184035
1067384	COPB2		Carlyle 2017	human	striatum	adult		126STR	102.487	LFQintensity	COPB2	P35606	0.052481434681353134	-2.947295797041748		-1.9310593383005208
1067385	COPB2		Carlyle 2017	human	hippocampus	child		141HIP	102.487	LFQintensity	COPB2	P35606	0.07072703974433849	-2.6489273217107248		-1.6326908629694978
1067386	COPB2		Carlyle 2017	human	cortex	adult		126V1C	102.487	LFQintensity	COPB2	P35606	0.031215585345640093	-3.466837778581453		-2.450601319840227
1067387	COPB2		Carlyle 2017	human	thalamus	adult		135MD	102.487	LFQintensity	COPB2	P35606	0.07744798454037173	-2.558148735177395		-1.5419122764361683
1067388	COPB2		Carlyle 2017	human	hippocampus	adult		127HIP	102.487	LFQintensity	COPB2	P35606	0.057793969327327374	-2.850870845644728		-1.834634386903501
1067389	COPB2		Carlyle 2017	human	thalamus	adult		127MD	102.487	LFQintensity	COPB2	P35606	0.08758844025716522	-2.435106250281992		-1.4188697915407649
1067390	COPB2		Carlyle 2017	human	striatum	adult		127STR	102.487	LFQintensity	COPB2	P35606	0.05835194133849132	-2.841262650220484		-1.8250261914792567
1067391	COPB2		Carlyle 2017	human	cortex	adult		127V1C	102.487	LFQintensity	COPB2	P35606	0.06918748611571231	-2.6709352691895463		-1.6546988104483191
1067392	COPB2		Carlyle 2017	human	amygdala	adult		135AMY	102.487	LFQintensity	COPB2	P35606	0.06337966149065613	-2.7586122656825665		-1.7423758069413395
1067393	COPB2		Carlyle 2017	human	cerebellum	adult		135CBC	102.487	LFQintensity	COPB2	P35606	0.1144153040732977	-2.167920432119276		-1.151683973378049
1067394	COPB2		Carlyle 2017	human	cortex	adult		135DFC	102.487	LFQintensity	COPB2	P35606	0.07620860533785108	-2.5742808917228284		-1.5580444329816008
1067395	COPB2		Carlyle 2017	human	cortex	adult		127DFC	102.487	LFQintensity	COPB2	P35606	0.0737315306554292	-2.607324746916276		-1.5910882881750488
1067396	COPB2		Carlyle 2017	human	striatum	adult		135STR	102.487	LFQintensity	COPB2	P35606	0.05741509428864265	-2.857448043525208		-1.8412115847839807
1067397	BCKDK		Carlyle 2017	human	amygdala	adult		145AMY	46.474	LFQintensity	BCKDK	Q00972	0.019758690931830303	-3.9241618372460914		-2.9079253785048644
1067398	BCKDK		Carlyle 2017	human	striatum	adult		123STR	46.474	LFQintensity	BCKDK	Q00972	0.014342723055415663	-4.244512569549522		-3.228276110808294
1067399	BCKDK		Carlyle 2017	human	striatum	adult		126STR	46.474	LFQintensity	BCKDK	Q00972	0.01433484090484017	-4.245062278080197		-3.22882581933897
1067400	BCKDK		Carlyle 2017	human	cortex	adult		123DFC	46.474	LFQintensity	BCKDK	Q00972	0.01635030555948613	-4.113508693159919		-3.0972722344186923
1067401	PRKAG1		Carlyle 2017	human	hippocampus	child		118HIP	37.386	LFQintensity	PRKAG1	P80385	0.08295979140679514	-2.48939922944692		-1.4731627707056931
1067402	BCKDK		Carlyle 2017	human	cortex	child		143V1C	46.474	LFQintensity	BCKDK	Q00972	0.018119078830404117	-4.0107898168337215		-2.9945533580924955
1067403	BCKDK		Carlyle 2017	human	thalamus	child		143MD	46.474	LFQintensity	BCKDK	Q00972	0.029615465504056863	-3.5194585708538035		-2.5032221121125766
1067404	BCKDK		Carlyle 2017	human	thalamus	child		122MD	46.474	LFQintensity	BCKDK	Q00972	0.024790209947195663	-3.697306463943242		-2.681070005202014
1067405	BCKDK		Carlyle 2017	human	striatum	child		122STR	46.474	LFQintensity	BCKDK	Q00972	0.034256145507124844	-3.3738892995047363		-2.3576528407635093
1067406	BCKDK		Carlyle 2017	human	cortex	child		122V1C	46.474	LFQintensity	BCKDK	Q00972	0.015947695852941524	-4.138440920817351		-3.1222044620761236
1067407	BCKDK		Carlyle 2017	human	amygdala	adult		123AMY	46.474	LFQintensity	BCKDK	Q00972	0.020960125180373542	-3.865133447201064		-2.848896988459837
1067408	BCKDK		Carlyle 2017	human	cerebellum	adult		123CBC	46.474	LFQintensity	BCKDK	Q00972	0.01558706802872409	-4.161313681032056		-3.1450772222908294
1067409	BCKDK		Carlyle 2017	human	hippocampus	child		122HIP	46.474	LFQintensity	BCKDK	Q00972	0.011864279484991205	-4.434223117024178		-3.417986658282952
1067410	COPB2		Carlyle 2017	human	cortex	adult		135V1C	102.487	LFQintensity	COPB2	P35606	0.12053934232760108	-2.1157790869932183		-1.099542628251991
1067411	BCKDK		Carlyle 2017	human	hippocampus	adult		123HIP	46.474	LFQintensity	BCKDK	Q00972	0.014876275474942663	-4.207987585011806		-3.19175112627058
1067412	BCKDK		Carlyle 2017	human	cortex	adult		123V1C	46.474	LFQintensity	BCKDK	Q00972	0.012882954440423774	-4.351850202589484		-3.3356137438482567
1067413	BCKDK		Carlyle 2017	human	amygdala	adult		126AMY	46.474	LFQintensity	BCKDK	Q00972	0.022342712619616425	-3.80125506837865		-2.785018609637423
1067414	BCKDK		Carlyle 2017	human	cerebellum	adult		126CBC	46.474	LFQintensity	BCKDK	Q00972	0.017003910440838974	-4.074311935446127		-3.058075476704898
1067415	BCKDK		Carlyle 2017	human	cortex	adult		126DFC	46.474	LFQintensity	BCKDK	Q00972	0.014889112547640387	-4.207125034623828		-3.1908885758826013
1067416	BCKDK		Carlyle 2017	human	hippocampus	adult		126HIP	46.474	LFQintensity	BCKDK	Q00972	0.01412486045265735	-4.259818881456321		-3.2435824227150944
1067417	BCKDK		Carlyle 2017	human	thalamus	adult		126MD	46.474	LFQintensity	BCKDK	Q00972	0.014923909771668657	-4.20479066949592		-3.188554210754693
1067418	BCKDK		Carlyle 2017	human	amygdala	child		122AMY	46.474	LFQintensity	BCKDK	Q00972	0.012810581296160644	-4.357483785792313		-3.3412473270510863
1067419	CALU		Carlyle 2017	human	cerebellum	adult		126CBC	37.107	LFQintensity	CALU	O43852	0.026421379994464027	-3.6335817483048882		-2.6173452895636613
1067420	TRAPPC3		Carlyle 2017	human	striatum	adult		145STR	20.302	LFQintensity	TRAPPC3	O55013	0.2535885593729565	-1.3720421703193466		-0.3558057115781197
1067421	CALU		Carlyle 2017	human	striatum	adult		135STR	37.107	LFQintensity	CALU	O43852	0.17542061888696994	-1.740568652435425		-0.724332193694198
1067422	BCKDK		Carlyle 2017	human	striatum	child		139STR	46.474	LFQintensity	BCKDK	Q00972	0.012036276584620526	-4.41983014069933		-3.4035936819581027
1067423	BCKDK		Carlyle 2017	human	thalamus	child		139MD	46.474	LFQintensity	BCKDK	Q00972	0.01229729544947881	-4.398375922937585		-3.382139464196358
1067424	BCKDK		Carlyle 2017	human	thalamus	child		118MD	46.474	LFQintensity	BCKDK	Q00972	0.025601900047120908	-3.6650887096601714		-2.6488522509189445
1067425	TRAPPC3		Carlyle 2017	human	cortex	adult		145V1C	20.302	LFQintensity	TRAPPC3	O55013	0.2512292026124251	-1.3813895987068865		-0.3651531399656596
1067426	TRAPPC3		Carlyle 2017	human	amygdala	child		173AMY	20.302	LFQintensity	TRAPPC3	O55013	0.13635039787933595	-1.9925272516211927		-0.9762907928799658
1067427	TRAPPC3		Carlyle 2017	human	amygdala	child		174AMY	20.302	LFQintensity	TRAPPC3	O55013	0.15116023933333456	-1.8894148171908125		-0.8731783584495856
1067428	TRAPPC3		Carlyle 2017	human	amygdala	adolescence		175AMY	20.302	LFQintensity	TRAPPC3	O55013	0.22514133009094173	-1.4910269402336225		-0.4747904814923956
1067429	BCKDK		Carlyle 2017	human	amygdala	child		118AMY	46.474	LFQintensity	BCKDK	Q00972	0.016660658372074002	-4.0947051248925685		-3.0784686661513416
1067430	BCKDK		Carlyle 2017	human	cortex	child		139V1C	46.474	LFQintensity	BCKDK	Q00972	0.01710945264294287	-4.068124182066487		-3.0518877233252604
1067431	BCKDK		Carlyle 2017	human	cerebellum	child		122CBC	46.474	LFQintensity	BCKDK	Q00972	0.014069383878213729	-4.263754198564906		-3.2475177398236794
1067432	BCKDK		Carlyle 2017	human	hippocampus	child		118HIP	46.474	LFQintensity	BCKDK	Q00972	0.02449125927103667	-3.7094389895345152		-2.6932025307932883
1067433	BCKDK		Carlyle 2017	human	striatum	child		118STR	46.474	LFQintensity	BCKDK	Q00972	0.02672649861214401	-3.622099748352487		-2.6058632896112597
1067434	BCKDK		Carlyle 2017	human	hippocampus	child		139HIP	46.474	LFQintensity	BCKDK	Q00972	0.017409724434429934	-4.050726353332477		-3.0344898945912497
1067435	BCKDK		Carlyle 2017	human	cortex	child		118V1C	46.474	LFQintensity	BCKDK	Q00972	0.01834991734136287	-3.998130209049585		-2.981893750308358
1067436	BCKDK		Carlyle 2017	human	amygdala	adolescence		119AMY	46.474	LFQintensity	BCKDK	Q00972	0.019013637733504528	-3.9625987818456863		-2.9463623231044602
1067437	BCKDK		Carlyle 2017	human	amygdala	child		121AMY	46.474	LFQintensity	BCKDK	Q00972	0.013268676219392444	-4.322349193007305		-3.3061127342660783
1067438	BCKDK		Carlyle 2017	human	cortex	child		118DFC	46.474	LFQintensity	BCKDK	Q00972	0.01725003245958719	-4.0599412537913375		-3.0437047950501124
1067439	BCKDK		Carlyle 2017	human	cortex	adult		126V1C	46.474	LFQintensity	BCKDK	Q00972	0.006231419143589676	-5.078151180214959		-4.06191472147373
1067440	BCKDK		Carlyle 2017	human	cerebellum	child		118CBC	46.474	LFQintensity	BCKDK	Q00972	0.009557282470540468	-4.65045185273219		-3.634215393990963
1067441	BCKDK		Carlyle 2017	human	cerebellum	adult		127CBC	46.474	LFQintensity	BCKDK	Q00972	0.008021442659873954	-4.82563699050338		-3.8094005317621535
1067442	BCKDK		Carlyle 2017	human	cerebellum	adult		135CBC	46.474	LFQintensity	BCKDK	Q00972	0.015609895300500741	-4.159850251684161		-3.1436137929429333
1067443	BCKDK		Carlyle 2017	human	cortex	adult		127V1C	46.474	LFQintensity	BCKDK	Q00972	0.015073492408076303	-4.194817547467589		-3.178581088726362
1067444	COPB2		Carlyle 2017	human	cortex	child		122DFC	102.487	LFQintensity	COPB2	P35606	0.06329942315229224	-2.759879062791504		-1.7436426040502764
1067445	COPB2		Carlyle 2017	human	hippocampus	child		122HIP	102.487	LFQintensity	COPB2	P35606	0.04786080337037829	-3.039458410801205		-2.023221952059978
1067446	BCKDK		Carlyle 2017	human	cerebellum	child		141CBC	46.474	LFQintensity	BCKDK	Q00972	0.009723374969912407	-4.633222501649609		-3.616986042908382
1067447	BCKDK		Carlyle 2017	human	cerebellum	child		139CBC	46.474	LFQintensity	BCKDK	Q00972	0.011463942095632654	-4.468548639443147		-3.4523121807019197
1067448	BCKDK		Carlyle 2017	human	cortex	child		141DFC	46.474	LFQintensity	BCKDK	Q00972	0.015495828412583781	-4.1671844259521835		-3.1509479672109584
1067449	BCKDK		Carlyle 2017	human	thalamus	child		141MD	46.474	LFQintensity	BCKDK	Q00972	0.022006670290363742	-3.816409676561608		-2.800173217820381
1067450	BCKDK		Carlyle 2017	human	striatum	child		141STR	46.474	LFQintensity	BCKDK	Q00972	0.012132432554688693	-4.411873035761661		-3.3956365770204338
1067451	BCKDK		Carlyle 2017	human	cortex	child		141V1C	46.474	LFQintensity	BCKDK	Q00972	0.018193888096270552	-4.0066695601854105		-2.9904331014441827
1067452	BCKDK		Carlyle 2017	human	amygdala	adult		135AMY	46.474	LFQintensity	BCKDK	Q00972	0.02342613218665969	-3.753903119617527		-2.7376666608763
1067453	BCKDK		Carlyle 2017	human	cerebellum	child		143CBC	46.474	LFQintensity	BCKDK	Q00972	0.012395329633292864	-4.390435519795121		-3.374199061053893
1067454	BCKDK		Carlyle 2017	human	hippocampus	child		143HIP	46.474	LFQintensity	BCKDK	Q00972	0.022892935780768214	-3.7769268972012124		-2.7606904384599864
1067455	BCKDK		Carlyle 2017	human	hippocampus	child		141HIP	46.474	LFQintensity	BCKDK	Q00972	0.014243494682946231	-4.251454989978937		-3.23521853123771
1067456	BCKDK		Carlyle 2017	human	cortex	adult		136V1C	46.474	LFQintensity	BCKDK	Q00972	0.0009543969638399033	-6.954430868409535		-5.9381944096683075
1067457	BCKDK		Carlyle 2017	human	striatum	adult		136STR	46.474	LFQintensity	BCKDK	Q00972	0.014162961243641112	-4.25712508520486		-3.2408886264636334
1067458	BCKDK		Carlyle 2017	human	thalamus	adult		136MD	46.474	LFQintensity	BCKDK	Q00972	0.013902912867468316	-4.275656901989201		-3.2594204432479743
1067459	BCKDK		Carlyle 2017	human	hippocampus	adult		127HIP	46.474	LFQintensity	BCKDK	Q00972	0.016185869163109146	-4.123616691278182		-3.1073802325369573
1067460	BCKDK		Carlyle 2017	human	thalamus	adult		127MD	46.474	LFQintensity	BCKDK	Q00972	0.016796060927014116	-4.086610888695103		-3.0703744299538767
1067461	BCKDK		Carlyle 2017	human	striatum	adult		127STR	46.474	LFQintensity	BCKDK	Q00972	0.014310511153830368	-4.246760966007672		-3.2305245072664444
1067462	BCKDK		Carlyle 2017	human	cortex	child		143DFC	46.474	LFQintensity	BCKDK	Q00972	0.015678152080730628	-4.155487122999188		-3.1392506642579607
1067463	BCKDK		Carlyle 2017	human	cortex	adult		127DFC	46.474	LFQintensity	BCKDK	Q00972	0.011896925954557424	-4.431475235382259		-3.4152387766410324
1067464	BCKDK		Carlyle 2017	human	cortex	child		139DFC	46.474	LFQintensity	BCKDK	Q00972	0.0093443138041307	-4.6729872699701644		-3.6567508112289366
1067465	BCKDK		Carlyle 2017	human	cortex	adult		135DFC	46.474	LFQintensity	BCKDK	Q00972	0.015948570166779176	-4.1383860984856495		-3.1221496397444235
1067466	BCKDK		Carlyle 2017	human	striatum	adult		135STR	46.474	LFQintensity	BCKDK	Q00972	0.01439961187081571	-4.240554026179009		-3.2243175674377813
1067467	PRKAG1		Carlyle 2017	human	amygdala	child		118AMY	37.386	LFQintensity	PRKAG1	P80385	0.1397146082412279	-1.9681534495302515		-0.9519169907890244
1067468	BCKDK		Carlyle 2017	human	cortex	adult		135V1C	46.474	LFQintensity	BCKDK	Q00972	0.014476895898489387	-4.235201286656738		-3.2189648279155123
1067469	BCKDK		Carlyle 2017	human	amygdala	adult		136AMY	46.474	LFQintensity	BCKDK	Q00972	0.01962103154810247	-3.931153249871123		-2.9149167911298965
1067470	BCKDK		Carlyle 2017	human	cerebellum	adult		136CBC	46.474	LFQintensity	BCKDK	Q00972	0.015547470398258632	-4.163857328943108		-3.1476208702018798
1067471	BCKDK		Carlyle 2017	human	cortex	adult		136DFC	46.474	LFQintensity	BCKDK	Q00972	0.014655326040312429	-4.222951457348407		-3.2067149986071803
1067472	BCKDK		Carlyle 2017	human	hippocampus	adult		136HIP	46.474	LFQintensity	BCKDK	Q00972	0.012469029722944985	-4.3845073312232365		-3.3682708724820105
1067473	BCKDK		Carlyle 2017	human	striatum	child		143STR	46.474	LFQintensity	BCKDK	Q00972	0.013020256036263236	-4.341248977551498		-3.325012518810272
1067474	CALU		Carlyle 2017	human	cortex	adult		136DFC	37.107	LFQintensity	CALU	O43852	0.2565193186054109	-1.360551301007003		-0.344314842265776
1067475	PRKAG1		Carlyle 2017	human	cortex	child		118DFC	37.386	LFQintensity	PRKAG1	P80385	0.14387921924914346	-1.938781086572388		-0.9225446278311606
1067476	CALU		Carlyle 2017	human	cortex	adult		127V1C	37.107	LFQintensity	CALU	O43852	0.20318672153359085	-1.5936299121965138		-0.5773934534552869
1067477	CALU		Carlyle 2017	human	cerebellum	adult		136CBC	37.107	LFQintensity	CALU	O43852	0.3667387321844972	-1.0031055858543407		0.013130872886886193
1067478	CALU		Carlyle 2017	human	amygdala	adult		135AMY	37.107	LFQintensity	CALU	O43852	0.0364004940191711	-3.3131729324762897		-2.296936473735064
1067479	CALU		Carlyle 2017	human	cerebellum	adult		135CBC	37.107	LFQintensity	CALU	O43852	0.41192859886441	-0.8869052483785971		0.12933121036263007
1067480	CALU		Carlyle 2017	human	cortex	adult		135DFC	37.107	LFQintensity	CALU	O43852	0.1246622800622912	-2.082146957520893		-1.0659104987796666
1067481	CALU		Carlyle 2017	human	hippocampus	adult		135HIP	37.107	LFQintensity	CALU	O43852	0.22076146474403696	-1.5106725054263392		-0.4944360466851121
1067482	CALU		Carlyle 2017	human	thalamus	adult		135MD	37.107	LFQintensity	CALU	O43852	0.28149253962370324	-1.2676493339784374		-0.25141287523721045
1067483	CALU		Carlyle 2017	human	striatum	adult		127STR	37.107	LFQintensity	CALU	O43852	0.4710318594281398	-0.7528295451553815		0.26340691358584545
1067484	PRKAG1		Carlyle 2017	human	cerebellum	child		118CBC	37.386	LFQintensity	PRKAG1	P80385	0.05221149620722547	-2.952452574486565		-1.9362161157453384
1067485	CALU		Carlyle 2017	human	thalamus	adult		136MD	37.107	LFQintensity	CALU	O43852	0.3572095109975307	-1.0294328038014322		-0.01319634506020506
1067486	CALU		Carlyle 2017	human	cortex	adult		126V1C	37.107	LFQintensity	CALU	O43852	0.10999191273522736	-2.2073484364813343		-1.1911119777401074
1067487	CALU		Carlyle 2017	human	striatum	adult		126STR	37.107	LFQintensity	CALU	O43852	0.3165793149337422	-1.1501814686862577		-0.13394500994503036
1067488	BCKDK		Carlyle 2017	human	hippocampus	adult		135HIP	46.474	LFQintensity	BCKDK	Q00972	0.01414777094221632	-4.258198197887555		-3.2419617391463285
1067489	BCKDK		Carlyle 2017	human	thalamus	adult		135MD	46.474	LFQintensity	BCKDK	Q00972	0.014836251553461712	-4.2106816638863975		-3.1944452051451706
1067490	CALU		Carlyle 2017	human	hippocampus	adult		123HIP	37.107	LFQintensity	CALU	O43852	0.5713531255560678	-0.5597478269290683		0.4564886318121584
1067491	CALU		Carlyle 2017	human	striatum	adult		136STR	37.107	LFQintensity	CALU	O43852	0.17577658726314785	-1.7385414808529278		-0.7223050221117009
1067492	CALU		Carlyle 2017	human	cortex	adult		135V1C	37.107	LFQintensity	CALU	O43852	0.022494800181705337	-3.794471099515503		-2.7782346407742757
1067493	CALU		Carlyle 2017	human	cortex	adult		136V1C	37.107	LFQintensity	CALU	O43852	0.0014829815138647975	-6.513700681268299		-5.497464222527071
1067494	CALU		Carlyle 2017	human	thalamus	adult		127MD	37.107	LFQintensity	CALU	O43852	0.11274672251507165	-2.1826113696243183		-1.1663749108830914
1067495	CALU		Carlyle 2017	human	cortex	adult		127DFC	37.107	LFQintensity	CALU	O43852	0.2856025869468663	-1.2531539906205236		-0.23691753187929665
1067496	CALU		Carlyle 2017	human	amygdala	adult		123AMY	37.107	LFQintensity	CALU	O43852	0.03256871024162245	-3.424403260059828		-2.4081668013186013
1067497	CALU		Carlyle 2017	human	cerebellum	adult		123CBC	37.107	LFQintensity	CALU	O43852	0.2330141273230147	-1.4566561949668826		-0.4404197362256557
1067498	CALU		Carlyle 2017	human	cortex	adult		123DFC	37.107	LFQintensity	CALU	O43852	0.1955999882076269	-1.6316835816696282		-0.6154471229284011
1067499	CALU		Carlyle 2017	human	striatum	adult		123STR	37.107	LFQintensity	CALU	O43852	0.3219256914990026	-1.1334345318118526		-0.11719807307062567
1067500	CALU		Carlyle 2017	human	hippocampus	adult		136HIP	37.107	LFQintensity	CALU	O43852	0.32467482897805205	-1.1249311237342483		-0.10869466499302136
1067501	CALU		Carlyle 2017	human	cortex	adult		123V1C	37.107	LFQintensity	CALU	O43852	0.02001806795596188	-3.911120015448247		-2.89488355670702
1067502	CALU		Carlyle 2017	human	hippocampus	adult		127HIP	37.107	LFQintensity	CALU	O43852	0.29426237398975336	-1.2232834810844655		-0.20704702234323852
1067503	CALU		Carlyle 2017	human	amygdala	adult		126AMY	37.107	LFQintensity	CALU	O43852	0.2598633092442525	-1.347599519888966		-0.3313630611477392
1067504	CALU		Carlyle 2017	human	cortex	adult		126DFC	37.107	LFQintensity	CALU	O43852	0.2222251209402419	-1.5040643526302606		-0.4878278938890337
1067505	CALU		Carlyle 2017	human	hippocampus	adult		126HIP	37.107	LFQintensity	CALU	O43852	0.4875810686314762	-0.7182987077409851		0.2979377510002417
1067506	CALU		Carlyle 2017	human	thalamus	adult		126MD	37.107	LFQintensity	CALU	O43852	0.26006494754860193	-1.346823880897147		-0.3305874221559204
1067507	CALU		Carlyle 2017	human	amygdala	adult		136AMY	37.107	LFQintensity	CALU	O43852	0.0304879711181426	-3.490423062729887		-2.4741866039886604
1067508	COPB2		Carlyle 2017	human	hippocampus	adult		135HIP	102.487	LFQintensity	COPB2	P35606	0.08038471210079698	-2.5209312688776766		-1.50469481013645
1067509	CALU		Carlyle 2017	human	cerebellum	child		139CBC	37.107	LFQintensity	CALU	O43852	0.2690738962345363	-1.312769229913825		-0.2965327711725978
1067510	PTRF		Carlyle 2017	human	cortex	child		139DFC	43.909	LFQintensity	PTRF	P85125	0.0033783913959621963	-5.690355601126674		-4.674119142385447
1067511	PTRF		Carlyle 2017	human	amygdala	child		118AMY	43.909	LFQintensity	PTRF	P85125	0.0033412204180745786	-5.7014191441007815		-4.685182685359555
1067512	CALU		Carlyle 2017	human	hippocampus	child		139HIP	37.107	LFQintensity	CALU	O43852	0.1850701524482272	-1.6870203233600305		-0.6707838646188036
1067513	CALU		Carlyle 2017	human	thalamus	adult		145MD	37.107	LFQintensity	CALU	O43852	0.19579078154972554	-1.6307086309454204		-0.6144721722041935
1067514	CALU		Carlyle 2017	human	striatum	adult		145STR	37.107	LFQintensity	CALU	O43852	0.25052556606572723	-1.3841943035223758		-0.3679578447811489
1067515	CALU		Carlyle 2017	human	cortex	adult		145V1C	37.107	LFQintensity	CALU	O43852	0.02263419174677408	-3.78829360684866		-2.772057148107433
1067516	CALU		Carlyle 2017	human	amygdala	child		173AMY	37.107	LFQintensity	CALU	O43852	0.11981233255163574	-2.121828655764016		-1.1055921970227884
1067517	CALU		Carlyle 2017	human	amygdala	child		174AMY	37.107	LFQintensity	CALU	O43852	0.06307704581633346	-2.763398350318567		-1.7471618915773401
1067518	CALU		Carlyle 2017	human	amygdala	adolescence		175AMY	37.107	LFQintensity	CALU	O43852	0.0511753981948534	-2.9724963664224884		-1.9562599076812608
1067519	CALU		Carlyle 2017	human	thalamus	child		139MD	37.107	LFQintensity	CALU	O43852	0.13906190844013555	-1.9728360605442576		-0.9565996018030308
1067520	CALU		Carlyle 2017	human	hippocampus	adult		145HIP	37.107	LFQintensity	CALU	O43852	0.40719545098874427	-0.8984619852504052		0.11777447349082147
1067521	CALU		Carlyle 2017	human	amygdala	adult		145AMY	37.107	LFQintensity	CALU	O43852	0.030701871967593167	-3.4834316501048552		-2.4671951913636283
1067522	PTRF		Carlyle 2017	human	hippocampus	child		118HIP	43.909	LFQintensity	PTRF	P85125	0.07506339727384617	-2.589422225523505		-1.5731857667822786
1067523	PTRF		Carlyle 2017	human	thalamus	child		118MD	43.909	LFQintensity	PTRF	P85125	0.07957002883927393	-2.5311177791537256		-1.514881320412499
1067524	PTRF		Carlyle 2017	human	striatum	child		118STR	43.909	LFQintensity	PTRF	P85125	0.07610416637073182	-2.575652266983296		-1.5594158082420684
1067525	PTRF		Carlyle 2017	human	cortex	child		118V1C	43.909	LFQintensity	PTRF	P85125	0.003068479880646866	-5.786572992895459		-4.770336534154231
1067526	PTRF		Carlyle 2017	human	amygdala	adolescence		119AMY	43.909	LFQintensity	PTRF	P85125	0.003345949049110025	-5.7000049039363025		-4.683768445195078
1067527	PTRF		Carlyle 2017	human	cerebellum	child		118CBC	43.909	LFQintensity	PTRF	P85125	0.12752769465652447	-2.059421724978634		-1.043185266237407
1067528	CALU		Carlyle 2017	human	cortex	adult		145DFC	37.107	LFQintensity	CALU	O43852	0.2905674144338801	-1.2359196661570324		-0.21968320741580527
1067529	PTRF		Carlyle 2017	human	cortex	child		118DFC	43.909	LFQintensity	PTRF	P85125	0.08216759078099238	-2.4989943274032536		-1.4827578686620266
1067530	CALU		Carlyle 2017	human	cerebellum	adult		145CBC	37.107	LFQintensity	CALU	O43852	0.413725068796789	-0.8825536107908692		0.1336828479503578
1067531	CALU		Carlyle 2017	human	striatum	child		139STR	37.107	LFQintensity	CALU	O43852	0.2300746436773508	-1.4693514849823066		-0.4531150262410797
1067532	BCAT2		Carlyle 2017	human	striatum	adult		135STR	44.288	LFQintensity	BCAT2	O15382	0.01076304957568458	-4.531636346589188		-3.5153998878479613
1067533	CALU		Carlyle 2017	human	cerebellum	child		141CBC	37.107	LFQintensity	CALU	O43852	0.013511601008483452	-4.304206628592056		-3.287970169850828
1067534	CALU		Carlyle 2017	human	cortex	child		141DFC	37.107	LFQintensity	CALU	O43852	0.2917889595951662	-1.2317244791295685		-0.21548802038834136
1067535	CALU		Carlyle 2017	human	hippocampus	child		141HIP	37.107	LFQintensity	CALU	O43852	0.5737394975379485	-0.5555798227196718		0.4606566360215552
1067536	CALU		Carlyle 2017	human	thalamus	child		141MD	37.107	LFQintensity	CALU	O43852	0.028156428480277683	-3.569979585271435		-2.553743126530208
1067537	CALU		Carlyle 2017	human	striatum	child		141STR	37.107	LFQintensity	CALU	O43852	0.16237714478818646	-1.8178335952214184		-0.8015971364801915
1067538	CALU		Carlyle 2017	human	cortex	child		141V1C	37.107	LFQintensity	CALU	O43852	0.27837814784351633	-1.2787748455439183		-0.26253838680269137
1067539	CALU		Carlyle 2017	human	cerebellum	child		143CBC	37.107	LFQintensity	CALU	O43852	0.08373999132789461	-2.4800386219510373		-1.4638021632098104
1067540	CALU		Carlyle 2017	human	cortex	child		143DFC	37.107	LFQintensity	CALU	O43852	0.5434617418841312	-0.6097959670160281		0.4064404917251987
1067541	CALU		Carlyle 2017	human	cortex	child		139V1C	37.107	LFQintensity	CALU	O43852	1.1982608629496092	0.18087122469529965		1.1971076834365264
1067542	CALU		Carlyle 2017	human	hippocampus	child		143HIP	37.107	LFQintensity	CALU	O43852	0.4404237132404069	-0.8200180308047913		0.1962184279364356
1067543	CALU		Carlyle 2017	human	striatum	child		143STR	37.107	LFQintensity	CALU	O43852	0.2777447220165332	-1.2810528532836951		-0.2648163945424677
1067544	CALU		Carlyle 2017	human	cortex	child		143V1C	37.107	LFQintensity	CALU	O43852	0.3221140888099249	-1.1328494831174825		-0.11661302437625574
1067545	CALU		Carlyle 2017	human	cortex	child		122V1C	37.107	LFQintensity	CALU	O43852	0.6003704845699647	-0.510208340041522		0.5060281186997049
1067546	PTRF		Carlyle 2017	human	amygdala	child		121AMY	43.909	LFQintensity	PTRF	P85125	0.0033470343703745	-5.699680587796262		-4.683444129055035
1067547	CALU		Carlyle 2017	human	striatum	child		122STR	37.107	LFQintensity	CALU	O43852	0.4420248073730245	-0.8163892732010675		0.19984718554015926
1067548	CALU		Carlyle 2017	human	hippocampus	child		122HIP	37.107	LFQintensity	CALU	O43852	0.08983980917763365	-2.4097270925787635		-1.3934906338375366
1067549	BCAT2		Carlyle 2017	human	hippocampus	adult		135HIP	44.288	LFQintensity	BCAT2	O15382	0.010574810029784368	-4.549280518297736		-3.5330440595565085
1067550	BCAT2		Carlyle 2017	human	thalamus	adult		135MD	44.288	LFQintensity	BCAT2	O15382	0.12176680602192562	-2.1056474894046144		-1.0894110306633875
1067551	CALU		Carlyle 2017	human	thalamus	child		143MD	37.107	LFQintensity	CALU	O43852	0.1719065744874372	-1.7608041213244767		-0.7445676625832498
1067552	CALU		Carlyle 2017	human	amygdala	child		122AMY	37.107	LFQintensity	CALU	O43852	0.3337310360576922	-1.0974198916829627		-0.08118343294173602
1067553	BCAT2		Carlyle 2017	human	cortex	adult		135V1C	44.288	LFQintensity	BCAT2	O15382	0.010820815842492526	-4.52628360706692		-3.5100471483256928
1067554	BCAT2		Carlyle 2017	human	cerebellum	adult		136CBC	44.288	LFQintensity	BCAT2	O15382	0.011621021189612576	-4.454939649353288		-3.438703190612061
1067555	BCAT2		Carlyle 2017	human	thalamus	child		139MD	44.288	LFQintensity	BCAT2	O15382	0.058978111021874786	-2.8305889035430467		-1.81435244480182
1067556	BCAT2		Carlyle 2017	human	cortex	adult		136DFC	44.288	LFQintensity	BCAT2	O15382	0.010954184191547131	-4.514033777758589		-3.4977973190173617
1067557	BCAT2		Carlyle 2017	human	thalamus	adult		136MD	44.288	LFQintensity	BCAT2	O15382	0.08351766375641563	-2.4826971275041783		-1.4664606687629511
1067558	BCAT2		Carlyle 2017	human	striatum	adult		136STR	44.288	LFQintensity	BCAT2	O15382	0.010586164083544387	-4.548207405615042		-3.531970946873814
1067559	BCAT2		Carlyle 2017	human	cortex	adult		136V1C	44.288	LFQintensity	BCAT2	O15382	0.0007133679663624032	-7.2455131888197135		-6.229276730078489
1067560	BCAT2		Carlyle 2017	human	cerebellum	child		139CBC	44.288	LFQintensity	BCAT2	O15382	0.017953426722003944	-4.0199742785348365		-3.0037378197936104
1067561	BCAT2		Carlyle 2017	human	cortex	child		139DFC	44.288	LFQintensity	BCAT2	O15382	0.04038753886122649	-3.209233985622723		-2.1929975268814963
1067562	BCAT2		Carlyle 2017	human	hippocampus	child		139HIP	44.288	LFQintensity	BCAT2	O15382	0.0270550741394992	-3.6098807075659596		-2.5936442488247327
1067563	BCAT2		Carlyle 2017	human	cortex	adult		135DFC	44.288	LFQintensity	BCAT2	O15382	0.011920824874052976	-4.429468418895831		-3.4132319601546035
1067564	BCAT2		Carlyle 2017	human	hippocampus	adult		136HIP	44.288	LFQintensity	BCAT2	O15382	0.00932002794747127	-4.675589651633418		-3.659353192892192
1067565	BCAT2		Carlyle 2017	human	thalamus	adult		126MD	44.288	LFQintensity	BCAT2	O15382	0.1299088003322187	-2.0409226106240266		-1.0246861518827997
1067566	BCAT2		Carlyle 2017	human	cortex	adult		127V1C	44.288	LFQintensity	BCAT2	O15382	0.017867492446101085	-4.0247722816433615		-3.0085358229021337
1067567	BCAT2		Carlyle 2017	human	striatum	adult		123STR	44.288	LFQintensity	BCAT2	O15382	0.010720527794823695	-4.535594889959701		-3.5193584312184742
1067568	BCAT2		Carlyle 2017	human	cortex	adult		123V1C	44.288	LFQintensity	BCAT2	O15382	0.00962941769316676	-4.642932522999664		-3.626696064258437
1067569	BCAT2		Carlyle 2017	human	amygdala	adult		126AMY	44.288	LFQintensity	BCAT2	O15382	0.016700153152571232	-4.092337388788831		-3.076100930047603
1067570	BCAT2		Carlyle 2017	human	cerebellum	adult		126CBC	44.288	LFQintensity	BCAT2	O15382	0.012709643336024392	-4.365394255856305		-3.3491577971150783
1067571	BCAT2		Carlyle 2017	human	cortex	adult		126DFC	44.288	LFQintensity	BCAT2	O15382	0.011128928885436892	-4.498207355034008		-3.4819708962927813
1067572	BCAT2		Carlyle 2017	human	hippocampus	adult		126HIP	44.288	LFQintensity	BCAT2	O15382	0.010557685489405184	-4.550901201866502		-3.534664743125275
1067573	BCAT2		Carlyle 2017	human	cerebellum	adult		135CBC	44.288	LFQintensity	BCAT2	O15382	0.011667680941529285	-4.450932572094342		-3.4346961133531133
1067574	BCAT2		Carlyle 2017	human	amygdala	adult		136AMY	44.288	LFQintensity	BCAT2	O15382	0.014665821354970663	-4.2222355702813035		-3.2059991115400766
1067575	BCAT2		Carlyle 2017	human	cortex	adult		126V1C	44.288	LFQintensity	BCAT2	O15382	0.004657700066573135	-5.369233500625138		-4.352997041883912
1067576	CALU		Carlyle 2017	human	amygdala	child		121AMY	37.107	LFQintensity	CALU	O43852	0.5403760754399972	-0.6154899458228361		0.4007465129183907
1067577	BCAT2		Carlyle 2017	human	amygdala	adolescence		175AMY	44.288	LFQintensity	BCAT2	O15382	0.012660072136476262	-4.369302164298434		-3.353065705557207
1067578	BCAT2		Carlyle 2017	human	hippocampus	adult		127HIP	44.288	LFQintensity	BCAT2	O15382	0.013891185114675741	-4.276500804424612		-3.2602643456833844
1067579	BCAT2		Carlyle 2017	human	thalamus	adult		127MD	44.288	LFQintensity	BCAT2	O15382	0.02360227087438918	-3.746412348088689		-2.730175889347462
1067580	BCAT2		Carlyle 2017	human	striatum	adult		127STR	44.288	LFQintensity	BCAT2	O15382	0.018573410317084715	-3.9860242738934235		-2.969787815152197
1067581	BCAT2		Carlyle 2017	human	striatum	adult		126STR	44.288	LFQintensity	BCAT2	O15382	0.01071463624870647	-4.536144598490377		-3.5199081397491505
1067582	BCAT2		Carlyle 2017	human	striatum	child		139STR	44.288	LFQintensity	BCAT2	O15382	0.046879669596585766	-3.060171181592615		-2.043934722851388
1067583	BCAT2		Carlyle 2017	human	cortex	child		139V1C	44.288	LFQintensity	BCAT2	O15382	0.015415145512816815	-4.172404777998871		-3.156168319257644
1067584	BCAT2		Carlyle 2017	human	cerebellum	child		141CBC	44.288	LFQintensity	BCAT2	O15382	0.016420218371344837	-4.109241875938806		-3.0930054171975785
1067585	BCAT2		Carlyle 2017	human	cortex	adult		127DFC	44.288	LFQintensity	BCAT2	O15382	0.0016677099332314347	-6.396303891108492		-5.380067432367264
1067586	BCAT2		Carlyle 2017	human	amygdala	child		174AMY	44.288	LFQintensity	BCAT2	O15382	0.011282502939494841	-4.48450216572738		-3.4682657069861533
1067587	BCAT2		Carlyle 2017	human	cerebellum	adult		127CBC	44.288	LFQintensity	BCAT2	O15382	0.023462194076456874	-3.752364915984272		-2.736128457243044
1067588	CALU		Carlyle 2017	human	cerebellum	child		118CBC	37.107	LFQintensity	CALU	O43852	0.18548034415043235	-1.6848063640021536		-0.6685699052609266
1067589	CALU		Carlyle 2017	human	cortex	child		118DFC	37.107	LFQintensity	CALU	O43852	0.3369224812836029	-1.087902400954462		-0.07166594221323486
1067590	CALU		Carlyle 2017	human	hippocampus	child		118HIP	37.107	LFQintensity	CALU	O43852	0.4806019050016768	-0.7327159918888794		0.2835204668523477
1067591	BCAT2		Carlyle 2017	human	amygdala	child		173AMY	44.288	LFQintensity	BCAT2	O15382	0.001889382660929305	-6.2715051376961695		-5.255268678954943
1067592	CALU		Carlyle 2017	human	thalamus	child		118MD	37.107	LFQintensity	CALU	O43852	0.059204305967678277	-2.826761003796796		-1.8105245450555687
1067593	CALU		Carlyle 2017	human	cortex	child		118V1C	37.107	LFQintensity	CALU	O43852	0.3934301070587512	-0.9328518455570276		0.0833846131841991
1067594	CALU		Carlyle 2017	human	amygdala	adolescence		119AMY	37.107	LFQintensity	CALU	O43852	0.06515757944834855	-2.7309466437536902		-1.7147101850124629
1067595	CALU		Carlyle 2017	human	amygdala	child		118AMY	37.107	LFQintensity	CALU	O43852	0.0533971848173731	-2.9299972531814564		-1.9137607944402288
1067596	GUCY1B3		Carlyle 2017	human	cortex	child		139V1C	70.456	LFQintensity	GUCY1B3	P20595	0.33496887743354936	-1.0937176546562737		-0.07748119591504654
1067597	CALU		Carlyle 2017	human	cerebellum	child		122CBC	37.107	LFQintensity	CALU	O43852	0.261335315129378	-1.3419509639253606		-0.3257145051841337
1067598	CALU		Carlyle 2017	human	striatum	child		118STR	37.107	LFQintensity	CALU	O43852	0.12436168698078907	-2.0845611285829397		-1.0683246698417128
1067599	BCAT2		Carlyle 2017	human	cerebellum	child		143CBC	44.288	LFQintensity	BCAT2	O15382	0.02573687718700569	-3.659830405580344		-2.643593946839117
1067600	BCAT2		Carlyle 2017	human	cortex	adult		145V1C	44.288	LFQintensity	BCAT2	O15382	0.010887868247644915	-4.520106114400077		-3.5038696556588502
1067601	BCAT2		Carlyle 2017	human	striatum	adult		145STR	44.288	LFQintensity	BCAT2	O15382	0.010662333661105186	-4.5410379666513085		-3.5248015079100807
1067602	BCAT2		Carlyle 2017	human	thalamus	adult		145MD	44.288	LFQintensity	BCAT2	O15382	0.12441604672413435	-2.0841241140366558		-1.067887655295428
1067603	BCAT2		Carlyle 2017	human	cortex	child		141DFC	44.288	LFQintensity	BCAT2	O15382	0.01881945630527336	-3.9728640344412818		-2.956627575700056
1067604	BCAT2		Carlyle 2017	human	hippocampus	child		141HIP	44.288	LFQintensity	BCAT2	O15382	0.012584328454225588	-4.375303012627051		-3.359066553885825
1067605	BCAT2		Carlyle 2017	human	thalamus	child		141MD	44.288	LFQintensity	BCAT2	O15382	0.033579846260366926	-3.3938292056527253		-2.377592746911498
1067606	BCAT2		Carlyle 2017	human	striatum	child		141STR	44.288	LFQintensity	BCAT2	O15382	0.023024816550552427	-3.771182664275224		-2.7549462055339973
1067607	KPNA3		Carlyle 2017	human	striatum	child		118STR	57.773	LFQintensity	KPNA3	O35344	0.21769133529433485	-1.5246771126621783		-0.5084406539209516
1067608	BCAT2		Carlyle 2017	human	cortex	child		141V1C	44.288	LFQintensity	BCAT2	O15382	0.013837044820398927	-4.280405876129873		-3.2641694173886457
1067609	CALU		Carlyle 2017	human	thalamus	child		122MD	37.107	LFQintensity	CALU	O43852	0.11364462347864915	-2.174679037513592		-1.1584425787723651
1067610	BCAT2		Carlyle 2017	human	hippocampus	child		143HIP	44.288	LFQintensity	BCAT2	O15382	0.01695695159679758	-4.077077405528545		-3.0608409467873186
1067611	BCAT2		Carlyle 2017	human	thalamus	child		143MD	44.288	LFQintensity	BCAT2	O15382	0.04254385791663517	-3.1572197841674945		-2.140983325426268
1067612	BCAT2		Carlyle 2017	human	striatum	child		143STR	44.288	LFQintensity	BCAT2	O15382	0.028296864799146768	-3.5650042649524454		-2.5487678062112185
1067613	BCAT2		Carlyle 2017	human	cortex	child		143V1C	44.288	LFQintensity	BCAT2	O15382	0.020226804989559	-3.900746574553268		-2.884510115812042
1067614	BCAT2		Carlyle 2017	human	amygdala	adult		145AMY	44.288	LFQintensity	BCAT2	O15382	0.014768715431902259	-4.215244157656272		-3.1990076989150453
1067615	BCAT2		Carlyle 2017	human	cerebellum	adult		145CBC	44.288	LFQintensity	BCAT2	O15382	0.011081717399211807	-4.502458609745384		-3.4862221510041564
1067616	BCAT2		Carlyle 2017	human	cortex	adult		145DFC	44.288	LFQintensity	BCAT2	O15382	0.011413233832260544	-4.472981734382533		-3.4567452756413064
1067617	BCAT2		Carlyle 2017	human	cortex	child		143DFC	44.288	LFQintensity	BCAT2	O15382	0.021453152919091417	-3.841883655174939		-2.8256471964337115
1067618	BCAT2		Carlyle 2017	human	hippocampus	adult		145HIP	44.288	LFQintensity	BCAT2	O15382	0.0101520602834435	-4.590078610502228		-3.5738421517610024
1067619	PTRF		Carlyle 2017	human	amygdala	child		122AMY	43.909	LFQintensity	PTRF	P85125	0.08951741873812305	-2.4133220498655565		-1.3970855911243305
1067620	GUCY1B3		Carlyle 2017	human	amygdala	child		121AMY	70.456	LFQintensity	GUCY1B3	P20595	0.1206046102902882	-2.115237767473716		-1.0990013087324892
1067621	GUCY1B3		Carlyle 2017	human	thalamus	adult		126MD	70.456	LFQintensity	GUCY1B3	P20595	0.06469635333982951	-2.7380504416629483		-1.721813982921721
[truncated: 530,813 more rows]
