# Supplementary material for: A Standardized Brain Molecular Atlas: A Resource for Systems Modeling and Simulation
Source: Front Mol Neurosci. 2021 Nov 10;14:604559. doi: 10.3389/fnmol.2021.604559 (PMC8631404; doi:10.3389/fnmol.2021.604559)
Supplement: Supplementary file 4 [file Data_Sheet_4.zip › DataSheet7_S1DataFilePart4.tsv]

	gene_names	Uniprot	Study	Organism	location	Age_cat	condition	sample_id	molecular_weight_kDa	raw_data_units	gene_id_final	Uniprot_final	conc_uM	log_conc_uM	gene_id_dd	log_conc_uM_medNorm
1598435	CLK2	F8WHX0;O35491;E9Q5Y1;D6RG48;D3Z4P7	Sharma 2015, cultured	mouse	neurons	embr		Neuronsdiv051	59.899	LFQintensity	CLK2	O35491	0.02515876699513364	-3.682548854903475		-3.6005145254019464
1598436	BCKDHA	Q3U3J1;P50136	Sharma 2015, cultured	mouse	microglia	embr		youngMicroglia2	50.773	LFQintensity	BCKDHA	Q3U3J1	0.3564546336329301	-1.0315483021119682		-0.9495139726104392
1598437	CAPRIN1	Q60865	Sharma 2015, cultured	mouse	microglia	embr		adultMicroglia3	78.168	LFQintensity	CAPRIN1	Q60865	0.3005805075900317	-1.2020396487756662		-1.120005319274137
1598438	UNKL	Q5FWH2;E0CYD7	Sharma 2015, cultured	mouse	oligodendrocytes	embr		Oligodendrocytesdiv253	79.635	LFQintensity	UNKL	Q5FWH2	0.006604694297065029	-5.0199746256421705		-4.937940296140642
1598439	BCKDHA	Q3U3J1;P50136	Sharma 2015, cultured	mouse	microglia	embr		youngMicroglia3	50.773	LFQintensity	BCKDHA	Q3U3J1	0.5220238166050835	-0.6500420664600816		-0.5680077369585526
1598440	HDLBP	Q8VDJ3;Q3U4Z7	Sharma 2015, cultured	mouse	oligodendrocytes	embr		Oligodendrocytesdiv12	141.74	LFQintensity	HDLBP	Q8VDJ3	0.4995116171670624	-0.694124423572266		-0.6120900940707372
1598441	HDLBP	Q8VDJ3;Q3U4Z7	Sharma 2015, cultured	mouse	oligodendrocytes	embr		Oligodendrocytesdiv13	141.74	LFQintensity	HDLBP	Q8VDJ3	0.454566493411867	-0.7884110759293037		-0.7063767464277748
1598442	HDLBP	Q8VDJ3;Q3U4Z7	Sharma 2015, cultured	mouse	oligodendrocytes	embr		Oligodendrocytesdiv251	141.74	LFQintensity	HDLBP	Q8VDJ3	0.6643628840410992	-0.4089267666789696		-0.32689243717744065
1598443	HDLBP	Q8VDJ3;Q3U4Z7	Sharma 2015, cultured	mouse	oligodendrocytes	embr		Oligodendrocytesdiv252	141.74	LFQintensity	HDLBP	Q8VDJ3	0.4764026808589074	-0.7414918141891441		-0.6594574846876151
1598444	HDLBP	Q8VDJ3;Q3U4Z7	Sharma 2015, cultured	mouse	oligodendrocytes	embr		Oligodendrocytesdiv253	141.74	LFQintensity	HDLBP	Q8VDJ3	0.500294328836386	-0.6925586960781377		-0.6105243665766089
1598445	HDLBP	Q8VDJ3;Q3U4Z7	Sharma 2015, cultured	mouse	oligodendrocytes	embr		Oligodendrocytesdiv41	141.74	LFQintensity	HDLBP	Q8VDJ3	0.5116939796837979	-0.6700285285641293		-0.5879941990626003
1598446	HDLBP	Q8VDJ3;Q3U4Z7	Sharma 2015, cultured	mouse	oligodendrocytes	embr		Oligodendrocytesdiv42	141.74	LFQintensity	HDLBP	Q8VDJ3	0.42872200764837576	-0.8469465709170318		-0.7649122414155028
1598447	HDLBP	Q8VDJ3;Q3U4Z7	Sharma 2015, cultured	mouse	oligodendrocytes	embr		Oligodendrocytesdiv11	141.74	LFQintensity	HDLBP	Q8VDJ3	0.42662962268484256	-0.8518390363382176		-0.7698047068366887
1598448	HDLBP	Q8VDJ3;Q3U4Z7	Sharma 2015, cultured	mouse	oligodendrocytes	embr		Oligodendrocytesdiv43	141.74	LFQintensity	HDLBP	Q8VDJ3	0.4568327007990808	-0.7834380365145358		-0.7014037070130072
1598449	HDLBP	Q8VDJ3;Q3U4Z7	Sharma 2015, cultured	mouse	neurons	embr		Neuronsdiv152	141.74	LFQintensity	HDLBP	Q8VDJ3	0.2069144029876182	-1.5754500833735985		-1.4934157538720694
1598450	IFT43	Q9DA69-2;Q9DA69;Q9DA69-3	Sharma 2015, cultured	mouse	astrocytes	embr		Astrocytes2	22.24	LFQintensity	IFT43	Q9DA69	0.034769356506728896	-3.3590188402740084		-3.27698451077248
1598451	BLZF1	Q8R2X8;Q8R2X8-2	Sharma 2015, cultured	mouse	oligodendrocytes	embr		Oligodendrocytesdiv252	45.54	LFQintensity	BLZF1	Q8R2X8	0.14436508099818365	-1.935409903109125		-1.853375573607596
1598452	BCKDHA	Q3U3J1;P50136	Sharma 2015, cultured	mouse	oligodendrocytes	embr		Oligodendrocytesdiv11	50.773	LFQintensity	BCKDHA	Q3U3J1	0.7401192070159658	-0.300944015195497		-0.2189096856939683
1598453	HDLBP	Q8VDJ3;Q3U4Z7	Sharma 2015, cultured	mouse	neurons	embr		Neuronsdiv102	141.74	LFQintensity	HDLBP	Q8VDJ3	0.22942896172690355	-1.4721618323563963		-1.3901275028548676
1598454	BCKDHA	Q3U3J1;P50136	Sharma 2015, cultured	mouse	oligodendrocytes	embr		Oligodendrocytesdiv12	50.773	LFQintensity	BCKDHA	Q3U3J1	0.6018644546396003	-0.5077230174312551		-0.4256886879297261
1598455	BCKDHA	Q3U3J1;P50136	Sharma 2015, cultured	mouse	oligodendrocytes	embr		Oligodendrocytesdiv251	50.773	LFQintensity	BCKDHA	Q3U3J1	0.6623500557146035	-0.4119610777353101		-0.3299267482337811
1598456	RNFT2	Q3UF64;Q3UF64-2;D3Z0I9	Sharma 2015, cultured	mouse	oligodendrocytes	embr		Oligodendrocytesdiv253	48.855	LFQintensity	RNFT2	Q3UF64	0.019024099457412142	-3.962048711050523		-3.880014381548994
1598457	HDLBP	Q8VDJ3;Q3U4Z7	Sharma 2015, cultured	mouse	neurons	embr		Neuronsdiv153	141.74	LFQintensity	HDLBP	Q8VDJ3	0.20049667073853544	-1.6069576371687089		-1.52492330766718
1598458	HDLBP	Q8VDJ3;Q3U4Z7	Sharma 2015, cultured	mouse	neurons	embr		Neuronsdiv151	141.74	LFQintensity	HDLBP	Q8VDJ3	0.20293657438086374	-1.5948617902339337		-1.5128274607324048
1598459	RNFT2	Q3UF64;Q3UF64-2;D3Z0I9	Sharma 2015, cultured	mouse	oligodendrocytes	embr		Oligodendrocytesdiv251	48.855	LFQintensity	RNFT2	Q3UF64	0.03169712232994152	-3.451529380454778		-3.3694950509532497
1598460	BCKDHA	Q3U3J1;P50136	Sharma 2015, cultured	mouse	astrocytes	embr		Astrocytes1	50.773	LFQintensity	BCKDHA	Q3U3J1	0.7545696346727938	-0.2816077125573834		-0.1995733830558546
1598461	BCKDHA	Q3U3J1;P50136	Sharma 2015, cultured	mouse	astrocytes	embr		Astrocytes2	50.773	LFQintensity	BCKDHA	Q3U3J1	0.8428285458279914	-0.17099172739788446		-0.0889573978963556
1598462	BCKDHA	Q3U3J1;P50136	Sharma 2015, cultured	mouse	astrocytes	embr		Astrocytes3	50.773	LFQintensity	BCKDHA	Q3U3J1	1.2049584668358313	0.18644509899244874		0.26847942849397777
1598463	BCKDHA	Q3U3J1;P50136	Sharma 2015, cultured	mouse	microglia	embr		youngMicroglia1	50.773	LFQintensity	BCKDHA	Q3U3J1	0.4430026666243696	-0.8141794894870156		-0.7321451599854867
1598464	BCKDHA	Q3U3J1;P50136	Sharma 2015, cultured	mouse	neurons	embr		Neuronsdiv051	50.773	LFQintensity	BCKDHA	Q3U3J1	0.4040598130996068	-0.9061923597528868		-0.8241580302513578
1598465	BCKDHA	Q3U3J1;P50136	Sharma 2015, cultured	mouse	neurons	embr		Neuronsdiv053	50.773	LFQintensity	BCKDHA	Q3U3J1	0.27398125707886445	-1.294695579755446		-1.2126612502539171
1598466	BCKDHA	Q3U3J1;P50136	Sharma 2015, cultured	mouse	neurons	embr		Neuronsdiv101	50.773	LFQintensity	BCKDHA	Q3U3J1	0.562593402016756	-0.5751981106582216		-0.4931637811566927
1598467	BCKDHA	Q3U3J1;P50136	Sharma 2015, cultured	mouse	neurons	embr		Neuronsdiv102	50.773	LFQintensity	BCKDHA	Q3U3J1	0.5763211479962798	-0.5510902250540676		-0.4690558955525388
1598468	BCKDHA	Q3U3J1;P50136	Sharma 2015, cultured	mouse	neurons	embr		Neuronsdiv103	50.773	LFQintensity	BCKDHA	Q3U3J1	0.5391812398755875	-0.6177035125049152		-0.5356691830033862
1598469	BCKDHA	Q3U3J1;P50136	Sharma 2015, cultured	mouse	neurons	embr		Neuronsdiv151	50.773	LFQintensity	BCKDHA	Q3U3J1	0.6369345009179682	-0.4510884530013574		-0.3690541234998286
1598470	BCKDHA	Q3U3J1;P50136	Sharma 2015, cultured	mouse	neurons	embr		Neuronsdiv152	50.773	LFQintensity	BCKDHA	Q3U3J1	0.5132376695237628	-0.6670162476799867		-0.5849819181784577
1598471	BCKDHA	Q3U3J1;P50136	Sharma 2015, cultured	mouse	neurons	embr		Neuronsdiv153	50.773	LFQintensity	BCKDHA	Q3U3J1	0.8424015384137244	-0.17149849193692054		-0.08946416243539179
1598472	BCKDHA	Q3U3J1;P50136	Sharma 2015, cultured	mouse	neurons	embr		Neuronsdiv052	50.773	LFQintensity	BCKDHA	Q3U3J1	0.34770357894763065	-1.0564049468155707		-0.9743706173140418
1598473	BCKDHA	Q3U3J1;P50136	Sharma 2015, cultured	mouse	microglia	embr		adultMicroglia3	50.773	LFQintensity	BCKDHA	Q3U3J1	0.1808165651991116	-1.7102722135445685		-1.6282378840430394
1598474	BCKDHA	Q3U3J1;P50136	Sharma 2015, cultured	mouse	microglia	embr		adultMicroglia2	50.773	LFQintensity	BCKDHA	Q3U3J1	0.28014561811714445	-1.2724457462955798		-1.1904114167940512
1598475	ZNF250	Q7TNU6	Sharma 2015, cultured	mouse	neurons	embr		Neuronsdiv103	59.872	LFQintensity	ZNF250	Q7TNU6	8.509387319503625e-05	-9.371755520334714		-9.289721190833184
1598476	HDLBP	Q8VDJ3;Q3U4Z7	Sharma 2015, cultured	mouse	neurons	embr		Neuronsdiv103	141.74	LFQintensity	HDLBP	Q8VDJ3	0.21234369872432965	-1.5495490966714758		-1.4675147671699469
1598477	UNKL	Q5FWH2;E0CYD7	Sharma 2015, cultured	mouse	neurons	embr		Neuronsdiv151	79.635	LFQintensity	UNKL	Q5FWH2	0.01277816712056208	-4.360017258114458		-4.2779829286129285
1598478	CAPRIN1	Q60865	Sharma 2015, cultured	mouse	neurons	embr		Neuronsdiv052	78.168	LFQintensity	CAPRIN1	Q60865	0.6382705490827316	-0.4489930274011787		-0.36695869789964974
1598479	CAPRIN1	Q60865	Sharma 2015, cultured	mouse	microglia	embr		adultMicroglia2	78.168	LFQintensity	CAPRIN1	Q60865	0.3022598115694184	-1.1964683282459732		-1.1144339987444445
1598480	DNAJC28	Q8VCE1;Q8C4S9;E9Q1L7;D3Z032	Sharma 2015, cultured	mouse	microglia	embr		adultMicroglia1	44.87300000000001	LFQintensity	DNAJC28	E9Q1L7	0.010542547981865096	-4.552336021074326		-4.470301691572796
1598481	KIF3B	Q61771;Q3UHC4;Q80U27	Sharma 2015, cultured	mouse	microglia	embr		youngMicroglia3	85.287	LFQintensity	KIF3B	Q61771	0.24345041124752964	-1.4128420071064265		-1.3308076776048976
1598482	KIF3B	Q61771;Q3UHC4;Q80U27	Sharma 2015, cultured	mouse	astrocytes	embr		Astrocytes1	85.287	LFQintensity	KIF3B	Q61771	0.473575213911331	-0.7474445322731683		-0.6654102027716395
1598483	KIF3B	Q61771;Q3UHC4;Q80U27	Sharma 2015, cultured	mouse	astrocytes	embr		Astrocytes2	85.287	LFQintensity	KIF3B	Q61771	0.2363777296288453	-1.442324204195648		-1.360289874694119
1598484	KIF3B	Q61771;Q3UHC4;Q80U27	Sharma 2015, cultured	mouse	astrocytes	embr		Astrocytes3	85.287	LFQintensity	KIF3B	Q61771	0.2931577075431279	-1.2270445637697445		-1.1450102342682156
1598485	FAM109A	Q8BH49	Sharma 2015, cultured	mouse	neurons	embr		Neuronsdiv053	29.218000000000004	LFQintensity	FAM109A	Q8BH49	0.007292764169653416	-4.920872632037444		-4.8388383025359145
1598486	KIF3B	Q61771;Q3UHC4;Q80U27	Sharma 2015, cultured	mouse	neurons	embr		Neuronsdiv052	85.287	LFQintensity	KIF3B	Q61771	0.331514992967862	-1.1040822427232673		-1.0220479132217384
1598487	CAPRIN1	Q60865	Sharma 2015, cultured	mouse	oligodendrocytes	embr		Oligodendrocytesdiv43	78.168	LFQintensity	CAPRIN1	Q60865	0.7553777296561452	-0.28053735066319685		-0.19850302116166807
1598488	KIF3B	Q61771;Q3UHC4;Q80U27	Sharma 2015, cultured	mouse	microglia	embr		youngMicroglia2	85.287	LFQintensity	KIF3B	Q61771	0.198663266079908	-1.6161440177788382		-1.5341096882773089
1598489	CAPRIN1	Q60865	Sharma 2015, cultured	mouse	oligodendrocytes	embr		Oligodendrocytesdiv41	78.168	LFQintensity	CAPRIN1	Q60865	0.6080850237461858	-0.4974405651051018		-0.4154062356035729
1598490	AGGF1	Q7TN31	Sharma 2015, cultured	mouse	neurons	embr		Neuronsdiv051	79.444	LFQintensity	AGGF1	Q7TN31	0.007831043276496724	-4.849659536923316		-4.767625207421787
1598491	AGGF1	Q7TN31	Sharma 2015, cultured	mouse	astrocytes	embr		Astrocytes1	79.444	LFQintensity	AGGF1	Q7TN31	0.041598150446786566	-3.1796995731170963		-3.0976652436155683
1598492	AGGF1	Q7TN31	Sharma 2015, cultured	mouse	microglia	embr		youngMicroglia3	79.444	LFQintensity	AGGF1	Q7TN31	0.03373692359241219	-3.389162385855112		-3.3071280563535828
1598493	FAM109A	Q8BH49	Sharma 2015, cultured	mouse	neurons	embr		Neuronsdiv052	29.218000000000004	LFQintensity	FAM109A	Q8BH49	0.007484826145587928	-4.894877488422658		-4.81284315892113
1598494	ZFC3H1	B2RT41	Sharma 2015, cultured	mouse	neurons	embr		Neuronsdiv103	225.05	LFQintensity	ZFC3H1	B2RT41	0.010859978869419874	-4.522670910203852		-4.440636580702321
1598495	WNK3	Q80XP9-2;Q80XP9	Sharma 2015, cultured	mouse	neurons	embr		Neuronsdiv052	192.05	LFQintensity	WNK3	Q80XP9	0.05383484944516825	-2.9218342623159663		-2.839799932814437
1598496	DNAJC28	Q8VCE1;Q8C4S9;E9Q1L7;D3Z032	Sharma 2015, cultured	mouse	neurons	embr		Neuronsdiv103	44.87300000000001	LFQintensity	DNAJC28	E9Q1L7	0.011025631164710907	-4.5075326107880045		-4.425498281286477
1598497	AGGF1	Q7TN31	Sharma 2015, cultured	mouse	neurons	embr		Neuronsdiv052	79.444	LFQintensity	AGGF1	Q7TN31	0.015448555406333837	-4.170239781218059		-4.0882054517165285
1598498	KIF3B	Q61771;Q3UHC4;Q80U27	Sharma 2015, cultured	mouse	microglia	embr		youngMicroglia1	85.287	LFQintensity	KIF3B	Q61771	0.2927626616037535	-1.2283930268716865		-1.1463586973701576
1598499	KIF3B	Q61771;Q3UHC4;Q80U27	Sharma 2015, cultured	mouse	microglia	embr		adultMicroglia3	85.287	LFQintensity	KIF3B	Q61771	0.15789420348558894	-1.8458300684286395		-1.7637957389271102
1598500	KIF3B	Q61771;Q3UHC4;Q80U27	Sharma 2015, cultured	mouse	microglia	embr		adultMicroglia2	85.287	LFQintensity	KIF3B	Q61771	0.17517488720057164	-1.7419704486499843		-1.6599361191484556
1598501	CAPRIN1	Q60865	Sharma 2015, cultured	mouse	neurons	embr		Neuronsdiv053	78.168	LFQintensity	CAPRIN1	Q60865	0.4768609849709767	-0.7405302666891003		-0.6584959371875714
1598502	CAPRIN1	Q60865	Sharma 2015, cultured	mouse	neurons	embr		Neuronsdiv102	78.168	LFQintensity	CAPRIN1	Q60865	0.30155617437485305	-1.1987989638351255		-1.1167646343335966
1598503	CAPRIN1	Q60865	Sharma 2015, cultured	mouse	neurons	embr		Neuronsdiv103	78.168	LFQintensity	CAPRIN1	Q60865	0.3557221984275256	-1.0336051942507307		-0.9515708647492018
1598504	AGGF1	Q7TN31	Sharma 2015, cultured	mouse	microglia	embr		adultMicroglia2	79.444	LFQintensity	AGGF1	Q7TN31	0.013090657547560431	-4.335856467506032		-4.253822138004503
1598505	CAPRIN1	Q60865	Sharma 2015, cultured	mouse	neurons	embr		Neuronsdiv151	78.168	LFQintensity	CAPRIN1	Q60865	0.1825567629892471	-1.7006941242413518		-1.6186597947398234
1598506	CAPRIN1	Q60865	Sharma 2015, cultured	mouse	neurons	embr		Neuronsdiv153	78.168	LFQintensity	CAPRIN1	Q60865	0.2177824435400401	-1.5242586799047415		-1.4422243504032128
1598507	CAPRIN1	Q60865	Sharma 2015, cultured	mouse	oligodendrocytes	embr		Oligodendrocytesdiv11	78.168	LFQintensity	CAPRIN1	Q60865	0.9270523956421818	-0.07574519328522318		0.0062891362163055575
1598508	CAPRIN1	Q60865	Sharma 2015, cultured	mouse	oligodendrocytes	embr		Oligodendrocytesdiv12	78.168	LFQintensity	CAPRIN1	Q60865	0.8418058440652021	-0.17220588032573755		-0.09017155082420868
1598509	CAPRIN1	Q60865	Sharma 2015, cultured	mouse	oligodendrocytes	embr		Oligodendrocytesdiv13	78.168	LFQintensity	CAPRIN1	Q60865	0.8680038803329946	-0.14155909390206195		-0.059524764400533225
1598510	CAPRIN1	Q60865	Sharma 2015, cultured	mouse	oligodendrocytes	embr		Oligodendrocytesdiv251	78.168	LFQintensity	CAPRIN1	Q60865	0.5557924639587223	-0.5873603206740368		-0.5053259911725079
1598511	CAPRIN1	Q60865	Sharma 2015, cultured	mouse	oligodendrocytes	embr		Oligodendrocytesdiv252	78.168	LFQintensity	CAPRIN1	Q60865	0.4915872918546536	-0.7101157522048337		-0.6280814227033047
1598512	CAPRIN1	Q60865	Sharma 2015, cultured	mouse	oligodendrocytes	embr		Oligodendrocytesdiv253	78.168	LFQintensity	CAPRIN1	Q60865	0.5187504017205431	-0.6563324330364819		-0.574298103534953
1598513	CAPRIN1	Q60865	Sharma 2015, cultured	mouse	neurons	embr		Neuronsdiv152	78.168	LFQintensity	CAPRIN1	Q60865	0.15739604154410575	-1.8489900923360048		-1.7669557628344763
1598514	AGGF1	Q7TN31	Sharma 2015, cultured	mouse	microglia	embr		adultMicroglia3	79.444	LFQintensity	AGGF1	Q7TN31	0.01461342814857565	-4.225814436762216		-4.143780107260687
1598515	AGGF1	Q7TN31	Sharma 2015, cultured	mouse	microglia	embr		youngMicroglia1	79.444	LFQintensity	AGGF1	Q7TN31	0.011590764259377282	-4.457546682529505		-4.375512353027975
1598516	AGGF1	Q7TN31	Sharma 2015, cultured	mouse	microglia	embr		youngMicroglia2	79.444	LFQintensity	AGGF1	Q7TN31	0.055505298467243135	-2.8912767949082614		-2.8092424654067325
1598517	KIF3B	Q61771;Q3UHC4;Q80U27	Sharma 2015, cultured	mouse	microglia	embr		adultMicroglia1	85.287	LFQintensity	KIF3B	Q61771	0.1322217401938164	-2.0232749158124115		-1.9412405863108824
1598518	LUC7L2	Q7TNC4;Q7TNC4-2;E9PZ93;Q7TNC4-3;E9QNA0;E9PXU4;Q05CX5;E9Q715;E9PX54	Sharma 2015, cultured	mouse	oligodendrocytes	embr		Oligodendrocytesdiv251	46.582	LFQintensity	LUC7L2	Q7TNC4	0.190215062756543	-1.6595999377029589		-1.5775656082014304
1598519	CAPRIN1	Q60865	Sharma 2015, cultured	mouse	microglia	embr		adultMicroglia1	78.168	LFQintensity	CAPRIN1	Q60865	0.3210208500452017	-1.1362492045496595		-1.0542148750481306
1598520	KIF3B	Q61771;Q3UHC4;Q80U27	Sharma 2015, cultured	mouse	neurons	embr		Neuronsdiv101	85.287	LFQintensity	KIF3B	Q61771	0.4511005598922853	-0.7960649933974525		-0.7140306638959237
1598521	LUC7L2	Q7TNC4;Q7TNC4-2;E9PZ93;Q7TNC4-3;E9QNA0;E9PXU4;Q05CX5;E9Q715;E9PX54	Sharma 2015, cultured	mouse	microglia	embr		youngMicroglia3	46.582	LFQintensity	LUC7L2	Q7TNC4	0.35158240399848	-1.0453111599340137		-0.9632768304324848
1598522	LUC7L2	Q7TNC4;Q7TNC4-2;E9PZ93;Q7TNC4-3;E9QNA0;E9PXU4;Q05CX5;E9Q715;E9PX54	Sharma 2015, cultured	mouse	neurons	embr		Neuronsdiv153	46.582	LFQintensity	LUC7L2	Q7TNC4	0.1861853350807657	-1.6810126762055588		-1.59897834670403
1598523	LUC7L2	Q7TNC4;Q7TNC4-2;E9PZ93;Q7TNC4-3;E9QNA0;E9PXU4;Q05CX5;E9Q715;E9PX54	Sharma 2015, cultured	mouse	oligodendrocytes	embr		Oligodendrocytesdiv11	46.582	LFQintensity	LUC7L2	Q7TNC4	0.3150937576167901	-1.1548850412155571		-1.0728507117140278
1598524	LUC7L2	Q7TNC4;Q7TNC4-2;E9PZ93;Q7TNC4-3;E9QNA0;E9PXU4;Q05CX5;E9Q715;E9PX54	Sharma 2015, cultured	mouse	oligodendrocytes	embr		Oligodendrocytesdiv12	46.582	LFQintensity	LUC7L2	Q7TNC4	0.38786534436499737	-0.9470970502005392		-0.8650627206990102
1598525	LUC7L2	Q7TNC4;Q7TNC4-2;E9PZ93;Q7TNC4-3;E9QNA0;E9PXU4;Q05CX5;E9Q715;E9PX54	Sharma 2015, cultured	mouse	astrocytes	embr		Astrocytes3	46.582	LFQintensity	LUC7L2	Q7TNC4	0.17933567938694864	-1.7184959254906749		-1.6364615959891464
1598526	LUC7L2	Q7TNC4;Q7TNC4-2;E9PZ93;Q7TNC4-3;E9QNA0;E9PXU4;Q05CX5;E9Q715;E9PX54	Sharma 2015, cultured	mouse	oligodendrocytes	embr		Oligodendrocytesdiv13	46.582	LFQintensity	LUC7L2	Q7TNC4	0.2890823355198582	-1.2410437334528426		-1.1590094039513137
1598527	LUC7L2	Q7TNC4;Q7TNC4-2;E9PZ93;Q7TNC4-3;E9QNA0;E9PXU4;Q05CX5;E9Q715;E9PX54	Sharma 2015, cultured	mouse	oligodendrocytes	embr		Oligodendrocytesdiv252	46.582	LFQintensity	LUC7L2	Q7TNC4	0.2392445579787797	-1.430268995077971		-1.3482346655764421
1598528	LUC7L2	Q7TNC4;Q7TNC4-2;E9PZ93;Q7TNC4-3;E9QNA0;E9PXU4;Q05CX5;E9Q715;E9PX54	Sharma 2015, cultured	mouse	oligodendrocytes	embr		Oligodendrocytesdiv253	46.582	LFQintensity	LUC7L2	Q7TNC4	0.1945615238573376	-1.6370068479090534		-1.5549725184075245
1598529	LUC7L2	Q7TNC4;Q7TNC4-2;E9PZ93;Q7TNC4-3;E9QNA0;E9PXU4;Q05CX5;E9Q715;E9PX54	Sharma 2015, cultured	mouse	neurons	embr		Neuronsdiv152	46.582	LFQintensity	LUC7L2	Q7TNC4	0.12501003236257366	-2.0793612859998203		-1.997326956498292
1598530	LUC7L2	Q7TNC4;Q7TNC4-2;E9PZ93;Q7TNC4-3;E9QNA0;E9PXU4;Q05CX5;E9Q715;E9PX54	Sharma 2015, cultured	mouse	oligodendrocytes	embr		Oligodendrocytesdiv41	46.582	LFQintensity	LUC7L2	Q7TNC4	0.2932154036391619	-1.226847774063259		-1.1448134445617302
1598531	LUC7L2	Q7TNC4;Q7TNC4-2;E9PZ93;Q7TNC4-3;E9QNA0;E9PXU4;Q05CX5;E9Q715;E9PX54	Sharma 2015, cultured	mouse	oligodendrocytes	embr		Oligodendrocytesdiv43	46.582	LFQintensity	LUC7L2	Q7TNC4	0.3039842891452008	-1.190779259354814		-1.1087449298532852
1598532	ELL	O08856	Sharma 2015, cultured	mouse	oligodendrocytes	embr		Oligodendrocytesdiv43	67.146	LFQintensity	ELL	O08856	0.02149902711641685	-3.8397475952715663		-3.7577132657700374
1598533	ELL	O08856	Sharma 2015, cultured	mouse	oligodendrocytes	embr		Oligodendrocytesdiv42	67.146	LFQintensity	ELL	O08856	0.04234402999511098	-3.161927836059258		-3.0798935065577298
1598534	CLK2	F8WHX0;O35491;E9Q5Y1;D6RG48;D3Z4P7	Sharma 2015, cultured	mouse	neurons	embr		Neuronsdiv151	59.899	LFQintensity	CLK2	O35491	0.03740515261579894	-3.2859468135752237		-3.2039124840736948
1598535	DNAJC28	Q8VCE1;Q8C4S9;E9Q1L7;D3Z032	Sharma 2015, cultured	mouse	oligodendrocytes	embr		Oligodendrocytesdiv13	44.87300000000001	LFQintensity	DNAJC28	E9Q1L7	0.007866313748364192	-4.8451657191211135		-4.763131389619582
1598536	CLK2	F8WHX0;O35491;E9Q5Y1;D6RG48;D3Z4P7	Sharma 2015, cultured	mouse	neurons	embr		Neuronsdiv101	59.899	LFQintensity	CLK2	O35491	0.017664465347545618	-4.036200264830836		-3.9541659353293066
1598537	CLK2	F8WHX0;O35491;E9Q5Y1;D6RG48;D3Z4P7	Sharma 2015, cultured	mouse	neurons	embr		Neuronsdiv052	59.899	LFQintensity	CLK2	O35491	0.02332239029092521	-3.758341423141714		-3.676307093640185
1598538	LUC7L2	Q7TNC4;Q7TNC4-2;E9PZ93;Q7TNC4-3;E9QNA0;E9PXU4;Q05CX5;E9Q715;E9PX54	Sharma 2015, cultured	mouse	oligodendrocytes	embr		Oligodendrocytesdiv42	46.582	LFQintensity	LUC7L2	Q7TNC4	0.3324586828331874	-1.101239688763237		-1.019205359261708
1598539	LUC7L2	Q7TNC4;Q7TNC4-2;E9PZ93;Q7TNC4-3;E9QNA0;E9PXU4;Q05CX5;E9Q715;E9PX54	Sharma 2015, cultured	mouse	neurons	embr		Neuronsdiv151	46.582	LFQintensity	LUC7L2	Q7TNC4	0.13197668719755296	-2.025129984133277		-1.943095654631748
1598540	LUC7L2	Q7TNC4;Q7TNC4-2;E9PZ93;Q7TNC4-3;E9QNA0;E9PXU4;Q05CX5;E9Q715;E9PX54	Sharma 2015, cultured	mouse	neurons	embr		Neuronsdiv103	46.582	LFQintensity	LUC7L2	Q7TNC4	0.2282568793618083	-1.4772836203695354		-1.3952492908680063
1598541	LUC7L2	Q7TNC4;Q7TNC4-2;E9PZ93;Q7TNC4-3;E9QNA0;E9PXU4;Q05CX5;E9Q715;E9PX54	Sharma 2015, cultured	mouse	neurons	embr		Neuronsdiv102	46.582	LFQintensity	LUC7L2	Q7TNC4	0.1956245319253514	-1.6315581104044403		-1.5495237809029117
1598542	SLC35A2	Q9R0M8;Q3UIP1;A2AER4;A2AER3;F8WGY2	Sharma 2015, cultured	mouse	oligodendrocytes	embr		Oligodendrocytesdiv13	40.765	LFQintensity	SLC35A2	A2AER4	0.02548858180531039	-3.669524699438497		-3.587490369936968
1598543	SLC35A2	Q9R0M8;Q3UIP1;A2AER4;A2AER3;F8WGY2	Sharma 2015, cultured	mouse	oligodendrocytes	embr		Oligodendrocytesdiv11	40.765	LFQintensity	SLC35A2	A2AER4	0.0194345183084396	-3.940704499732224		-3.8586701702306963
1598544	SLC35A2	Q9R0M8;Q3UIP1;A2AER4;A2AER3;F8WGY2	Sharma 2015, cultured	mouse	astrocytes	embr		Astrocytes1	40.765	LFQintensity	SLC35A2	A2AER4	0.04341043599251576	-3.137055406124763		-3.055021076623234
1598545	ELL	O08856	Sharma 2015, cultured	mouse	oligodendrocytes	embr		Oligodendrocytesdiv251	67.146	LFQintensity	ELL	O08856	0.021072936726092388	-3.85976568137716		-3.777731351875631
1598546	SLC35A2	Q9R0M8;Q3UIP1;A2AER4;A2AER3;F8WGY2	Sharma 2015, cultured	mouse	microglia	embr		youngMicroglia3	40.765	LFQintensity	SLC35A2	A2AER4	0.013949203269181157	-4.272332885666136		-4.190298556164608
1598547	SLC35A2	Q9R0M8;Q3UIP1;A2AER4;A2AER3;F8WGY2	Sharma 2015, cultured	mouse	microglia	embr		adultMicroglia2	40.765	LFQintensity	SLC35A2	A2AER4	0.017744862596282687	-4.031659236149347		-3.949624906647817
1598548	LUC7L2	Q7TNC4;Q7TNC4-2;E9PZ93;Q7TNC4-3;E9QNA0;E9PXU4;Q05CX5;E9Q715;E9PX54	Sharma 2015, cultured	mouse	microglia	embr		adultMicroglia1	46.582	LFQintensity	LUC7L2	Q7TNC4	0.11949085037636024	-2.1245154764300875		-2.042481146928558
1598549	LUC7L2	Q7TNC4;Q7TNC4-2;E9PZ93;Q7TNC4-3;E9QNA0;E9PXU4;Q05CX5;E9Q715;E9PX54	Sharma 2015, cultured	mouse	microglia	embr		adultMicroglia2	46.582	LFQintensity	LUC7L2	Q7TNC4	0.11301346910770035	-2.180248271729667		-2.098213942228138
1598550	CLK2	F8WHX0;O35491;E9Q5Y1;D6RG48;D3Z4P7	Sharma 2015, cultured	mouse	oligodendrocytes	embr		Oligodendrocytesdiv253	59.899	LFQintensity	CLK2	O35491	0.04008836793706744	-3.2166690631322634		-3.1346347336307345
1598551	CLK2	F8WHX0;O35491;E9Q5Y1;D6RG48;D3Z4P7	Sharma 2015, cultured	mouse	oligodendrocytes	embr		Oligodendrocytesdiv251	59.899	LFQintensity	CLK2	O35491	0.024312005402339968	-3.7167850011588848		-3.6347506716573568
1598552	CLK2	F8WHX0;O35491;E9Q5Y1;D6RG48;D3Z4P7	Sharma 2015, cultured	mouse	neurons	embr		Neuronsdiv152	59.899	LFQintensity	CLK2	O35491	0.03504963734011389	-3.3509900124847722		-3.2689556829832425
1598553	LUC7L2	Q7TNC4;Q7TNC4-2;E9PZ93;Q7TNC4-3;E9QNA0;E9PXU4;Q05CX5;E9Q715;E9PX54	Sharma 2015, cultured	mouse	astrocytes	embr		Astrocytes1	46.582	LFQintensity	LUC7L2	Q7TNC4	0.2709714642153219	-1.3057417617451132		-1.2237074322435844
1598554	SLC35A2	Q9R0M8;Q3UIP1;A2AER4;A2AER3;F8WGY2	Sharma 2015, cultured	mouse	microglia	embr		adultMicroglia3	40.765	LFQintensity	SLC35A2	A2AER4	0.018984282299051858	-3.964143889591989		-3.882109560090459
1598555	ELL	O08856	Sharma 2015, cultured	mouse	oligodendrocytes	embr		Oligodendrocytesdiv252	67.146	LFQintensity	ELL	O08856	0.02563153906041155	-3.6639316912318414		-3.581897361730312
1598556	ELL	O08856	Sharma 2015, cultured	mouse	oligodendrocytes	embr		Oligodendrocytesdiv253	67.146	LFQintensity	ELL	O08856	0.030080961394879882	-3.503862819145295		-3.421828489643766
1598557	ELL	O08856	Sharma 2015, cultured	mouse	oligodendrocytes	embr		Oligodendrocytesdiv41	67.146	LFQintensity	ELL	O08856	0.04845091891948898	-3.0272039744786987		-2.94516964497717
1598558	LUC7L2	Q7TNC4;Q7TNC4-2;E9PZ93;Q7TNC4-3;E9QNA0;E9PXU4;Q05CX5;E9Q715;E9PX54	Sharma 2015, cultured	mouse	neurons	embr		Neuronsdiv101	46.582	LFQintensity	LUC7L2	Q7TNC4	0.15410325252901316	-1.8701324302661333		-1.7880981007646048
1598559	LUC7L2	Q7TNC4;Q7TNC4-2;E9PZ93;Q7TNC4-3;E9QNA0;E9PXU4;Q05CX5;E9Q715;E9PX54	Sharma 2015, cultured	mouse	astrocytes	embr		Astrocytes2	46.582	LFQintensity	LUC7L2	Q7TNC4	0.2021288183177805	-1.598850070389923		-1.5168157408883942
1598560	WASL	Q91YD9;Q3TXX8	Sharma 2015, cultured	mouse	oligodendrocytes	embr		Oligodendrocytesdiv251	54.274	LFQintensity	WASL	Q91YD9	0.10006678981987786	-2.301917417740005		-2.2198830882384764
1598561	DNAJB1	Q9QYJ3;Q3TU79;Q3TYL7	Sharma 2015, cultured	mouse	neurons	embr		Neuronsdiv051	38.167	LFQintensity	DNAJB1	Q9QYJ3	0.5217733674001009	-0.6505219474439095		-0.5684876179423806
1598562	DNAJB1	Q9QYJ3;Q3TU79;Q3TYL7	Sharma 2015, cultured	mouse	neurons	embr		Neuronsdiv052	38.167	LFQintensity	DNAJB1	Q9QYJ3	0.5605801310906011	-0.5787830831010858		-0.496748753599557
1598563	SH3BGRL	Q9JJU8	Sharma 2015, cultured	mouse	neurons	embr		Neuronsdiv053	12.811	LFQintensity	SH3BGRL	Q9JJU8	2.546025747244264	0.9345336129058652		1.0165679424073941
1598564	NDST2	P52850	Sharma 2015, cultured	mouse	microglia	embr		adultMicroglia3	101.2	LFQintensity	NDST2	P52850	0.028804535542870945	-3.5472224201120968		-3.4651880906105683
1598565	NDST2	P52850	Sharma 2015, cultured	mouse	microglia	embr		adultMicroglia2	101.2	LFQintensity	NDST2	P52850	0.02841004819227116	-3.5610123868038164		-3.4789780573022875
1598566	NDST2	P52850	Sharma 2015, cultured	mouse	microglia	embr		adultMicroglia1	101.2	LFQintensity	NDST2	P52850	0.023596521974602814	-3.7466559517686893		-3.6646216222671604
1598567	SH3BGRL	Q9JJU8	Sharma 2015, cultured	mouse	neurons	embr		Neuronsdiv101	12.811	LFQintensity	SH3BGRL	Q9JJU8	1.6070457446162665	0.4743975521973164		0.5564318816988454
1598568	SH3BGRL	Q9JJU8	Sharma 2015, cultured	mouse	neurons	embr		Neuronsdiv102	12.811	LFQintensity	SH3BGRL	Q9JJU8	1.5671933695300926	0.4492863568646733		0.5313206863662021
1598569	SH3BGRL	Q9JJU8	Sharma 2015, cultured	mouse	neurons	embr		Neuronsdiv103	12.811	LFQintensity	SH3BGRL	Q9JJU8	1.1609085849593748	0.14920296142398728		0.23123729092551626
1598570	SH3BGRL	Q9JJU8	Sharma 2015, cultured	mouse	neurons	embr		Neuronsdiv052	12.811	LFQintensity	SH3BGRL	Q9JJU8	1.9449089285104757	0.66521515258623		0.7472494820877591
1598571	SH3BGRL	Q9JJU8	Sharma 2015, cultured	mouse	neurons	embr		Neuronsdiv151	12.811	LFQintensity	SH3BGRL	Q9JJU8	1.250241639021801	0.22333684384944474		0.30537117335097363
1598572	SH3BGRL	Q9JJU8	Sharma 2015, cultured	mouse	astrocytes	embr		Astrocytes3	12.811	LFQintensity	SH3BGRL	Q9JJU8	1.940776591694076	0.6630881979715133		0.7451225274730424
1598573	FBXO9	Q8BK06-2;Q8BK06-3;Q8BK06	Sharma 2015, cultured	mouse	neurons	embr		Neuronsdiv052	50.672	LFQintensity	FBXO9	Q8BK06	0.02415222388365532	-3.723378816843513		-3.641344487341984
1598574	FBXO9	Q8BK06-2;Q8BK06-3;Q8BK06	Sharma 2015, cultured	mouse	astrocytes	embr		Astrocytes2	50.672	LFQintensity	FBXO9	Q8BK06	0.013393646049536329	-4.312974859889716		-4.230940530388189
1598575	FBXO9	Q8BK06-2;Q8BK06-3;Q8BK06	Sharma 2015, cultured	mouse	microglia	embr		adultMicroglia3	50.672	LFQintensity	FBXO9	Q8BK06	0.012651821527723914	-4.3699540798883145		-4.287919750386786
1598576	B4GALNT4	Q766D5	Sharma 2015, cultured	mouse	oligodendrocytes	embr		Oligodendrocytesdiv251	117.37	LFQintensity	B4GALNT4	Q766D5	0.006122839173679615	-5.095729372766336		-5.013695043264809
1598577	B4GALNT4	Q766D5	Sharma 2015, cultured	mouse	neurons	embr		Neuronsdiv153	117.37	LFQintensity	B4GALNT4	Q766D5	0.0171704128730856	-4.0645675581716665		-3.9825332286701367
1598578	B4GALNT4	Q766D5	Sharma 2015, cultured	mouse	neurons	embr		Neuronsdiv152	117.37	LFQintensity	B4GALNT4	Q766D5	0.013864730322906162	-4.278407050308664		-4.196372720807133
1598579	SH3BGRL	Q9JJU8	Sharma 2015, cultured	mouse	neurons	embr		Neuronsdiv152	12.811	LFQintensity	SH3BGRL	Q9JJU8	1.3178057837370454	0.27596806842181465		0.35800239792334354
1598580	SH3BGRL	Q9JJU8	Sharma 2015, cultured	mouse	astrocytes	embr		Astrocytes2	12.811	LFQintensity	SH3BGRL	Q9JJU8	1.2305420703948229	0.20745477993930467		0.2894891094408334
1598581	B4GALNT4	Q766D5	Sharma 2015, cultured	mouse	neurons	embr		Neuronsdiv151	117.37	LFQintensity	B4GALNT4	Q766D5	0.017768741674185757	-4.030314451130068		-3.9482801216285393
1598582	B4GALNT4	Q766D5	Sharma 2015, cultured	mouse	neurons	embr		Neuronsdiv102	117.37	LFQintensity	B4GALNT4	Q766D5	0.019426294007182487	-3.9411277693907736		-3.8590934398892447
1598583	B4GALNT4	Q766D5	Sharma 2015, cultured	mouse	neurons	embr		Neuronsdiv052	117.37	LFQintensity	B4GALNT4	Q766D5	0.027416288337926926	-3.596617977324525		-3.5145836478229966
1598584	B4GALNT4	Q766D5	Sharma 2015, cultured	mouse	neurons	embr		Neuronsdiv051	117.37	LFQintensity	B4GALNT4	Q766D5	0.015251893388702503	-4.1830516269992835		-4.101017297497755
1598585	CEP68	Q8C0D9;Q3TRP8;Q8C0D9-2	Sharma 2015, cultured	mouse	oligodendrocytes	embr		Oligodendrocytesdiv253	78.748	LFQintensity	CEP68	Q8C0D9	0.01599964699123669	-4.135188620033455		-4.053154290531927
1598586	B4GALNT4	Q766D5	Sharma 2015, cultured	mouse	oligodendrocytes	embr		Oligodendrocytesdiv252	117.37	LFQintensity	B4GALNT4	Q766D5	0.0074051793703241876	-4.9055756086895475		-4.823541279188018
1598587	CEP68	Q8C0D9;Q3TRP8;Q8C0D9-2	Sharma 2015, cultured	mouse	oligodendrocytes	embr		Oligodendrocytesdiv252	78.748	LFQintensity	CEP68	Q8C0D9	0.02155486165012304	-3.837153889262324		-3.7551195597607943
1598588	CEP68	Q8C0D9;Q3TRP8;Q8C0D9-2	Sharma 2015, cultured	mouse	neurons	embr		Neuronsdiv101	78.748	LFQintensity	CEP68	Q8C0D9	0.020534200861440217	-3.8856634482578034		-3.803629118756274
1598589	B4GALNT4	Q766D5	Sharma 2015, cultured	mouse	neurons	embr		Neuronsdiv101	117.37	LFQintensity	B4GALNT4	Q766D5	0.0220452743499892	-3.8146570152512975		-3.7326226857497695
1598590	B4GALNT4	Q766D5	Sharma 2015, cultured	mouse	neurons	embr		Neuronsdiv103	117.37	LFQintensity	B4GALNT4	Q766D5	0.013661779128100592	-4.293153189682056		-4.211118860180527
1598591	CEP68	Q8C0D9;Q3TRP8;Q8C0D9-2	Sharma 2015, cultured	mouse	neurons	embr		Neuronsdiv053	78.748	LFQintensity	CEP68	Q8C0D9	0.0187528585868488	-3.976409080220983		-3.8943747507194537
1598592	CEP68	Q8C0D9;Q3TRP8;Q8C0D9-2	Sharma 2015, cultured	mouse	microglia	embr		adultMicroglia2	78.748	LFQintensity	CEP68	Q8C0D9	0.009011397089558016	-4.709265159498079		-4.6272308299965506
1598593	CEP68	Q8C0D9;Q3TRP8;Q8C0D9-2	Sharma 2015, cultured	mouse	microglia	embr		adultMicroglia1	78.748	LFQintensity	CEP68	Q8C0D9	0.009142871919996484	-4.6947807284294685		-4.612746398927941
1598594	GTPBP5	A2AFK4	Sharma 2015, cultured	mouse	neurons	embr		Neuronsdiv051	44.003	LFQintensity	GTPBP5	A2AFK4	0.0013762026896425796	-6.588427246799767		-6.506392917298237
1598595	GTPBP5	A2AFK4	Sharma 2015, cultured	mouse	microglia	embr		adultMicroglia3	44.003	LFQintensity	GTPBP5	A2AFK4	0.0051334769173616655	-5.271972087707232		-5.189937758205703
1598596	GTPBP5	A2AFK4	Sharma 2015, cultured	mouse	microglia	embr		adultMicroglia2	44.003	LFQintensity	GTPBP5	A2AFK4	0.005293970016780471	-5.241186838816146		-5.159152509314618
1598597	SF3B2	Q3UJB0	Sharma 2015, cultured	mouse	microglia	embr		adultMicroglia1	98.197	LFQintensity	SF3B2	Q3UJB0	0.7705614412131846	-0.2606358853983558		-0.1786015558968268
1598598	CEP68	Q8C0D9;Q3TRP8;Q8C0D9-2	Sharma 2015, cultured	mouse	neurons	embr		Neuronsdiv052	78.748	LFQintensity	CEP68	Q8C0D9	0.01147450195059933	-4.4676279269753465		-4.385593597473816
1598599	CEP68	Q8C0D9;Q3TRP8;Q8C0D9-2	Sharma 2015, cultured	mouse	microglia	embr		adultMicroglia3	78.748	LFQintensity	CEP68	Q8C0D9	0.007396915356650686	-4.906692209371352		-4.824657879869823
1598600	ZDHHC14	Q8BQQ1-2;Q8BQQ1	Sharma 2015, cultured	mouse	oligodendrocytes	embr		Oligodendrocytesdiv253	41.896	LFQintensity	ZDHHC14	Q8BQQ1	0.048714914397785886	-3.0217700453108125		-2.939735715809284
1598601	PARD6B	Q9JK83-2;Q9JK83	Sharma 2015, cultured	mouse	neurons	embr		Neuronsdiv102	33.266	LFQintensity	PARD6B	Q9JK83	0.02499324586297225	-3.689149656096314		-3.6071153265947853
1598602	CCPG1	Q640L3;D3Z7R9;Q640L3-2;Q640L3-3	Sharma 2015, cultured	mouse	astrocytes	embr		Astrocytes2	86.125	LFQintensity	CCPG1	Q640L3	0.027591063108364136	-3.5902633591152977		-3.5082290296137684
1598603	TPCN1	Q9EQJ0	Sharma 2015, cultured	mouse	oligodendrocytes	embr		Oligodendrocytesdiv41	94.495	LFQintensity	TPCN1	Q9EQJ0	0.02459112256288509	-3.7053697726010175		-3.6233354430994895
1598604	TPCN1	Q9EQJ0	Sharma 2015, cultured	mouse	oligodendrocytes	embr		Oligodendrocytesdiv42	94.495	LFQintensity	TPCN1	Q9EQJ0	0.025185091176826	-3.6815030795081305		-3.5994687500066016
1598605	TSG101	Q61187;Q3UCW0	Sharma 2015, cultured	mouse	oligodendrocytes	embr		Oligodendrocytesdiv253	44.12300000000001	LFQintensity	TSG101	Q61187	0.4032140905071929	-0.9082876161411724		-0.8262532866396435
1598606	TSG101	Q61187;Q3UCW0	Sharma 2015, cultured	mouse	oligodendrocytes	embr		Oligodendrocytesdiv41	44.12300000000001	LFQintensity	TSG101	Q61187	0.3170956566728645	-1.1485517945582424		-1.0665174650567135
1598607	TSG101	Q61187;Q3UCW0	Sharma 2015, cultured	mouse	oligodendrocytes	embr		Oligodendrocytesdiv42	44.12300000000001	LFQintensity	TSG101	Q61187	0.9598418816814588	-0.04098671466768741		0.04104761483384145
1598608	TSG101	Q61187;Q3UCW0	Sharma 2015, cultured	mouse	oligodendrocytes	embr		Oligodendrocytesdiv43	44.12300000000001	LFQintensity	TSG101	Q61187	0.540465684956419	-0.6153241315104908		-0.5332898020089618
1598609	NARF	Q9CYQ7	Sharma 2015, cultured	mouse	oligodendrocytes	embr		Oligodendrocytesdiv252	51.815	LFQintensity	NARF	Q9CYQ7	0.026882412224196284	-3.616283026870132		-3.5342486973686027
1598610	TPCN1	Q9EQJ0	Sharma 2015, cultured	mouse	oligodendrocytes	embr		Oligodendrocytesdiv13	94.495	LFQintensity	TPCN1	Q9EQJ0	0.01626816714054658	-4.118545016798484		-4.036510687296955
1598611	NARF	Q9CYQ7	Sharma 2015, cultured	mouse	oligodendrocytes	embr		Oligodendrocytesdiv251	51.815	LFQintensity	NARF	Q9CYQ7	0.031973782055283284	-3.442839022773318		-3.3608046932717883
1598612	NARF	Q9CYQ7	Sharma 2015, cultured	mouse	neurons	embr		Neuronsdiv053	51.815	LFQintensity	NARF	Q9CYQ7	0.01834114933239691	-3.998608146047756		-3.9165738165462254
1598613	NARF	Q9CYQ7	Sharma 2015, cultured	mouse	neurons	embr		Neuronsdiv052	51.815	LFQintensity	NARF	Q9CYQ7	0.01959789315109514	-3.93233321081444		-3.850298881312911
1598614	NARF	Q9CYQ7	Sharma 2015, cultured	mouse	neurons	embr		Neuronsdiv051	51.815	LFQintensity	NARF	Q9CYQ7	0.024250431567831687	-3.7193208651453866		-3.6372865356438577
1598615	CRTAP	Q9CYD3	Sharma 2015, cultured	mouse	oligodendrocytes	embr		Oligodendrocytesdiv42	46.169	LFQintensity	CRTAP	Q9CYD3	0.00670166145541065	-5.005399804907283		-4.9233654754057525
1598616	B4GALT7	Q8R087;Q3TAW1;Q8R087-2;D3Z065	Sharma 2015, cultured	mouse	microglia	embr		youngMicroglia1	37.754	LFQintensity	B4GALT7	Q8R087	0.0436862562667996	-3.130721728250588		-3.048687398749059
1598617	CRTAP	Q9CYD3	Sharma 2015, cultured	mouse	oligodendrocytes	embr		Oligodendrocytesdiv252	46.169	LFQintensity	CRTAP	Q9CYD3	0.009390503451415157	-4.6680563715000725		-4.586022041998543
1598618	CRTAP	Q9CYD3	Sharma 2015, cultured	mouse	oligodendrocytes	embr		Oligodendrocytesdiv13	46.169	LFQintensity	CRTAP	Q9CYD3	0.006190358548043948	-5.084762270208069		-5.00272794070654
1598619	NARF	Q9CYQ7	Sharma 2015, cultured	mouse	neurons	embr		Neuronsdiv153	51.815	LFQintensity	NARF	Q9CYQ7	0.02742371436310076	-3.5963471522022252		-3.5143128227006963
1598620	CRTAP	Q9CYD3	Sharma 2015, cultured	mouse	oligodendrocytes	embr		Oligodendrocytesdiv11	46.169	LFQintensity	CRTAP	Q9CYD3	0.011710500635836514	-4.447269349439546		-4.3652350199380185
1598621	CRTAP	Q9CYD3	Sharma 2015, cultured	mouse	microglia	embr		youngMicroglia1	46.169	LFQintensity	CRTAP	Q9CYD3	0.009422466760594815	-4.6646583604922665		-4.582624030990736
1598622	CRTAP	Q9CYD3	Sharma 2015, cultured	mouse	microglia	embr		adultMicroglia3	46.169	LFQintensity	CRTAP	Q9CYD3	0.005294644782963266	-5.24105938754958		-5.1590250580480514
1598623	BAHCC1	Q3UHR0;E9Q7G4	Sharma 2015, cultured	mouse	microglia	embr		youngMicroglia1	282.52	LFQintensity	BAHCC1	Q3UHR0	8.291153361090937e-05	-9.397736378710038		-9.31570204920851
1598624	ANKRD6	A2ANY8;Q69ZU8-2;Q69ZU8	Sharma 2015, cultured	mouse	microglia	embr		adultMicroglia3	71.19800000000002	LFQintensity	ANKRD6	Q69ZU8	0.0016053392240861222	-6.434420190161598		-6.352385860660068
1598625	SLC9A1	Q61165;Q3UDC9;Q7TSV2	Sharma 2015, cultured	mouse	microglia	embr		adultMicroglia3	91.467	LFQintensity	SLC9A1	Q61165	0.004630223551852287	-5.37515012871217		-5.293115799210641
1598626	SLC9A1	Q61165;Q3UDC9;Q7TSV2	Sharma 2015, cultured	mouse	neurons	embr		Neuronsdiv101	91.467	LFQintensity	SLC9A1	Q61165	0.005852832893879352	-5.140829479588169		-5.05879515008664
1598627	SLC9A1	Q61165;Q3UDC9;Q7TSV2	Sharma 2015, cultured	mouse	oligodendrocytes	embr		Oligodendrocytesdiv251	91.467	LFQintensity	SLC9A1	Q61165	0.011034723391174108	-4.506708306087462		-4.424673976585932
1598628	TPCN1	Q9EQJ0	Sharma 2015, cultured	mouse	oligodendrocytes	embr		Oligodendrocytesdiv43	94.495	LFQintensity	TPCN1	Q9EQJ0	0.037012778213760734	-3.29649206883129		-3.2144577393297613
1598629	CRTAP	Q9CYD3	Sharma 2015, cultured	mouse	oligodendrocytes	embr		Oligodendrocytesdiv251	46.169	LFQintensity	CRTAP	Q9CYD3	0.010378918954593716	-4.5679785536243545		-4.485944224122825
1598630	RUSC1	Q8BG26;Q8BG26-3;Q8BG26-2;Q3TDG5	Sharma 2015, cultured	mouse	microglia	embr		youngMicroglia2	95.194	LFQintensity	RUSC1	Q8BG26	0.2125546433421636	-1.5485561785342172		-1.4665218490326883
1598631	B4GALT7	Q8R087;Q3TAW1;Q8R087-2;D3Z065	Sharma 2015, cultured	mouse	microglia	embr		adultMicroglia3	37.754	LFQintensity	B4GALT7	Q8R087	0.14519841858574298	-1.9296540679335137		-1.8476197384319848
1598632	B4GALT7	Q8R087;Q3TAW1;Q8R087-2;D3Z065	Sharma 2015, cultured	mouse	microglia	embr		adultMicroglia1	37.754	LFQintensity	B4GALT7	Q8R087	0.10938720421030523	-2.212861359177732		-2.130827029676204
1598633	PMS2	E9QLM4;E9Q158;P54279;B9EJ22	Sharma 2015, cultured	mouse	oligodendrocytes	embr		Oligodendrocytesdiv253	51.18	LFQintensity	PMS2	P54279	0.013918645332304979	-4.274525946893114		-4.192491617391585
1598634	PMS2	E9QLM4;E9Q158;P54279;B9EJ22	Sharma 2015, cultured	mouse	oligodendrocytes	embr		Oligodendrocytesdiv252	51.18	LFQintensity	PMS2	P54279	0.010457212714444572	-4.560463326749439		-4.478428997247908
1598635	PMS2	E9QLM4;E9Q158;P54279;B9EJ22	Sharma 2015, cultured	mouse	oligodendrocytes	embr		Oligodendrocytesdiv251	51.18	LFQintensity	PMS2	P54279	0.02041587129137674	-3.8914426761413177		-3.809408346639789
1598636	PMS2	E9QLM4;E9Q158;P54279;B9EJ22	Sharma 2015, cultured	mouse	neurons	embr		Neuronsdiv151	51.18	LFQintensity	PMS2	P54279	0.016996513465740673	-4.074747046210351		-3.9927127167088234
1598637	PMS2	E9QLM4;E9Q158;P54279;B9EJ22	Sharma 2015, cultured	mouse	neurons	embr		Neuronsdiv102	51.18	LFQintensity	PMS2	P54279	0.01129913408469556	-4.483029185873005		-4.400994856371477
1598638	PMS2	E9QLM4;E9Q158;P54279;B9EJ22	Sharma 2015, cultured	mouse	neurons	embr		Neuronsdiv101	51.18	LFQintensity	PMS2	P54279	0.014032134918619262	-4.266405228331597		-4.1843708988300685
1598639	B4GALT7	Q8R087;Q3TAW1;Q8R087-2;D3Z065	Sharma 2015, cultured	mouse	microglia	embr		adultMicroglia2	37.754	LFQintensity	B4GALT7	Q8R087	0.13902792845110573	-1.9730804419253165		-1.891046112423788
1598640	B4GALNT4	Q766D5	Sharma 2015, cultured	mouse	neurons	embr		Neuronsdiv053	117.37	LFQintensity	B4GALNT4	Q766D5	0.02066585474489825	-3.879272469914073		-3.797238140412544
1598641	SH3BGRL	Q9JJU8	Sharma 2015, cultured	mouse	neurons	embr		Neuronsdiv051	12.811	LFQintensity	SH3BGRL	Q9JJU8	2.793742571872896	1.027382120538765		1.1094164500402939
1598642	FBXO9	Q8BK06-2;Q8BK06-3;Q8BK06	Sharma 2015, cultured	mouse	neurons	embr		Neuronsdiv053	50.672	LFQintensity	FBXO9	Q8BK06	0.02438167247271744	-3.7139235570884015		-3.631889227586872
1598643	CEP68	Q8C0D9;Q3TRP8;Q8C0D9-2	Sharma 2015, cultured	mouse	oligodendrocytes	embr		Oligodendrocytesdiv251	78.748	LFQintensity	CEP68	Q8C0D9	0.022817484943092485	-3.78022815345765		-3.6981938239561214
1598644	CCPG1	Q640L3;D3Z7R9;Q640L3-2;Q640L3-3	Sharma 2015, cultured	mouse	neurons	embr		Neuronsdiv153	86.125	LFQintensity	CCPG1	Q640L3	0.0017024914442977186	-6.375662545329022		-6.2936282158274945
1598645	CCPG1	Q640L3;D3Z7R9;Q640L3-2;Q640L3-3	Sharma 2015, cultured	mouse	neurons	embr		Neuronsdiv152	86.125	LFQintensity	CCPG1	Q640L3	0.010706600857847215	-4.536894825117922		-4.454860495616392
1598646	CCPG1	Q640L3;D3Z7R9;Q640L3-2;Q640L3-3	Sharma 2015, cultured	mouse	neurons	embr		Neuronsdiv151	86.125	LFQintensity	CCPG1	Q640L3	0.0118100986204673	-4.4388002982177825		-4.356765968716253
1598647	CCPG1	Q640L3;D3Z7R9;Q640L3-2;Q640L3-3	Sharma 2015, cultured	mouse	neurons	embr		Neuronsdiv103	86.125	LFQintensity	CCPG1	Q640L3	0.001753585606196857	-6.346092669389305		-6.264058339887778
1598648	CCPG1	Q640L3;D3Z7R9;Q640L3-2;Q640L3-3	Sharma 2015, cultured	mouse	neurons	embr		Neuronsdiv102	86.125	LFQintensity	CCPG1	Q640L3	0.0030210985042279045	-5.802134770612027		-5.720100441110496
1598649	CCPG1	Q640L3;D3Z7R9;Q640L3-2;Q640L3-3	Sharma 2015, cultured	mouse	neurons	embr		Neuronsdiv101	86.125	LFQintensity	CCPG1	Q640L3	0.005221118129559016	-5.255043698960417		-5.173009369458889
1598650	CCPG1	Q640L3;D3Z7R9;Q640L3-2;Q640L3-3	Sharma 2015, cultured	mouse	neurons	embr		Neuronsdiv053	86.125	LFQintensity	CCPG1	Q640L3	0.0037232948321525225	-5.593146295136695		-5.511111965635166
1598651	CCPG1	Q640L3;D3Z7R9;Q640L3-2;Q640L3-3	Sharma 2015, cultured	mouse	oligodendrocytes	embr		Oligodendrocytesdiv11	86.125	LFQintensity	CCPG1	Q640L3	0.010817411495554777	-4.526598267497524		-4.444563937995994
1598652	CCPG1	Q640L3;D3Z7R9;Q640L3-2;Q640L3-3	Sharma 2015, cultured	mouse	neurons	embr		Neuronsdiv052	86.125	LFQintensity	CCPG1	Q640L3	0.003970785368265161	-5.5287913780884885		-5.446757048586957
1598653	PARD6B	Q9JK83-2;Q9JK83	Sharma 2015, cultured	mouse	neurons	embr		Neuronsdiv051	33.266	LFQintensity	PARD6B	Q9JK83	0.03204816295060114	-3.4405154154921846		-3.358481085990656
1598654	PARD6B	Q9JK83-2;Q9JK83	Sharma 2015, cultured	mouse	neurons	embr		Neuronsdiv052	33.266	LFQintensity	PARD6B	Q9JK83	0.02694041957372612	-3.614127533743837		-3.532093204242308
1598655	PARD6B	Q9JK83-2;Q9JK83	Sharma 2015, cultured	mouse	neurons	embr		Neuronsdiv053	33.266	LFQintensity	PARD6B	Q9JK83	0.04469349176815239	-3.1079273859909464		-3.025893056489417
1598656	PARD6B	Q9JK83-2;Q9JK83	Sharma 2015, cultured	mouse	neurons	embr		Neuronsdiv101	33.266	LFQintensity	PARD6B	Q9JK83	0.04535241608412306	-3.0932918274537315		-3.0112574979522027
1598657	EIF3F	Q9DCH4	Sharma 2015, cultured	mouse	oligodendrocytes	embr		Oligodendrocytesdiv253	37.984	LFQintensity	EIF3F	Q9DCH4	3.0018402481599624	1.0992255166587064		1.181259846160235
1598658	R3HCC1L	Q8BJM3	Sharma 2015, cultured	mouse	microglia	embr		youngMicroglia2	84.48	LFQintensity	R3HCC1L	Q8BJM3	0.003958499266258635	-5.531890298711238		-5.449855969209709
1598659	CCPG1	Q640L3;D3Z7R9;Q640L3-2;Q640L3-3	Sharma 2015, cultured	mouse	oligodendrocytes	embr		Oligodendrocytesdiv251	86.125	LFQintensity	CCPG1	Q640L3	0.005878899908758343	-5.136385624922403		-5.054351295420876
1598660	CCPG1	Q640L3;D3Z7R9;Q640L3-2;Q640L3-3	Sharma 2015, cultured	mouse	neurons	embr		Neuronsdiv051	86.125	LFQintensity	CCPG1	Q640L3	0.0036797462012381405	-5.604911496234489		-5.522877166732958
1598661	CCPG1	Q640L3;D3Z7R9;Q640L3-2;Q640L3-3	Sharma 2015, cultured	mouse	oligodendrocytes	embr		Oligodendrocytesdiv12	86.125	LFQintensity	CCPG1	Q640L3	0.01410612856203834	-4.26114592624092		-4.179111596739388
1598662	EIF3F	Q9DCH4	Sharma 2015, cultured	mouse	oligodendrocytes	embr		Oligodendrocytesdiv41	37.984	LFQintensity	EIF3F	Q9DCH4	1.1952431414065952	0.17834963029936712		0.2603839598008961
1598663	EIF3F	Q9DCH4	Sharma 2015, cultured	mouse	oligodendrocytes	embr		Oligodendrocytesdiv42	37.984	LFQintensity	EIF3F	Q9DCH4	2.582960936092132	0.9489363905352046		1.0309707200367333
1598664	CYB561D2	Q9WUE3	Sharma 2015, cultured	mouse	oligodendrocytes	embr		Oligodendrocytesdiv253	24.187	LFQintensity	CYB561D2	Q9WUE3	0.018910109397527384	-3.9680586111604783		-3.8860242816589485
1598665	CYB561D2	Q9WUE3	Sharma 2015, cultured	mouse	oligodendrocytes	embr		Oligodendrocytesdiv252	24.187	LFQintensity	CYB561D2	Q9WUE3	0.015053242859905138	-4.196161838579154		-4.114127509077624
1598666	CYB561D2	Q9WUE3	Sharma 2015, cultured	mouse	oligodendrocytes	embr		Oligodendrocytesdiv11	24.187	LFQintensity	CYB561D2	Q9WUE3	0.01104800502929086	-4.505505407653413		-4.423471078151884
1598667	CYB561D2	Q9WUE3	Sharma 2015, cultured	mouse	neurons	embr		Neuronsdiv052	24.187	LFQintensity	CYB561D2	Q9WUE3	0.01220474367895121	-4.40593057667268		-4.323896247171152
1598668	CCPG1	Q640L3;D3Z7R9;Q640L3-2;Q640L3-3	Sharma 2015, cultured	mouse	astrocytes	embr		Astrocytes3	86.125	LFQintensity	CCPG1	Q640L3	0.019411055339447442	-3.9419125123649175		-3.8598781828633886
1598669	CYB561D2	Q9WUE3	Sharma 2015, cultured	mouse	microglia	embr		youngMicroglia3	24.187	LFQintensity	CYB561D2	Q9WUE3	0.007459519257159899	-4.8982643095829514		-4.81622998008142
1598670	CYB561D2	Q9WUE3	Sharma 2015, cultured	mouse	oligodendrocytes	embr		Oligodendrocytesdiv43	24.187	LFQintensity	CYB561D2	Q9WUE3	0.01941773699638331	-3.9415683524464713		-3.8595340229449433
1598671	CYB561D2	Q9WUE3	Sharma 2015, cultured	mouse	microglia	embr		adultMicroglia3	24.187	LFQintensity	CYB561D2	Q9WUE3	0.015768361628322236	-4.149749775076958		-4.067715445575429
1598672	CYB561D2	Q9WUE3	Sharma 2015, cultured	mouse	microglia	embr		adultMicroglia1	24.187	LFQintensity	CYB561D2	Q9WUE3	0.021919236350318082	-3.820390655542115		-3.738356326040586
1598673	PARD6B	Q9JK83-2;Q9JK83	Sharma 2015, cultured	mouse	oligodendrocytes	embr		Oligodendrocytesdiv253	33.266	LFQintensity	PARD6B	Q9JK83	0.019802138993672586	-3.921965317133002		-3.839930987631473
1598674	PARD6B	Q9JK83-2;Q9JK83	Sharma 2015, cultured	mouse	oligodendrocytes	embr		Oligodendrocytesdiv252	33.266	LFQintensity	PARD6B	Q9JK83	0.01757189317554238	-4.041454632130061		-3.9594203026285313
1598675	PARD6B	Q9JK83-2;Q9JK83	Sharma 2015, cultured	mouse	oligodendrocytes	embr		Oligodendrocytesdiv251	33.266	LFQintensity	PARD6B	Q9JK83	0.021778427503539973	-3.8268353631866514		-3.7448010336851225
1598676	PARD6B	Q9JK83-2;Q9JK83	Sharma 2015, cultured	mouse	neurons	embr		Neuronsdiv153	33.266	LFQintensity	PARD6B	Q9JK83	0.03649120951040187	-3.310683882730632		-3.228649553229104
1598677	PARD6B	Q9JK83-2;Q9JK83	Sharma 2015, cultured	mouse	neurons	embr		Neuronsdiv152	33.266	LFQintensity	PARD6B	Q9JK83	0.039570499587196176	-3.2296713982615173		-3.1476370687599884
1598678	PARD6B	Q9JK83-2;Q9JK83	Sharma 2015, cultured	mouse	neurons	embr		Neuronsdiv151	33.266	LFQintensity	PARD6B	Q9JK83	0.04675632618326735	-3.0628057129741104		-2.980771383472581
1598679	CYB561D2	Q9WUE3	Sharma 2015, cultured	mouse	microglia	embr		adultMicroglia2	24.187	LFQintensity	CYB561D2	Q9WUE3	0.01679974777083879	-4.086391406326178		-4.004357076824649
1598680	EIF3F	Q9DCH4	Sharma 2015, cultured	mouse	oligodendrocytes	embr		Oligodendrocytesdiv43	37.984	LFQintensity	EIF3F	Q9DCH4	2.0072939512133168	0.6967875220757518		0.7788218515772805
1598681	PARD6B	Q9JK83-2;Q9JK83	Sharma 2015, cultured	mouse	neurons	embr		Neuronsdiv103	33.266	LFQintensity	PARD6B	Q9JK83	0.03107138550564385	-3.4714679635349275		-3.3894336340333986
1598682	PMS2	E9QLM4;E9Q158;P54279;B9EJ22	Sharma 2015, cultured	mouse	neurons	embr		Neuronsdiv053	51.18	LFQintensity	PMS2	P54279	0.016017976377911247	-4.1340436638032205		-4.05200933430169
1598683	VGLL4	Q3TQI9;Q80V24;D3YZY3;D3Z130	Sharma 2015, cultured	mouse	microglia	embr		youngMicroglia3	30.077	LFQintensity	VGLL4	Q80V24	0.02611608192825375	-3.645203988572237		-3.5631696590707085
1598684	FBXO9	Q8BK06-2;Q8BK06-3;Q8BK06	Sharma 2015, cultured	mouse	oligodendrocytes	embr		Oligodendrocytesdiv251	50.672	LFQintensity	FBXO9	Q8BK06	0.04410187749194523	-3.1212529239220657		-3.0392185944205368
1598685	SH3BGRL	Q9JJU8	Sharma 2015, cultured	mouse	oligodendrocytes	embr		Oligodendrocytesdiv253	12.811	LFQintensity	SH3BGRL	Q9JJU8	1.2786012556067448	0.2457667113668575		0.3278010408683865
1598686	SH3BGRL	Q9JJU8	Sharma 2015, cultured	mouse	oligodendrocytes	embr		Oligodendrocytesdiv41	12.811	LFQintensity	SH3BGRL	Q9JJU8	1.9131386467670568	0.648745163925451		0.7307794934269798
1598687	SH3BGRL	Q9JJU8	Sharma 2015, cultured	mouse	oligodendrocytes	embr		Oligodendrocytesdiv42	12.811	LFQintensity	SH3BGRL	Q9JJU8	1.4003673796603442	0.33673461623977313		0.4187689457413022
1598688	SH3BGRL	Q9JJU8	Sharma 2015, cultured	mouse	oligodendrocytes	embr		Oligodendrocytesdiv43	12.811	LFQintensity	SH3BGRL	Q9JJU8	1.3983893693289868	0.3353211238657725		0.4173554533673016
1598689	CRY2	Q9R194;A2AGA5	Sharma 2015, cultured	mouse	oligodendrocytes	embr		Oligodendrocytesdiv251	66.85	LFQintensity	CRY2	Q9R194	0.009702064892169094	-4.63541654064622		-4.553382211144691
1598690	CRY2	Q9R194;A2AGA5	Sharma 2015, cultured	mouse	neurons	embr		Neuronsdiv153	66.85	LFQintensity	CRY2	Q9R194	0.03202577696511759	-3.4412141702877794		-3.3591798407862514
1598691	CRY2	Q9R194;A2AGA5	Sharma 2015, cultured	mouse	neurons	embr		Neuronsdiv152	66.85	LFQintensity	CRY2	Q9R194	0.02715695081029062	-3.6061222502564756		-3.5240879207549467
1598692	SH3BGRL	Q9JJU8	Sharma 2015, cultured	mouse	oligodendrocytes	embr		Oligodendrocytesdiv252	12.811	LFQintensity	SH3BGRL	Q9JJU8	1.7508667869522618	0.5601109721413482		0.6421453016428771
1598693	CRY2	Q9R194;A2AGA5	Sharma 2015, cultured	mouse	neurons	embr		Neuronsdiv151	66.85	LFQintensity	CRY2	Q9R194	0.028650688149798414	-3.552577816919673		-3.470543487418144
1598694	CRY2	Q9R194;A2AGA5	Sharma 2015, cultured	mouse	neurons	embr		Neuronsdiv102	66.85	LFQintensity	CRY2	Q9R194	0.01663134019754714	-4.096466399875475		-4.014432070373946
1598695	CRY2	Q9R194;A2AGA5	Sharma 2015, cultured	mouse	neurons	embr		Neuronsdiv053	66.85	LFQintensity	CRY2	Q9R194	0.014845597522153656	-4.210051920841953		-4.128017591340424
1598696	CRY2	Q9R194;A2AGA5	Sharma 2015, cultured	mouse	neurons	embr		Neuronsdiv052	66.85	LFQintensity	CRY2	Q9R194	0.015920600327101984	-4.140141390288048		-4.058107060786519
1598697	CRY2	Q9R194;A2AGA5	Sharma 2015, cultured	mouse	neurons	embr		Neuronsdiv051	66.85	LFQintensity	CRY2	Q9R194	0.01809716972720049	-4.0119997216001675		-3.9299653920986386
1598698	ZCRB1	Q9CZ96-2;Q9CZ96	Sharma 2015, cultured	mouse	microglia	embr		youngMicroglia1	24.454	LFQintensity	ZCRB1	Q9CZ96	0.0030596643207908346	-5.789450068123196		-5.707415738621666
1598699	SLC35B3	Q922Q5;F8WGD7	Sharma 2015, cultured	mouse	microglia	embr		youngMicroglia1	40.88800000000001	LFQintensity	SLC35B3	F8WGD7	0.02238680444036825	-3.7992835811849073		-3.7172492516833775
1598700	SH3BGRL	Q9JJU8	Sharma 2015, cultured	mouse	astrocytes	embr		Astrocytes1	12.811	LFQintensity	SH3BGRL	Q9JJU8	2.7842639708175008	1.023983555081303		1.106017884582832
1598701	CRY2	Q9R194;A2AGA5	Sharma 2015, cultured	mouse	neurons	embr		Neuronsdiv103	66.85	LFQintensity	CRY2	Q9R194	0.02559253628200465	-3.6654545214902097		-3.583420191988681
1598702	SH3BGRL	Q9JJU8	Sharma 2015, cultured	mouse	oligodendrocytes	embr		Oligodendrocytesdiv251	12.811	LFQintensity	SH3BGRL	Q9JJU8	1.6544375916886471	0.503461127322767		0.585495456824296
1598703	BCAP31	Q61335;A2ALM8	Sharma 2015, cultured	mouse	microglia	embr		adultMicroglia1	27.922	LFQintensity	BCAP31	Q61335	3.4170178997463454	1.2287682115585168		1.3108025410600457
1598704	BCAP31	Q61335;A2ALM8	Sharma 2015, cultured	mouse	microglia	embr		adultMicroglia2	27.922	LFQintensity	BCAP31	Q61335	3.067273590282248	1.1207890856799556		1.2028234151814845
1598705	FBXO9	Q8BK06-2;Q8BK06-3;Q8BK06	Sharma 2015, cultured	mouse	neurons	embr		Neuronsdiv101	50.672	LFQintensity	FBXO9	Q8BK06	0.0153104939863167	-4.179216804234328		-4.097182474732799
1598706	SH3BGRL	Q9JJU8	Sharma 2015, cultured	mouse	oligodendrocytes	embr		Oligodendrocytesdiv13	12.811	LFQintensity	SH3BGRL	Q9JJU8	1.3518771709474966	0.3014941236027662		0.3835284531042951
1598707	SH3BGRL	Q9JJU8	Sharma 2015, cultured	mouse	oligodendrocytes	embr		Oligodendrocytesdiv12	12.811	LFQintensity	SH3BGRL	Q9JJU8	1.377240096136485	0.32008156630216483		0.4021158958036937
1598708	SH3BGRL	Q9JJU8	Sharma 2015, cultured	mouse	oligodendrocytes	embr		Oligodendrocytesdiv11	12.811	LFQintensity	SH3BGRL	Q9JJU8	1.1032751233495215	0.09828314103560908		0.18031747053713776
1598709	SH3BGRL	Q9JJU8	Sharma 2015, cultured	mouse	neurons	embr		Neuronsdiv153	12.811	LFQintensity	SH3BGRL	Q9JJU8	1.1603726708171411	0.14874122146858845		0.2307755509701175
1598710	VGLL4	Q3TQI9;Q80V24;D3YZY3;D3Z130	Sharma 2015, cultured	mouse	microglia	embr		adultMicroglia3	30.077	LFQintensity	VGLL4	Q80V24	0.013680006456041305	-4.291819894855		-4.209785565353471
1598711	FBXO9	Q8BK06-2;Q8BK06-3;Q8BK06	Sharma 2015, cultured	mouse	oligodendrocytes	embr		Oligodendrocytesdiv252	50.672	LFQintensity	FBXO9	Q8BK06	0.0405021310362596	-3.2064006880746816		-3.1243663585731536
1598712	VGLL4	Q3TQI9;Q80V24;D3YZY3;D3Z130	Sharma 2015, cultured	mouse	microglia	embr		adultMicroglia2	30.077	LFQintensity	VGLL4	Q80V24	0.018570289908535608	-3.9861922920788766		-3.904157962577348
1598713	TFDP2	E9Q1W4;Q8BHD2;Q64163-4;F7AYT3;F6U8M7;Q64163	Sharma 2015, cultured	mouse	oligodendrocytes	embr		Oligodendrocytesdiv12	40.194	LFQintensity	TFDP2	Q64163	0.009372661616813514	-4.6699581657777784		-4.587923836276248
1598714	SH3BGRL	Q9JJU8	Sharma 2015, cultured	mouse	microglia	embr		adultMicroglia1	12.811	LFQintensity	SH3BGRL	Q9JJU8	3.0355724997481723	1.110400039259047		1.1924343687605758
1598715	SH3BGRL	Q9JJU8	Sharma 2015, cultured	mouse	microglia	embr		adultMicroglia2	12.811	LFQintensity	SH3BGRL	Q9JJU8	3.1512797013269687	1.147808624728084		1.2298429542296132
1598716	SH3BGRL	Q9JJU8	Sharma 2015, cultured	mouse	microglia	embr		adultMicroglia3	12.811	LFQintensity	SH3BGRL	Q9JJU8	2.5753698390776507	0.9459931506286268		1.0280274801301554
1598717	SH3BGRL	Q9JJU8	Sharma 2015, cultured	mouse	microglia	embr		youngMicroglia1	12.811	LFQintensity	SH3BGRL	Q9JJU8	2.7501572108914214	1.0116580776413555		1.0936924071428846
1598718	SH3BGRL	Q9JJU8	Sharma 2015, cultured	mouse	microglia	embr		youngMicroglia2	12.811	LFQintensity	SH3BGRL	Q9JJU8	4.380239991911927	1.4771035155612469		1.559137845062776
1598719	SH3BGRL	Q9JJU8	Sharma 2015, cultured	mouse	microglia	embr		youngMicroglia3	12.811	LFQintensity	SH3BGRL	Q9JJU8	2.8002656747791947	1.029714296529683		1.1117486260312122
1598720	VGLL4	Q3TQI9;Q80V24;D3YZY3;D3Z130	Sharma 2015, cultured	mouse	microglia	embr		adultMicroglia1	30.077	LFQintensity	VGLL4	Q80V24	0.021572469467186547	-3.836337338940952		-3.754303009439423
1598721	FBXO9	Q8BK06-2;Q8BK06-3;Q8BK06	Sharma 2015, cultured	mouse	oligodendrocytes	embr		Oligodendrocytesdiv253	50.672	LFQintensity	FBXO9	Q8BK06	0.048910707452445794	-3.0177589401632487		-2.93572461066172
1598722	SF3B2	Q3UJB0	Sharma 2015, cultured	mouse	microglia	embr		adultMicroglia2	98.197	LFQintensity	SF3B2	Q3UJB0	0.8462242617270064	-0.16697086972098166		-0.08493654021945263
1598723	TPCN1	Q9EQJ0	Sharma 2015, cultured	mouse	oligodendrocytes	embr		Oligodendrocytesdiv12	94.495	LFQintensity	TPCN1	Q9EQJ0	0.028508606307693512	-3.557549261584476		-3.4755149320829464
1598724	PMS2	E9QLM4;E9Q158;P54279;B9EJ22	Sharma 2015, cultured	mouse	neurons	embr		Neuronsdiv052	51.18	LFQintensity	PMS2	P54279	0.01107946071225772	-4.502662271026434		-4.4206279415249075
1598725	PMS2	E9QLM4;E9Q158;P54279;B9EJ22	Sharma 2015, cultured	mouse	microglia	embr		adultMicroglia3	51.18	LFQintensity	PMS2	P54279	0.009607055544470007	-4.645257497904755		-4.563223168403227
1598726	PTPMT1	E9QMC5	Sharma 2015, cultured	mouse	astrocytes	embr		Astrocytes2	28.486	LFQintensity	PTPMT1	Q66GT5	0.1957538395341981	-1.630897329824924		-1.5488630003233952
1598727	PTPMT1	E9QMC5	Sharma 2015, cultured	mouse	neurons	embr		Neuronsdiv052	28.486	LFQintensity	PTPMT1	Q66GT5	0.00696835515221714	-4.966376071698502		-4.8843417421969715
1598728	PTPMT1	E9QMC5	Sharma 2015, cultured	mouse	neurons	embr		Neuronsdiv053	28.486	LFQintensity	PTPMT1	Q66GT5	0.009649158728132556	-4.640884545863362		-4.558850216361833
1598729	PTPMT1	E9QMC5	Sharma 2015, cultured	mouse	neurons	embr		Neuronsdiv101	28.486	LFQintensity	PTPMT1	Q66GT5	0.009623799923697137	-4.6435160898341366		-4.561481760332608
1598730	PTPMT1	E9QMC5	Sharma 2015, cultured	mouse	neurons	embr		Neuronsdiv103	28.486	LFQintensity	PTPMT1	Q66GT5	0.018360022817805854	-3.997579650990682		-3.915545321489154
1598731	PTPMT1	E9QMC5	Sharma 2015, cultured	mouse	neurons	embr		Neuronsdiv151	28.486	LFQintensity	PTPMT1	Q66GT5	0.008674022464385067	-4.7474226437193		-4.665388314217768
1598732	PTPMT1	E9QMC5	Sharma 2015, cultured	mouse	neurons	embr		Neuronsdiv152	28.486	LFQintensity	PTPMT1	Q66GT5	0.03345253401903738	-3.3976277398500705		-3.3155934103485416
1598733	PTPMT1	E9QMC5	Sharma 2015, cultured	mouse	oligodendrocytes	embr		Oligodendrocytesdiv253	28.486	LFQintensity	PTPMT1	Q66GT5	0.0134795923432589	-4.3065784155532665	PTPMT1	-4.224544086051738
1598734	PTPMT1	E9QMC5	Sharma 2015, cultured	mouse	neurons	embr		Neuronsdiv153	28.486	LFQintensity	PTPMT1	Q66GT5	0.06208552000057884	-2.7792424895250063		-2.6972081600234774
1598735	PTPMT1	E9QMC5	Sharma 2015, cultured	mouse	oligodendrocytes	embr		Oligodendrocytesdiv12	28.486	LFQintensity	PTPMT1	Q66GT5	0.03579296710929635	-3.3300038543352013		-3.2479695248336724
1598736	PTPMT1	E9QMC5	Sharma 2015, cultured	mouse	oligodendrocytes	embr		Oligodendrocytesdiv13	28.486	LFQintensity	PTPMT1	Q66GT5	0.02695220647265376	-3.613690112152785		-3.5316557826512565
1598737	PTPMT1	E9QMC5	Sharma 2015, cultured	mouse	oligodendrocytes	embr		Oligodendrocytesdiv251	28.486	LFQintensity	PTPMT1	Q66GT5	0.038141192559906285	-3.266460411341007		-3.184426081839478
1598738	PTPMT1	E9QMC5	Sharma 2015, cultured	mouse	astrocytes	embr		Astrocytes3	28.486	LFQintensity	PTPMT1	Q66GT5	0.15319521581799228	-1.8760422505053482		-1.7940079210038191
1598739	SEC24B	Q80ZX0;F6VJC5;Q3U882	Sharma 2015, cultured	mouse	neurons	embr		Neuronsdiv102	135.55	LFQintensity	SEC24B	Q80ZX0	0.18428820871434648	-1.6912543951140944		-1.6092200656125657
1598740	SF3B2	Q3UJB0	Sharma 2015, cultured	mouse	microglia	embr		youngMicroglia1	98.197	LFQintensity	SF3B2	Q3UJB0	0.6892438340199007	-0.3721601750451219		-0.2901258455435931
1598741	SF3B2	Q3UJB0	Sharma 2015, cultured	mouse	microglia	embr		youngMicroglia3	98.197	LFQintensity	SF3B2	Q3UJB0	0.6628489885275825	-0.41120808468310216		-0.3291737551815732
1598742	PTPMT1	E9QMC5	Sharma 2015, cultured	mouse	oligodendrocytes	embr		Oligodendrocytesdiv11	28.486	LFQintensity	PTPMT1	Q66GT5	0.04532378081731273	-3.0939234213833573		-3.0118890918818284
1598743	TPCN1	Q9EQJ0	Sharma 2015, cultured	mouse	oligodendrocytes	embr		Oligodendrocytesdiv11	94.495	LFQintensity	TPCN1	Q9EQJ0	0.017183578333510443	-4.063801099276676		-3.981766769775146
1598744	TPCN1	Q9EQJ0	Sharma 2015, cultured	mouse	astrocytes	embr		Astrocytes3	94.495	LFQintensity	TPCN1	Q9EQJ0	0.02413089572681695	-3.7242622791548814		-3.642227949653354
1598745	TPCN1	Q9EQJ0	Sharma 2015, cultured	mouse	astrocytes	embr		Astrocytes1	94.495	LFQintensity	TPCN1	Q9EQJ0	0.023042639772708123	-3.77040887624925		-3.688374546747722
1598746	TPCN1	Q9EQJ0	Sharma 2015, cultured	mouse	microglia	embr		youngMicroglia2	94.495	LFQintensity	TPCN1	Q9EQJ0	0.039396318628935466	-3.2340829028574682		-3.1520485733559385
1598747	TPCN1	Q9EQJ0	Sharma 2015, cultured	mouse	microglia	embr		youngMicroglia1	94.495	LFQintensity	TPCN1	Q9EQJ0	0.03247665302014309	-3.4272338164077967		-3.345199486906268
1598748	SLC9A1	Q61165;Q3UDC9;Q7TSV2	Sharma 2015, cultured	mouse	oligodendrocytes	embr		Oligodendrocytesdiv252	91.467	LFQintensity	SLC9A1	Q61165	0.008619791988915684	-4.753694325813973		-4.671659996312446
1598749	SLC9A1	Q61165;Q3UDC9;Q7TSV2	Sharma 2015, cultured	mouse	oligodendrocytes	embr		Oligodendrocytesdiv253	91.467	LFQintensity	SLC9A1	Q61165	0.010072382458360129	-4.597958010526541		-4.515923681025011
1598750	TACC3	E9QNJ6;Q9JJ11-2;Q6NV52;Q9JJ11;Q99LH8	Sharma 2015, cultured	mouse	microglia	embr		youngMicroglia1	60.81	LFQintensity	TACC3	Q9JJ11	0.000996232971813284	-6.9115294202887005		-6.829495090787171
1598751	ITGA9	B8JK39	Sharma 2015, cultured	mouse	oligodendrocytes	embr		Oligodendrocytesdiv252	114.41	LFQintensity	ITGA9	B8JK39	0.003254602998518973	-5.727684977420981		-5.645650647919451
1598752	ITGA9	B8JK39	Sharma 2015, cultured	mouse	microglia	embr		adultMicroglia3	114.41	LFQintensity	ITGA9	B8JK39	0.003959549673733559	-5.531624978936367		-5.449590649434838
1598753	TPCN1	Q9EQJ0	Sharma 2015, cultured	mouse	microglia	embr		youngMicroglia3	94.495	LFQintensity	TPCN1	Q9EQJ0	0.03234428403491479	-3.4313179649942844		-3.3492836354927555
1598754	B4GALT7	Q8R087;Q3TAW1;Q8R087-2;D3Z065	Sharma 2015, cultured	mouse	oligodendrocytes	embr		Oligodendrocytesdiv253	37.754	LFQintensity	B4GALT7	Q8R087	0.025987438551849158	-3.65014199032801		-3.568107660826481
1598755	B4GALT7	Q8R087;Q3TAW1;Q8R087-2;D3Z065	Sharma 2015, cultured	mouse	oligodendrocytes	embr		Oligodendrocytesdiv251	37.754	LFQintensity	B4GALT7	Q8R087	0.03645359724832649	-3.3117151354566317		-3.2296808059551028
1598756	B4GALT7	Q8R087;Q3TAW1;Q8R087-2;D3Z065	Sharma 2015, cultured	mouse	neurons	embr		Neuronsdiv153	37.754	LFQintensity	B4GALT7	Q8R087	0.02637163264355566	-3.635466367618956		-3.5534320381174265
1598757	B4GALT7	Q8R087;Q3TAW1;Q8R087-2;D3Z065	Sharma 2015, cultured	mouse	neurons	embr		Neuronsdiv151	37.754	LFQintensity	B4GALT7	Q8R087	0.029163721837408	-3.5348297449586275		-3.4527954154570986
1598758	B4GALT7	Q8R087;Q3TAW1;Q8R087-2;D3Z065	Sharma 2015, cultured	mouse	neurons	embr		Neuronsdiv103	37.754	LFQintensity	B4GALT7	Q8R087	0.023750133163097348	-3.7401671416499487		-3.65813281214842
1598759	B4GALT7	Q8R087;Q3TAW1;Q8R087-2;D3Z065	Sharma 2015, cultured	mouse	neurons	embr		Neuronsdiv102	37.754	LFQintensity	B4GALT7	Q8R087	0.02382679208987312	-3.736944613388272		-3.654910283886743
1598760	B4GALT7	Q8R087;Q3TAW1;Q8R087-2;D3Z065	Sharma 2015, cultured	mouse	neurons	embr		Neuronsdiv101	37.754	LFQintensity	B4GALT7	Q8R087	0.023887760326521408	-3.734389071452254		-3.652354741950725
1598761	B4GALT7	Q8R087;Q3TAW1;Q8R087-2;D3Z065	Sharma 2015, cultured	mouse	neurons	embr		Neuronsdiv053	37.754	LFQintensity	B4GALT7	Q8R087	0.03349808727916705	-3.3962669379254304		-3.314232608423901
1598762	B4GALT7	Q8R087;Q3TAW1;Q8R087-2;D3Z065	Sharma 2015, cultured	mouse	oligodendrocytes	embr		Oligodendrocytesdiv252	37.754	LFQintensity	B4GALT7	Q8R087	0.02653912327468095	-3.629135284735208		-3.5471009552336787
1598763	PTPMT1	E9QMC5	Sharma 2015, cultured	mouse	microglia	embr		youngMicroglia3	28.486	LFQintensity	PTPMT1	Q66GT5	0.05068464771372764	-2.982132220675477		-2.9000978911739486
1598764	PTPMT1	E9QMC5	Sharma 2015, cultured	mouse	astrocytes	embr		Astrocytes1	28.486	LFQintensity	PTPMT1	Q66GT5	0.15810925878871954	-1.8444689736179467		-1.7624346441164185
1598765	ZDHHC14	Q8BQQ1-2;Q8BQQ1	Sharma 2015, cultured	mouse	oligodendrocytes	embr		Oligodendrocytesdiv252	41.896	LFQintensity	ZDHHC14	Q8BQQ1	0.05201343605266565	-2.956253208148341		-2.8742188786468126
1598766	ZDHHC14	Q8BQQ1-2;Q8BQQ1	Sharma 2015, cultured	mouse	oligodendrocytes	embr		Oligodendrocytesdiv13	41.896	LFQintensity	ZDHHC14	Q8BQQ1	0.13149243524339738	-2.02880595568522		-1.9467716261836907
1598767	CLIC1	Q9Z1Q5;Q542F1	Sharma 2015, cultured	mouse	oligodendrocytes	embr		Oligodendrocytesdiv42	27.013	LFQintensity	CLIC1	Q9Z1Q5	0.8624797078029737	-0.14794365753834884		-0.06590932803681993
1598768	CLIC1	Q9Z1Q5;Q542F1	Sharma 2015, cultured	mouse	oligodendrocytes	embr		Oligodendrocytesdiv43	27.013	LFQintensity	CLIC1	Q9Z1Q5	0.610929680047377	-0.4927734163727234		-0.41073908687119465
1598769	MALSU1;2410003K15RIK	Q9CWV0;F7ASG0	Sharma 2015, cultured	mouse	oligodendrocytes	embr		Oligodendrocytesdiv253	26.02	LFQintensity	MALSU1	Q9CWV0	0.054574653754727837	-2.9081857209596977		-2.8261513914581693
1598770	MALSU1;2410003K15RIK	Q9CWV0;F7ASG0	Sharma 2015, cultured	mouse	oligodendrocytes	embr		Oligodendrocytesdiv252	26.02	LFQintensity	MALSU1	Q9CWV0	0.03214414073860967	-3.4375250925402963		-3.3554907630387683
1598771	MALSU1;2410003K15RIK	Q9CWV0;F7ASG0	Sharma 2015, cultured	mouse	oligodendrocytes	embr		Oligodendrocytesdiv251	26.02	LFQintensity	MALSU1	Q9CWV0	0.023375632986735145	-3.7560611245276094		-3.6740267950260814
1598772	MALSU1;2410003K15RIK	Q9CWV0;F7ASG0	Sharma 2015, cultured	mouse	neurons	embr		Neuronsdiv153	26.02	LFQintensity	MALSU1	Q9CWV0	0.03638999920603525	-3.3134612891762814		-3.2314269596747525
1598773	MALSU1;2410003K15RIK	Q9CWV0;F7ASG0	Sharma 2015, cultured	mouse	neurons	embr		Neuronsdiv152	26.02	LFQintensity	MALSU1	Q9CWV0	0.03598358288001646	-3.324692475650491		-3.2426581461489623
1598774	CLIC1	Q9Z1Q5;Q542F1	Sharma 2015, cultured	mouse	oligodendrocytes	embr		Oligodendrocytesdiv253	27.013	LFQintensity	CLIC1	Q9Z1Q5	0.4571437920755592	-0.7827572940864381		-0.7007229645849091
1598775	MALSU1;2410003K15RIK	Q9CWV0;F7ASG0	Sharma 2015, cultured	mouse	neurons	embr		Neuronsdiv151	26.02	LFQintensity	MALSU1	Q9CWV0	0.048862654882870386	-3.01874187809842		-2.936707548596891
1598776	MALSU1;2410003K15RIK	Q9CWV0;F7ASG0	Sharma 2015, cultured	mouse	neurons	embr		Neuronsdiv102	26.02	LFQintensity	MALSU1	Q9CWV0	0.056148472141635805	-2.8797558084682326		-2.7977214789667046
1598777	MALSU1;2410003K15RIK	Q9CWV0;F7ASG0	Sharma 2015, cultured	mouse	neurons	embr		Neuronsdiv101	26.02	LFQintensity	MALSU1	Q9CWV0	0.040078313717421515	-3.2169198960092427		-3.1348855665077138
1598778	CLIC1	Q9Z1Q5;Q542F1	Sharma 2015, cultured	mouse	oligodendrocytes	embr		Oligodendrocytesdiv41	27.013	LFQintensity	CLIC1	Q9Z1Q5	0.5150176418335481	-0.6635541229176517		-0.5815197934161227
1598779	MALSU1;2410003K15RIK	Q9CWV0;F7ASG0	Sharma 2015, cultured	mouse	neurons	embr		Neuronsdiv052	26.02	LFQintensity	MALSU1	Q9CWV0	0.0438335404430305	-3.127355991107533		-3.045321661606004
1598780	CLIC1	Q9Z1Q5;Q542F1	Sharma 2015, cultured	mouse	neurons	embr		Neuronsdiv052	27.013	LFQintensity	CLIC1	Q9Z1Q5	0.1020602829865026	-2.2821916306037067		-2.2001573011021778
1598781	CLIC1	Q9Z1Q5;Q542F1	Sharma 2015, cultured	mouse	astrocytes	embr		Astrocytes3	27.013	LFQintensity	CLIC1	Q9Z1Q5	0.9676157098487562	-0.03292026448641998		0.04911406501510873
1598782	SLC1A5	E9PUM8;Q9ESU7;P51912;E9PXK5	Sharma 2015, cultured	mouse	microglia	embr		youngMicroglia3	58.06100000000001	LFQintensity	SLC1A5	P51912	0.008173638507226081	-4.806841119527305		-4.724806790025776
1598783	MALSU1;2410003K15RIK	Q9CWV0;F7ASG0	Sharma 2015, cultured	mouse	neurons	embr		Neuronsdiv103	26.02	LFQintensity	MALSU1	Q9CWV0	0.08331765336801547	-2.4850948270760496		-2.403060497574521
1598784	SLC1A5	E9PUM8;Q9ESU7;P51912;E9PXK5	Sharma 2015, cultured	mouse	microglia	embr		youngMicroglia1	58.06100000000001	LFQintensity	SLC1A5	P51912	0.007190215625272477	-4.935034118092119		-4.852999788590591
1598785	RTN2	Q6IM75;O70622	Sharma 2015, cultured	mouse	oligodendrocytes	embr		Oligodendrocytesdiv253	51.346	LFQintensity	RTN2	O70622	0.028530828722676375	-3.556770066766175		-3.474735737264646
1598786	RTN2	Q6IM75;O70622	Sharma 2015, cultured	mouse	oligodendrocytes	embr		Oligodendrocytesdiv252	51.346	LFQintensity	RTN2	O70622	0.023609277647369458	-3.7461155235510017		-3.664081194049473
1598787	RTN2	Q6IM75;O70622	Sharma 2015, cultured	mouse	neurons	embr		Neuronsdiv153	51.346	LFQintensity	RTN2	O70622	0.05177219255506192	-2.9609020971192472		-2.8788677676177183
1598788	RTN2	Q6IM75;O70622	Sharma 2015, cultured	mouse	neurons	embr		Neuronsdiv152	51.346	LFQintensity	RTN2	O70622	0.07106014671269682	-2.6442286237601347		-2.562194294258606
1598789	RTN2	Q6IM75;O70622	Sharma 2015, cultured	mouse	neurons	embr		Neuronsdiv151	51.346	LFQintensity	RTN2	O70622	0.05870311272557027	-2.835262525861155		-2.753228196359626
1598790	RTN2	Q6IM75;O70622	Sharma 2015, cultured	mouse	neurons	embr		Neuronsdiv103	51.346	LFQintensity	RTN2	O70622	0.04760819198905002	-3.0447504319420795		-2.9627161024405506
1598791	RTN2	Q6IM75;O70622	Sharma 2015, cultured	mouse	neurons	embr		Neuronsdiv102	51.346	LFQintensity	RTN2	O70622	0.07435270932821518	-2.598935166548708		-2.5169008370471797
1598792	RTN2	Q6IM75;O70622	Sharma 2015, cultured	mouse	neurons	embr		Neuronsdiv101	51.346	LFQintensity	RTN2	O70622	0.054215550737945414	-2.9147874977042503		-2.8327531682027214
1598793	CLIC1	Q9Z1Q5;Q542F1	Sharma 2015, cultured	mouse	neurons	embr		Neuronsdiv051	27.013	LFQintensity	CLIC1	Q9Z1Q5	0.07648787130236168	-2.5706230957864125		-2.488588766284884
1598794	RTN2	Q6IM75;O70622	Sharma 2015, cultured	mouse	oligodendrocytes	embr		Oligodendrocytesdiv251	51.346	LFQintensity	RTN2	O70622	0.023737280092872886	-3.7407084670099566		-3.658674137508428
1598795	RTN2	Q6IM75;O70622	Sharma 2015, cultured	mouse	neurons	embr		Neuronsdiv053	51.346	LFQintensity	RTN2	O70622	0.047496073471830685	-3.047108235109311		-2.965073905607782
1598796	RTN2	Q6IM75;O70622	Sharma 2015, cultured	mouse	astrocytes	embr		Astrocytes2	51.346	LFQintensity	RTN2	O70622	0.028153926706514225	-3.57006844188606		-3.4880341123845304
1598797	CD99	Q8VCN6	Sharma 2015, cultured	mouse	oligodendrocytes	embr		Oligodendrocytesdiv251	16.782	LFQintensity	CD99	Q8VCN6	0.1494720999687981	-1.9006455258497883		-1.8186111963482592
1598798	CLIC1	Q9Z1Q5;Q542F1	Sharma 2015, cultured	mouse	microglia	embr		adultMicroglia1	27.013	LFQintensity	CLIC1	Q9Z1Q5	1.9643440193731296	0.6751583572067046		0.7571926867082333
1598799	CLIC1	Q9Z1Q5;Q542F1	Sharma 2015, cultured	mouse	microglia	embr		adultMicroglia2	27.013	LFQintensity	CLIC1	Q9Z1Q5	1.5924321828779706	0.4652625222374453		0.5472968517389742
1598800	CLIC1	Q9Z1Q5;Q542F1	Sharma 2015, cultured	mouse	microglia	embr		adultMicroglia3	27.013	LFQintensity	CLIC1	Q9Z1Q5	1.5565528491778868	0.4424736641797638		0.5245079936812926
1598801	CLIC1	Q9Z1Q5;Q542F1	Sharma 2015, cultured	mouse	microglia	embr		youngMicroglia1	27.013	LFQintensity	CLIC1	Q9Z1Q5	3.0085173182246936	1.1014473720933755		1.1834817015949044
1598802	CLIC1	Q9Z1Q5;Q542F1	Sharma 2015, cultured	mouse	microglia	embr		youngMicroglia2	27.013	LFQintensity	CLIC1	Q9Z1Q5	2.1653515313668508	0.7725827184201991		0.8546170479217281
1598803	RTN2	Q6IM75;O70622	Sharma 2015, cultured	mouse	neurons	embr		Neuronsdiv051	51.346	LFQintensity	RTN2	O70622	0.07657793559531469	-2.5694462907876687		-2.4874119612861403
1598804	ZDHHC14	Q8BQQ1-2;Q8BQQ1	Sharma 2015, cultured	mouse	oligodendrocytes	embr		Oligodendrocytesdiv251	41.896	LFQintensity	ZDHHC14	Q8BQQ1	0.0488309761910528	-3.019390409483316		-2.9373560799817864
1598805	CYB561D2	Q9WUE3	Sharma 2015, cultured	mouse	oligodendrocytes	embr		Oligodendrocytesdiv42	24.187	LFQintensity	CYB561D2	Q9WUE3	0.02259977666309531	-3.78981525491665		-3.7077809254151215
1598806	PTPMT1	E9QMC5	Sharma 2015, cultured	mouse	microglia	embr		youngMicroglia1	28.486	LFQintensity	PTPMT1	Q66GT5	0.05162242327630898	-2.9637991412699143		-2.8817648117683854
1598807	PTPMT1	E9QMC5	Sharma 2015, cultured	mouse	microglia	embr		adultMicroglia3	28.486	LFQintensity	PTPMT1	Q66GT5	0.06156661230842074	-2.7876355633622683		-2.7056012338607403
1598808	TSPYL5	Q69ZB3	Sharma 2015, cultured	mouse	neurons	embr		Neuronsdiv153	44.303	LFQintensity	TSPYL5	Q69ZB3	0.0011319265601387493	-6.783834177508216		-6.701799848006687
1598809	PMS2	E9QLM4;E9Q158;P54279;B9EJ22	Sharma 2015, cultured	mouse	microglia	embr		adultMicroglia1	51.18	LFQintensity	PMS2	P54279	0.011368482734683459	-4.476910424743087		-4.394876095241559
1598810	SEC24B	Q80ZX0;F6VJC5;Q3U882	Sharma 2015, cultured	mouse	microglia	embr		adultMicroglia2	135.55	LFQintensity	SEC24B	Q80ZX0	0.13439249115583576	-2.0069907218300616		-1.9249563923285329
1598811	SEC24B	Q80ZX0;F6VJC5;Q3U882	Sharma 2015, cultured	mouse	microglia	embr		adultMicroglia3	135.55	LFQintensity	SEC24B	Q80ZX0	0.12577424541119914	-2.073266682136176		-1.9912323526346465
1598812	SEC24B	Q80ZX0;F6VJC5;Q3U882	Sharma 2015, cultured	mouse	microglia	embr		youngMicroglia1	135.55	LFQintensity	SEC24B	Q80ZX0	0.10123569320920844	-2.2903038846169532		-2.2082695551154243
1598813	SEC24B	Q80ZX0;F6VJC5;Q3U882	Sharma 2015, cultured	mouse	microglia	embr		youngMicroglia2	135.55	LFQintensity	SEC24B	Q80ZX0	0.0965738502708058	-2.337447275540204		-2.2554129460386747
1598814	SEC24B	Q80ZX0;F6VJC5;Q3U882	Sharma 2015, cultured	mouse	microglia	embr		youngMicroglia3	135.55	LFQintensity	SEC24B	Q80ZX0	0.10756816714698474	-2.2296305193839063		-2.147596189882377
1598815	PMS2	E9QLM4;E9Q158;P54279;B9EJ22	Sharma 2015, cultured	mouse	microglia	embr		adultMicroglia2	51.18	LFQintensity	PMS2	P54279	0.008423206868434452	-4.776764660003399		-4.694730330501869
1598816	SEC24B	Q80ZX0;F6VJC5;Q3U882	Sharma 2015, cultured	mouse	astrocytes	embr		Astrocytes1	135.55	LFQintensity	SEC24B	Q80ZX0	0.09292361985523656	-2.3759774151530064		-2.293943085651477
1598817	SEC24B	Q80ZX0;F6VJC5;Q3U882	Sharma 2015, cultured	mouse	astrocytes	embr		Astrocytes3	135.55	LFQintensity	SEC24B	Q80ZX0	0.08393292856022494	-2.4777372686065338		-2.395702939105005
1598818	SEC24B	Q80ZX0;F6VJC5;Q3U882	Sharma 2015, cultured	mouse	neurons	embr		Neuronsdiv051	135.55	LFQintensity	SEC24B	Q80ZX0	0.12074495945082885	-2.114074730999183		-2.032040401497654
1598819	SEC24B	Q80ZX0;F6VJC5;Q3U882	Sharma 2015, cultured	mouse	neurons	embr		Neuronsdiv052	135.55	LFQintensity	SEC24B	Q80ZX0	0.11742228429548995	-2.1419785744773283		-2.0599442449757994
1598820	SEC24B	Q80ZX0;F6VJC5;Q3U882	Sharma 2015, cultured	mouse	neurons	embr		Neuronsdiv053	135.55	LFQintensity	SEC24B	Q80ZX0	0.14565330686739822	-1.926526091629842		-1.8444917621283128
1598821	SEC24B	Q80ZX0;F6VJC5;Q3U882	Sharma 2015, cultured	mouse	microglia	embr		adultMicroglia1	135.55	LFQintensity	SEC24B	Q80ZX0	0.12241724215431965	-2.100320051550921		-2.018285722049392
1598822	TSG101	Q61187;Q3UCW0	Sharma 2015, cultured	mouse	oligodendrocytes	embr		Oligodendrocytesdiv252	44.12300000000001	LFQintensity	TSG101	Q61187	0.3556034384805342	-1.0339391058713243		-0.9519047763697954
1598823	TTLL12	Q3UDE2	Sharma 2015, cultured	mouse	oligodendrocytes	embr		Oligodendrocytesdiv43	74.042	LFQintensity	TTLL12	Q3UDE2	0.2748328322660065	-1.2915922488202118		-1.2095579193186832
1598824	SEC24B	Q80ZX0;F6VJC5;Q3U882	Sharma 2015, cultured	mouse	astrocytes	embr		Astrocytes2	135.55	LFQintensity	SEC24B	Q80ZX0	0.08754900658601536	-2.435556567133437		-2.3535222376319083
1598825	TTLL12	Q3UDE2	Sharma 2015, cultured	mouse	oligodendrocytes	embr		Oligodendrocytesdiv41	74.042	LFQintensity	TTLL12	Q3UDE2	0.2537427202426141	-1.3714344377367262		-1.2894001082351974
1598826	TTLL12	Q3UDE2	Sharma 2015, cultured	mouse	microglia	embr		adultMicroglia1	74.042	LFQintensity	TTLL12	Q3UDE2	0.22243569494392654	-1.5031172306356817		-1.4210829011341526
1598827	TTLL12	Q3UDE2	Sharma 2015, cultured	mouse	microglia	embr		adultMicroglia2	74.042	LFQintensity	TTLL12	Q3UDE2	0.2497118906695712	-1.387447463008126		-1.305413133506597
1598828	TTLL12	Q3UDE2	Sharma 2015, cultured	mouse	microglia	embr		youngMicroglia1	74.042	LFQintensity	TTLL12	Q3UDE2	0.4266144715040723	-0.8518745506321342		-0.7698402211306052
1598829	TTLL12	Q3UDE2	Sharma 2015, cultured	mouse	microglia	embr		youngMicroglia2	74.042	LFQintensity	TTLL12	Q3UDE2	0.3879393251140633	-0.9469063301592692		-0.8648720006577402
1598830	TTLL12	Q3UDE2	Sharma 2015, cultured	mouse	microglia	embr		youngMicroglia3	74.042	LFQintensity	TTLL12	Q3UDE2	0.3508718517965155	-1.0473342167763515		-0.9652998872748229
1598831	TTLL12	Q3UDE2	Sharma 2015, cultured	mouse	astrocytes	embr		Astrocytes1	74.042	LFQintensity	TTLL12	Q3UDE2	0.638277651881344	-0.4489818992689122		-0.3669475697673832
1598832	TTLL12	Q3UDE2	Sharma 2015, cultured	mouse	astrocytes	embr		Astrocytes2	74.042	LFQintensity	TTLL12	Q3UDE2	0.5881185758236438	-0.5308266918500467		-0.4487923623485179
1598833	TTLL12	Q3UDE2	Sharma 2015, cultured	mouse	astrocytes	embr		Astrocytes3	74.042	LFQintensity	TTLL12	Q3UDE2	0.5920696698698795	-0.5241309654315246		-0.4420966359299956
1598834	TTLL12	Q3UDE2	Sharma 2015, cultured	mouse	neurons	embr		Neuronsdiv051	74.042	LFQintensity	TTLL12	Q3UDE2	0.6505509560462907	-0.4299356504367899		-0.34790132093526105
1598835	TTLL12	Q3UDE2	Sharma 2015, cultured	mouse	microglia	embr		adultMicroglia3	74.042	LFQintensity	TTLL12	Q3UDE2	0.2235015491735334	-1.4983369335273304		-1.4163026040258015
1598836	TTLL12	Q3UDE2	Sharma 2015, cultured	mouse	neurons	embr		Neuronsdiv052	74.042	LFQintensity	TTLL12	Q3UDE2	0.5057081646901131	-0.6817955257029961		-0.5997611962014671
1598837	TTLL12	Q3UDE2	Sharma 2015, cultured	mouse	neurons	embr		Neuronsdiv053	74.042	LFQintensity	TTLL12	Q3UDE2	0.577482743534901	-0.5490767183574908		-0.4670423888559618
1598838	TTLL12	Q3UDE2	Sharma 2015, cultured	mouse	neurons	embr		Neuronsdiv102	74.042	LFQintensity	TTLL12	Q3UDE2	0.4065319882210694	-0.9000926612795611		-0.8180583317780323
1598839	TTLL12	Q3UDE2	Sharma 2015, cultured	mouse	neurons	embr		Neuronsdiv103	74.042	LFQintensity	TTLL12	Q3UDE2	0.485623357297499	-0.7223219405223191		-0.6402876110207902
1598840	TTLL12	Q3UDE2	Sharma 2015, cultured	mouse	neurons	embr		Neuronsdiv151	74.042	LFQintensity	TTLL12	Q3UDE2	0.6015485796589075	-0.5082479826409451		-0.4262136531394161
1598841	TTLL12	Q3UDE2	Sharma 2015, cultured	mouse	neurons	embr		Neuronsdiv152	74.042	LFQintensity	TTLL12	Q3UDE2	0.5620561947189456	-0.576153443484067		-0.4941191139825381
1598842	TTLL12	Q3UDE2	Sharma 2015, cultured	mouse	neurons	embr		Neuronsdiv153	74.042	LFQintensity	TTLL12	Q3UDE2	0.5417454703233553	-0.6129589997942456		-0.5309246702927166
1598843	TTLL12	Q3UDE2	Sharma 2015, cultured	mouse	oligodendrocytes	embr		Oligodendrocytesdiv11	74.042	LFQintensity	TTLL12	Q3UDE2	0.4888106735098157	-0.7157800352137792		-0.6337457057122502
1598844	TTLL12	Q3UDE2	Sharma 2015, cultured	mouse	oligodendrocytes	embr		Oligodendrocytesdiv42	74.042	LFQintensity	TTLL12	Q3UDE2	0.4481819615827386	-0.8025559647823373		-0.7205216352808084
1598845	PMS2	E9QLM4;E9Q158;P54279;B9EJ22	Sharma 2015, cultured	mouse	neurons	embr		Neuronsdiv051	51.18	LFQintensity	PMS2	P54279	0.016089574996316785	-4.1295837324773075		-4.047549402975781
1598846	B4GALT7	Q8R087;Q3TAW1;Q8R087-2;D3Z065	Sharma 2015, cultured	mouse	neurons	embr		Neuronsdiv051	37.754	LFQintensity	B4GALT7	Q8R087	0.02091332182558448	-3.867368915146817		-3.785334585645288
1598847	CYB561D2	Q9WUE3	Sharma 2015, cultured	mouse	microglia	embr		youngMicroglia2	24.187	LFQintensity	CYB561D2	Q9WUE3	0.012058650594307834	-4.417972984962615		-4.335938655461087
1598848	B4GALT7	Q8R087;Q3TAW1;Q8R087-2;D3Z065	Sharma 2015, cultured	mouse	neurons	embr		Neuronsdiv052	37.754	LFQintensity	B4GALT7	Q8R087	0.02621701638847637	-3.641346598560055		-3.5593122690585264
1598849	CCPG1	Q640L3;D3Z7R9;Q640L3-2;Q640L3-3	Sharma 2015, cultured	mouse	microglia	embr		youngMicroglia3	86.125	LFQintensity	CCPG1	Q640L3	0.018482898825255167	-3.9909093622318053		-3.9088750327302764
1598850	TMEM192	Q9CXT7-2;Q9CXT7	Sharma 2015, cultured	mouse	oligodendrocytes	embr		Oligodendrocytesdiv43	25.395	LFQintensity	TMEM192	Q9CXT7	0.025331681655094158	-3.675699427314616		-3.5936650978130875
1598851	TMEM192	Q9CXT7-2;Q9CXT7	Sharma 2015, cultured	mouse	oligodendrocytes	embr		Oligodendrocytesdiv42	25.395	LFQintensity	TMEM192	Q9CXT7	0.018715185455390863	-3.97842002822302		-3.8963856987214913
1598852	TMEM192	Q9CXT7-2;Q9CXT7	Sharma 2015, cultured	mouse	oligodendrocytes	embr		Oligodendrocytesdiv253	25.395	LFQintensity	TMEM192	Q9CXT7	0.006149008259748512	-5.091464468744751		-5.0094301392432214
1598853	TMEM192	Q9CXT7-2;Q9CXT7	Sharma 2015, cultured	mouse	neurons	embr		Neuronsdiv153	25.395	LFQintensity	TMEM192	Q9CXT7	0.009308418838312441	-4.676836036884448		-4.594801707382919
1598854	TMEM192	Q9CXT7-2;Q9CXT7	Sharma 2015, cultured	mouse	neurons	embr		Neuronsdiv102	25.395	LFQintensity	TMEM192	Q9CXT7	0.012646019294450596	-4.370412793611422		-4.2883784641098925
1598855	TMEM192	Q9CXT7-2;Q9CXT7	Sharma 2015, cultured	mouse	astrocytes	embr		Astrocytes3	25.395	LFQintensity	TMEM192	Q9CXT7	0.009711976669111824	-4.634395446942198		-4.55236111744067
1598856	CCPG1	Q640L3;D3Z7R9;Q640L3-2;Q640L3-3	Sharma 2015, cultured	mouse	astrocytes	embr		Astrocytes1	86.125	LFQintensity	CCPG1	Q640L3	0.06298756751468128	-2.7648179131017137		-2.6827835836001848
1598857	TMEM192	Q9CXT7-2;Q9CXT7	Sharma 2015, cultured	mouse	microglia	embr		youngMicroglia3	25.395	LFQintensity	TMEM192	Q9CXT7	0.01572471108027225	-4.152521849838048		-4.070487520336519
1598858	TMEM192	Q9CXT7-2;Q9CXT7	Sharma 2015, cultured	mouse	microglia	embr		adultMicroglia3	25.395	LFQintensity	TMEM192	Q9CXT7	0.015593676752812485	-4.160889783255807		-4.078855453754279
1598859	TMEM192	Q9CXT7-2;Q9CXT7	Sharma 2015, cultured	mouse	microglia	embr		adultMicroglia2	25.395	LFQintensity	TMEM192	Q9CXT7	0.028523742364469192	-3.5570184730939625		-3.4749841435924336
1598860	TMEM192	Q9CXT7-2;Q9CXT7	Sharma 2015, cultured	mouse	microglia	embr		adultMicroglia1	25.395	LFQintensity	TMEM192	Q9CXT7	0.02120482050324209	-3.8535267409231904		-3.7714924114216615
1598861	DNAJC18	Q9CZJ9	Sharma 2015, cultured	mouse	neurons	embr		Neuronsdiv101	41.433	LFQintensity	DNAJC18	Q9CZJ9	0.006897545334864214	-4.976589679242863		-4.894555349741333
1598862	VGLL4	Q3TQI9;Q80V24;D3YZY3;D3Z130	Sharma 2015, cultured	mouse	oligodendrocytes	embr		Oligodendrocytesdiv43	30.077	LFQintensity	VGLL4	Q80V24	0.06513626180791589	-2.7312738678253323		-2.6492395383238034
1598863	VGLL4	Q3TQI9;Q80V24;D3YZY3;D3Z130	Sharma 2015, cultured	mouse	oligodendrocytes	embr		Oligodendrocytesdiv253	30.077	LFQintensity	VGLL4	Q80V24	0.03533194584354341	-3.3429677428881703		-3.260933413386641
1598864	VGLL4	Q3TQI9;Q80V24;D3YZY3;D3Z130	Sharma 2015, cultured	mouse	oligodendrocytes	embr		Oligodendrocytesdiv252	30.077	LFQintensity	VGLL4	Q80V24	0.06866110170481114	-2.678572445278656		-2.5965381157771272
1598865	TMEM192	Q9CXT7-2;Q9CXT7	Sharma 2015, cultured	mouse	microglia	embr		youngMicroglia1	25.395	LFQintensity	TMEM192	Q9CXT7	0.032502532276092434	-3.4264372764942936		-3.344402946992765
1598866	VGLL4	Q3TQI9;Q80V24;D3YZY3;D3Z130	Sharma 2015, cultured	mouse	oligodendrocytes	embr		Oligodendrocytesdiv251	30.077	LFQintensity	VGLL4	Q80V24	0.06308587786489538	-2.763258340110835		-2.681224010609306
1598867	VGLL4	Q3TQI9;Q80V24;D3YZY3;D3Z130	Sharma 2015, cultured	mouse	oligodendrocytes	embr		Oligodendrocytesdiv11	30.077	LFQintensity	VGLL4	Q80V24	0.03524180222315431	-3.3455223378156407		-3.263488008314112
1598868	VGLL4	Q3TQI9;Q80V24;D3YZY3;D3Z130	Sharma 2015, cultured	mouse	neurons	embr		Neuronsdiv151	30.077	LFQintensity	VGLL4	Q80V24	0.014341238365722948	-4.244616090096927		-4.162581760595398
1598869	VGLL4	Q3TQI9;Q80V24;D3YZY3;D3Z130	Sharma 2015, cultured	mouse	neurons	embr		Neuronsdiv102	30.077	LFQintensity	VGLL4	Q80V24	0.024948475039072236	-3.690942579331022		-3.608908249829493
1598870	VGLL4	Q3TQI9;Q80V24;D3YZY3;D3Z130	Sharma 2015, cultured	mouse	neurons	embr		Neuronsdiv101	30.077	LFQintensity	VGLL4	Q80V24	0.009814614810433863	-4.623882697012727		-4.5418483675111965
1598871	VGLL4	Q3TQI9;Q80V24;D3YZY3;D3Z130	Sharma 2015, cultured	mouse	neurons	embr		Neuronsdiv053	30.077	LFQintensity	VGLL4	Q80V24	0.02824895930154417	-3.566698660951648		-3.4846643314501184
1598872	VGLL4	Q3TQI9;Q80V24;D3YZY3;D3Z130	Sharma 2015, cultured	mouse	neurons	embr		Neuronsdiv052	30.077	LFQintensity	VGLL4	Q80V24	0.03273119718240701	-3.419426613612569		-3.3373922841110404
1598873	VGLL4	Q3TQI9;Q80V24;D3YZY3;D3Z130	Sharma 2015, cultured	mouse	neurons	embr		Neuronsdiv051	30.077	LFQintensity	VGLL4	Q80V24	0.027303928721112786	-3.600724677946888		-3.5186903484453587
1598874	VGLL4	Q3TQI9;Q80V24;D3YZY3;D3Z130	Sharma 2015, cultured	mouse	oligodendrocytes	embr		Oligodendrocytesdiv42	30.077	LFQintensity	VGLL4	Q80V24	0.05555438971364345	-2.8903927432707737		-2.808358413769245
1598875	VGLL4	Q3TQI9;Q80V24;D3YZY3;D3Z130	Sharma 2015, cultured	mouse	astrocytes	embr		Astrocytes2	30.077	LFQintensity	VGLL4	Q80V24	0.04216204337861336	-3.1662349086888666		-3.0842005791873377
1598876	VGLL4	Q3TQI9;Q80V24;D3YZY3;D3Z130	Sharma 2015, cultured	mouse	neurons	embr		Neuronsdiv103	30.077	LFQintensity	VGLL4	Q80V24	0.02307155792986599	-3.7691546785232015		-3.687120349021672
1598877	PTPMT1	E9QMC5	Sharma 2015, cultured	mouse	oligodendrocytes	embr		Oligodendrocytesdiv43	28.486	LFQintensity	PTPMT1	Q66GT5	0.03083497185898588	-3.4791057831713053		-3.3970714536697764
1598878	CCPG1	Q640L3;D3Z7R9;Q640L3-2;Q640L3-3	Sharma 2015, cultured	mouse	microglia	embr		youngMicroglia2	86.125	LFQintensity	CCPG1	Q640L3	0.0035668115570084576	-5.636083203547182		-5.554048874045652
1598879	CCPG1	Q640L3;D3Z7R9;Q640L3-2;Q640L3-3	Sharma 2015, cultured	mouse	microglia	embr		youngMicroglia1	86.125	LFQintensity	CCPG1	Q640L3	0.013068248026588387	-4.337569805733466		-4.2555354762319375
1598880	CCPG1	Q640L3;D3Z7R9;Q640L3-2;Q640L3-3	Sharma 2015, cultured	mouse	microglia	embr		adultMicroglia3	86.125	LFQintensity	CCPG1	Q640L3	0.005627128038423432	-5.180156084493898		-5.09812175499237
1598881	CCPG1	Q640L3;D3Z7R9;Q640L3-2;Q640L3-3	Sharma 2015, cultured	mouse	microglia	embr		adultMicroglia2	86.125	LFQintensity	CCPG1	Q640L3	0.007619721875983704	-4.877015409164431		-4.794981079662902
1598882	CCPG1	Q640L3;D3Z7R9;Q640L3-2;Q640L3-3	Sharma 2015, cultured	mouse	microglia	embr		adultMicroglia1	86.125	LFQintensity	CCPG1	Q640L3	0.00730989190946773	-4.918526791996295		-4.836492462494767
1598883	PTPMT1	E9QMC5	Sharma 2015, cultured	mouse	microglia	embr		adultMicroglia1	28.486	LFQintensity	PTPMT1	Q66GT5	0.0421202175606813	-3.1672274264713622		-3.085193096969833
1598884	PTPMT1	E9QMC5	Sharma 2015, cultured	mouse	microglia	embr		adultMicroglia2	28.486	LFQintensity	PTPMT1	Q66GT5	0.07491767456416447	-2.591365440807288		-2.5093311113057584
1598885	PTPMT1	E9QMC5	Sharma 2015, cultured	mouse	oligodendrocytes	embr		Oligodendrocytesdiv252	28.486	LFQintensity	PTPMT1	Q66GT5	0.02491157142566252	-3.6924228675684017		-3.6103885380668728
1598886	B4GALT7	Q8R087;Q3TAW1;Q8R087-2;D3Z065	Sharma 2015, cultured	mouse	microglia	embr		youngMicroglia2	37.754	LFQintensity	B4GALT7	Q8R087	0.05367100381666687	-2.9248823894716267		-2.8428480599700983
1598887	CLIC1	Q9Z1Q5;Q542F1	Sharma 2015, cultured	mouse	microglia	embr		youngMicroglia3	27.013	LFQintensity	CLIC1	Q9Z1Q5	2.057057260469921	0.7212764471671542		0.8033107766686829
1598888	CCPG1	Q640L3;D3Z7R9;Q640L3-2;Q640L3-3	Sharma 2015, cultured	mouse	oligodendrocytes	embr		Oligodendrocytesdiv13	86.125	LFQintensity	CCPG1	Q640L3	0.014299937784230244	-4.2475000924788695		-4.165465762977341
1598889	B4GALNT4	Q766D5	Sharma 2015, cultured	mouse	oligodendrocytes	embr		Oligodendrocytesdiv253	117.37	LFQintensity	B4GALNT4	Q766D5	0.005726052905151868	-5.162728832888215		-5.080694503386686
1598890	KCNK10	Q3LS20;E9Q8H0;Q8BUW1	Sharma 2015, cultured	mouse	neurons	embr		Neuronsdiv151	59.757	LFQintensity	KCNK10	Q8BUW1	0.011278102975766162	-4.484892222962633		-4.402857893461103
1598891	MELK	Q61846	Sharma 2015, cultured	mouse	neurons	embr		Neuronsdiv051	72.72800000000002	LFQintensity	MELK	Q61846	0.014579342915402138	-4.228149620947916		-4.1461152914463835
1598892	MELK	Q61846	Sharma 2015, cultured	mouse	microglia	embr		adultMicroglia3	72.72800000000002	LFQintensity	MELK	Q61846	0.014456538102588916	-4.236608502907612		-4.154574173406083
1598893	MELK	Q61846	Sharma 2015, cultured	mouse	microglia	embr		adultMicroglia2	72.72800000000002	LFQintensity	MELK	Q61846	0.0090136824686211	-4.709011581801742		-4.626977252300213
1598894	MELK	Q61846	Sharma 2015, cultured	mouse	microglia	embr		adultMicroglia1	72.72800000000002	LFQintensity	MELK	Q61846	0.008117168351860653	-4.813773910767615		-4.731739581266087
1598895	SF3B2	Q3UJB0	Sharma 2015, cultured	mouse	neurons	embr		Neuronsdiv101	98.197	LFQintensity	SF3B2	Q3UJB0	0.7327763445739892	-0.3109147470193617		-0.2288804175178329
1598896	SF3B2	Q3UJB0	Sharma 2015, cultured	mouse	neurons	embr		Neuronsdiv102	98.197	LFQintensity	SF3B2	Q3UJB0	0.7796437572112622	-0.2489181851515651		-0.16688385565003605
1598897	MELK	Q61846	Sharma 2015, cultured	mouse	neurons	embr		Neuronsdiv052	72.72800000000002	LFQintensity	MELK	Q61846	0.008040012193799302	-4.823324679150708		-4.7412903496491765
1598898	SF3B2	Q3UJB0	Sharma 2015, cultured	mouse	neurons	embr		Neuronsdiv103	98.197	LFQintensity	SF3B2	Q3UJB0	0.6105779826944324	-0.4933492578076818		-0.41131492830615296
1598899	SF3B2	Q3UJB0	Sharma 2015, cultured	mouse	neurons	embr		Neuronsdiv152	98.197	LFQintensity	SF3B2	Q3UJB0	0.3354356628404657	-1.0923251059657235		-1.0102907764641949
1598900	SF3B2	Q3UJB0	Sharma 2015, cultured	mouse	neurons	embr		Neuronsdiv153	98.197	LFQintensity	SF3B2	Q3UJB0	0.3610085994352254	-1.0188534997827663		-0.9368191702812374
1598901	SF3B2	Q3UJB0	Sharma 2015, cultured	mouse	oligodendrocytes	embr		Oligodendrocytesdiv11	98.197	LFQintensity	SF3B2	Q3UJB0	0.8986062949746432	-0.10691027705719017		-0.02487594755566125
1598902	SF3B2	Q3UJB0	Sharma 2015, cultured	mouse	oligodendrocytes	embr		Oligodendrocytesdiv12	98.197	LFQintensity	SF3B2	Q3UJB0	0.8550105936195738	-0.15664141992380282		-0.07460709042227398
1598903	MELK	Q61846	Sharma 2015, cultured	mouse	astrocytes	embr		Astrocytes3	72.72800000000002	LFQintensity	MELK	Q61846	0.005771439908173253	-5.154833678784831		-5.072799349283304
1598904	KCNK10	Q3LS20;E9Q8H0;Q8BUW1	Sharma 2015, cultured	mouse	neurons	embr		Neuronsdiv103	59.757	LFQintensity	KCNK10	Q8BUW1	0.017862495110060612	-4.025052009480667		-3.9430176799791385
1598905	MELK	Q61846	Sharma 2015, cultured	mouse	oligodendrocytes	embr		Oligodendrocytesdiv252	72.72800000000002	LFQintensity	MELK	Q61846	0.02407127900852387	-3.7267358915600814		-3.644701562058552
1598906	SF3B2	Q3UJB0	Sharma 2015, cultured	mouse	neurons	embr		Neuronsdiv151	98.197	LFQintensity	SF3B2	Q3UJB0	0.4045241966539981	-0.9050437255977536		-0.8230093960962246
1598907	FAM89B	Q05DI7;Q7TMI7;Q9QUI1	Sharma 2015, cultured	mouse	oligodendrocytes	embr		Oligodendrocytesdiv252	14.93	LFQintensity	FAM89B	Q9QUI1	0.02041165779542	-3.8916490807935684		-3.80961475129204
1598908	MELK	Q61846	Sharma 2015, cultured	mouse	neurons	embr		Neuronsdiv053	72.72800000000002	LFQintensity	MELK	Q61846	0.01086292756368058	-4.522399427721716		-4.4403650982201865
1598909	KCNK10	Q3LS20;E9Q8H0;Q8BUW1	Sharma 2015, cultured	mouse	neurons	embr		Neuronsdiv101	59.757	LFQintensity	KCNK10	Q8BUW1	0.01770324196682025	-4.034007494207213		-3.951973164705684
1598910	TMEM151B	Q68FE7	Sharma 2015, cultured	mouse	neurons	embr		Neuronsdiv051	61.706	LFQintensity	TMEM151B	Q68FE7	0.09030837158984548	-2.4045251142202138		-2.3224907847186858
1598911	TSG101	Q61187;Q3UCW0	Sharma 2015, cultured	mouse	microglia	embr		adultMicroglia1	44.12300000000001	LFQintensity	TSG101	Q61187	0.14875845242446364	-1.9054314131491603		-1.823397083647632
1598912	TSG101	Q61187;Q3UCW0	Sharma 2015, cultured	mouse	microglia	embr		adultMicroglia2	44.12300000000001	LFQintensity	TSG101	Q61187	0.203670657026737	-1.5912510160679472		-1.5092166865664185
1598913	TSG101	Q61187;Q3UCW0	Sharma 2015, cultured	mouse	microglia	embr		adultMicroglia3	44.12300000000001	LFQintensity	TSG101	Q61187	0.2358223664192388	-1.4446764420300922		-1.3626421125285633
1598914	TSG101	Q61187;Q3UCW0	Sharma 2015, cultured	mouse	microglia	embr		youngMicroglia1	44.12300000000001	LFQintensity	TSG101	Q61187	0.3618277549095164	-1.0165869955594051		-0.9345526660578763
1598915	TMEM151B	Q68FE7	Sharma 2015, cultured	mouse	neurons	embr		Neuronsdiv101	61.706	LFQintensity	TMEM151B	Q68FE7	0.06269692839361912	-2.7694428214807534		-2.6874084919792245
1598916	TSG101	Q61187;Q3UCW0	Sharma 2015, cultured	mouse	microglia	embr		youngMicroglia2	44.12300000000001	LFQintensity	TSG101	Q61187	0.2918609947280341	-1.2314776355114023		-1.1494433060098737
1598917	KCNK10	Q3LS20;E9Q8H0;Q8BUW1	Sharma 2015, cultured	mouse	neurons	embr		Neuronsdiv102	59.757	LFQintensity	KCNK10	Q8BUW1	0.025063375970469308	-3.6863476230859646		-3.604313293584436
1598918	TMEM151B	Q68FE7	Sharma 2015, cultured	mouse	neurons	embr		Neuronsdiv103	61.706	LFQintensity	TMEM151B	Q68FE7	0.07366090779526684	-2.6082830439131817		-2.5262487144116528
1598919	TSG101	Q61187;Q3UCW0	Sharma 2015, cultured	mouse	astrocytes	embr		Astrocytes3	44.12300000000001	LFQintensity	TSG101	Q61187	0.432123577378168	-0.8390436728992694		-0.7570093433977405
1598920	TSG101	Q61187;Q3UCW0	Sharma 2015, cultured	mouse	neurons	embr		Neuronsdiv051	44.12300000000001	LFQintensity	TSG101	Q61187	0.3408305224631177	-1.0763699268192746		-0.9943355973177456
1598921	TSG101	Q61187;Q3UCW0	Sharma 2015, cultured	mouse	neurons	embr		Neuronsdiv052	44.12300000000001	LFQintensity	TSG101	Q61187	0.3673052822384205	-1.0015619449955075		-0.9195276154939788
1598922	TSG101	Q61187;Q3UCW0	Sharma 2015, cultured	mouse	neurons	embr		Neuronsdiv053	44.12300000000001	LFQintensity	TSG101	Q61187	0.3333989763168351	-1.0984153791055649		-1.016381049604036
1598923	TSG101	Q61187;Q3UCW0	Sharma 2015, cultured	mouse	neurons	embr		Neuronsdiv101	44.12300000000001	LFQintensity	TSG101	Q61187	0.32603003741709435	-1.1207657625437548		-1.038731433042226
1598924	TSG101	Q61187;Q3UCW0	Sharma 2015, cultured	mouse	microglia	embr		youngMicroglia3	44.12300000000001	LFQintensity	TSG101	Q61187	0.3834587785922679	-0.9585231513254944		-0.8764888218239655
1598925	TMEM151B	Q68FE7	Sharma 2015, cultured	mouse	neurons	embr		Neuronsdiv102	61.706	LFQintensity	TMEM151B	Q68FE7	0.0713213470565971	-2.6405595986642028		-2.558525269162674
1598926	TSG101	Q61187;Q3UCW0	Sharma 2015, cultured	mouse	astrocytes	embr		Astrocytes1	44.12300000000001	LFQintensity	TSG101	Q61187	0.44533114138037627	-0.8089371356158224		-0.7269028061142935
1598927	FAM89B	Q05DI7;Q7TMI7;Q9QUI1	Sharma 2015, cultured	mouse	oligodendrocytes	embr		Oligodendrocytesdiv251	14.93	LFQintensity	FAM89B	Q9QUI1	0.01073903188819938	-4.533870334727901		-4.451836005226372
1598928	FAM89B	Q05DI7;Q7TMI7;Q9QUI1	Sharma 2015, cultured	mouse	neurons	embr		Neuronsdiv153	14.93	LFQintensity	FAM89B	Q9QUI1	0.0227901247127321	-3.7814279634827326		-3.6993936339812032
1598929	VPS53	Q8CCB4;E9PXG9;Q8CCB4-2	Sharma 2015, cultured	mouse	oligodendrocytes	embr		Oligodendrocytesdiv42	94.422	LFQintensity	VPS53	Q8CCB4	0.009788755704273035	-4.62652092916166		-4.5444865996601305
1598930	PCNP	Q6P8I4;Q3UCC5;F8WI88;D3YWA4;Q3TM89	Sharma 2015, cultured	mouse	oligodendrocytes	embr		Oligodendrocytesdiv12	18.963	LFQintensity	PCNP	Q6P8I4	0.2548145520370679	-1.3672192453094876		-1.285184915807959
1598931	PCNP	Q6P8I4;Q3UCC5;F8WI88;D3YWA4;Q3TM89	Sharma 2015, cultured	mouse	oligodendrocytes	embr		Oligodendrocytesdiv13	18.963	LFQintensity	PCNP	Q6P8I4	0.19867593558117114	-1.6160802460633144		-1.5340459165617857
1598932	FSTL5	Q8BFR2	Sharma 2015, cultured	mouse	neurons	embr		Neuronsdiv103	95.815	LFQintensity	FSTL5	Q8BFR2	0.02304457956462313	-3.7703246970800985		-3.6882903675785705
1598933	FSTL5	Q8BFR2	Sharma 2015, cultured	mouse	neurons	embr		Neuronsdiv151	95.815	LFQintensity	FSTL5	Q8BFR2	0.013312104223506862	-4.319081565644055		-4.237047236142526
1598934	FSTL5	Q8BFR2	Sharma 2015, cultured	mouse	neurons	embr		Neuronsdiv152	95.815	LFQintensity	FSTL5	Q8BFR2	0.011869868606609657	-4.433752139789168		-4.351717810287639
1598935	FSTL5	Q8BFR2	Sharma 2015, cultured	mouse	neurons	embr		Neuronsdiv153	95.815	LFQintensity	FSTL5	Q8BFR2	0.010832386543913363	-4.525214878080262		-4.4431805485787335
1598936	VPS53	Q8CCB4;E9PXG9;Q8CCB4-2	Sharma 2015, cultured	mouse	neurons	embr		Neuronsdiv101	94.422	LFQintensity	VPS53	Q8CCB4	0.035023902090091416	-3.3517245337145765		-3.269690204213047
1598937	PCNP	Q6P8I4;Q3UCC5;F8WI88;D3YWA4;Q3TM89	Sharma 2015, cultured	mouse	oligodendrocytes	embr		Oligodendrocytesdiv11	18.963	LFQintensity	PCNP	Q6P8I4	0.22071887776858373	-1.5108654334980305		-1.4288311039965016
1598938	VPS53	Q8CCB4;E9PXG9;Q8CCB4-2	Sharma 2015, cultured	mouse	neurons	embr		Neuronsdiv102	94.422	LFQintensity	VPS53	Q8CCB4	0.033167200867587725	-3.406193817054975		-3.3241594875534464
1598939	VPS53	Q8CCB4;E9PXG9;Q8CCB4-2	Sharma 2015, cultured	mouse	neurons	embr		Neuronsdiv151	94.422	LFQintensity	VPS53	Q8CCB4	0.03292466841425695	-3.4135331023448274		-3.3314987728432985
1598940	VPS53	Q8CCB4;E9PXG9;Q8CCB4-2	Sharma 2015, cultured	mouse	neurons	embr		Neuronsdiv152	94.422	LFQintensity	VPS53	Q8CCB4	0.0522038173422656	-2.9525996576051745		-2.8705653281036456
1598941	VPS53	Q8CCB4;E9PXG9;Q8CCB4-2	Sharma 2015, cultured	mouse	neurons	embr		Neuronsdiv153	94.422	LFQintensity	VPS53	Q8CCB4	0.04600790728428066	-3.0789419997813594		-2.9969076702798305
1598942	VPS53	Q8CCB4;E9PXG9;Q8CCB4-2	Sharma 2015, cultured	mouse	oligodendrocytes	embr		Oligodendrocytesdiv11	94.422	LFQintensity	VPS53	Q8CCB4	0.013496558519984964	-4.3053205504820715		-4.223286220980541
1598943	VPS53	Q8CCB4;E9PXG9;Q8CCB4-2	Sharma 2015, cultured	mouse	oligodendrocytes	embr		Oligodendrocytesdiv12	94.422	LFQintensity	VPS53	Q8CCB4	0.0021700601277111924	-6.1330004031909775		-6.050966073689447
1598944	VPS53	Q8CCB4;E9PXG9;Q8CCB4-2	Sharma 2015, cultured	mouse	oligodendrocytes	embr		Oligodendrocytesdiv13	94.422	LFQintensity	VPS53	Q8CCB4	0.015289307548626278	-4.1806015479263205		-4.098567218424792
1598945	SCRN3	Q3TMH2	Sharma 2015, cultured	mouse	oligodendrocytes	embr		Oligodendrocytesdiv251	47.661	LFQintensity	SCRN3	Q3TMH2	0.008314687008386475	-4.789731808851312		-4.707697479349783
1598946	VPS53	Q8CCB4;E9PXG9;Q8CCB4-2	Sharma 2015, cultured	mouse	neurons	embr		Neuronsdiv103	94.422	LFQintensity	VPS53	Q8CCB4	0.041197820445848035	-3.1893699258258112		-3.107335596324282
1598947	PCNP	Q6P8I4;Q3UCC5;F8WI88;D3YWA4;Q3TM89	Sharma 2015, cultured	mouse	neurons	embr		Neuronsdiv153	18.963	LFQintensity	PCNP	Q6P8I4	0.039373330122007416	-3.234666592335464		-3.152632262833935
1598948	VPS53	Q8CCB4;E9PXG9;Q8CCB4-2	Sharma 2015, cultured	mouse	oligodendrocytes	embr		Oligodendrocytesdiv251	94.422	LFQintensity	VPS53	Q8CCB4	0.013448108033451207	-4.308916849486674		-4.2268825199851445
1598949	VPS53	Q8CCB4;E9PXG9;Q8CCB4-2	Sharma 2015, cultured	mouse	oligodendrocytes	embr		Oligodendrocytesdiv252	94.422	LFQintensity	VPS53	Q8CCB4	0.015971660680182204	-4.136939334673611		-4.054905005172083
1598950	VPS53	Q8CCB4;E9PXG9;Q8CCB4-2	Sharma 2015, cultured	mouse	oligodendrocytes	embr		Oligodendrocytesdiv43	94.422	LFQintensity	VPS53	Q8CCB4	0.020440948730038662	-3.8902150993598665		-3.808180769858337
1598951	RALGDS	Q03385;A2AK33;Q3TWC1	Sharma 2015, cultured	mouse	oligodendrocytes	embr		Oligodendrocytesdiv252	94.201	LFQintensity	RALGDS	Q03385	0.008161754754091087	-4.8082960897311215		-4.72626176022959
1598952	RALGDS	Q03385;A2AK33;Q3TWC1	Sharma 2015, cultured	mouse	neurons	embr		Neuronsdiv152	94.201	LFQintensity	RALGDS	Q03385	0.02484824370978564	-3.694968204599692		-3.6129338750981614
1598953	RALGDS	Q03385;A2AK33;Q3TWC1	Sharma 2015, cultured	mouse	neurons	embr		Neuronsdiv151	94.201	LFQintensity	RALGDS	Q03385	0.023401997079748	-3.754933914971807		-3.672899585470278
1598954	RALGDS	Q03385;A2AK33;Q3TWC1	Sharma 2015, cultured	mouse	neurons	embr		Neuronsdiv103	94.201	LFQintensity	RALGDS	Q03385	0.033101626458537065	-3.4081728600861854		-3.326138530584656
1598955	RALGDS	Q03385;A2AK33;Q3TWC1	Sharma 2015, cultured	mouse	neurons	embr		Neuronsdiv102	94.201	LFQintensity	RALGDS	Q03385	0.030225484515980974	-3.499069852304357		-3.417035522802826
1598956	VPS53	Q8CCB4;E9PXG9;Q8CCB4-2	Sharma 2015, cultured	mouse	oligodendrocytes	embr		Oligodendrocytesdiv253	94.422	LFQintensity	VPS53	Q8CCB4	0.02071099933691485	-3.877090350904209		-3.7950560214026803
1598957	RALGDS	Q03385;A2AK33;Q3TWC1	Sharma 2015, cultured	mouse	neurons	embr		Neuronsdiv101	94.201	LFQintensity	RALGDS	Q03385	0.0290549351938049	-3.538566923923743		-3.4565325944222147
1598958	RALGDS	Q03385;A2AK33;Q3TWC1	Sharma 2015, cultured	mouse	neurons	embr		Neuronsdiv052	94.201	LFQintensity	RALGDS	Q03385	0.021532600378764685	-3.838187195578864		-3.7561528660773353
1598959	RALGDS	Q03385;A2AK33;Q3TWC1	Sharma 2015, cultured	mouse	neurons	embr		Neuronsdiv051	94.201	LFQintensity	RALGDS	Q03385	0.02563416412574649	-3.66382928103656		-3.581794951535031
1598960	VPS53	Q8CCB4;E9PXG9;Q8CCB4-2	Sharma 2015, cultured	mouse	oligodendrocytes	embr		Oligodendrocytesdiv41	94.422	LFQintensity	VPS53	Q8CCB4	0.012329785027642523	-4.395737396861157		-4.313703067359628
1598961	PCNP	Q6P8I4;Q3UCC5;F8WI88;D3YWA4;Q3TM89	Sharma 2015, cultured	mouse	oligodendrocytes	embr		Oligodendrocytesdiv252	18.963	LFQintensity	PCNP	Q6P8I4	0.2363434196511301	-1.4424693636742445		-1.3604350341727152
1598962	PCNP	Q6P8I4;Q3UCC5;F8WI88;D3YWA4;Q3TM89	Sharma 2015, cultured	mouse	oligodendrocytes	embr		Oligodendrocytesdiv253	18.963	LFQintensity	PCNP	Q6P8I4	0.1905901779311031	-1.6576298214555445		-1.5755954919540154
1598963	PCNP	Q6P8I4;Q3UCC5;F8WI88;D3YWA4;Q3TM89	Sharma 2015, cultured	mouse	oligodendrocytes	embr		Oligodendrocytesdiv41	18.963	LFQintensity	PCNP	Q6P8I4	0.2967120391351573	-1.2149931757133046		-1.1329588462117757
1598964	CCDC14	Q8K2J4	Sharma 2015, cultured	mouse	oligodendrocytes	embr		Oligodendrocytesdiv43	102.63	LFQintensity	CCDC14	Q8K2J4	0.022792379877869067	-3.7813290147672527		-3.6992946852657234
1598965	RALGDS	Q03385;A2AK33;Q3TWC1	Sharma 2015, cultured	mouse	neurons	embr		Neuronsdiv053	94.201	LFQintensity	RALGDS	Q03385	0.029874988825444107	-3.5107336427742437		-3.428699313272716
1598966	PCNP	Q6P8I4;Q3UCC5;F8WI88;D3YWA4;Q3TM89	Sharma 2015, cultured	mouse	oligodendrocytes	embr		Oligodendrocytesdiv251	18.963	LFQintensity	PCNP	Q6P8I4	0.2368157512345576	-1.4404728611466189		-1.3584385316450898
1598967	TMEM151B	Q68FE7	Sharma 2015, cultured	mouse	neurons	embr		Neuronsdiv052	61.706	LFQintensity	TMEM151B	Q68FE7	0.05586695344472199	-2.8847822463566923		-2.8027479168551634
1598968	TMEM151B	Q68FE7	Sharma 2015, cultured	mouse	neurons	embr		Neuronsdiv053	61.706	LFQintensity	TMEM151B	Q68FE7	0.05756306858247547	-2.854874087361098		-2.7728397578595687
1598969	MELK	Q61846	Sharma 2015, cultured	mouse	oligodendrocytes	embr		Oligodendrocytesdiv251	72.72800000000002	LFQintensity	MELK	Q61846	0.02082282704017408	-3.8717054401825934		-3.789671110681064
1598970	MELK	Q61846	Sharma 2015, cultured	mouse	oligodendrocytes	embr		Oligodendrocytesdiv253	72.72800000000002	LFQintensity	MELK	Q61846	0.025962192431203547	-3.6511139365056953		-3.5690796070041664
1598971	TRAK2	G3UYW9;Q6P9N8	Sharma 2015, cultured	mouse	oligodendrocytes	embr		Oligodendrocytesdiv41	75.7	LFQintensity	TRAK2	Q6P9N8	0.006786304800592224	-4.992848697537989		-4.9108143680364575
1598972	TRAK2	G3UYW9;Q6P9N8	Sharma 2015, cultured	mouse	oligodendrocytes	embr		Oligodendrocytesdiv13	75.7	LFQintensity	TRAK2	Q6P9N8	0.006694597376582635	-5.006454439573776		-4.924420110072248
1598973	TRAK2	G3UYW9;Q6P9N8	Sharma 2015, cultured	mouse	oligodendrocytes	embr		Oligodendrocytesdiv12	75.7	LFQintensity	TRAK2	Q6P9N8	0.009424271045144612	-4.66446689132939		-4.582432561827861
1598974	TRAK2	G3UYW9;Q6P9N8	Sharma 2015, cultured	mouse	oligodendrocytes	embr		Oligodendrocytesdiv11	75.7	LFQintensity	TRAK2	Q6P9N8	0.007090248077364572	-4.949034949294999		-4.867000619793472
1598975	TRAK2	G3UYW9;Q6P9N8	Sharma 2015, cultured	mouse	astrocytes	embr		Astrocytes1	75.7	LFQintensity	TRAK2	Q6P9N8	0.00570805029983296	-5.1658777672422245		-5.083843437740697
1598976	TRAK2	G3UYW9;Q6P9N8	Sharma 2015, cultured	mouse	microglia	embr		youngMicroglia2	75.7	LFQintensity	TRAK2	Q6P9N8	0.004910949188485432	-5.316288038448636		-5.234253708947106
1598977	TTC30A1	Q99J38	Sharma 2015, cultured	mouse	neurons	embr		Neuronsdiv101	76.237	LFQintensity	TTC30A1	Q99J38	0.003671870070869257	-5.607054190600115		-5.525019861098587
1598978	TRAK2	G3UYW9;Q6P9N8	Sharma 2015, cultured	mouse	oligodendrocytes	embr		Oligodendrocytesdiv42	75.7	LFQintensity	TRAK2	Q6P9N8	0.009434817950968032	-4.663348395422706		-4.581314065921177
1598979	RASGEF1B	Q8JZL7-2;Q8JZL7;E9Q813	Sharma 2015, cultured	mouse	oligodendrocytes	embr		Oligodendrocytesdiv251	55.145	LFQintensity	RASGEF1B	Q8JZL7	0.006169120565265042	-5.088198985216475		-5.0061646557149455
1598980	ZBTB1	Q91VL9;Q5YB37;Q8K321	Sharma 2015, cultured	mouse	oligodendrocytes	embr		Oligodendrocytesdiv252	81.95100000000002	LFQintensity	ZBTB1	Q91VL9	0.01881526565198102	-3.973086735877175		-3.891052406375647
1598981	ZBTB1	Q91VL9;Q5YB37;Q8K321	Sharma 2015, cultured	mouse	oligodendrocytes	embr		Oligodendrocytesdiv251	81.95100000000002	LFQintensity	ZBTB1	Q91VL9	0.020376155711329343	-3.8933898994354097		-3.811355569933881
1598982	ZBTB1	Q91VL9;Q5YB37;Q8K321	Sharma 2015, cultured	mouse	microglia	embr		adultMicroglia3	81.95100000000002	LFQintensity	ZBTB1	Q91VL9	0.01860745183568232	-3.9841931421692793		-3.9021588126677504
1598983	ZBTB1	Q91VL9;Q5YB37;Q8K321	Sharma 2015, cultured	mouse	microglia	embr		adultMicroglia2	81.95100000000002	LFQintensity	ZBTB1	Q91VL9	0.015631501312138786	-4.158467085921724		-4.0764327564201945
1598984	KIF26B	E9PX64;Q7TNC6	Sharma 2015, cultured	mouse	oligodendrocytes	embr		Oligodendrocytesdiv253	179.26	LFQintensity	KIF26B	Q7TNC6	0.0032704189200514944	-5.722837192170884		-5.640802862669356
1598985	TSG101	Q61187;Q3UCW0	Sharma 2015, cultured	mouse	neurons	embr		Neuronsdiv152	44.12300000000001	LFQintensity	TSG101	Q61187	0.21101098396030787	-1.555845090177049		-1.4738107606755202
1598986	TSG101	Q61187;Q3UCW0	Sharma 2015, cultured	mouse	neurons	embr		Neuronsdiv151	44.12300000000001	LFQintensity	TSG101	Q61187	0.30248310165586434	-1.1957298653662602		-1.1136955358647314
1598987	ZBTB1	Q91VL9;Q5YB37;Q8K321	Sharma 2015, cultured	mouse	oligodendrocytes	embr		Oligodendrocytesdiv253	81.95100000000002	LFQintensity	ZBTB1	Q91VL9	0.01650305755132541	-4.10420960910173		-4.0221752796002015
1598988	TRAK2	G3UYW9;Q6P9N8	Sharma 2015, cultured	mouse	oligodendrocytes	embr		Oligodendrocytesdiv43	75.7	LFQintensity	TRAK2	Q6P9N8	0.006884769246650148	-4.9784436627371536		-4.896409333235622
1598989	MMP15	O54732	Sharma 2015, cultured	mouse	neurons	embr		Neuronsdiv052	74.665	LFQintensity	MMP15	O54732	0.0019865072346558245	-6.221377340805442		-6.139343011303913
1598990	FAM89B	Q05DI7;Q7TMI7;Q9QUI1	Sharma 2015, cultured	mouse	microglia	embr		adultMicroglia3	14.93	LFQintensity	FAM89B	Q9QUI1	0.00774370476571522	-4.8608750539965895		-4.778840724495062
1598991	PRKAG2	Q91WG5-2;Q3TMN8;Q91WG5;Q8BIQ9;D3YUS1;D3YYW4	Sharma 2015, cultured	mouse	astrocytes	embr		Astrocytes1	37.312	LFQintensity	PRKAG2	Q91WG5	0.005091753195175388	-5.2801330685945205		-5.198098739092991
1598992	PRKAG2	Q91WG5-2;Q3TMN8;Q91WG5;Q8BIQ9;D3YUS1;D3YYW4	Sharma 2015, cultured	mouse	neurons	embr		Neuronsdiv051	37.312	LFQintensity	PRKAG2	Q91WG5	0.037398255911836834	-3.286131209022366		-3.2040968795208378
1598993	PRKAG2	Q91WG5-2;Q3TMN8;Q91WG5;Q8BIQ9;D3YUS1;D3YYW4	Sharma 2015, cultured	mouse	neurons	embr		Neuronsdiv052	37.312	LFQintensity	PRKAG2	Q91WG5	0.03634208301255959	-3.3147788975533903		-3.2327445680518614
1598994	PRKAG2	Q91WG5-2;Q3TMN8;Q91WG5;Q8BIQ9;D3YUS1;D3YYW4	Sharma 2015, cultured	mouse	neurons	embr		Neuronsdiv053	37.312	LFQintensity	PRKAG2	Q91WG5	0.02524457844785944	-3.67914386125158		-3.597109531750051
1598995	PRKAG2	Q91WG5-2;Q3TMN8;Q91WG5;Q8BIQ9;D3YUS1;D3YYW4	Sharma 2015, cultured	mouse	neurons	embr		Neuronsdiv101	37.312	LFQintensity	PRKAG2	Q91WG5	0.024634629881485987	-3.7036021071913816		-3.6215677776898527
1598996	FAM89B	Q05DI7;Q7TMI7;Q9QUI1	Sharma 2015, cultured	mouse	neurons	embr		Neuronsdiv053	14.93	LFQintensity	FAM89B	Q9QUI1	0.02916458757713831	-3.5348000598969804		-3.4527657303954515
1598997	PRKAG2	Q91WG5-2;Q3TMN8;Q91WG5;Q8BIQ9;D3YUS1;D3YYW4	Sharma 2015, cultured	mouse	neurons	embr		Neuronsdiv102	37.312	LFQintensity	PRKAG2	Q91WG5	0.026778196752737727	-3.620167276582306		-3.5381329470807765
1598998	PRKAG2	Q91WG5-2;Q3TMN8;Q91WG5;Q8BIQ9;D3YUS1;D3YYW4	Sharma 2015, cultured	mouse	neurons	embr		Neuronsdiv151	37.312	LFQintensity	PRKAG2	Q91WG5	0.03594819389020649	-3.325676435570688		-3.2436421060691587
1598999	PRKAG2	Q91WG5-2;Q3TMN8;Q91WG5;Q8BIQ9;D3YUS1;D3YYW4	Sharma 2015, cultured	mouse	neurons	embr		Neuronsdiv152	37.312	LFQintensity	PRKAG2	Q91WG5	0.027050575330540696	-3.6100470047646054		-3.5280126752630765
1599000	KIF26B	E9PX64;Q7TNC6	Sharma 2015, cultured	mouse	neurons	embr		Neuronsdiv153	179.26	LFQintensity	KIF26B	Q7TNC6	0.0044610841432464006	-5.412363461044293		-5.3303291315427614
1599001	PRKAG2	Q91WG5-2;Q3TMN8;Q91WG5;Q8BIQ9;D3YUS1;D3YYW4	Sharma 2015, cultured	mouse	neurons	embr		Neuronsdiv153	37.312	LFQintensity	PRKAG2	Q91WG5	0.050745894913324506	-2.9809245527392827		-2.8988902232377542
1599002	PRKAG2	Q91WG5-2;Q3TMN8;Q91WG5;Q8BIQ9;D3YUS1;D3YYW4	Sharma 2015, cultured	mouse	oligodendrocytes	embr		Oligodendrocytesdiv253	37.312	LFQintensity	PRKAG2	Q91WG5	0.00820980332595807	-4.802426311230064		-4.720391981728534
1599003	OLFML2B	Q3V1G4	Sharma 2015, cultured	mouse	oligodendrocytes	embr		Oligodendrocytesdiv13	83.50200000000002	LFQintensity	OLFML2B	Q3V1G4	0.006299528688344749	-5.06728045975701		-4.985246130255482
1599004	OLFML2B	Q3V1G4	Sharma 2015, cultured	mouse	oligodendrocytes	embr		Oligodendrocytesdiv11	83.50200000000002	LFQintensity	OLFML2B	Q3V1G4	0.00986520239184797	-4.618741623565152		-4.536707294063623
1599005	PRKAG2	Q91WG5-2;Q3TMN8;Q91WG5;Q8BIQ9;D3YUS1;D3YYW4	Sharma 2015, cultured	mouse	neurons	embr		Neuronsdiv103	37.312	LFQintensity	PRKAG2	Q91WG5	0.028319590366027964	-3.5642014747376436		-3.4821671452361147
1599006	FAM89B	Q05DI7;Q7TMI7;Q9QUI1	Sharma 2015, cultured	mouse	neurons	embr		Neuronsdiv052	14.93	LFQintensity	FAM89B	Q9QUI1	0.024806542400347725	-3.6966478541363736		-3.6146135246348448
1599007	FAM89B	Q05DI7;Q7TMI7;Q9QUI1	Sharma 2015, cultured	mouse	neurons	embr		Neuronsdiv051	14.93	LFQintensity	FAM89B	Q9QUI1	0.02631034834494946	-3.6377929439967		-3.555758614495171
1599008	TSG101	Q61187;Q3UCW0	Sharma 2015, cultured	mouse	neurons	embr		Neuronsdiv103	44.12300000000001	LFQintensity	TSG101	Q61187	0.2561998269899812	-1.3617975648125444		-1.2797632353110155
1599009	PCNP	Q6P8I4;Q3UCC5;F8WI88;D3YWA4;Q3TM89	Sharma 2015, cultured	mouse	neurons	embr		Neuronsdiv152	18.963	LFQintensity	PCNP	Q6P8I4	0.014797173687148866	-4.213319083533139		-4.1312847540316096
1599010	TSG101	Q61187;Q3UCW0	Sharma 2015, cultured	mouse	neurons	embr		Neuronsdiv102	44.12300000000001	LFQintensity	TSG101	Q61187	0.33220866371247443	-1.1019920023342418		-1.0199576728327129
1599011	ZDHHC6	Q9CPV7;Q9CPV7-2;Q9CPV7-3;Q9CPV7-4	Sharma 2015, cultured	mouse	microglia	embr		adultMicroglia1	47.527	LFQintensity	ZDHHC6	Q9CPV7	0.08280255374977506	-2.491296375677952		-2.409262046176424
1599012	TSG101	Q61187;Q3UCW0	Sharma 2015, cultured	mouse	oligodendrocytes	embr		Oligodendrocytesdiv251	44.12300000000001	LFQintensity	TSG101	Q61187	0.4468716921606574	-0.8054837677192305		-0.7234494382177017
1599013	TSG101	Q61187;Q3UCW0	Sharma 2015, cultured	mouse	oligodendrocytes	embr		Oligodendrocytesdiv12	44.12300000000001	LFQintensity	TSG101	Q61187	0.6645109499915356	-0.40870392242204		-0.32666959292051123
1599014	SF3B2	Q3UJB0	Sharma 2015, cultured	mouse	oligodendrocytes	embr		Oligodendrocytesdiv41	98.197	LFQintensity	SF3B2	Q3UJB0	0.4764991644725057	-0.7412893093574014		-0.6592549798558727
1599015	SF3B2	Q3UJB0	Sharma 2015, cultured	mouse	oligodendrocytes	embr		Oligodendrocytesdiv42	98.197	LFQintensity	SF3B2	Q3UJB0	0.7990326450403893	-0.22435347667830025		-0.1423191471767713
1599016	SF3B2	Q3UJB0	Sharma 2015, cultured	mouse	oligodendrocytes	embr		Oligodendrocytesdiv43	98.197	LFQintensity	SF3B2	Q3UJB0	0.6824319666429477	-0.3820924394660959		-0.3000581099645672
1599017	ZDHHC6	Q9CPV7;Q9CPV7-2;Q9CPV7-3;Q9CPV7-4	Sharma 2015, cultured	mouse	oligodendrocytes	embr		Oligodendrocytesdiv253	47.527	LFQintensity	ZDHHC6	Q9CPV7	0.17395098738894227	-1.7489817011200874		-1.6669473716185583
1599018	ZDHHC6	Q9CPV7;Q9CPV7-2;Q9CPV7-3;Q9CPV7-4	Sharma 2015, cultured	mouse	oligodendrocytes	embr		Oligodendrocytesdiv252	47.527	LFQintensity	ZDHHC6	Q9CPV7	0.20193530489651812	-1.5998079056687289		-1.5177735761672004
1599019	SF3B2	Q3UJB0	Sharma 2015, cultured	mouse	microglia	embr		youngMicroglia2	98.197	LFQintensity	SF3B2	Q3UJB0	0.6381674018383945	-0.4491546447277197		-0.3671203152261908
1599020	ZDHHC6	Q9CPV7;Q9CPV7-2;Q9CPV7-3;Q9CPV7-4	Sharma 2015, cultured	mouse	oligodendrocytes	embr		Oligodendrocytesdiv251	47.527	LFQintensity	ZDHHC6	Q9CPV7	0.12699783510580612	-2.063585239079813		-1.9815509095782844
1599021	ZDHHC6	Q9CPV7;Q9CPV7-2;Q9CPV7-3;Q9CPV7-4	Sharma 2015, cultured	mouse	neurons	embr		Neuronsdiv152	47.527	LFQintensity	ZDHHC6	Q9CPV7	0.11274224101792107	-2.1826511187728435		-2.1006167892713146
1599022	ZDHHC6	Q9CPV7;Q9CPV7-2;Q9CPV7-3;Q9CPV7-4	Sharma 2015, cultured	mouse	neurons	embr		Neuronsdiv151	47.527	LFQintensity	ZDHHC6	Q9CPV7	0.13848738793825666	-1.9769760193187644		-1.8949416898172355
1599023	ZDHHC6	Q9CPV7;Q9CPV7-2;Q9CPV7-3;Q9CPV7-4	Sharma 2015, cultured	mouse	neurons	embr		Neuronsdiv103	47.527	LFQintensity	ZDHHC6	Q9CPV7	0.12868218582905874	-2.0504095902070985		-1.9683752607055696
1599024	ZDHHC6	Q9CPV7;Q9CPV7-2;Q9CPV7-3;Q9CPV7-4	Sharma 2015, cultured	mouse	neurons	embr		Neuronsdiv102	47.527	LFQintensity	ZDHHC6	Q9CPV7	0.09640078658393736	-2.339240917814514		-2.257206588312985
1599025	ZDHHC6	Q9CPV7;Q9CPV7-2;Q9CPV7-3;Q9CPV7-4	Sharma 2015, cultured	mouse	neurons	embr		Neuronsdiv101	47.527	LFQintensity	ZDHHC6	Q9CPV7	0.0751362656940844	-2.5884519380472857		-2.506417608545757
1599026	SF3B2	Q3UJB0	Sharma 2015, cultured	mouse	neurons	embr		Neuronsdiv053	98.197	LFQintensity	SF3B2	Q3UJB0	1.058231564683928	0.056599179699169375		0.13863350920069806
1599027	FAM89B	Q05DI7;Q7TMI7;Q9QUI1	Sharma 2015, cultured	mouse	oligodendrocytes	embr		Oligodendrocytesdiv253	14.93	LFQintensity	FAM89B	Q9QUI1	0.016290633122054702	-4.117164991435607		-4.035130661934079
1599028	ZDHHC6	Q9CPV7;Q9CPV7-2;Q9CPV7-3;Q9CPV7-4	Sharma 2015, cultured	mouse	neurons	embr		Neuronsdiv153	47.527	LFQintensity	ZDHHC6	Q9CPV7	0.1542682454950517	-1.869062337972649		-1.78702800847112
1599029	TTLL12	Q3UDE2	Sharma 2015, cultured	mouse	neurons	embr		Neuronsdiv101	74.042	LFQintensity	TTLL12	Q3UDE2	0.5807654305422075	-0.5434083376592703		-0.4613740081577413
1599030	TTLL12	Q3UDE2	Sharma 2015, cultured	mouse	oligodendrocytes	embr		Oligodendrocytesdiv253	74.042	LFQintensity	TTLL12	Q3UDE2	0.3450029928487312	-1.0642021870645455		-0.9821678575630168
1599031	ZDHHC6	Q9CPV7;Q9CPV7-2;Q9CPV7-3;Q9CPV7-4	Sharma 2015, cultured	mouse	neurons	embr		Neuronsdiv053	47.527	LFQintensity	ZDHHC6	Q9CPV7	0.06564781572983146	-2.7234509502288566		-2.6414166207273286
1599032		P0C8K7	Sharma 2015, cultured	mouse	microglia	embr		youngMicroglia3	8.764	LFQintensity	SMIM1	P0C8K7	0.026036746719588128	-3.6482464034102566		-3.5662120739087277
1599033	KCNK10	Q3LS20;E9Q8H0;Q8BUW1	Sharma 2015, cultured	mouse	oligodendrocytes	embr		Oligodendrocytesdiv253	59.757	LFQintensity	KCNK10	Q8BUW1	0.007421144415877091	-4.90342199974998		-4.821387670248453
1599034	KCNK10	Q3LS20;E9Q8H0;Q8BUW1	Sharma 2015, cultured	mouse	oligodendrocytes	embr		Oligodendrocytesdiv252	59.757	LFQintensity	KCNK10	Q8BUW1	0.02706638159349533	-3.609462852798104		-3.527428523296575
1599035	KCNK10	Q3LS20;E9Q8H0;Q8BUW1	Sharma 2015, cultured	mouse	oligodendrocytes	embr		Oligodendrocytesdiv251	59.757	LFQintensity	KCNK10	Q8BUW1	0.01715999774801839	-4.065174316156689		-3.9831399866551602
1599036	KCNK10	Q3LS20;E9Q8H0;Q8BUW1	Sharma 2015, cultured	mouse	neurons	embr		Neuronsdiv152	59.757	LFQintensity	KCNK10	Q8BUW1	0.010096934080258843	-4.595523457627512		-4.513489128125984
1599037	ZDHHC6	Q9CPV7;Q9CPV7-2;Q9CPV7-3;Q9CPV7-4	Sharma 2015, cultured	mouse	microglia	embr		adultMicroglia3	47.527	LFQintensity	ZDHHC6	Q9CPV7	0.11513217438012716	-2.161674468171363		-2.0796401386698338
1599038	SF3B2	Q3UJB0	Sharma 2015, cultured	mouse	oligodendrocytes	embr		Oligodendrocytesdiv253	98.197	LFQintensity	SF3B2	Q3UJB0	0.8843380624193621	-0.12291586589842796		-0.040881536396899065
1599039	SF3B2	Q3UJB0	Sharma 2015, cultured	mouse	oligodendrocytes	embr		Oligodendrocytesdiv251	98.197	LFQintensity	SF3B2	Q3UJB0	1.1330605029325838	0.1249223812666931		0.206956710768222
1599040	SF3B2	Q3UJB0	Sharma 2015, cultured	mouse	oligodendrocytes	embr		Oligodendrocytesdiv13	98.197	LFQintensity	SF3B2	Q3UJB0	0.9969162115076176	-0.003088553166134017		0.07894577633539468
1599041	SF3B2	Q3UJB0	Sharma 2015, cultured	mouse	astrocytes	embr		Astrocytes1	98.197	LFQintensity	SF3B2	Q3UJB0	0.5370536987848712	-0.6216571917355225		-0.5396228622339936
1599042	SF3B2	Q3UJB0	Sharma 2015, cultured	mouse	astrocytes	embr		Astrocytes2	98.197	LFQintensity	SF3B2	Q3UJB0	0.4662550417802483	-0.7630224946128754		-0.6809881651113465
1599043	SF3B2	Q3UJB0	Sharma 2015, cultured	mouse	astrocytes	embr		Astrocytes3	98.197	LFQintensity	SF3B2	Q3UJB0	0.3874082065872968	-0.94827634447704		-0.8662420149755112
1599044	SF3B2	Q3UJB0	Sharma 2015, cultured	mouse	neurons	embr		Neuronsdiv051	98.197	LFQintensity	SF3B2	Q3UJB0	0.9314983398862644	-0.07096087113610854		0.011073458365420395
1599045	SF3B2	Q3UJB0	Sharma 2015, cultured	mouse	neurons	embr		Neuronsdiv052	98.197	LFQintensity	SF3B2	Q3UJB0	0.9267096615484792	-0.07611496468741398		0.005919364814114925
1599046	SF3B2	Q3UJB0	Sharma 2015, cultured	mouse	oligodendrocytes	embr		Oligodendrocytesdiv252	98.197	LFQintensity	SF3B2	Q3UJB0	1.2549639626713365	0.2271068571685443		0.30914118667007306
1599047	ZDHHC6	Q9CPV7;Q9CPV7-2;Q9CPV7-3;Q9CPV7-4	Sharma 2015, cultured	mouse	neurons	embr		Neuronsdiv051	47.527	LFQintensity	ZDHHC6	Q9CPV7	0.10480127691856887	-2.2556893228319344		-2.173654993330405
1599048	ZDHHC6	Q9CPV7;Q9CPV7-2;Q9CPV7-3;Q9CPV7-4	Sharma 2015, cultured	mouse	neurons	embr		Neuronsdiv052	47.527	LFQintensity	ZDHHC6	Q9CPV7	0.08010702953240101	-2.524391669302766		-2.4423573398012373
1599049	ZDHHC6	Q9CPV7;Q9CPV7-2;Q9CPV7-3;Q9CPV7-4	Sharma 2015, cultured	mouse	microglia	embr		adultMicroglia2	47.527	LFQintensity	ZDHHC6	Q9CPV7	0.06392191835468337	-2.7500929661677764		-2.668058636666248
1599050	SCRN3	Q3TMH2	Sharma 2015, cultured	mouse	oligodendrocytes	embr		Oligodendrocytesdiv253	47.661	LFQintensity	SCRN3	Q3TMH2	0.009480828429036178	-4.6584835795040975		-4.576449250002568
1599051	SCRN3	Q3TMH2	Sharma 2015, cultured	mouse	oligodendrocytes	embr		Oligodendrocytesdiv42	47.661	LFQintensity	SCRN3	Q3TMH2	0.020159328910909883	-3.9040881244823433		-3.8220537949808144
1599052	SCRN3	Q3TMH2	Sharma 2015, cultured	mouse	oligodendrocytes	embr		Oligodendrocytesdiv11	47.661	LFQintensity	SCRN3	Q3TMH2	0.006770483502276565	-4.995182776251171		-4.913148446749642
1599053	PYCR2	Q922Q4;Q3TMZ1	Sharma 2015, cultured	mouse	microglia	embr		youngMicroglia1	33.659	LFQintensity	PYCR2	Q922Q4	0.9160447411033243	-0.0876900715015737		-0.0056557420000449285
1599054	HEMK1	Q921L7;B0QZU8	Sharma 2015, cultured	mouse	oligodendrocytes	embr		Oligodendrocytesdiv253	38.208	LFQintensity	HEMK1	Q921L7	0.008719696004424083	-4.74217090354691		-4.6601365740453815
1599055	PYCR2	Q922Q4;Q3TMZ1	Sharma 2015, cultured	mouse	microglia	embr		youngMicroglia2	33.659	LFQintensity	PYCR2	Q922Q4	0.8947941768202472	-0.11116155718768793		-0.029127227686159163
1599056	KIF26B	E9PX64;Q7TNC6	Sharma 2015, cultured	mouse	neurons	embr		Neuronsdiv151	179.26	LFQintensity	KIF26B	Q7TNC6	0.005548543670518077	-5.1942197873656015		-5.112185457864072
1599057	PYCR2	Q922Q4;Q3TMZ1	Sharma 2015, cultured	mouse	microglia	embr		youngMicroglia3	33.659	LFQintensity	PYCR2	Q922Q4	0.7387554122047503	-0.3027883841231827		-0.22075405462165376
1599058	PYCR2	Q922Q4;Q3TMZ1	Sharma 2015, cultured	mouse	astrocytes	embr		Astrocytes2	33.659	LFQintensity	PYCR2	Q922Q4	1.1337537118107808	0.1255339963653612		0.2075683258668901
1599059	PYCR2	Q922Q4;Q3TMZ1	Sharma 2015, cultured	mouse	astrocytes	embr		Astrocytes3	33.659	LFQintensity	PYCR2	Q922Q4	1.2463795005329108	0.2202429490582335		0.3022772785597625
1599060	PYCR2	Q922Q4;Q3TMZ1	Sharma 2015, cultured	mouse	microglia	embr		adultMicroglia3	33.659	LFQintensity	PYCR2	Q922Q4	0.501614201204437	-0.6899239782531194		-0.6078896487515904
1599061	PYCR2	Q922Q4;Q3TMZ1	Sharma 2015, cultured	mouse	neurons	embr		Neuronsdiv051	33.659	LFQintensity	PYCR2	Q922Q4	0.4418629551227296	-0.8167555012652437		-0.7347211717637148
1599062	PYCR2	Q922Q4;Q3TMZ1	Sharma 2015, cultured	mouse	neurons	embr		Neuronsdiv053	33.659	LFQintensity	PYCR2	Q922Q4	0.4266546323574384	-0.8517804165466177		-0.7697460870450892
1599063	PYCR2	Q922Q4;Q3TMZ1	Sharma 2015, cultured	mouse	neurons	embr		Neuronsdiv101	33.659	LFQintensity	PYCR2	Q922Q4	0.6597982284890029	-0.4158212051124442		-0.33378687561091525
1599064	PYCR2	Q922Q4;Q3TMZ1	Sharma 2015, cultured	mouse	neurons	embr		Neuronsdiv102	33.659	LFQintensity	PYCR2	Q922Q4	0.5559808395621579	-0.5870214465444963		-0.5049871170429674
1599065	PYCR2	Q922Q4;Q3TMZ1	Sharma 2015, cultured	mouse	neurons	embr		Neuronsdiv103	33.659	LFQintensity	PYCR2	Q922Q4	0.4945413365428045	-0.7041245388087816		-0.6220902093072527
1599066	PYCR2	Q922Q4;Q3TMZ1	Sharma 2015, cultured	mouse	neurons	embr		Neuronsdiv151	33.659	LFQintensity	PYCR2	Q922Q4	0.5617075148842378	-0.5767740007113874		-0.4947396712098584
1599067	PYCR2	Q922Q4;Q3TMZ1	Sharma 2015, cultured	mouse	neurons	embr		Neuronsdiv152	33.659	LFQintensity	PYCR2	Q922Q4	0.6003997857054156	-0.5101595361425879		-0.428125206641059
1599068	KIF26B	E9PX64;Q7TNC6	Sharma 2015, cultured	mouse	neurons	embr		Neuronsdiv051	179.26	LFQintensity	KIF26B	Q7TNC6	0.023340007416371968	-3.7575863343700515		-3.6755520048685217
1599069	PYCR2	Q922Q4;Q3TMZ1	Sharma 2015, cultured	mouse	neurons	embr		Neuronsdiv052	33.659	LFQintensity	PYCR2	Q922Q4	0.4712091831386789	-0.7524531580004569		-0.6704188284989279
1599070	PYCR2	Q922Q4;Q3TMZ1	Sharma 2015, cultured	mouse	microglia	embr		adultMicroglia2	33.659	LFQintensity	PYCR2	Q922Q4	0.4951498256886962	-0.7028948840522573		-0.6208605545507284
1599071	PYCR2	Q922Q4;Q3TMZ1	Sharma 2015, cultured	mouse	neurons	embr		Neuronsdiv153	33.659	LFQintensity	PYCR2	Q922Q4	0.484483629097545	-0.7246716374945393		-0.6426373079930103
1599072	PYCR2	Q922Q4;Q3TMZ1	Sharma 2015, cultured	mouse	astrocytes	embr		Astrocytes1	33.659	LFQintensity	PYCR2	Q922Q4	2.0513800780487275	0.7185127754511774		0.8005471049527064
1599073	FSTL5	Q8BFR2	Sharma 2015, cultured	mouse	neurons	embr		Neuronsdiv053	95.815	LFQintensity	FSTL5	Q8BFR2	0.010013622796175068	-4.603808833431613		-4.521774503930086
1599074	FSTL5	Q8BFR2	Sharma 2015, cultured	mouse	neurons	embr		Neuronsdiv052	95.815	LFQintensity	FSTL5	Q8BFR2	0.014513755261227003	-4.232658440523632		-4.150624111022102
1599075	PCNP	Q6P8I4;Q3UCC5;F8WI88;D3YWA4;Q3TM89	Sharma 2015, cultured	mouse	microglia	embr		adultMicroglia1	18.963	LFQintensity	PCNP	Q6P8I4	0.13407267627461505	-2.0093732657970715		-1.9273389362955435
1599076	PCNP	Q6P8I4;Q3UCC5;F8WI88;D3YWA4;Q3TM89	Sharma 2015, cultured	mouse	microglia	embr		adultMicroglia2	18.963	LFQintensity	PCNP	Q6P8I4	0.1587132569108611	-1.840656120528616		-1.7586217910270865
1599077	PCNP	Q6P8I4;Q3UCC5;F8WI88;D3YWA4;Q3TM89	Sharma 2015, cultured	mouse	microglia	embr		adultMicroglia3	18.963	LFQintensity	PCNP	Q6P8I4	0.18919808186402515	-1.6649607605551524		-1.5829264310536235
1599078	PCNP	Q6P8I4;Q3UCC5;F8WI88;D3YWA4;Q3TM89	Sharma 2015, cultured	mouse	microglia	embr		youngMicroglia1	18.963	LFQintensity	PCNP	Q6P8I4	0.2033191145477856	-1.5929785413815118		-1.5109442118799832
1599079	RNF167	Q91XF4;A2CFC3	Sharma 2015, cultured	mouse	neurons	embr		Neuronsdiv051	38.014	LFQintensity	RNF167	Q91XF4	0.007376336365807267	-4.909478191028022		-4.8274438615264925
1599080	PCNP	Q6P8I4;Q3UCC5;F8WI88;D3YWA4;Q3TM89	Sharma 2015, cultured	mouse	microglia	embr		youngMicroglia2	18.963	LFQintensity	PCNP	Q6P8I4	0.2917821083908253	-1.2317479594037528		-1.149713629902224
1599081	PCNP	Q6P8I4;Q3UCC5;F8WI88;D3YWA4;Q3TM89	Sharma 2015, cultured	mouse	astrocytes	embr		Astrocytes1	18.963	LFQintensity	PCNP	Q6P8I4	0.16201431791217474	-1.820070565481309		-1.73803623597978
1599082	PCNP	Q6P8I4;Q3UCC5;F8WI88;D3YWA4;Q3TM89	Sharma 2015, cultured	mouse	astrocytes	embr		Astrocytes2	18.963	LFQintensity	PCNP	Q6P8I4	0.1397467685553669	-1.9679232902527888		-1.8858889607512608
1599083	PCNP	Q6P8I4;Q3UCC5;F8WI88;D3YWA4;Q3TM89	Sharma 2015, cultured	mouse	astrocytes	embr		Astrocytes3	18.963	LFQintensity	PCNP	Q6P8I4	0.12765482040942205	-2.0584253733016284		-1.9763910438001
1599084	PCNP	Q6P8I4;Q3UCC5;F8WI88;D3YWA4;Q3TM89	Sharma 2015, cultured	mouse	neurons	embr		Neuronsdiv051	18.963	LFQintensity	PCNP	Q6P8I4	0.09793714008419008	-2.3234294338266763		-2.2413951043251474
1599085	PCNP	Q6P8I4;Q3UCC5;F8WI88;D3YWA4;Q3TM89	Sharma 2015, cultured	mouse	neurons	embr		Neuronsdiv052	18.963	LFQintensity	PCNP	Q6P8I4	0.12022452453314605	-2.118394246634748		-2.0363599171332187
1599086	PCNP	Q6P8I4;Q3UCC5;F8WI88;D3YWA4;Q3TM89	Sharma 2015, cultured	mouse	neurons	embr		Neuronsdiv053	18.963	LFQintensity	PCNP	Q6P8I4	0.1088424584222825	-2.217853777833372		-2.135819448331842
1599087	PCNP	Q6P8I4;Q3UCC5;F8WI88;D3YWA4;Q3TM89	Sharma 2015, cultured	mouse	neurons	embr		Neuronsdiv101	18.963	LFQintensity	PCNP	Q6P8I4	0.10051095058298112	-2.2974885963941403		-2.2154542668926114
1599088	PCNP	Q6P8I4;Q3UCC5;F8WI88;D3YWA4;Q3TM89	Sharma 2015, cultured	mouse	microglia	embr		youngMicroglia3	18.963	LFQintensity	PCNP	Q6P8I4	0.2431674060425425	-1.4140051590784206		-1.3319708295768915
1599089	ZCCHC4	Q08EK6;Q8BKW4-2;Q8BKW4	Sharma 2015, cultured	mouse	neurons	embr		Neuronsdiv102	31.922	LFQintensity	ZCCHC4	Q8BKW4	0.002390660477183227	-6.036185600930556		-5.954151271429026
1599090	TTLL12	Q3UDE2	Sharma 2015, cultured	mouse	oligodendrocytes	embr		Oligodendrocytesdiv251	74.042	LFQintensity	TTLL12	Q3UDE2	0.34823895315676645	-1.0548663878396545		-0.9728320583381254
1599091	RNF167	Q91XF4;A2CFC3	Sharma 2015, cultured	mouse	oligodendrocytes	embr		Oligodendrocytesdiv251	38.014	LFQintensity	RNF167	Q91XF4	0.02375816945640432	-3.7398288305362897		-3.6577945010347612
1599092	TTLL12	Q3UDE2	Sharma 2015, cultured	mouse	oligodendrocytes	embr		Oligodendrocytesdiv13	74.042	LFQintensity	TTLL12	Q3UDE2	0.5326209268714992	-0.6299453144637742		-0.5479109849622454
1599093	BCAP31	Q61335;A2ALM8	Sharma 2015, cultured	mouse	oligodendrocytes	embr		Oligodendrocytesdiv251	27.922	LFQintensity	BCAP31	Q61335	2.4537265348113286	0.8976079035720098		0.9796422330735388
1599094	BCAP31	Q61335;A2ALM8	Sharma 2015, cultured	mouse	microglia	embr		adultMicroglia3	27.922	LFQintensity	BCAP31	Q61335	3.393375999904889	1.2218252960210612		1.3038596255225898
1599095	BCAP31	Q61335;A2ALM8	Sharma 2015, cultured	mouse	microglia	embr		youngMicroglia1	27.922	LFQintensity	BCAP31	Q61335	2.6737282405612097	0.9834738432088376		1.0655081727103664
1599096	BCAP31	Q61335;A2ALM8	Sharma 2015, cultured	mouse	microglia	embr		youngMicroglia2	27.922	LFQintensity	BCAP31	Q61335	2.6785391912715957	0.985271568030078		1.067305897531607
1599097	BCAP31	Q61335;A2ALM8	Sharma 2015, cultured	mouse	microglia	embr		youngMicroglia3	27.922	LFQintensity	BCAP31	Q61335	3.1022944031059616	1.1321419677641191		1.2141762972656478
1599098	BCAP31	Q61335;A2ALM8	Sharma 2015, cultured	mouse	astrocytes	embr		Astrocytes1	27.922	LFQintensity	BCAP31	Q61335	1.6944929301233385	0.5273835398068337		0.6094178693083627
1599099	BCAP31	Q61335;A2ALM8	Sharma 2015, cultured	mouse	astrocytes	embr		Astrocytes2	27.922	LFQintensity	BCAP31	Q61335	1.6564847324078007	0.5046977259376754		0.5867320554392044
1599100	BCAP31	Q61335;A2ALM8	Sharma 2015, cultured	mouse	astrocytes	embr		Astrocytes3	27.922	LFQintensity	BCAP31	Q61335	1.9597571366493136	0.6728205556921644		0.7548548851936934
1599101	FBXO9	Q8BK06-2;Q8BK06-3;Q8BK06	Sharma 2015, cultured	mouse	microglia	embr		adultMicroglia2	50.672	LFQintensity	FBXO9	Q8BK06	0.009555565280253777	-4.65063154236439		-4.56859721286286
1599102	BCAP31	Q61335;A2ALM8	Sharma 2015, cultured	mouse	neurons	embr		Neuronsdiv051	27.922	LFQintensity	BCAP31	Q61335	0.711427819129567	-0.34048131546771065		-0.25844698596618176
1599103	BCAP31	Q61335;A2ALM8	Sharma 2015, cultured	mouse	neurons	embr		Neuronsdiv053	27.922	LFQintensity	BCAP31	Q61335	0.661733819189882	-0.4128918897191939		-0.3308575602176651
1599104	BCAP31	Q61335;A2ALM8	Sharma 2015, cultured	mouse	oligodendrocytes	embr		Oligodendrocytesdiv43	27.922	LFQintensity	BCAP31	Q61335	2.510498615051589	0.9204813848300886		1.0025157143316177
1599105	BCAP31	Q61335;A2ALM8	Sharma 2015, cultured	mouse	neurons	embr		Neuronsdiv101	27.922	LFQintensity	BCAP31	Q61335	0.7403660197993605	-0.3006105937182532		-0.21857626421672416
1599106	BCAP31	Q61335;A2ALM8	Sharma 2015, cultured	mouse	neurons	embr		Neuronsdiv103	27.922	LFQintensity	BCAP31	Q61335	0.6588969839566386	-0.41718807846449396		-0.335153748962965
1599107	BCAP31	Q61335;A2ALM8	Sharma 2015, cultured	mouse	neurons	embr		Neuronsdiv151	27.922	LFQintensity	BCAP31	Q61335	0.6824531468922848	-0.3820614035215629		-0.3000270740200341
1599108	BCAP31	Q61335;A2ALM8	Sharma 2015, cultured	mouse	neurons	embr		Neuronsdiv152	27.922	LFQintensity	BCAP31	Q61335	0.4821625650135417	-0.7294739499825621		-0.6474396204810331
1599109	CCPG1	Q640L3;D3Z7R9;Q640L3-2;Q640L3-3	Sharma 2015, cultured	mouse	oligodendrocytes	embr		Oligodendrocytesdiv253	86.125	LFQintensity	CCPG1	Q640L3	0.010477306984431908	-4.558543600245312		-4.476509270743783
1599110	BCAP31	Q61335;A2ALM8	Sharma 2015, cultured	mouse	neurons	embr		Neuronsdiv052	27.922	LFQintensity	BCAP31	Q61335	0.5468121440066546	-0.6036499651495297		-0.5216156356480008
1599111	BCAP31	Q61335;A2ALM8	Sharma 2015, cultured	mouse	oligodendrocytes	embr		Oligodendrocytesdiv42	27.922	LFQintensity	BCAP31	Q61335	2.6370932217787897	0.9696772581982508		1.0517115876997796
1599112	BCAP31	Q61335;A2ALM8	Sharma 2015, cultured	mouse	neurons	embr		Neuronsdiv153	27.922	LFQintensity	BCAP31	Q61335	0.6934066380233149	-0.3661386726254428		-0.28410434312391386
1599113	BCAP31	Q61335;A2ALM8	Sharma 2015, cultured	mouse	oligodendrocytes	embr		Oligodendrocytesdiv11	27.922	LFQintensity	BCAP31	Q61335	1.7088981150281646	0.5358487856378541		0.6178831151393829
1599114	BCAP31	Q61335;A2ALM8	Sharma 2015, cultured	mouse	oligodendrocytes	embr		Oligodendrocytesdiv252	27.922	LFQintensity	BCAP31	Q61335	1.898617302086444	0.6411258855002215		0.7231602150017507
1599115	BCAP31	Q61335;A2ALM8	Sharma 2015, cultured	mouse	oligodendrocytes	embr		Oligodendrocytesdiv253	27.922	LFQintensity	BCAP31	Q61335	2.738706817976309	1.0074858447475772		1.089520174249106
1599116	BCAP31	Q61335;A2ALM8	Sharma 2015, cultured	mouse	oligodendrocytes	embr		Oligodendrocytesdiv41	27.922	LFQintensity	BCAP31	Q61335	2.0549864814081733	0.7202692695363769		0.8023035990379057
1599117	BCAP31	Q61335;A2ALM8	Sharma 2015, cultured	mouse	neurons	embr		Neuronsdiv102	27.922	LFQintensity	BCAP31	Q61335	0.5853546032929955	-0.5355374559155228		-0.4535031264139939
1599118	SF3B2	Q3UJB0	Sharma 2015, cultured	mouse	microglia	embr		adultMicroglia3	98.197	LFQintensity	SF3B2	Q3UJB0	0.7490935348350685	-0.2888914236421441		-0.20685709414061515
1599119	VGLL4	Q3TQI9;Q80V24;D3YZY3;D3Z130	Sharma 2015, cultured	mouse	astrocytes	embr		Astrocytes1	30.077	LFQintensity	VGLL4	Q80V24	0.11420600740234813	-2.169751378920067		-2.087717049418538
1599120	BCAP31	Q61335;A2ALM8	Sharma 2015, cultured	mouse	oligodendrocytes	embr		Oligodendrocytesdiv13	27.922	LFQintensity	BCAP31	Q61335	1.620212933215876	0.4825575808634927		0.5645919103650217
1599121	VGLL4	Q3TQI9;Q80V24;D3YZY3;D3Z130	Sharma 2015, cultured	mouse	astrocytes	embr		Astrocytes3	30.077	LFQintensity	VGLL4	Q80V24	0.06356895557918579	-2.7556300476294457		-2.673595718127917
1599122	ST7L	Q8K4P7-3;Q8K4P7;Q8K4P7-2	Sharma 2015, cultured	mouse	oligodendrocytes	embr		Oligodendrocytesdiv252	54.305	LFQintensity	ST7L	Q8K4P7	0.002754846198724856	-5.8943936641697725		-5.812359334668244
1599123	PTPMT1	Q66GT5	Sharma 2015, cultured	mouse	oligodendrocytes	embr		Oligodendrocytesdiv253	21.942	LFQintensity	PTPMT1	Q66GT5	0.010021332835184513	-4.603039174687974	PTPMT1	-4.521004845186448
1599124	GTPBP6	Q3U6U5	Sharma 2015, cultured	mouse	astrocytes	embr		Astrocytes1	56.474	LFQintensity	GTPBP6	Q3U6U5	0.0042687933424023815	-5.456424081278883		-5.374389751777357
1599125	CMTM6	Q9CZ69	Sharma 2015, cultured	mouse	microglia	embr		adultMicroglia3	19.824	LFQintensity	CMTM6	Q9CZ69	0.008763776994430055	-4.737128303210493		-4.655093973708965
1599126	CCPG1	Q640L3;D3Z7R9;Q640L3-2;Q640L3-3	Sharma 2015, cultured	mouse	oligodendrocytes	embr		Oligodendrocytesdiv43	86.125	LFQintensity	CCPG1	Q640L3	0.0329908268063424	-3.4115257317234082		-3.3294914022218784
1599127	CCPG1	Q640L3;D3Z7R9;Q640L3-2;Q640L3-3	Sharma 2015, cultured	mouse	oligodendrocytes	embr		Oligodendrocytesdiv42	86.125	LFQintensity	CCPG1	Q640L3	0.02416400057056261	-3.72289133309355		-3.640857003592021
1599128	CCPG1	Q640L3;D3Z7R9;Q640L3-2;Q640L3-3	Sharma 2015, cultured	mouse	oligodendrocytes	embr		Oligodendrocytesdiv41	86.125	LFQintensity	CCPG1	Q640L3	0.02697465619653545	-3.6128575131819805		-3.5308231836804507
1599129	TRAF3IP1	Q149C2	Sharma 2015, cultured	mouse	astrocytes	embr		Astrocytes1	71.03699999999998	LFQintensity	TRAF3IP1	Q149C2	0.001013555449455261	-6.894290882710135		-6.8122565532086075
1599130	BCAP31	Q61335;A2ALM8	Sharma 2015, cultured	mouse	oligodendrocytes	embr		Oligodendrocytesdiv12	27.922	LFQintensity	BCAP31	Q61335	1.627374611517186	0.4869680485179432		0.5690023780194721
1599131	TTLL12	Q3UDE2	Sharma 2015, cultured	mouse	oligodendrocytes	embr		Oligodendrocytesdiv12	74.042	LFQintensity	TTLL12	Q3UDE2	0.4439215452900671	-0.8121074319603071		-0.7300731024587781
1599132	CCPG1	Q640L3;D3Z7R9;Q640L3-2;Q640L3-3	Sharma 2015, cultured	mouse	oligodendrocytes	embr		Oligodendrocytesdiv252	86.125	LFQintensity	CCPG1	Q640L3	0.003973710483342048	-5.528054990213484		-5.446020660711955
1599133	PYCR2	Q922Q4;Q3TMZ1	Sharma 2015, cultured	mouse	microglia	embr		adultMicroglia1	33.659	LFQintensity	PYCR2	Q922Q4	0.5071742442303644	-0.6789006574513934		-0.5968663279498645
1599134	PCNP	Q6P8I4;Q3UCC5;F8WI88;D3YWA4;Q3TM89	Sharma 2015, cultured	mouse	neurons	embr		Neuronsdiv103	18.963	LFQintensity	PCNP	Q6P8I4	0.06732000128643192	-2.6982978905503234		-2.6162635610487945
1599135	PAK6	Q3ULB5	Sharma 2015, cultured	mouse	neurons	embr		Neuronsdiv153	74.866	LFQintensity	PAK6	Q3ULB5	0.05554790132860686	-2.8905095434732377		-2.808475213971709
1599136	PAK6	Q3ULB5	Sharma 2015, cultured	mouse	neurons	embr		Neuronsdiv152	74.866	LFQintensity	PAK6	Q3ULB5	0.05066565266974365	-2.9825070601014		-2.9004727305998714
1599137	PAK6	Q3ULB5	Sharma 2015, cultured	mouse	neurons	embr		Neuronsdiv151	74.866	LFQintensity	PAK6	Q3ULB5	0.04394762309503982	-3.1247567383375587		-3.04272240883603
1599138	PAK6	Q3ULB5	Sharma 2015, cultured	mouse	neurons	embr		Neuronsdiv103	74.866	LFQintensity	PAK6	Q3ULB5	0.05825194274310446	-2.8429778352795343		-2.7609435057780054
1599139	SCRN3	Q3TMH2	Sharma 2015, cultured	mouse	oligodendrocytes	embr		Oligodendrocytesdiv13	47.661	LFQintensity	SCRN3	Q3TMH2	0.006683702419857063	-5.008083190506238		-4.926048861004711
1599140	PAK6	Q3ULB5	Sharma 2015, cultured	mouse	neurons	embr		Neuronsdiv102	74.866	LFQintensity	PAK6	Q3ULB5	0.0470511538276216	-3.0565198898163395		-2.974485560314811
1599141	PAK6	Q3ULB5	Sharma 2015, cultured	mouse	neurons	embr		Neuronsdiv053	74.866	LFQintensity	PAK6	Q3ULB5	0.034515376948943036	-3.36635034557841		-3.284316016076881
1599142	PAK6	Q3ULB5	Sharma 2015, cultured	mouse	oligodendrocytes	embr		Oligodendrocytesdiv253	74.866	LFQintensity	PAK6	Q3ULB5	0.010810082846870355	-4.527275983450086		-4.445241653948557
1599143	PAK6	Q3ULB5	Sharma 2015, cultured	mouse	neurons	embr		Neuronsdiv052	74.866	LFQintensity	PAK6	Q3ULB5	0.043045752630861266	-3.1454917142797796		-3.0634573847782507
1599144	DTX2	Q8R3P2-2;Q8R3P2	Sharma 2015, cultured	mouse	microglia	embr		youngMicroglia3	62.412	LFQintensity	DTX2	Q8R3P2	0.02594949522819254	-3.651603121266843		-3.5695687917653136
1599145	SLC38A9	Q8BGD6	Sharma 2015, cultured	mouse	oligodendrocytes	embr		Oligodendrocytesdiv253	63.39100000000001	LFQintensity	SLC38A9	Q8BGD6	0.011649407488119944	-4.452499959652656		-4.370465630151127
1599146	SLC38A9	Q8BGD6	Sharma 2015, cultured	mouse	oligodendrocytes	embr		Oligodendrocytesdiv251	63.39100000000001	LFQintensity	SLC38A9	Q8BGD6	0.013216539618919115	-4.326286232307714		-4.2442519028061865
1599147	SLC38A9	Q8BGD6	Sharma 2015, cultured	mouse	microglia	embr		adultMicroglia3	63.39100000000001	LFQintensity	SLC38A9	Q8BGD6	0.01216636392634902	-4.4090801901372165		-4.327045860635687
1599148	SLC38A9	Q8BGD6	Sharma 2015, cultured	mouse	microglia	embr		adultMicroglia2	63.39100000000001	LFQintensity	SLC38A9	Q8BGD6	0.008869680903983533	-4.725116458055948		-4.643082128554418
1599149	SLC38A9	Q8BGD6	Sharma 2015, cultured	mouse	microglia	embr		adultMicroglia1	63.39100000000001	LFQintensity	SLC38A9	Q8BGD6	0.0123017201708788	-4.398016175091087		-4.315981845589556
1599150	SCRN3	Q3TMH2	Sharma 2015, cultured	mouse	oligodendrocytes	embr		Oligodendrocytesdiv41	47.661	LFQintensity	SCRN3	Q3TMH2	0.016506145257342404	-4.10402252757517		-4.021988198073641
1599151	PAK6	Q3ULB5	Sharma 2015, cultured	mouse	neurons	embr		Neuronsdiv051	74.866	LFQintensity	PAK6	Q3ULB5	0.018016054788578924	-4.016491985922747		-3.9344576564212175
1599152	SCRN3	Q3TMH2	Sharma 2015, cultured	mouse	oligodendrocytes	embr		Oligodendrocytesdiv43	47.661	LFQintensity	SCRN3	Q3TMH2	0.01583179623014065	-4.145734941523881		-4.0637006120223536
1599153	SLC19A2	Q9EQN9	Sharma 2015, cultured	mouse	oligodendrocytes	embr		Oligodendrocytesdiv251	55.676	LFQintensity	SLC19A2	Q9EQN9	0.009918617960778172	-4.613341685861018		-4.5313073563594894
1599154	RNF167	Q91XF4;A2CFC3	Sharma 2015, cultured	mouse	oligodendrocytes	embr		Oligodendrocytesdiv252	38.014	LFQintensity	RNF167	Q91XF4	0.02295542260761509	-3.7742010911862014		-3.6921667616846734
1599155	ZDHHC14	Q8BQQ1-2;Q8BQQ1	Sharma 2015, cultured	mouse	microglia	embr		adultMicroglia1	41.896	LFQintensity	ZDHHC14	Q8BQQ1	0.04484198285388751	-3.1046104611071863		-3.0225761316056574
1599156	PCNP	Q6P8I4;Q3UCC5;F8WI88;D3YWA4;Q3TM89	Sharma 2015, cultured	mouse	oligodendrocytes	embr		Oligodendrocytesdiv42	18.963	LFQintensity	PCNP	Q6P8I4	0.25869051183984937	-1.352122866767928		-1.270088537266399
1599157	PCNP	Q6P8I4;Q3UCC5;F8WI88;D3YWA4;Q3TM89	Sharma 2015, cultured	mouse	oligodendrocytes	embr		Oligodendrocytesdiv43	18.963	LFQintensity	PCNP	Q6P8I4	0.1943339141189152	-1.6381773926991676		-1.5561430631976387
1599158	ATP1A4	Q9WV27	Sharma 2015, cultured	mouse	oligodendrocytes	embr		Oligodendrocytesdiv43	114.89	LFQintensity	ATP1A4	Q9WV27	0.0021668768566391167	-6.134468384697379		-6.0524340551958495
1599159	ATP1A4	Q9WV27	Sharma 2015, cultured	mouse	oligodendrocytes	embr		Oligodendrocytesdiv13	114.89	LFQintensity	ATP1A4	Q9WV27	0.0015055299784918225	-6.498610297592569		-6.416575968091039
1599160	ATP1A4	Q9WV27	Sharma 2015, cultured	mouse	astrocytes	embr		Astrocytes3	114.89	LFQintensity	ATP1A4	Q9WV27	0.002840297309365845	-5.8638465458918345		-5.781812216390308
1599161	SCUBE3	F7A487;Q66PY1-2;Q66PY1	Sharma 2015, cultured	mouse	oligodendrocytes	embr		Oligodendrocytesdiv253	90.87	LFQintensity	SCUBE3	Q66PY1	0.004824721436440392	-5.334002279238053		-5.2519679497365255
1599162	ATP1A4	Q9WV27	Sharma 2015, cultured	mouse	astrocytes	embr		Astrocytes2	114.89	LFQintensity	ATP1A4	Q9WV27	0.0021628457753721667	-6.136330435814406		-6.054296106312876
1599163	ATP1A4	Q9WV27	Sharma 2015, cultured	mouse	microglia	embr		youngMicroglia1	114.89	LFQintensity	ATP1A4	Q9WV27	0.0012936331254166141	-6.650300642873535		-6.568266313372005
1599164	TCTN3	Q8R2Q6-3;Q8R2Q6-2;Q8R2Q6	Sharma 2015, cultured	mouse	astrocytes	embr		Astrocytes1	42.8	LFQintensity	TCTN3	Q8R2Q6	0.0010338150428215	-6.8744993943104244		-6.792465064808898
1599165	SCRN3	Q3TMH2	Sharma 2015, cultured	mouse	astrocytes	embr		Astrocytes2	47.661	LFQintensity	SCRN3	Q3TMH2	0.014598507362110028	-4.2268359909661655		-4.144801661464634
1599166	SCRN3	Q3TMH2	Sharma 2015, cultured	mouse	neurons	embr		Neuronsdiv152	47.661	LFQintensity	SCRN3	Q3TMH2	0.009063450787195778	-4.70350534985529		-4.621471020353762
1599167	SCRN3	Q3TMH2	Sharma 2015, cultured	mouse	neurons	embr		Neuronsdiv153	47.661	LFQintensity	SCRN3	Q3TMH2	0.007318506822123738	-4.9173489578655705		-4.835314628364042
1599168	ZDHHC14	Q8BQQ1-2;Q8BQQ1	Sharma 2015, cultured	mouse	oligodendrocytes	embr		Oligodendrocytesdiv43	41.896	LFQintensity	ZDHHC14	Q8BQQ1	0.11586537366323865	-2.1553263337294584		-2.073292004227929
1599169	ZDHHC14	Q8BQQ1-2;Q8BQQ1	Sharma 2015, cultured	mouse	oligodendrocytes	embr		Oligodendrocytesdiv41	41.896	LFQintensity	ZDHHC14	Q8BQQ1	0.05944062341307154	-2.822777390520777		-2.740743061019248
1599170	ATP1A4	Q9WV27	Sharma 2015, cultured	mouse	astrocytes	embr		Astrocytes1	114.89	LFQintensity	ATP1A4	Q9WV27	0.003115008552139144	-5.7715233812764595		-5.689489051774932
1599171	PAK6	Q3ULB5	Sharma 2015, cultured	mouse	neurons	embr		Neuronsdiv101	74.866	LFQintensity	PAK6	Q3ULB5	0.040681620271980204	-3.201978878900264		-3.119944549398735
1599172	TTLL12	Q3UDE2	Sharma 2015, cultured	mouse	oligodendrocytes	embr		Oligodendrocytesdiv252	74.042	LFQintensity	TTLL12	Q3UDE2	0.31438933954769605	-1.1571231262929942		-1.075088796791465
1599173	KIF26B	E9PX64;Q7TNC6	Sharma 2015, cultured	mouse	neurons	embr		Neuronsdiv052	179.26	LFQintensity	KIF26B	Q7TNC6	0.02016673034174162	-3.9037210451767024		-3.8216867156751735
1599174	PCNP	Q6P8I4;Q3UCC5;F8WI88;D3YWA4;Q3TM89	Sharma 2015, cultured	mouse	neurons	embr		Neuronsdiv151	18.963	LFQintensity	PCNP	Q6P8I4	0.024891536215506882	-3.6932274443181417		-3.6111931148166128
1599175	RNF168	Q80XJ2;E9PYW4;E9Q0M6;E9PVG2	Sharma 2015, cultured	mouse	neurons	embr		Neuronsdiv052	64.778	LFQintensity	RNF168	Q80XJ2	0.013157949881934056	-4.330729149268127		-4.248694819766596
1599176	FAM89B	Q05DI7;Q7TMI7;Q9QUI1	Sharma 2015, cultured	mouse	neurons	embr		Neuronsdiv102	14.93	LFQintensity	FAM89B	Q9QUI1	0.028173956940971964	-3.5693572404701723		-3.487322910968643
1599177	FAM89B	Q05DI7;Q7TMI7;Q9QUI1	Sharma 2015, cultured	mouse	neurons	embr		Neuronsdiv101	14.93	LFQintensity	FAM89B	Q9QUI1	0.03446748773895369	-3.3677387836463057		-3.285704454144777
1599178	PRKAG2	Q91WG5-2;Q3TMN8;Q91WG5;Q8BIQ9;D3YUS1;D3YYW4	Sharma 2015, cultured	mouse	oligodendrocytes	embr		Oligodendrocytesdiv252	37.312	LFQintensity	PRKAG2	Q91WG5	0.006180088613755589	-5.086422668819933		-5.004388339318405
1599179	ZCCHC4	Q08EK6;Q8BKW4-2;Q8BKW4	Sharma 2015, cultured	mouse	microglia	embr		adultMicroglia2	31.922	LFQintensity	ZCCHC4	Q8BKW4	0.006447831252428305	-5.044011444649374		-4.961977115147844
1599180	KIF26B	E9PX64;Q7TNC6	Sharma 2015, cultured	mouse	neurons	embr		Neuronsdiv152	179.26	LFQintensity	KIF26B	Q7TNC6	0.004519479955535473	-5.399358345842298		-5.31732401634077
1599181	KIF26B	E9PX64;Q7TNC6	Sharma 2015, cultured	mouse	neurons	embr		Neuronsdiv103	179.26	LFQintensity	KIF26B	Q7TNC6	0.009087516005153036	-4.700853674896757		-4.618819345395226
1599182	PYCR2	Q922Q4;Q3TMZ1	Sharma 2015, cultured	mouse	oligodendrocytes	embr		Oligodendrocytesdiv252	33.659	LFQintensity	PYCR2	Q922Q4	0.6490709915988778	-0.4322131821294912		-0.35017885262796233
1599183	FAM89B	Q05DI7;Q7TMI7;Q9QUI1	Sharma 2015, cultured	mouse	neurons	embr		Neuronsdiv103	14.93	LFQintensity	FAM89B	Q9QUI1	0.07677466005741135	-2.566880640442177		-2.484846310940648
1599184	PYCR2	Q922Q4;Q3TMZ1	Sharma 2015, cultured	mouse	oligodendrocytes	embr		Oligodendrocytesdiv253	33.659	LFQintensity	PYCR2	Q922Q4	0.7238334028411609	-0.32319401964798217		-0.24115969014645344
1599185	PYCR2	Q922Q4;Q3TMZ1	Sharma 2015, cultured	mouse	oligodendrocytes	embr		Oligodendrocytesdiv42	33.659	LFQintensity	PYCR2	Q922Q4	2.360667173989541	0.8589442799281907		0.9409786094297194
1599186	PYCR2	Q922Q4;Q3TMZ1	Sharma 2015, cultured	mouse	oligodendrocytes	embr		Oligodendrocytesdiv43	33.659	LFQintensity	PYCR2	Q922Q4	1.9797036368503809	0.682947155145127		0.7649814846466558
1599187	RNF168	Q80XJ2;E9PYW4;E9Q0M6;E9PVG2	Sharma 2015, cultured	mouse	oligodendrocytes	embr		Oligodendrocytesdiv253	64.778	LFQintensity	RNF168	Q80XJ2	0.01035473463449847	-4.570311411261757		-4.488277081760228
1599188	RNF168	Q80XJ2;E9PYW4;E9Q0M6;E9PVG2	Sharma 2015, cultured	mouse	oligodendrocytes	embr		Oligodendrocytesdiv252	64.778	LFQintensity	RNF168	Q80XJ2	0.013344993441727196	-4.31661398756622		-4.234579658064692
1599189	RNF168	Q80XJ2;E9PYW4;E9Q0M6;E9PVG2	Sharma 2015, cultured	mouse	oligodendrocytes	embr		Oligodendrocytesdiv251	64.778	LFQintensity	RNF168	Q80XJ2	0.01807162049507268	-4.013412499645568		-3.9313781701440393
1599190	RNF168	Q80XJ2;E9PYW4;E9Q0M6;E9PVG2	Sharma 2015, cultured	mouse	neurons	embr		Neuronsdiv151	64.778	LFQintensity	RNF168	Q80XJ2	0.010142633088675948	-4.59100764108897		-4.508973311587441
1599191	KIF26B	E9PX64;Q7TNC6	Sharma 2015, cultured	mouse	neurons	embr		Neuronsdiv053	179.26	LFQintensity	KIF26B	Q7TNC6	0.02015964179858749	-3.9040726038640283		-3.8220382743624985
1599192	PYCR2	Q922Q4;Q3TMZ1	Sharma 2015, cultured	mouse	oligodendrocytes	embr		Oligodendrocytesdiv41	33.659	LFQintensity	PYCR2	Q922Q4	2.3762726989937373	0.8655331672183231		0.9475674967198522
1599193	FAM89B	Q05DI7;Q7TMI7;Q9QUI1	Sharma 2015, cultured	mouse	neurons	embr		Neuronsdiv151	14.93	LFQintensity	FAM89B	Q9QUI1	0.08331766395063431	-2.485094700060733		-2.403060370559204
1599194	RNF168	Q80XJ2;E9PYW4;E9Q0M6;E9PVG2	Sharma 2015, cultured	mouse	neurons	embr		Neuronsdiv103	64.778	LFQintensity	RNF168	Q80XJ2	0.011158071909257165	-4.495592104942791		-4.4135577754412605
1599195	RNF168	Q80XJ2;E9PYW4;E9Q0M6;E9PVG2	Sharma 2015, cultured	mouse	neurons	embr		Neuronsdiv102	64.778	LFQintensity	RNF168	Q80XJ2	0.012900152161839479	-4.350516172192643		-4.268481842691116
1599196	RNF168	Q80XJ2;E9PYW4;E9Q0M6;E9PVG2	Sharma 2015, cultured	mouse	microglia	embr		youngMicroglia2	64.778	LFQintensity	RNF168	Q80XJ2	0.01059754440826382	-4.547132964299098		-4.4650986347975685
1599197	RNF168	Q80XJ2;E9PYW4;E9Q0M6;E9PVG2	Sharma 2015, cultured	mouse	microglia	embr		youngMicroglia1	64.778	LFQintensity	RNF168	Q80XJ2	0.0132644208786347	-4.32266995019434		-4.24063562069281
1599198	RNF168	Q80XJ2;E9PYW4;E9Q0M6;E9PVG2	Sharma 2015, cultured	mouse	microglia	embr		adultMicroglia3	64.778	LFQintensity	RNF168	Q80XJ2	0.008069316608943711	-4.819686483192683		-4.737652153691156
1599199	RNF168	Q80XJ2;E9PYW4;E9Q0M6;E9PVG2	Sharma 2015, cultured	mouse	microglia	embr		adultMicroglia2	64.778	LFQintensity	RNF168	Q80XJ2	0.008039816100125486	-4.823349069171576		-4.741314739670047
1599200	PLEKHG2	Q6KAU7-2;Q6KAU7;G5E8T4;E9QKB6;Q6KAU7-3;D3Z5N8	Sharma 2015, cultured	mouse	oligodendrocytes	embr		Oligodendrocytesdiv41	139.19	LFQintensity	PLEKHG2	Q6KAU7	0.008259945246082886	-4.796337320274746		-4.714302990773216
1599201	PLEKHG2	Q6KAU7-2;Q6KAU7;G5E8T4;E9QKB6;Q6KAU7-3;D3Z5N8	Sharma 2015, cultured	mouse	oligodendrocytes	embr		Oligodendrocytesdiv11	139.19	LFQintensity	PLEKHG2	Q6KAU7	0.006988269722140282	-4.963522289553048		-4.881487960051519
1599202	RNF168	Q80XJ2;E9PYW4;E9Q0M6;E9PVG2	Sharma 2015, cultured	mouse	neurons	embr		Neuronsdiv053	64.778	LFQintensity	RNF168	Q80XJ2	0.028341025358729705	-3.563444864755555		-3.4814105352540263
1599203	PLEKHG2	Q6KAU7-2;Q6KAU7;G5E8T4;E9QKB6;Q6KAU7-3;D3Z5N8	Sharma 2015, cultured	mouse	astrocytes	embr		Astrocytes1	139.19	LFQintensity	PLEKHG2	Q6KAU7	0.007340658885943614	-4.914326673907151		-4.832292344405621
1599204	GPBP1L1	Q6NZP2;B1AU79	Sharma 2015, cultured	mouse	astrocytes	embr		Astrocytes3	51.966	LFQintensity	GPBP1L1	Q6NZP2	0.15424813880235427	-1.869192682380592		-1.7871583528790624
1599205	PYCR2	Q922Q4;Q3TMZ1	Sharma 2015, cultured	mouse	oligodendrocytes	embr		Oligodendrocytesdiv251	33.659	LFQintensity	PYCR2	Q922Q4	0.74204716362757	-0.2983424749943976		-0.2163081454928686
1599206	PYCR2	Q922Q4;Q3TMZ1	Sharma 2015, cultured	mouse	oligodendrocytes	embr		Oligodendrocytesdiv13	33.659	LFQintensity	PYCR2	Q922Q4	1.1062871181785987	0.10100946993290312		0.18304379943443205
1599207	PYCR2	Q922Q4;Q3TMZ1	Sharma 2015, cultured	mouse	oligodendrocytes	embr		Oligodendrocytesdiv12	33.659	LFQintensity	PYCR2	Q922Q4	1.1811769905691698	0.1665113909901182		0.24854572049164725
1599208	PYCR2	Q922Q4;Q3TMZ1	Sharma 2015, cultured	mouse	oligodendrocytes	embr		Oligodendrocytesdiv11	33.659	LFQintensity	PYCR2	Q922Q4	1.3054669277891475	0.2665607758519768		0.3485951053535059
1599209	KIF26B	E9PX64;Q7TNC6	Sharma 2015, cultured	mouse	neurons	embr		Neuronsdiv102	179.26	LFQintensity	KIF26B	Q7TNC6	0.0066147974128326105	-5.018446107306317		-4.936411777804787
1599210	KIF26B	E9PX64;Q7TNC6	Sharma 2015, cultured	mouse	neurons	embr		Neuronsdiv101	179.26	LFQintensity	KIF26B	Q7TNC6	0.006200982729430098	-5.083047494744852		-5.0010131652433225
1599211	GPBP1L1	Q6NZP2;B1AU79	Sharma 2015, cultured	mouse	oligodendrocytes	embr		Oligodendrocytesdiv43	51.966	LFQintensity	GPBP1L1	Q6NZP2	0.06578507210399986	-2.7213623341096067		-2.639328004608078
1599212	RNF168	Q80XJ2;E9PYW4;E9Q0M6;E9PVG2	Sharma 2015, cultured	mouse	neurons	embr		Neuronsdiv101	64.778	LFQintensity	RNF168	Q80XJ2	0.011253819056602159	-4.487047736241218		-4.405013406739688
1599213	PCNP	Q6P8I4;Q3UCC5;F8WI88;D3YWA4;Q3TM89	Sharma 2015, cultured	mouse	neurons	embr		Neuronsdiv102	18.963	LFQintensity	PCNP	Q6P8I4	0.09065595137667344	-2.4006836916839647		-2.318649362182436
1599214	CLIC1	Q9Z1Q5;Q542F1	Sharma 2015, cultured	mouse	neurons	embr		Neuronsdiv053	27.013	LFQintensity	CLIC1	Q9Z1Q5	0.08569437867803319	-2.4569680485515017		-2.3749337190499733
1599215	CLIC1	Q9Z1Q5;Q542F1	Sharma 2015, cultured	mouse	astrocytes	embr		Astrocytes1	27.013	LFQintensity	CLIC1	Q9Z1Q5	1.17466586898681	0.16098374033647544		0.24301806983800445
1599216	RTN2	Q6IM75;O70622	Sharma 2015, cultured	mouse	neurons	embr		Neuronsdiv052	51.346	LFQintensity	RTN2	O70622	0.06319401185900961	-2.7615457313846052		-2.6795114018830763
1599217	KCTD13	Q8BGV7	Sharma 2015, cultured	mouse	oligodendrocytes	embr		Oligodendrocytesdiv253	36.442	LFQintensity	KCTD13	Q8BGV7	0.02374455024267364	-3.740402238298629		-3.658367908797101
1599218	KCTD13	Q8BGV7	Sharma 2015, cultured	mouse	oligodendrocytes	embr		Oligodendrocytesdiv252	36.442	LFQintensity	KCTD13	Q8BGV7	0.1915955964133113	-1.6523683969385594		-1.5703340674370303
1599219	KCTD13	Q8BGV7	Sharma 2015, cultured	mouse	oligodendrocytes	embr		Oligodendrocytesdiv251	36.442	LFQintensity	KCTD13	Q8BGV7	0.09041032588419197	-2.40339679372446		-2.321362464222932
1599220	KCTD13	Q8BGV7	Sharma 2015, cultured	mouse	oligodendrocytes	embr		Oligodendrocytesdiv13	36.442	LFQintensity	KCTD13	Q8BGV7	0.1074703592563503	-2.230540197282236		-2.148505867780707
1599221	KCTD13	Q8BGV7	Sharma 2015, cultured	mouse	neurons	embr		Neuronsdiv153	36.442	LFQintensity	KCTD13	Q8BGV7	0.08610866834518335	-2.4521451949717004		-2.370110865470171
1599222	KCTD13	Q8BGV7	Sharma 2015, cultured	mouse	neurons	embr		Neuronsdiv152	36.442	LFQintensity	KCTD13	Q8BGV7	0.06923402510032488	-2.6702628449982875		-2.5882285154967586
1599223	KCTD13	Q8BGV7	Sharma 2015, cultured	mouse	neurons	embr		Neuronsdiv151	36.442	LFQintensity	KCTD13	Q8BGV7	0.1098262724186582	-2.2088555033129893		-2.1268211738114604
1599224	SETX	A2AKX3;A2AKX3-2	Sharma 2015, cultured	mouse	neurons	embr		Neuronsdiv053	297.59	LFQintensity	SETX	A2AKX3	0.0017580167720555428	-6.343568939346262		-6.261534609844736
1599225	CAPG	Q99LB4;D3YTL5;P24452	Sharma 2015, cultured	mouse	microglia	embr		adultMicroglia3	38.768	LFQintensity	CAPG	P24452	7.2733011838424195	1.9842102715403944		2.066244601041923
1599226	KCTD13	Q8BGV7	Sharma 2015, cultured	mouse	neurons	embr		Neuronsdiv101	36.442	LFQintensity	KCTD13	Q8BGV7	0.13266798982000838	-2.019905588897893		-1.9378712593963645
1599227	KCTD13	Q8BGV7	Sharma 2015, cultured	mouse	neurons	embr		Neuronsdiv053	36.442	LFQintensity	KCTD13	Q8BGV7	0.13545146398070276	-1.99914190223552		-1.9171075727339908
1599228	KCTD13	Q8BGV7	Sharma 2015, cultured	mouse	neurons	embr		Neuronsdiv052	36.442	LFQintensity	KCTD13	Q8BGV7	0.06200632194222765	-2.7805189323251844		-2.698484602823655
1599229	KCTD13	Q8BGV7	Sharma 2015, cultured	mouse	astrocytes	embr		Astrocytes3	36.442	LFQintensity	KCTD13	Q8BGV7	0.032101878206904584	-3.4388407394393528		-3.356806409937824
1599230	KCTD13	Q8BGV7	Sharma 2015, cultured	mouse	microglia	embr		adultMicroglia3	36.442	LFQintensity	KCTD13	Q8BGV7	0.08066134701763526	-2.51749578973047		-2.4354614602289413
1599231	SLC29A4	Q8R139	Sharma 2015, cultured	mouse	neurons	embr		Neuronsdiv152	58.098	LFQintensity	SLC29A4	Q8R139	0.00981743017311342	-4.623595884029033		-4.5415615545275045
1599232	SLC29A4	Q8R139	Sharma 2015, cultured	mouse	neurons	embr		Neuronsdiv053	58.098	LFQintensity	SLC29A4	Q8R139	0.009329818142023558	-4.674539756057379		-4.5925054265558485
1599233	KCTD13	Q8BGV7	Sharma 2015, cultured	mouse	neurons	embr		Neuronsdiv103	36.442	LFQintensity	KCTD13	Q8BGV7	0.060862013828223135	-2.7991460455401675		-2.7171117160386387
1599234	SLC29A4	Q8R139	Sharma 2015, cultured	mouse	neurons	embr		Neuronsdiv051	58.098	LFQintensity	SLC29A4	Q8R139	0.010426738343798857	-4.563381777591504		-4.4813474480899735
1599235	SETX	A2AKX3;A2AKX3-2	Sharma 2015, cultured	mouse	neurons	embr		Neuronsdiv052	297.59	LFQintensity	SETX	A2AKX3	0.0015317701565501554	-6.481331247280635		-6.399296917779106
1599236	ANKMY2	Q3TPE9;Q3TPE9-2	Sharma 2015, cultured	mouse	neurons	embr		Neuronsdiv101	48.774	LFQintensity	ANKMY2	Q3TPE9	0.09482605426033693	-2.3557110735112996		-2.2736767440097707
1599237	CAPG	Q99LB4;D3YTL5;P24452	Sharma 2015, cultured	mouse	microglia	embr		youngMicroglia1	38.768	LFQintensity	CAPG	P24452	4.435467705244121	1.4896330679789669		1.5716673974804962
1599238	CAPG	Q99LB4;D3YTL5;P24452	Sharma 2015, cultured	mouse	microglia	embr		youngMicroglia2	38.768	LFQintensity	CAPG	P24452	4.316735022611026	1.4624993347059652		1.5445336642074938
1599239	CAPG	Q99LB4;D3YTL5;P24452	Sharma 2015, cultured	mouse	microglia	embr		youngMicroglia3	38.768	LFQintensity	CAPG	P24452	5.063178248754191	1.6219943985213563		1.7040287280228856
1599240	ANKMY2	Q3TPE9;Q3TPE9-2	Sharma 2015, cultured	mouse	astrocytes	embr		Astrocytes2	48.774	LFQintensity	ANKMY2	Q3TPE9	0.018985787692732285	-3.9640645958913687		-3.88203026638984
1599241	ANKMY2	Q3TPE9;Q3TPE9-2	Sharma 2015, cultured	mouse	astrocytes	embr		Astrocytes3	48.774	LFQintensity	ANKMY2	Q3TPE9	0.0454441221490189	-3.0912717923760824		-3.009237462874553
1599242	ANKMY2	Q3TPE9;Q3TPE9-2	Sharma 2015, cultured	mouse	neurons	embr		Neuronsdiv051	48.774	LFQintensity	ANKMY2	Q3TPE9	0.1041622542083277	-2.2618054589710384		-2.179771129469509
1599243	ANKMY2	Q3TPE9;Q3TPE9-2	Sharma 2015, cultured	mouse	neurons	embr		Neuronsdiv052	48.774	LFQintensity	ANKMY2	Q3TPE9	0.06327643797975392	-2.760242246933968		-2.678207917432439
1599244	SETX	A2AKX3;A2AKX3-2	Sharma 2015, cultured	mouse	neurons	embr		Neuronsdiv051	297.59	LFQintensity	SETX	A2AKX3	0.00229509122706638	-6.076982685903933		-5.9949483564024035
1599245	KCTD13	Q8BGV7	Sharma 2015, cultured	mouse	neurons	embr		Neuronsdiv102	36.442	LFQintensity	KCTD13	Q8BGV7	0.08297225190050712	-2.489249041532795		-2.407214712031266
1599246	ANKMY2	Q3TPE9;Q3TPE9-2	Sharma 2015, cultured	mouse	neurons	embr		Neuronsdiv102	48.774	LFQintensity	ANKMY2	Q3TPE9	0.07287040939085107	-2.619072629217044		-2.537038299715515
1599247	ANKMY2	Q3TPE9;Q3TPE9-2	Sharma 2015, cultured	mouse	neurons	embr		Neuronsdiv103	48.774	LFQintensity	ANKMY2	Q3TPE9	0.06743800899793807	-2.6965464882934636		-2.6145121587919347
1599248	ANKMY2	Q3TPE9;Q3TPE9-2	Sharma 2015, cultured	mouse	neurons	embr		Neuronsdiv151	48.774	LFQintensity	ANKMY2	Q3TPE9	0.1269271092365409	-2.064142300311252		-1.9821079708097225
1599249	ANKMY2	Q3TPE9;Q3TPE9-2	Sharma 2015, cultured	mouse	neurons	embr		Neuronsdiv152	48.774	LFQintensity	ANKMY2	Q3TPE9	0.0860072567153032	-2.4533236058779537		-2.371289276376425
1599250	ANKMY2	Q3TPE9;Q3TPE9-2	Sharma 2015, cultured	mouse	neurons	embr		Neuronsdiv153	48.774	LFQintensity	ANKMY2	Q3TPE9	0.08262995276062181	-2.493383039966874		-2.411348710465345
1599251	ANKMY2	Q3TPE9;Q3TPE9-2	Sharma 2015, cultured	mouse	astrocytes	embr		Astrocytes1	48.774	LFQintensity	ANKMY2	Q3TPE9	0.06516251545256438	-2.7308708917490283		-2.6488365622474994
1599252	ANKMY2	Q3TPE9;Q3TPE9-2	Sharma 2015, cultured	mouse	oligodendrocytes	embr		Oligodendrocytesdiv11	48.774	LFQintensity	ANKMY2	Q3TPE9	0.06126208183079933	-2.792594194628991		-2.710559865127462
1599253	ANKMY2	Q3TPE9;Q3TPE9-2	Sharma 2015, cultured	mouse	neurons	embr		Neuronsdiv053	48.774	LFQintensity	ANKMY2	Q3TPE9	0.08106221218738302	-2.512538367414377		-2.430504037912848
1599254	KCTD13	Q8BGV7	Sharma 2015, cultured	mouse	oligodendrocytes	embr		Oligodendrocytesdiv42	36.442	LFQintensity	KCTD13	Q8BGV7	0.9663020345044326	-0.03427882852071065		0.04775550098081816
1599255	DNAJA3	Q99M87;Q99M87-3;Q99M87-2;Q3TJA9	Sharma 2015, cultured	mouse	neurons	embr		Neuronsdiv152	52.44300000000001	LFQintensity	DNAJA3	Q99M87	0.18267328962085186	-1.7000560243110432		-1.6180216948095143
1599256	TMPO	Q61033	Sharma 2015, cultured	mouse	microglia	embr		adultMicroglia1	75.167	LFQintensity	TMPO	Q61033	0.1417705649477975	-1.9535452679004082	TMPO	-1.8715109383988788
1599257	MRPS12	E9PUY1;O35680	Sharma 2015, cultured	mouse	microglia	embr		adultMicroglia2	13.874	LFQintensity	MRPS12	O35680	0.16107669207913247	-1.8258746790979248		-1.743840349596396
1599258	MRPS12	E9PUY1;O35680	Sharma 2015, cultured	mouse	microglia	embr		adultMicroglia1	13.874	LFQintensity	MRPS12	O35680	0.09055897074833147	-2.4017540300033846		-2.319719700501856
1599259	GRPEL2	Q0VB85;O88396	Sharma 2015, cultured	mouse	oligodendrocytes	embr		Oligodendrocytesdiv12	25.029	LFQintensity	GRPEL2	O88396	0.010631479068634587	-4.543935955325872		-4.461901625824343
1599260	GPX8	Q9D7B7	Sharma 2015, cultured	mouse	oligodendrocytes	embr		Oligodendrocytesdiv43	24.148000000000003	LFQintensity	GPX8	Q9D7B7	0.012508147051326095	-4.381375082873775		-4.2993407533722445
1599261	GPX8	Q9D7B7	Sharma 2015, cultured	mouse	oligodendrocytes	embr		Oligodendrocytesdiv11	24.148000000000003	LFQintensity	GPX8	Q9D7B7	0.020274423049032247	-3.89839513566016		-3.816360806158632
1599262	GPX8	Q9D7B7	Sharma 2015, cultured	mouse	astrocytes	embr		Astrocytes2	24.148000000000003	LFQintensity	GPX8	Q9D7B7	0.02708873421401272	-3.608637349188576		-3.526603019687048
1599263	GPX8	Q9D7B7	Sharma 2015, cultured	mouse	astrocytes	embr		Astrocytes1	24.148000000000003	LFQintensity	GPX8	Q9D7B7	0.03901414866764045	-3.2438309122937916		-3.1617965827922627
1599264	RNMTL1	Q5ND52	Sharma 2015, cultured	mouse	oligodendrocytes	embr		Oligodendrocytesdiv41	46.795	LFQintensity	RNMTL1	Q5ND52	0.0439465027801305	-3.124782230710302		-3.0427479012087733
1599265	DNAJA3	Q99M87;Q99M87-3;Q99M87-2;Q3TJA9	Sharma 2015, cultured	mouse	microglia	embr		adultMicroglia1	52.44300000000001	LFQintensity	DNAJA3	Q99M87	0.1859135505492769	-1.6824734953067004		-1.6004391658051715
1599266	RNMTL1	Q5ND52	Sharma 2015, cultured	mouse	microglia	embr		adultMicroglia1	46.795	LFQintensity	RNMTL1	Q5ND52	0.0526798945173288	-2.943521404437672		-2.861487074936143
1599267	RNMTL1	Q5ND52	Sharma 2015, cultured	mouse	microglia	embr		adultMicroglia2	46.795	LFQintensity	RNMTL1	Q5ND52	0.048428656784894296	-3.027663558138612		-2.945629228637084
1599268	RNMTL1	Q5ND52	Sharma 2015, cultured	mouse	microglia	embr		adultMicroglia3	46.795	LFQintensity	RNMTL1	Q5ND52	0.07247287347084057	-2.624542946159349		-2.5425086166578197
1599269	RNMTL1	Q5ND52	Sharma 2015, cultured	mouse	microglia	embr		youngMicroglia1	46.795	LFQintensity	RNMTL1	Q5ND52	0.061970433329080914	-2.7810978894703458		-2.6990635599688177
1599270	MALSU1;2410003K15RIK	Q9CWV0;F7ASG0	Sharma 2015, cultured	mouse	microglia	embr		adultMicroglia2	26.02	LFQintensity	MALSU1	Q9CWV0	0.03255158473458563	-3.4249292253503065		-3.3428948958487776
1599271	MALSU1;2410003K15RIK	Q9CWV0;F7ASG0	Sharma 2015, cultured	mouse	microglia	embr		adultMicroglia1	26.02	LFQintensity	MALSU1	Q9CWV0	0.018141353420061256	-4.00956122737262		-3.927526897871092
1599272	RNMTL1	Q5ND52	Sharma 2015, cultured	mouse	oligodendrocytes	embr		Oligodendrocytesdiv43	46.795	LFQintensity	RNMTL1	Q5ND52	0.015300234357336453	-4.179887133228088		-4.097852803726559
1599273	DNAJA3	Q99M87;Q99M87-3;Q99M87-2;Q3TJA9	Sharma 2015, cultured	mouse	microglia	embr		adultMicroglia2	52.44300000000001	LFQintensity	DNAJA3	Q99M87	0.1990101149602895	-1.6143996266032137		-1.5323652971016846
1599274	RNMTL1	Q5ND52	Sharma 2015, cultured	mouse	oligodendrocytes	embr		Oligodendrocytesdiv253	46.795	LFQintensity	RNMTL1	Q5ND52	0.09479918302429832	-2.355994487645444		-2.273960158143915
1599275	RNMTL1	Q5ND52	Sharma 2015, cultured	mouse	oligodendrocytes	embr		Oligodendrocytesdiv252	46.795	LFQintensity	RNMTL1	Q5ND52	0.0891325074144198	-2.41763116913132		-2.335596839629792
1599276	RNMTL1	Q5ND52	Sharma 2015, cultured	mouse	neurons	embr		Neuronsdiv053	46.795	LFQintensity	RNMTL1	Q5ND52	0.17584978249191513	-1.7381251569584741		-1.6560908274569452
1599277	TMPO	Q61033	Sharma 2015, cultured	mouse	microglia	embr		adultMicroglia3	75.167	LFQintensity	TMPO	Q61033	0.13680512860367067	-1.9891977847034967	TMPO	-1.9071634552019685
1599278	RNMTL1	Q5ND52	Sharma 2015, cultured	mouse	oligodendrocytes	embr		Oligodendrocytesdiv13	46.795	LFQintensity	RNMTL1	Q5ND52	0.0674518589663193	-2.696341136051091		-2.6143068065495623
1599279	RNMTL1	Q5ND52	Sharma 2015, cultured	mouse	oligodendrocytes	embr		Oligodendrocytesdiv12	46.795	LFQintensity	RNMTL1	Q5ND52	0.051674463024776345	-2.9627915648611096		-2.8807572353595807
1599280	RNMTL1	Q5ND52	Sharma 2015, cultured	mouse	neurons	embr		Neuronsdiv153	46.795	LFQintensity	RNMTL1	Q5ND52	0.041649620453443885	-3.1784630231732582		-3.0964286936717293
1599281	DNAJA3	Q99M87;Q99M87-3;Q99M87-2;Q3TJA9	Sharma 2015, cultured	mouse	microglia	embr		adultMicroglia3	52.44300000000001	LFQintensity	DNAJA3	Q99M87	0.19338315189904398	-1.6430818150677124		-1.5610474855661836
1599282	RNMTL1	Q5ND52	Sharma 2015, cultured	mouse	neurons	embr		Neuronsdiv152	46.795	LFQintensity	RNMTL1	Q5ND52	0.08488630905669142	-2.4664424583070685		-2.384408128805539
1599283	RNMTL1	Q5ND52	Sharma 2015, cultured	mouse	neurons	embr		Neuronsdiv103	46.795	LFQintensity	RNMTL1	Q5ND52	0.10056017868373994	-2.2969989378148905		-2.2149646083133616
1599284	RNMTL1	Q5ND52	Sharma 2015, cultured	mouse	neurons	embr		Neuronsdiv102	46.795	LFQintensity	RNMTL1	Q5ND52	0.09498910993344796	-2.3539930262318736		-2.2719586967303447
1599285	RNMTL1	Q5ND52	Sharma 2015, cultured	mouse	oligodendrocytes	embr		Oligodendrocytesdiv251	46.795	LFQintensity	RNMTL1	Q5ND52	0.07206830418340697	-2.6301409404543445		-2.548106610952816
1599286	RNMTL1	Q5ND52	Sharma 2015, cultured	mouse	neurons	embr		Neuronsdiv101	46.795	LFQintensity	RNMTL1	Q5ND52	0.15164885345575335	-1.886187605339343		-1.8041532758378136
1599287	RNMTL1	Q5ND52	Sharma 2015, cultured	mouse	neurons	embr		Neuronsdiv052	46.795	LFQintensity	RNMTL1	Q5ND52	0.13474536668735865	-2.004368454293589		-1.92233412479206
1599288	RNMTL1	Q5ND52	Sharma 2015, cultured	mouse	neurons	embr		Neuronsdiv051	46.795	LFQintensity	RNMTL1	Q5ND52	0.13028553365176715	-2.03802682440885		-1.955992494907321
1599289	RNMTL1	Q5ND52	Sharma 2015, cultured	mouse	astrocytes	embr		Astrocytes3	46.795	LFQintensity	RNMTL1	Q5ND52	0.06125574133781817	-2.792697697822613		-2.710663368321085
1599290	RNMTL1	Q5ND52	Sharma 2015, cultured	mouse	astrocytes	embr		Astrocytes2	46.795	LFQintensity	RNMTL1	Q5ND52	0.10432455138982223	-2.260248552635288		-2.178214223133759
1599291	RNMTL1	Q5ND52	Sharma 2015, cultured	mouse	astrocytes	embr		Astrocytes1	46.795	LFQintensity	RNMTL1	Q5ND52	0.09168742399935616	-2.3893700519888244		-2.3073357224872955
1599292	RNMTL1	Q5ND52	Sharma 2015, cultured	mouse	microglia	embr		youngMicroglia3	46.795	LFQintensity	RNMTL1	Q5ND52	0.031498407198710235	-3.4578182995493183		-3.3757839700477894
1599293	RNMTL1	Q5ND52	Sharma 2015, cultured	mouse	microglia	embr		youngMicroglia2	46.795	LFQintensity	RNMTL1	Q5ND52	0.02826123790066235	-3.5662640986984857		-3.484229769196957
1599294	KCTD13	Q8BGV7	Sharma 2015, cultured	mouse	oligodendrocytes	embr		Oligodendrocytesdiv41	36.442	LFQintensity	KCTD13	Q8BGV7	0.12993199184749826	-2.0407441050464645		-1.958709775544936
1599295	KCTD13	Q8BGV7	Sharma 2015, cultured	mouse	oligodendrocytes	embr		Oligodendrocytesdiv43	36.442	LFQintensity	KCTD13	Q8BGV7	0.03476454323985668	-3.3591572840229555		-3.2771229545214267
1599296	ANKMY2	Q3TPE9;Q3TPE9-2	Sharma 2015, cultured	mouse	oligodendrocytes	embr		Oligodendrocytesdiv252	48.774	LFQintensity	ANKMY2	Q3TPE9	0.04777009071425132	-3.0413555526025564		-2.9593212231010284
1599297	TMPO	Q61029-3;Q3TNH0;Q61033-2	Sharma 2015, cultured	mouse	oligodendrocytes	embr		Oligodendrocytesdiv42	46.049	LFQintensity	TMPO	Q61029	0.0025853921042022824	-5.9578780981137225	TMPO	-5.875843768612193
1599298	TMPO	Q61033	Sharma 2015, cultured	mouse	oligodendrocytes	embr		Oligodendrocytesdiv11	75.167	LFQintensity	TMPO	Q61033	0.1502447039337724	-1.895489954548974	TMPO	-1.8134556250474447
1599299	TMPO	Q61033	Sharma 2015, cultured	mouse	oligodendrocytes	embr		Oligodendrocytesdiv12	75.167	LFQintensity	TMPO	Q61033	0.1537993644996513	-1.8721063539109943	TMPO	-1.7900720244094654
1599300	TMPO	Q61033	Sharma 2015, cultured	mouse	oligodendrocytes	embr		Oligodendrocytesdiv13	75.167	LFQintensity	TMPO	Q61033	0.11924482098761212	-2.1265765800300644	TMPO	-2.044542250528536
1599301	TMPO	Q61033	Sharma 2015, cultured	mouse	oligodendrocytes	embr		Oligodendrocytesdiv251	75.167	LFQintensity	TMPO	Q61033	0.23366627796366626	-1.4538613441106227	TMPO	-1.3718270146090938
1599302	GDPD2	Q9ESM6;A2BEE8	Sharma 2015, cultured	mouse	oligodendrocytes	embr		Oligodendrocytesdiv253	61.164	LFQintensity	GDPD2	Q9ESM6	0.08156421892689647	-2.506364606721418		-2.424330277219889
1599303	GDPD2	Q9ESM6;A2BEE8	Sharma 2015, cultured	mouse	oligodendrocytes	embr		Oligodendrocytesdiv252	61.164	LFQintensity	GDPD2	Q9ESM6	0.03706002300498371	-3.2952164373754207		-3.213182107873892
1599304	GDPD2	Q9ESM6;A2BEE8	Sharma 2015, cultured	mouse	oligodendrocytes	embr		Oligodendrocytesdiv251	61.164	LFQintensity	GDPD2	Q9ESM6	0.03836230534980234	-3.2606799330197687		-3.1786456035182407
1599305	TMPO	Q61033	Sharma 2015, cultured	mouse	neurons	embr		Neuronsdiv153	75.167	LFQintensity	TMPO	Q61033	0.05958890824083302	-2.8202858255719363	TMPO	-2.7382514960704074
1599306	GDPD2	Q9ESM6;A2BEE8	Sharma 2015, cultured	mouse	neurons	embr		Neuronsdiv101	61.164	LFQintensity	GDPD2	Q9ESM6	0.04892860267155032	-3.01739313179274		-2.935358802291212
1599307	TMPO	Q61033	Sharma 2015, cultured	mouse	oligodendrocytes	embr		Oligodendrocytesdiv252	75.167	LFQintensity	TMPO	Q61033	0.18957135313009976	-1.6629897916625953	TMPO	-1.5809554621610664
1599308	TMPO	Q61033	Sharma 2015, cultured	mouse	oligodendrocytes	embr		Oligodendrocytesdiv253	75.167	LFQintensity	TMPO	Q61033	0.15249627874593927	-1.8806150848983685	TMPO	-1.7985807553968394
1599309	TMPO	Q61033	Sharma 2015, cultured	mouse	oligodendrocytes	embr		Oligodendrocytesdiv41	75.167	LFQintensity	TMPO	Q61033	0.10790056249152287	-2.2265451936498666	TMPO	-2.144510864148338
1599310	TMPO	Q61033	Sharma 2015, cultured	mouse	oligodendrocytes	embr		Oligodendrocytesdiv42	75.167	LFQintensity	TMPO	Q61033	0.08175200670236768	-2.5040649226880896	TMPO	-2.4220305931865607
1599311	TMPO	Q61033	Sharma 2015, cultured	mouse	oligodendrocytes	embr		Oligodendrocytesdiv43	75.167	LFQintensity	TMPO	Q61033	0.07879710255347767	-2.5408790524202405	TMPO	-2.458844722918712
1599312	EDEM2	Q8BJT9	Sharma 2015, cultured	mouse	oligodendrocytes	embr		Oligodendrocytesdiv252	64.609	LFQintensity	EDEM2	Q8BJT9	0.006110646795177482	-5.097722652943392		-5.015688323441863
1599313	EDEM2	Q8BJT9	Sharma 2015, cultured	mouse	oligodendrocytes	embr		Oligodendrocytesdiv251	64.609	LFQintensity	EDEM2	Q8BJT9	0.006217196821039566	-5.0804361456727225		-4.998401816171193
1599314	GDPD2	Q9ESM6;A2BEE8	Sharma 2015, cultured	mouse	neurons	embr		Neuronsdiv051	61.164	LFQintensity	GDPD2	Q9ESM6	0.04805130527868075	-3.0354859789258333		-2.9534516494243044
1599315	EDEM2	Q8BJT9	Sharma 2015, cultured	mouse	neurons	embr		Neuronsdiv102	64.609	LFQintensity	EDEM2	Q8BJT9	0.005396152983901774	-5.2220689896853365		-5.140034660183809
1599316	EDEM2	Q8BJT9	Sharma 2015, cultured	mouse	neurons	embr		Neuronsdiv101	64.609	LFQintensity	EDEM2	Q8BJT9	0.0045942118010938865	-5.382958071926462		-5.300923742424931
1599317	EDEM2	Q8BJT9	Sharma 2015, cultured	mouse	neurons	embr		Neuronsdiv052	64.609	LFQintensity	EDEM2	Q8BJT9	0.004195582544478001	-5.4737230823206975		-5.391688752819167
1599318	TMPO	Q61033	Sharma 2015, cultured	mouse	neurons	embr		Neuronsdiv103	75.167	LFQintensity	TMPO	Q61033	0.04252073774493344	-3.1577633751195524	TMPO	-3.0757290456180235
1599319	TMPO	Q61033	Sharma 2015, cultured	mouse	neurons	embr		Neuronsdiv102	75.167	LFQintensity	TMPO	Q61033	0.05162028878073733	-2.9638404903497566	TMPO	-2.881806160848228
1599320	TMPO	Q61033	Sharma 2015, cultured	mouse	neurons	embr		Neuronsdiv101	75.167	LFQintensity	TMPO	Q61033	0.03136577036938877	-3.462038096300695	TMPO	-3.3800037667991663
1599321	TMPO	Q61033	Sharma 2015, cultured	mouse	neurons	embr		Neuronsdiv053	75.167	LFQintensity	TMPO	Q61033	0.04813122526494765	-3.033824138585218	TMPO	-2.9517898090836887
1599322	SCUBE3	F7A487;Q66PY1-2;Q66PY1	Sharma 2015, cultured	mouse	neurons	embr		Neuronsdiv102	90.87	LFQintensity	SCUBE3	Q66PY1	0.020072400668990586	-3.908409508529433		-3.826375179027904
1599323	SCUBE3	F7A487;Q66PY1-2;Q66PY1	Sharma 2015, cultured	mouse	neurons	embr		Neuronsdiv101	90.87	LFQintensity	SCUBE3	Q66PY1	0.015116504014208141	-4.191968150956813		-4.109933821455284
1599324	SCUBE3	F7A487;Q66PY1-2;Q66PY1	Sharma 2015, cultured	mouse	neurons	embr		Neuronsdiv053	90.87	LFQintensity	SCUBE3	Q66PY1	0.015602417761722382	-4.160329392009744		-4.078295062508214
1599325	EDEM2	Q8BJT9	Sharma 2015, cultured	mouse	neurons	embr		Neuronsdiv051	64.609	LFQintensity	EDEM2	Q8BJT9	0.0066633654061238785	-5.0111306058242775		-4.929096276322749
1599326	SCUBE3	F7A487;Q66PY1-2;Q66PY1	Sharma 2015, cultured	mouse	neurons	embr		Neuronsdiv052	90.87	LFQintensity	SCUBE3	Q66PY1	0.017384863162687853	-4.052155384551973		-3.9701210550504444
1599327	QPCTL	Q8BH73-2;Q8BH73	Sharma 2015, cultured	mouse	oligodendrocytes	embr		Oligodendrocytesdiv251	42.576	LFQintensity	QPCTL	Q8BH73	0.004911089366237386	-5.3162594949337265		-5.234225165432198
1599328	QPCTL	Q8BH73-2;Q8BH73	Sharma 2015, cultured	mouse	microglia	embr		adultMicroglia2	42.576	LFQintensity	QPCTL	Q8BH73	0.011185898407131566	-4.4931013647684885		-4.41106703526696
1599329	LRP3	Q3UEU3;E9Q711;E9Q1T6	Sharma 2015, cultured	mouse	oligodendrocytes	embr		Oligodendrocytesdiv252	69.058	LFQintensity	LRP3	E9Q1T6	0.0010878388090495216	-6.823562294971322		-6.741527965469794
1599330	LRP3	Q3UEU3;E9Q711;E9Q1T6	Sharma 2015, cultured	mouse	neurons	embr		Neuronsdiv102	69.058	LFQintensity	LRP3	E9Q1T6	0.0018267857326291887	-6.305197286718313		-6.223162957216783
1599331	LRP3	Q3UEU3;E9Q711;E9Q1T6	Sharma 2015, cultured	mouse	neurons	embr		Neuronsdiv101	69.058	LFQintensity	LRP3	E9Q1T6	0.004371889274114303	-5.432560035128927		-5.350525705627399
1599332	LRP3	Q3UEU3;E9Q711;E9Q1T6	Sharma 2015, cultured	mouse	neurons	embr		Neuronsdiv053	69.058	LFQintensity	LRP3	E9Q1T6	0.004856034500487308	-5.327533120536977		-5.245498791035448
1599333	EDEM2	Q8BJT9	Sharma 2015, cultured	mouse	microglia	embr		adultMicroglia3	64.609	LFQintensity	EDEM2	Q8BJT9	0.011427709916689463	-4.471714178494628		-4.389679848993099
1599334	RAVER2	Q7TPD6;B1ASP0	Sharma 2015, cultured	mouse	oligodendrocytes	embr		Oligodendrocytesdiv43	72.03	LFQintensity	RAVER2	Q7TPD6	0.001682195865073082	-6.387655276486107		-6.305620946984581
1599335	TMPO	Q61033	Sharma 2015, cultured	mouse	neurons	embr		Neuronsdiv151	75.167	LFQintensity	TMPO	Q61033	0.0690903772571237	-2.6723398161240195	TMPO	-2.5903054866224906
1599336	RNMTL1	Q5ND52	Sharma 2015, cultured	mouse	oligodendrocytes	embr		Oligodendrocytesdiv42	46.795	LFQintensity	RNMTL1	Q5ND52	0.05319447551991239	-2.9338007316373287		-2.8517664021358
1599337	LRP3	Q3UEU3;E9Q711;E9Q1T6	Sharma 2015, cultured	mouse	neurons	embr		Neuronsdiv052	69.058	LFQintensity	LRP3	E9Q1T6	0.00318818753016734	-5.7483026960178005		-5.666268366516273
1599338	ANKMY2	Q3TPE9;Q3TPE9-2	Sharma 2015, cultured	mouse	oligodendrocytes	embr		Oligodendrocytesdiv251	48.774	LFQintensity	ANKMY2	Q3TPE9	0.04899716268314723	-3.0159928869736032		-2.9339585574720743
1599339	ZDHHC14	Q8BQQ1-2;Q8BQQ1	Sharma 2015, cultured	mouse	oligodendrocytes	embr		Oligodendrocytesdiv11	41.896	LFQintensity	ZDHHC14	Q8BQQ1	0.09075653758970502	-2.3995747688759232		-2.317540439374394
1599340	ZDHHC14	Q8BQQ1-2;Q8BQQ1	Sharma 2015, cultured	mouse	neurons	embr		Neuronsdiv102	41.896	LFQintensity	ZDHHC14	Q8BQQ1	0.01769591522935255	-4.034421444038375		-3.952387114536846
1599341	ZDHHC14	Q8BQQ1-2;Q8BQQ1	Sharma 2015, cultured	mouse	microglia	embr		youngMicroglia3	41.896	LFQintensity	ZDHHC14	Q8BQQ1	0.04821936433840489	-3.0319945888459716		-2.9499602593444427
1599342	ZDHHC14	Q8BQQ1-2;Q8BQQ1	Sharma 2015, cultured	mouse	microglia	embr		adultMicroglia3	41.896	LFQintensity	ZDHHC14	Q8BQQ1	0.0172626144990527	-4.059212127448872		-3.977177797947343
1599343	ZDHHC14	Q8BQQ1-2;Q8BQQ1	Sharma 2015, cultured	mouse	microglia	embr		adultMicroglia2	41.896	LFQintensity	ZDHHC14	Q8BQQ1	0.02573201176728983	-3.6600194681316913		-3.577985138630162
1599344	ZDHHC14	Q8BQQ1-2;Q8BQQ1	Sharma 2015, cultured	mouse	oligodendrocytes	embr		Oligodendrocytesdiv42	41.896	LFQintensity	ZDHHC14	Q8BQQ1	0.1661336141722565	-1.7949629097354758		-1.712928580233947
1599345	SCUBE3	F7A487;Q66PY1-2;Q66PY1	Sharma 2015, cultured	mouse	oligodendrocytes	embr		Oligodendrocytesdiv252	90.87	LFQintensity	SCUBE3	Q66PY1	0.0021100392128995268	-6.161048747354276		-6.079014417852748
1599346	ZDHHC14	Q8BQQ1-2;Q8BQQ1	Sharma 2015, cultured	mouse	oligodendrocytes	embr		Oligodendrocytesdiv12	41.896	LFQintensity	ZDHHC14	Q8BQQ1	0.04996361931652362	-2.9964601520628196		-2.9144258225612907
1599347	SCUBE3	F7A487;Q66PY1-2;Q66PY1	Sharma 2015, cultured	mouse	neurons	embr		Neuronsdiv151	90.87	LFQintensity	SCUBE3	Q66PY1	0.009371722743118262	-4.670058342308305		-4.588024012806779
1599348	RNF139	Q7TMV1	Sharma 2015, cultured	mouse	neurons	embr		Neuronsdiv052	76.184	LFQintensity	RNF139	Q7TMV1	0.011469204352217169	-4.468089717969911		-4.386055388468382
1599349	RNF139	Q7TMV1	Sharma 2015, cultured	mouse	neurons	embr		Neuronsdiv051	76.184	LFQintensity	RNF139	Q7TMV1	0.018303292391954298	-4.000674323188358		-3.9186399936868286
1599350	LINS	Q3U1D0-2;E9PXY4;Q3U1D0-3;Q3U1D0	Sharma 2015, cultured	mouse	neurons	embr		Neuronsdiv152	55.45399999999999	LFQintensity	LINS	Q3U1D0	0.02095636594109436	-3.865312815234441		-3.783278485732912
1599351	CGN	P59242-2;D3YUW7;P59242;E9QMC1	Sharma 2015, cultured	mouse	oligodendrocytes	embr		Oligodendrocytesdiv253	135.64	LFQintensity	CGN	P59242	0.002798977010289589	-5.878501282026821		-5.796466952525293
1599352	CGN	P59242-2;D3YUW7;P59242;E9QMC1	Sharma 2015, cultured	mouse	oligodendrocytes	embr		Oligodendrocytesdiv252	135.64	LFQintensity	CGN	P59242	0.0019467317258653762	-6.2416033505473205		-6.1595690210457885
1599353	CGN	P59242-2;D3YUW7;P59242;E9QMC1	Sharma 2015, cultured	mouse	oligodendrocytes	embr		Oligodendrocytesdiv251	135.64	LFQintensity	CGN	P59242	0.0020395860768382245	-6.195008395224389		-6.11297406572286
1599354	CGN	P59242-2;D3YUW7;P59242;E9QMC1	Sharma 2015, cultured	mouse	neurons	embr		Neuronsdiv153	135.64	LFQintensity	CGN	P59242	0.0034053612700526183	-5.682404245140244		-5.6003699156387166
1599355	SCUBE3	F7A487;Q66PY1-2;Q66PY1	Sharma 2015, cultured	mouse	neurons	embr		Neuronsdiv103	90.87	LFQintensity	SCUBE3	Q66PY1	0.006285834371218642	-5.069456689789622		-4.987422360288092
1599356	CGN	P59242-2;D3YUW7;P59242;E9QMC1	Sharma 2015, cultured	mouse	neurons	embr		Neuronsdiv151	135.64	LFQintensity	CGN	P59242	0.003621435655205217	-5.620884741929724		-5.5388504124281965
1599357	CGN	P59242-2;D3YUW7;P59242;E9QMC1	Sharma 2015, cultured	mouse	neurons	embr		Neuronsdiv103	135.64	LFQintensity	CGN	P59242	0.002630015965958306	-5.94076536210431		-5.8587310326027815
1599358	CGN	P59242-2;D3YUW7;P59242;E9QMC1	Sharma 2015, cultured	mouse	neurons	embr		Neuronsdiv102	135.64	LFQintensity	CGN	P59242	0.005837544995608414	-5.143444947989692		-5.061410618488162
1599359	CGN	P59242-2;D3YUW7;P59242;E9QMC1	Sharma 2015, cultured	mouse	neurons	embr		Neuronsdiv053	135.64	LFQintensity	CGN	P59242	0.009015769063461262	-4.708780116651981		-4.626745787150453
1599360	CGN	P59242-2;D3YUW7;P59242;E9QMC1	Sharma 2015, cultured	mouse	neurons	embr		Neuronsdiv052	135.64	LFQintensity	CGN	P59242	0.009725932493287069	-4.63295950787523		-4.550925178373701
1599361	CGN	P59242-2;D3YUW7;P59242;E9QMC1	Sharma 2015, cultured	mouse	neurons	embr		Neuronsdiv051	135.64	LFQintensity	CGN	P59242	0.006799852455575198	-4.9908543647450045		-4.908820035243477
1599362	CGN	P59242-2;D3YUW7;P59242;E9QMC1	Sharma 2015, cultured	mouse	microglia	embr		adultMicroglia3	135.64	LFQintensity	CGN	P59242	0.003636705791333593	-5.616677009476267		-5.534642679974739
1599363	CGN	P59242-2;D3YUW7;P59242;E9QMC1	Sharma 2015, cultured	mouse	microglia	embr		adultMicroglia2	135.64	LFQintensity	CGN	P59242	0.003898335618061057	-5.5472055815361925		-5.465171252034665
1599364	SEMA4F	D3YWP2;Q9Z123	Sharma 2015, cultured	mouse	neurons	embr		Neuronsdiv153	61.221	LFQintensity	SEMA4F	Q9Z123	0.014807434958984294	-4.212625862260127		-4.130591532758596
1599365	SEMA4F	D3YWP2;Q9Z123	Sharma 2015, cultured	mouse	neurons	embr		Neuronsdiv152	61.221	LFQintensity	SEMA4F	Q9Z123	0.02275401904845091	-3.783013487717608		-3.700979158216079
1599366	CGN	P59242-2;D3YUW7;P59242;E9QMC1	Sharma 2015, cultured	mouse	neurons	embr		Neuronsdiv101	135.64	LFQintensity	CGN	P59242	0.0079147818397645	-4.8390231489141176		-4.756988819412586
1599367	SEMA4F	D3YWP2;Q9Z123	Sharma 2015, cultured	mouse	neurons	embr		Neuronsdiv151	61.221	LFQintensity	SEMA4F	Q9Z123	0.019784568706626118	-3.9228530033903817		-3.840818673888853
1599368	SEMA4F	D3YWP2;Q9Z123	Sharma 2015, cultured	mouse	neurons	embr		Neuronsdiv102	61.221	LFQintensity	SEMA4F	Q9Z123	0.017530800746444062	-4.043795902458799		-3.9617615729572697
1599369	CAPG	Q99LB4;D3YTL5;P24452	Sharma 2015, cultured	mouse	microglia	embr		adultMicroglia1	38.768	LFQintensity	CAPG	P24452	9.521410988586682	2.2535430509076355		2.3355773804091644
1599370	CAPG	Q99LB4;D3YTL5;P24452	Sharma 2015, cultured	mouse	microglia	embr		adultMicroglia2	38.768	LFQintensity	CAPG	P24452	6.507399067416857	1.872939847572962		1.954974177074491
1599371	RNF139	Q7TMV1	Sharma 2015, cultured	mouse	neurons	embr		Neuronsdiv101	76.184	LFQintensity	RNF139	Q7TMV1	0.025266068551059544	-3.6782929474037633		-3.596258617902235
1599372	RNF139	Q7TMV1	Sharma 2015, cultured	mouse	neurons	embr		Neuronsdiv102	76.184	LFQintensity	RNF139	Q7TMV1	0.017407857292346497	-4.050833606162376		-3.9687992766608473
1599373	RNF139	Q7TMV1	Sharma 2015, cultured	mouse	neurons	embr		Neuronsdiv151	76.184	LFQintensity	RNF139	Q7TMV1	0.014433285972632576	-4.2382182139890405		-4.156183884487511
1599374	SETX	A2AKX3;A2AKX3-2	Sharma 2015, cultured	mouse	microglia	embr		adultMicroglia1	297.59	LFQintensity	SETX	A2AKX3	0.002263733401454881	-6.0907398811160585		-6.008705551614531
1599375	SEMA4F	D3YWP2;Q9Z123	Sharma 2015, cultured	mouse	neurons	embr		Neuronsdiv103	61.221	LFQintensity	SEMA4F	Q9Z123	0.015480402966523091	-4.168180379730227		-4.086146050228699
1599376	ANKMY2	Q3TPE9;Q3TPE9-2	Sharma 2015, cultured	mouse	oligodendrocytes	embr		Oligodendrocytesdiv253	48.774	LFQintensity	ANKMY2	Q3TPE9	0.05204143505812769	-2.9557150496587123		-2.873680720157183
1599377	RNMTL1	Q5ND52	Sharma 2015, cultured	mouse	neurons	embr		Neuronsdiv151	46.795	LFQintensity	RNMTL1	Q5ND52	0.09695408163367493	-2.333517797780757		-2.251483468279228
1599378	MRPS12	E9PUY1;O35680	Sharma 2015, cultured	mouse	microglia	embr		adultMicroglia3	13.874	LFQintensity	MRPS12	O35680	0.16750842287441114	-1.7867216431639252		-1.7046873136623963
1599379	DNAJA3	Q99M87;Q99M87-3;Q99M87-2;Q3TJA9	Sharma 2015, cultured	mouse	microglia	embr		youngMicroglia1	52.44300000000001	LFQintensity	DNAJA3	Q99M87	0.1931932513742793	-1.6440642885887649		-1.562029959087236
1599380	SMCR7	Q5NCS9	Sharma 2015, cultured	mouse	neurons	embr		Neuronsdiv152	49.624	LFQintensity	SMCR7	Q5NCS9	0.00950700963820636	-4.655725895804731		-4.573691566303202
1599381	SMCR7	Q5NCS9	Sharma 2015, cultured	mouse	neurons	embr		Neuronsdiv151	49.624	LFQintensity	SMCR7	Q5NCS9	0.014120079581588696	-4.260157410843073		-4.178123081341544
1599382	SMCR7	Q5NCS9	Sharma 2015, cultured	mouse	neurons	embr		Neuronsdiv103	49.624	LFQintensity	SMCR7	Q5NCS9	0.008589480954548211	-4.757216969194811		-4.675182639693284
1599383	SMCR7	Q5NCS9	Sharma 2015, cultured	mouse	neurons	embr		Neuronsdiv102	49.624	LFQintensity	SMCR7	Q5NCS9	0.008694312359626139	-4.745086218877578		-4.6630518893760495
1599384	SMCR7	Q5NCS9	Sharma 2015, cultured	mouse	neurons	embr		Neuronsdiv101	49.624	LFQintensity	SMCR7	Q5NCS9	0.016847752076747245	-4.083538038991568		-4.00150370949004
1599385	SMCR7	Q5NCS9	Sharma 2015, cultured	mouse	neurons	embr		Neuronsdiv053	49.624	LFQintensity	SMCR7	Q5NCS9	0.009186732747025635	-4.689994928458202		-4.607960598956673
1599386	SMCR7	Q5NCS9	Sharma 2015, cultured	mouse	neurons	embr		Neuronsdiv052	49.624	LFQintensity	SMCR7	Q5NCS9	0.010476686759469458	-4.558602798980428		-4.476568469478899
1599387	TMPO	Q61029;F6QXX3	Sharma 2015, cultured	mouse	microglia	embr		youngMicroglia3	50.372	LFQintensity	TMPO	Q61029	0.3887718841227869	-0.9447625235096776	TMPO	-0.8627281940081486
1599388	SMCR7	Q5NCS9	Sharma 2015, cultured	mouse	neurons	embr		Neuronsdiv051	49.624	LFQintensity	SMCR7	Q5NCS9	0.00836756419976839	-4.78339245239333		-4.701358122891801
1599389	SMCR7	Q5NCS9	Sharma 2015, cultured	mouse	microglia	embr		adultMicroglia2	49.624	LFQintensity	SMCR7	Q5NCS9	0.010711906252714929	-4.536399422245179		-4.454365092743651
1599390	TMPO	Q61029;F6QXX3	Sharma 2015, cultured	mouse	neurons	embr		Neuronsdiv101	50.372	LFQintensity	TMPO	Q61029	0.1219365538968107	-2.1042544195479382	TMPO	-2.0222200900464093
1599391	SMCR7	Q5NCS9	Sharma 2015, cultured	mouse	microglia	embr		adultMicroglia1	49.624	LFQintensity	SMCR7	Q5NCS9	0.011023392494440851	-4.5077356737727765		-4.425701344271246
1599392	TMPO	Q61029;F6QXX3	Sharma 2015, cultured	mouse	microglia	embr		adultMicroglia1	50.372	LFQintensity	TMPO	Q61029	0.1886816424755472	-1.6676941155183855	TMPO	-1.5856597860168566
1599393	TMPO	Q61029;F6QXX3	Sharma 2015, cultured	mouse	microglia	embr		adultMicroglia2	50.372	LFQintensity	TMPO	Q61029	0.22757952154019376	-1.4802555564362132	TMPO	-1.3982212269346843
1599394	TMPO	Q61029;F6QXX3	Sharma 2015, cultured	mouse	microglia	embr		adultMicroglia3	50.372	LFQintensity	TMPO	Q61029	0.19971718486215675	-1.610852988871878	TMPO	-1.5288186593703492
1599395	TMPO	Q61029;F6QXX3	Sharma 2015, cultured	mouse	microglia	embr		youngMicroglia1	50.372	LFQintensity	TMPO	Q61029	0.3675975229777119	-1.000766626886442	TMPO	-0.9187322973849132
1599396	SMCR7	Q5NCS9	Sharma 2015, cultured	mouse	microglia	embr		adultMicroglia3	49.624	LFQintensity	SMCR7	Q5NCS9	0.009110467022559087	-4.6983313041989		-4.616296974697372
1599397	TMPO	Q61029;F6QXX3	Sharma 2015, cultured	mouse	astrocytes	embr		Astrocytes1	50.372	LFQintensity	TMPO	Q61029	0.2434684051144756	-1.4127680980014607	TMPO	-1.330733768499932
1599398	TMPO	Q61029;F6QXX3	Sharma 2015, cultured	mouse	astrocytes	embr		Astrocytes2	50.372	LFQintensity	TMPO	Q61029	0.3400152871784433	-1.0787647000931642	TMPO	-0.9967303705916352
1599399	MRPS12	E9PUY1;O35680	Sharma 2015, cultured	mouse	oligodendrocytes	embr		Oligodendrocytesdiv252	13.874	LFQintensity	MRPS12	O35680	0.18622770713867004	-1.6807851221014671		-1.5987507925999382
1599400	SMCR7	Q5NCS9	Sharma 2015, cultured	mouse	neurons	embr		Neuronsdiv153	49.624	LFQintensity	SMCR7	Q5NCS9	0.010215427767818816	-4.58385617515089		-4.5018218456493635
1599401	TMPO	Q61029;F6QXX3	Sharma 2015, cultured	mouse	neurons	embr		Neuronsdiv051	50.372	LFQintensity	TMPO	Q61029	0.29408129514234504	-1.2238990357768214	TMPO	-1.1418647062752925
1599402	TMPO	Q61029;F6QXX3	Sharma 2015, cultured	mouse	neurons	embr		Neuronsdiv052	50.372	LFQintensity	TMPO	Q61029	0.2546539197627346	-1.367849833024125	TMPO	-1.2858155035225962
1599403	GALNT10	Q6P9S7;Q5SQF9	Sharma 2015, cultured	mouse	oligodendrocytes	embr		Oligodendrocytesdiv12	69.115	LFQintensity	GALNT10	Q6P9S7	0.00018332942306943032	-8.604225897345525		-8.522191567843997
1599404	VPS53	Q8CCB4;E9PXG9;Q8CCB4-2	Sharma 2015, cultured	mouse	neurons	embr		Neuronsdiv052	94.422	LFQintensity	VPS53	Q8CCB4	0.035150824767249365	-3.348107196783123		-3.266072867281593
1599405	VPS53	Q8CCB4;E9PXG9;Q8CCB4-2	Sharma 2015, cultured	mouse	neurons	embr		Neuronsdiv051	94.422	LFQintensity	VPS53	Q8CCB4	0.0300135945918026	-3.5061048469027365		-3.4240705174012067
1599406	VPS53	Q8CCB4;E9PXG9;Q8CCB4-2	Sharma 2015, cultured	mouse	astrocytes	embr		Astrocytes3	94.422	LFQintensity	VPS53	Q8CCB4	0.00907523969194284	-4.702205486844723		-4.620171157343194
1599407		Q8CF66	Sharma 2015, cultured	mouse	neurons	embr		Neuronsdiv052	10.678	LFQintensity	LAMTOR4	Q8CF66	0.04449271935983569	-3.1124297130868337		-3.030395383585305
1599408	TMPO	Q61029;F6QXX3	Sharma 2015, cultured	mouse	astrocytes	embr		Astrocytes3	50.372	LFQintensity	TMPO	Q61029	0.3232260752568649	-1.129403277195758	TMPO	-1.0473689476942292
1599409	MRPS12	E9PUY1;O35680	Sharma 2015, cultured	mouse	oligodendrocytes	embr		Oligodendrocytesdiv253	13.874	LFQintensity	MRPS12	O35680	0.14435837712943722	-1.935456341100628		-1.8534220115990991
1599410	MRPS12	E9PUY1;O35680	Sharma 2015, cultured	mouse	oligodendrocytes	embr		Oligodendrocytesdiv251	13.874	LFQintensity	MRPS12	O35680	0.17713644649940186	-1.7308349592094896		-1.6488006297079607
1599411	MRPS12	E9PUY1;O35680	Sharma 2015, cultured	mouse	neurons	embr		Neuronsdiv153	13.874	LFQintensity	MRPS12	O35680	0.17728482893087066	-1.7299976367888306		-1.6479633072873017
1599412	MRPS12	E9PUY1;O35680	Sharma 2015, cultured	mouse	neurons	embr		Neuronsdiv152	13.874	LFQintensity	MRPS12	O35680	0.4695659625622522	-0.7559464948621052		-0.6739121653605764
1599413	MRPS12	E9PUY1;O35680	Sharma 2015, cultured	mouse	neurons	embr		Neuronsdiv151	13.874	LFQintensity	MRPS12	O35680	0.15537331017132713	-1.861924605018436		-1.7798902755169064
1599414	MRPS12	E9PUY1;O35680	Sharma 2015, cultured	mouse	neurons	embr		Neuronsdiv103	13.874	LFQintensity	MRPS12	O35680	0.2805323232191037	-1.2710663263656423		-1.1890319968641134
1599415	MRPS12	E9PUY1;O35680	Sharma 2015, cultured	mouse	neurons	embr		Neuronsdiv102	13.874	LFQintensity	MRPS12	O35680	0.14761101568062415	-1.9131747376180444		-1.831140408116516
1599416	MRPS12	E9PUY1;O35680	Sharma 2015, cultured	mouse	neurons	embr		Neuronsdiv101	13.874	LFQintensity	MRPS12	O35680	0.12057312236947534	-2.115498885452101		-2.033464555950572
1599417	TMPO	Q61029;F6QXX3	Sharma 2015, cultured	mouse	microglia	embr		youngMicroglia2	50.372	LFQintensity	TMPO	Q61029	0.5254992593599095	-0.6434064980668676	TMPO	-0.5613721685653386
1599418	TMPO	Q61029;F6QXX3	Sharma 2015, cultured	mouse	neurons	embr		Neuronsdiv102	50.372	LFQintensity	TMPO	Q61029	0.14289751285218893	-1.9456275990110143	TMPO	-1.8635932695094848
1599419	TMPO	Q61029;F6QXX3	Sharma 2015, cultured	mouse	neurons	embr		Neuronsdiv053	50.372	LFQintensity	TMPO	Q61029	0.2517002175645254	-1.379516512460925	TMPO	-1.297482182959396
1599420	DDX39A;DDX39	Q8VDW0;Q3UAF1	Sharma 2015, cultured	mouse	oligodendrocytes	embr		Oligodendrocytesdiv251	49.067	LFQintensity	DDX39A	Q8VDW0	0.13305596153359064	-2.016985475846028		-1.934951146344499
1599421	PIAS1	Q3U556;F6TL22;Q2M4G9;O88907	Sharma 2015, cultured	mouse	neurons	embr		Neuronsdiv051	64.513	LFQintensity	PIAS1	O88907	0.0211292056877528	-3.8570990397430656		-3.7750647102415376
1599422	PIAS1	Q3U556;F6TL22;Q2M4G9;O88907	Sharma 2015, cultured	mouse	microglia	embr		adultMicroglia3	64.513	LFQintensity	PIAS1	O88907	0.01644376136958706	-4.107809121752904		-4.025774792251377
1599423	PIAS1	Q3U556;F6TL22;Q2M4G9;O88907	Sharma 2015, cultured	mouse	microglia	embr		adultMicroglia2	64.513	LFQintensity	PIAS1	O88907	0.01214060096035964	-4.4111999920752		-4.32916566257367
1599424	PIAS1	Q3U556;F6TL22;Q2M4G9;O88907	Sharma 2015, cultured	mouse	microglia	embr		adultMicroglia1	64.513	LFQintensity	PIAS1	O88907	0.02751607286101729	-3.5929849773709632		-3.5109506478694343
1599425	ZFP711;ZNF711	F8WGY3;A2ANX9;E9PUP8	Sharma 2015, cultured	mouse	neurons	embr		Neuronsdiv153	86.257	LFQintensity	ZFP711	F8WGY3	0.016135004972878834	-4.126764145273809		-4.044729815772278
1599426	ZFP711;ZNF711	F8WGY3;A2ANX9;E9PUP8	Sharma 2015, cultured	mouse	neurons	embr		Neuronsdiv152	86.257	LFQintensity	ZFP711	F8WGY3	0.017576542686997876	-4.04119006778354		-3.959155738282011
1599427	ZFP711;ZNF711	F8WGY3;A2ANX9;E9PUP8	Sharma 2015, cultured	mouse	neurons	embr		Neuronsdiv151	86.257	LFQintensity	ZFP711	F8WGY3	0.012750003625083021	-4.3622237230575065		-4.280189393555977
1599428	HINT2	Q9D0S9;Q5M9J2	Sharma 2015, cultured	mouse	microglia	embr		youngMicroglia3	17.32	LFQintensity	HINT2	Q9D0S9	0.09696608546658332	-2.33339399598022		-2.251359666478691
1599429	HINT2	Q9D0S9;Q5M9J2	Sharma 2015, cultured	mouse	astrocytes	embr		Astrocytes1	17.32	LFQintensity	HINT2	Q9D0S9	0.25464315417515065	-1.36789210928345		-1.2858577797819208
1599430	PIAS1	Q3U556;F6TL22;Q2M4G9;O88907	Sharma 2015, cultured	mouse	neurons	embr		Neuronsdiv101	64.513	LFQintensity	PIAS1	O88907	0.023378298285427958	-3.755947110641584		-3.6739127811400536
1599431	CIR1	Q9DA19;A2AWQ8;Q9DA19-3	Sharma 2015, cultured	mouse	oligodendrocytes	embr		Oligodendrocytesdiv41	51.837	LFQintensity	CIR1	Q9DA19	0.0423542637131171	-3.1616861849560816		-3.0796518554545527
1599432	ZNF354C	Q571J5	Sharma 2015, cultured	mouse	neurons	embr		Neuronsdiv151	64.064	LFQintensity	ZNF354C	Q571J5	0.01510776921596462	-4.1925461498665095		-4.11051182036498
1599433	NCOA6	Q5XJV5;Q9JL19;A2AQM9	Sharma 2015, cultured	mouse	neurons	embr		Neuronsdiv051	219.96	LFQintensity	NCOA6	Q5XJV5	0.004041950650658903	-5.511027869214551		-5.428993539713024
1599434	HINT2	Q9D0S9;Q5M9J2	Sharma 2015, cultured	mouse	microglia	embr		adultMicroglia3	17.32	LFQintensity	HINT2	Q9D0S9	0.05857542006643567	-2.8374401231852997		-2.755405793683771
1599435	HINT2	Q9D0S9;Q5M9J2	Sharma 2015, cultured	mouse	microglia	embr		youngMicroglia1	17.32	LFQintensity	HINT2	Q9D0S9	0.041472504167512435	-3.1827246215092737		-3.100690292007745
1599436	HINT2	Q9D0S9;Q5M9J2	Sharma 2015, cultured	mouse	microglia	embr		youngMicroglia2	17.32	LFQintensity	HINT2	Q9D0S9	0.14877107651969154	-1.9053465537049208		-1.8233122242033923
1599437	ZFP711;ZNF711	F8WGY3;A2ANX9;E9PUP8	Sharma 2015, cultured	mouse	neurons	embr		Neuronsdiv103	86.257	LFQintensity	ZFP711	F8WGY3	0.016795837325360444	-4.086624201527382		-4.004589872025853
1599438	HINT2	Q9D0S9;Q5M9J2	Sharma 2015, cultured	mouse	astrocytes	embr		Astrocytes2	17.32	LFQintensity	HINT2	Q9D0S9	0.09462556528327423	-2.357827593310804		-2.275793263809275
1599439	HINT2	Q9D0S9;Q5M9J2	Sharma 2015, cultured	mouse	oligodendrocytes	embr		Oligodendrocytesdiv41	17.32	LFQintensity	HINT2	Q9D0S9	0.12658608014273906	-2.066832726796324		-1.984798397294794
1599440	HINT2	Q9D0S9;Q5M9J2	Sharma 2015, cultured	mouse	neurons	embr		Neuronsdiv153	17.32	LFQintensity	HINT2	Q9D0S9	0.09322139656421548	-2.3727780067700635		-2.2907436772685346
1599441	WDR45L	Q9CR39;B1ATT1;F7AZP7;B1ATT2	Sharma 2015, cultured	mouse	astrocytes	embr		Astrocytes3	38.02	LFQintensity	WDR45L	Q9CR39	0.13084006962589512	-2.0337795441667645		-1.9517452146652359
1599442	HINT2	Q9D0S9;Q5M9J2	Sharma 2015, cultured	mouse	neurons	embr		Neuronsdiv051	17.32	LFQintensity	HINT2	Q9D0S9	0.04460487188214548	-3.1099121908961465		-3.0278778613946176
1599443	HINT2	Q9D0S9;Q5M9J2	Sharma 2015, cultured	mouse	neurons	embr		Neuronsdiv052	17.32	LFQintensity	HINT2	Q9D0S9	0.0429653496373878	-3.1473613105242904		-3.065326981022761
1599444	HINT2	Q9D0S9;Q5M9J2	Sharma 2015, cultured	mouse	neurons	embr		Neuronsdiv053	17.32	LFQintensity	HINT2	Q9D0S9	0.04141021408871663	-3.1842277114617725		-3.1021933819602436
1599445	HINT2	Q9D0S9;Q5M9J2	Sharma 2015, cultured	mouse	neurons	embr		Neuronsdiv101	17.32	LFQintensity	HINT2	Q9D0S9	0.04351822347358762	-3.134575498187049		-3.0525411686855204
1599446	ZNF354C	Q571J5	Sharma 2015, cultured	mouse	oligodendrocytes	embr		Oligodendrocytesdiv253	64.064	LFQintensity	ZNF354C	Q571J5	0.00955635517363356	-4.6505488826042525		-4.568514553102725
1599447	HINT2	Q9D0S9;Q5M9J2	Sharma 2015, cultured	mouse	neurons	embr		Neuronsdiv102	17.32	LFQintensity	HINT2	Q9D0S9	0.058145848620982536	-2.844800793434657		-2.762766463933128
1599448	HINT2	Q9D0S9;Q5M9J2	Sharma 2015, cultured	mouse	neurons	embr		Neuronsdiv151	17.32	LFQintensity	HINT2	Q9D0S9	0.10315945905580574	-2.2714793417225074		-2.1894450122209785
1599449	HINT2	Q9D0S9;Q5M9J2	Sharma 2015, cultured	mouse	astrocytes	embr		Astrocytes3	17.32	LFQintensity	HINT2	Q9D0S9	0.2386320213849516	-1.43283257302149		-1.350798243519961
1599450	HINT2	Q9D0S9;Q5M9J2	Sharma 2015, cultured	mouse	neurons	embr		Neuronsdiv152	17.32	LFQintensity	HINT2	Q9D0S9	0.07326840957232278	-2.613625737442429		-2.5315914079409003
1599451	HINT2	Q9D0S9;Q5M9J2	Sharma 2015, cultured	mouse	oligodendrocytes	embr		Oligodendrocytesdiv11	17.32	LFQintensity	HINT2	Q9D0S9	0.08694083120801266	-2.442527492758514		-2.3604931632569848
1599452	HINT2	Q9D0S9;Q5M9J2	Sharma 2015, cultured	mouse	oligodendrocytes	embr		Oligodendrocytesdiv12	17.32	LFQintensity	HINT2	Q9D0S9	0.0707054666759034	-2.6492323869202505		-2.5671980574187216
1599453	HINT2	Q9D0S9;Q5M9J2	Sharma 2015, cultured	mouse	oligodendrocytes	embr		Oligodendrocytesdiv13	17.32	LFQintensity	HINT2	Q9D0S9	0.02533841272705755	-3.6754337450779815		-3.5933994155764526
1599454	HINT2	Q9D0S9;Q5M9J2	Sharma 2015, cultured	mouse	oligodendrocytes	embr		Oligodendrocytesdiv251	17.32	LFQintensity	HINT2	Q9D0S9	0.059503035513748415	-2.8217279506940893		-2.7396936211925604
1599455	HINT2	Q9D0S9;Q5M9J2	Sharma 2015, cultured	mouse	oligodendrocytes	embr		Oligodendrocytesdiv252	17.32	LFQintensity	HINT2	Q9D0S9	0.04452389275217666	-3.1117293181183965		-3.0296949886168667
1599456	HINT2	Q9D0S9;Q5M9J2	Sharma 2015, cultured	mouse	oligodendrocytes	embr		Oligodendrocytesdiv253	17.32	LFQintensity	HINT2	Q9D0S9	0.0711314665330937	-2.6432254728041857		-2.561191143302657
1599457	BAP1	Q99PU7	Sharma 2015, cultured	mouse	oligodendrocytes	embr		Oligodendrocytesdiv12	80.491	LFQintensity	BAP1	Q99PU7	0.0004152245202352629	-7.786691171413048		-7.704656841911517
1599458	DDX39A;DDX39	Q8VDW0;Q3UAF1	Sharma 2015, cultured	mouse	oligodendrocytes	embr		Oligodendrocytesdiv12	49.067	LFQintensity	DDX39A	Q8VDW0	0.08491207556473095	-2.466138962978832		-2.384104633477304
1599459	TMPO	Q61033	Sharma 2015, cultured	mouse	neurons	embr		Neuronsdiv152	75.167	LFQintensity	TMPO	Q61033	0.06820262715205068	-2.685272193583581	TMPO	-2.603237864082052
1599460	MRPS12	E9PUY1;O35680	Sharma 2015, cultured	mouse	neurons	embr		Neuronsdiv052	13.874	LFQintensity	MRPS12	O35680	0.2137731155526849	-1.5428400340757555		-1.4608057045742266
1599461	TMPO	Q61029;F6QXX3	Sharma 2015, cultured	mouse	oligodendrocytes	embr		Oligodendrocytesdiv12	50.372	LFQintensity	TMPO	Q61029	0.4986635560716231	-0.6958236469595647	TMPO	-0.6137893174580358
1599462	PAFAH1B3	Q61205;Q3TJC2;D3Z7E6	Sharma 2015, cultured	mouse	astrocytes	embr		Astrocytes1	25.853	LFQintensity	PAFAH1B3	Q61205	0.34515040483936804	-1.0637750008958695		-0.9817406713943406
1599463	PAFAH1B3	Q61205;Q3TJC2;D3Z7E6	Sharma 2015, cultured	mouse	astrocytes	embr		Astrocytes2	25.853	LFQintensity	PAFAH1B3	Q61205	0.2647098588360233	-1.329120925123354		-1.2470865956218251
1599464	PAFAH1B3	Q61205;Q3TJC2;D3Z7E6	Sharma 2015, cultured	mouse	astrocytes	embr		Astrocytes3	25.853	LFQintensity	PAFAH1B3	Q61205	0.17647313837627845	-1.7345866046936071		-1.6525522751920785
1599465	PAFAH1B3	Q61205;Q3TJC2;D3Z7E6	Sharma 2015, cultured	mouse	neurons	embr		Neuronsdiv051	25.853	LFQintensity	PAFAH1B3	Q61205	3.0646002313733733	1.1199171306606546		1.2019514601621832
1599466	PAFAH1B3	Q61205;Q3TJC2;D3Z7E6	Sharma 2015, cultured	mouse	neurons	embr		Neuronsdiv052	25.853	LFQintensity	PAFAH1B3	Q61205	3.8917751462790897	1.3588653893452305		1.440899718846759
1599467	PAFAH1B3	Q61205;Q3TJC2;D3Z7E6	Sharma 2015, cultured	mouse	neurons	embr		Neuronsdiv053	25.853	LFQintensity	PAFAH1B3	Q61205	3.89773797924819	1.3603963795464702		1.4424307090479989
1599468	PAFAH1B3	Q61205;Q3TJC2;D3Z7E6	Sharma 2015, cultured	mouse	neurons	embr		Neuronsdiv101	25.853	LFQintensity	PAFAH1B3	Q61205	2.7052444837125256	0.9951922903630324		1.0772266198645617
1599469	PAFAH1B3	Q61205;Q3TJC2;D3Z7E6	Sharma 2015, cultured	mouse	oligodendrocytes	embr		Oligodendrocytesdiv253	25.853	LFQintensity	PAFAH1B3	Q61205	0.7843173149236471	-0.2429416020932117		-0.16090727259168291
1599470	PAFAH1B3	Q61205;Q3TJC2;D3Z7E6	Sharma 2015, cultured	mouse	neurons	embr		Neuronsdiv102	25.853	LFQintensity	PAFAH1B3	Q61205	2.7177583743318228	0.9998074134445984		1.0818417429461271
1599471	PAFAH1B3	Q61205;Q3TJC2;D3Z7E6	Sharma 2015, cultured	mouse	neurons	embr		Neuronsdiv151	25.853	LFQintensity	PAFAH1B3	Q61205	2.5320598072968243	0.9290331245783332		1.0110674540798623
1599472	PAFAH1B3	Q61205;Q3TJC2;D3Z7E6	Sharma 2015, cultured	mouse	neurons	embr		Neuronsdiv152	25.853	LFQintensity	PAFAH1B3	Q61205	2.6674436401673467	0.9811205756359246		1.0631549051374534
1599473	PAFAH1B3	Q61205;Q3TJC2;D3Z7E6	Sharma 2015, cultured	mouse	microglia	embr		youngMicroglia3	25.853	LFQintensity	PAFAH1B3	Q61205	0.4948718014479194	-0.7034565369302649		-0.6214222074287359
1599474	PAFAH1B3	Q61205;Q3TJC2;D3Z7E6	Sharma 2015, cultured	mouse	neurons	embr		Neuronsdiv153	25.853	LFQintensity	PAFAH1B3	Q61205	2.2507474045961007	0.8112623408773163		0.8932966703788452
1599475	PAFAH1B3	Q61205;Q3TJC2;D3Z7E6	Sharma 2015, cultured	mouse	oligodendrocytes	embr		Oligodendrocytesdiv12	25.853	LFQintensity	PAFAH1B3	Q61205	0.5802883282277911	-0.5442301813295856		-0.4621958518280567
1599476	PAFAH1B3	Q61205;Q3TJC2;D3Z7E6	Sharma 2015, cultured	mouse	oligodendrocytes	embr		Oligodendrocytesdiv13	25.853	LFQintensity	PAFAH1B3	Q61205	0.7057124959260991	-0.3485473539958049		-0.26651302449427616
1599477	PAFAH1B3	Q61205;Q3TJC2;D3Z7E6	Sharma 2015, cultured	mouse	oligodendrocytes	embr		Oligodendrocytesdiv251	25.853	LFQintensity	PAFAH1B3	Q61205	0.5989922593794509	-0.5125066035220531		-0.4304722740205241
1599478	PAFAH1B3	Q61205;Q3TJC2;D3Z7E6	Sharma 2015, cultured	mouse	neurons	embr		Neuronsdiv103	25.853	LFQintensity	PAFAH1B3	Q61205	3.1913490147286465	1.1604437160342276		1.2424780455357567
1599479	PAFAH1B3	Q61205;Q3TJC2;D3Z7E6	Sharma 2015, cultured	mouse	oligodendrocytes	embr		Oligodendrocytesdiv41	25.853	LFQintensity	PAFAH1B3	Q61205	0.3530287427825724	-1.0412058010503835		-0.9591714715488546
1599480	PAFAH1B3	Q61205;Q3TJC2;D3Z7E6	Sharma 2015, cultured	mouse	oligodendrocytes	embr		Oligodendrocytesdiv42	25.853	LFQintensity	PAFAH1B3	Q61205	0.3068064171447817	-1.1815382933297434		-1.0995039638282145
1599481	DNAJA3	Q99M87;Q99M87-3;Q99M87-2;Q3TJA9	Sharma 2015, cultured	mouse	astrocytes	embr		Astrocytes2	52.44300000000001	LFQintensity	DNAJA3	Q99M87	0.4119698477854212	-0.8868051172976041		-0.8047707877960752
1599482	DNAJA3	Q99M87;Q99M87-3;Q99M87-2;Q3TJA9	Sharma 2015, cultured	mouse	microglia	embr		youngMicroglia3	52.44300000000001	LFQintensity	DNAJA3	Q99M87	0.17889472959211794	-1.7209577489790169		-1.6389234194774882
1599483	RNF180	Q3U827-3;Q3U827-2;Q3U827;Q3U827-4	Sharma 2015, cultured	mouse	astrocytes	embr		Astrocytes3	64.596	LFQintensity	RNF180	Q3U827	0.0021767785107651453	-6.129909242482065		-6.047874912980536
1599484	PLEKHH3	Q8VCE9-2;Q8VCE9;Q8VCE9-3;Q8VCE9-4	Sharma 2015, cultured	mouse	oligodendrocytes	embr		Oligodendrocytesdiv253	85.381	LFQintensity	PLEKHH3	Q8VCE9	0.0077286121265073395	-4.8628259762922		-4.780791646790672
1599485	FAM111A	D3YYD2;Q9D2L9;F6VLR1	Sharma 2015, cultured	mouse	microglia	embr		adultMicroglia1	64.738	LFQintensity	FAM111A	Q9D2L9	0.009948130425767705	-4.6103706423742405		-4.52833631287271
1599486	PAFAH1B3	Q61205;Q3TJC2;D3Z7E6	Sharma 2015, cultured	mouse	oligodendrocytes	embr		Oligodendrocytesdiv11	25.853	LFQintensity	PAFAH1B3	Q61205	0.6613678597338288	-0.4134450739093664		-0.3314107444078376
1599487	MALSU1;2410003K15RIK	Q9CWV0;F7ASG0	Sharma 2015, cultured	mouse	microglia	embr		adultMicroglia3	26.02	LFQintensity	MALSU1	Q9CWV0	0.03318043433072916	-3.405794904169011		-3.3237605746674816
1599488	PAFAH1B3	Q61205;Q3TJC2;D3Z7E6	Sharma 2015, cultured	mouse	microglia	embr		youngMicroglia2	25.853	LFQintensity	PAFAH1B3	Q61205	0.6442270231313825	-0.4397040946081521		-0.3576697651066232
1599489	PAFAH1B3	Q61205;Q3TJC2;D3Z7E6	Sharma 2015, cultured	mouse	microglia	embr		adultMicroglia3	25.853	LFQintensity	PAFAH1B3	Q61205	0.4703930204991614	-0.7541867198820265		-0.6721523903804976
1599490	PAFAH1B3	Q61205;Q3TJC2;D3Z7E6	Sharma 2015, cultured	mouse	oligodendrocytes	embr		Oligodendrocytesdiv43	25.853	LFQintensity	PAFAH1B3	Q61205	0.4408536640303895	-0.8190422861977384		-0.7370079566962096
1599491	DNAJA3	Q99M87;Q99M87-3;Q99M87-2;Q3TJA9	Sharma 2015, cultured	mouse	astrocytes	embr		Astrocytes1	52.44300000000001	LFQintensity	DNAJA3	Q99M87	0.33884681970178365	-1.0822071330076315		-1.0001728035061028
1599492	DNAJA3	Q99M87;Q99M87-3;Q99M87-2;Q3TJA9	Sharma 2015, cultured	mouse	astrocytes	embr		Astrocytes3	52.44300000000001	LFQintensity	DNAJA3	Q99M87	0.3774525762670648	-0.974310343967247		-0.8922760144657182
1599493	DNAJA3	Q99M87;Q99M87-3;Q99M87-2;Q3TJA9	Sharma 2015, cultured	mouse	neurons	embr		Neuronsdiv051	52.44300000000001	LFQintensity	DNAJA3	Q99M87	0.15145577924247255	-1.8874615828280776		-1.805427253326549
1599494	DNAJA3	Q99M87;Q99M87-3;Q99M87-2;Q3TJA9	Sharma 2015, cultured	mouse	neurons	embr		Neuronsdiv052	52.44300000000001	LFQintensity	DNAJA3	Q99M87	0.1666812329984004	-1.7916720750566344		-1.7096377455551055
1599495	DNAJA3	Q99M87;Q99M87-3;Q99M87-2;Q3TJA9	Sharma 2015, cultured	mouse	neurons	embr		Neuronsdiv053	52.44300000000001	LFQintensity	DNAJA3	Q99M87	0.14216911285615666	-1.9507379943754053		-1.8687036648738768
1599496	DNAJA3	Q99M87;Q99M87-3;Q99M87-2;Q3TJA9	Sharma 2015, cultured	mouse	neurons	embr		Neuronsdiv101	52.44300000000001	LFQintensity	DNAJA3	Q99M87	0.18869778354223346	-1.6676085726107266		-1.5855742431091977
1599497	DNAJA3	Q99M87;Q99M87-3;Q99M87-2;Q3TJA9	Sharma 2015, cultured	mouse	neurons	embr		Neuronsdiv102	52.44300000000001	LFQintensity	DNAJA3	Q99M87	0.2074382087578797	-1.5729217727780198		-1.4908874432764911
1599498	DNAJA3	Q99M87;Q99M87-3;Q99M87-2;Q3TJA9	Sharma 2015, cultured	mouse	neurons	embr		Neuronsdiv103	52.44300000000001	LFQintensity	DNAJA3	Q99M87	0.25081181646682416	-1.383052356234273		-1.301018026732744
1599499	PAFAH1B3	Q61205;Q3TJC2;D3Z7E6	Sharma 2015, cultured	mouse	oligodendrocytes	embr		Oligodendrocytesdiv252	25.853	LFQintensity	PAFAH1B3	Q61205	1.0363036761560314	0.0356602245876651		0.11769455408919385
1599500	TMPO	Q61029-3;Q3TNH0;Q61033-2	Sharma 2015, cultured	mouse	oligodendrocytes	embr		Oligodendrocytesdiv252	46.049	LFQintensity	TMPO	Q61029	0.0057293507808988025	-5.1621530564374805	TMPO	-5.080118726935952
1599501	DNAJA3	Q99M87;Q99M87-3;Q99M87-2;Q3TJA9	Sharma 2015, cultured	mouse	microglia	embr		youngMicroglia2	52.44300000000001	LFQintensity	DNAJA3	Q99M87	0.2485242548602512	-1.3922148331370854		-1.3101805036355565
1599502	MRPS12	E9PUY1;O35680	Sharma 2015, cultured	mouse	neurons	embr		Neuronsdiv051	13.874	LFQintensity	MRPS12	O35680	0.1339972809949664	-2.0099357703194327		-1.9279014408179043
1599503	TMPO	Q61033	Sharma 2015, cultured	mouse	microglia	embr		youngMicroglia1	75.167	LFQintensity	TMPO	Q61033	0.11171469971914046	-2.1918069815731966	TMPO	-2.109772652071668
1599504	TMPO	Q61033	Sharma 2015, cultured	mouse	microglia	embr		youngMicroglia2	75.167	LFQintensity	TMPO	Q61033	0.09712015287060882	-2.331806377633794	TMPO	-2.2497720481322654
1599505	TMPO	Q61033	Sharma 2015, cultured	mouse	microglia	embr		youngMicroglia3	75.167	LFQintensity	TMPO	Q61033	0.07858580872725021	-2.5435641463920784	TMPO	-2.4615298168905486
1599506	TMPO	Q61033	Sharma 2015, cultured	mouse	astrocytes	embr		Astrocytes1	75.167	LFQintensity	TMPO	Q61033	0.10315665302780196	-2.2715065429718493	TMPO	-2.18947221347032
1599507	TMPO	Q61033	Sharma 2015, cultured	mouse	astrocytes	embr		Astrocytes2	75.167	LFQintensity	TMPO	Q61033	0.061071010403101714	-2.7957179868847515	TMPO	-2.7136836573832226
1599508	TMPO	Q61033	Sharma 2015, cultured	mouse	astrocytes	embr		Astrocytes3	75.167	LFQintensity	TMPO	Q61033	0.09766654994847944	-2.326196153700657	TMPO	-2.244161824199128
1599509	TMPO	Q61033	Sharma 2015, cultured	mouse	neurons	embr		Neuronsdiv051	75.167	LFQintensity	TMPO	Q61033	0.06791364656118498	-2.6895182843287704	TMPO	-2.6074839548272406
1599510	TMPO	Q61029;F6QXX3	Sharma 2015, cultured	mouse	oligodendrocytes	embr		Oligodendrocytesdiv13	50.372	LFQintensity	TMPO	Q61029	0.618377306022688	-0.480656480275763	TMPO	-0.398622150774234
1599511	TMPO	Q61033	Sharma 2015, cultured	mouse	neurons	embr		Neuronsdiv052	75.167	LFQintensity	TMPO	Q61033	0.0628986377875501	-2.7662307723059603	TMPO	-2.684196442804431
1599512	EDEM2	Q8BJT9	Sharma 2015, cultured	mouse	microglia	embr		adultMicroglia2	64.609	LFQintensity	EDEM2	Q8BJT9	0.005383864665007902	-5.224348823469772		-5.142314493968243
1599513	SMCR7	Q5NCS9	Sharma 2015, cultured	mouse	oligodendrocytes	embr		Oligodendrocytesdiv252	49.624	LFQintensity	SMCR7	Q5NCS9	0.02272743053294613	-3.7841826904927367		-3.702148360991208
1599514	SMCR7	Q5NCS9	Sharma 2015, cultured	mouse	oligodendrocytes	embr		Oligodendrocytesdiv251	49.624	LFQintensity	SMCR7	Q5NCS9	0.015084798593216582	-4.194067757920862		-4.112033428419332
1599515	TMPO	Q61029;F6QXX3	Sharma 2015, cultured	mouse	neurons	embr		Neuronsdiv151	50.372	LFQintensity	TMPO	Q61029	0.06718954467921841	-2.7002376286883343	TMPO	-2.6182032991868054
1599516	TMPO	Q61029;F6QXX3	Sharma 2015, cultured	mouse	neurons	embr		Neuronsdiv152	50.372	LFQintensity	TMPO	Q61029	0.05520683042317105	-2.8966685938039936	TMPO	-2.8146342643024647
1599517	TMPO	Q61029;F6QXX3	Sharma 2015, cultured	mouse	neurons	embr		Neuronsdiv153	50.372	LFQintensity	TMPO	Q61029	0.0841326209345742	-2.475360904516174	TMPO	-2.393326575014646
1599518	TMPO	Q61029;F6QXX3	Sharma 2015, cultured	mouse	oligodendrocytes	embr		Oligodendrocytesdiv11	50.372	LFQintensity	TMPO	Q61029	0.5394309776438753	-0.6172404401074509	TMPO	-0.535206110605922
1599519	LRP3	Q3UEU3;E9Q711;E9Q1T6	Sharma 2015, cultured	mouse	neurons	embr		Neuronsdiv051	69.058	LFQintensity	LRP3	E9Q1T6	0.0030103733082208627	-5.80569118524679		-5.72365685574526
1599520	TMPO	Q61029;F6QXX3	Sharma 2015, cultured	mouse	oligodendrocytes	embr		Oligodendrocytesdiv251	50.372	LFQintensity	TMPO	Q61029	0.2969671708890865	-1.2141336820159427	TMPO	-1.1320993525144138
1599521	TMPO	Q61029;F6QXX3	Sharma 2015, cultured	mouse	oligodendrocytes	embr		Oligodendrocytesdiv252	50.372	LFQintensity	TMPO	Q61029	0.40057566813074935	-0.9148525961603592	TMPO	-0.8328182666588302
1599522	TMPO	Q61029-3;Q3TNH0;Q61033-2	Sharma 2015, cultured	mouse	neurons	embr		Neuronsdiv053	46.049	LFQintensity	TMPO	Q61029	0.005346376492837918	-5.231336238597759	TMPO	-5.149301909096232
1599523	MRPS12	E9PUY1;O35680	Sharma 2015, cultured	mouse	neurons	embr		Neuronsdiv053	13.874	LFQintensity	MRPS12	O35680	0.2454064613789525	-1.4048394170643723		-1.3228050875628434
1599524	TMPO	Q61029;F6QXX3	Sharma 2015, cultured	mouse	oligodendrocytes	embr		Oligodendrocytesdiv41	50.372	LFQintensity	TMPO	Q61029	0.3691345600563139	-0.9965940400151936	TMPO	-0.9145597105136648
1599525	TMPO	Q61029;F6QXX3	Sharma 2015, cultured	mouse	oligodendrocytes	embr		Oligodendrocytesdiv42	50.372	LFQintensity	TMPO	Q61029	0.3994823020826468	-0.9175858149256828	TMPO	-0.8355514854241539
1599526	TMPO	Q61029;F6QXX3	Sharma 2015, cultured	mouse	neurons	embr		Neuronsdiv103	50.372	LFQintensity	TMPO	Q61029	0.12801736037582584	-2.0555893963230174	TMPO	-1.9735550668214883
1599527	TMPO	Q61029;F6QXX3	Sharma 2015, cultured	mouse	oligodendrocytes	embr		Oligodendrocytesdiv43	50.372	LFQintensity	TMPO	Q61029	0.3437944461835473	-1.0677113403711194	TMPO	-0.9856770108695904
1599528	TMPO	Q61029-3;Q3TNH0;Q61033-2	Sharma 2015, cultured	mouse	microglia	embr		adultMicroglia3	46.049	LFQintensity	TMPO	Q61029	0.00094061565083695	-6.9689759493859835	TMPO	-6.886941619884455
1599529	TMPO	Q61029-3;Q3TNH0;Q61033-2	Sharma 2015, cultured	mouse	astrocytes	embr		Astrocytes2	46.049	LFQintensity	TMPO	Q61029	0.0055748827957381964	-5.189483985042919	TMPO	-5.107449655541392
1599530	TMPO	Q61029-3;Q3TNH0;Q61033-2	Sharma 2015, cultured	mouse	neurons	embr		Neuronsdiv051	46.049	LFQintensity	TMPO	Q61029	0.004934227815217296	-5.311559089420157	TMPO	-5.229524759918629
1599531	TMPO	Q61029;F6QXX3	Sharma 2015, cultured	mouse	oligodendrocytes	embr		Oligodendrocytesdiv253	50.372	LFQintensity	TMPO	Q61029	0.28489427469339	-1.2556371335264958	TMPO	-1.1736028040249669
1599532	TMPO	Q61029-3;Q3TNH0;Q61033-2	Sharma 2015, cultured	mouse	neurons	embr		Neuronsdiv052	46.049	LFQintensity	TMPO	Q61029	0.005114307246847814	-5.275713324362154	TMPO	-5.193678994860624
1599533	TMPO	Q61029-3;Q3TNH0;Q61033-2	Sharma 2015, cultured	mouse	neurons	embr		Neuronsdiv101	46.049	LFQintensity	TMPO	Q61029	0.0016061307641126615	-6.433927244535153	TMPO	-6.351892915033622
1599534	TMPO	Q61029-3;Q3TNH0;Q61033-2	Sharma 2015, cultured	mouse	neurons	embr		Neuronsdiv102	46.049	LFQintensity	TMPO	Q61029	0.0006623427223067996	-7.319727428579428	TMPO	-7.237693099077902
1599535	TMPO	Q61029-3;Q3TNH0;Q61033-2	Sharma 2015, cultured	mouse	neurons	embr		Neuronsdiv103	46.049	LFQintensity	TMPO	Q61029	0.0010447018811969066	-6.864023715417058	TMPO	-6.781989385915527
1599536	TMPO	Q61029-3;Q3TNH0;Q61033-2	Sharma 2015, cultured	mouse	oligodendrocytes	embr		Oligodendrocytesdiv11	46.049	LFQintensity	TMPO	Q61029	0.0030245692532575503	-5.80098659325589	TMPO	-5.71895226375436
1599537	TMPO	Q61029-3;Q3TNH0;Q61033-2	Sharma 2015, cultured	mouse	oligodendrocytes	embr		Oligodendrocytesdiv12	46.049	LFQintensity	TMPO	Q61029	0.003066846335798706	-5.787105497551	TMPO	-5.705071168049472
1599538	TMPO	Q61029-3;Q3TNH0;Q61033-2	Sharma 2015, cultured	mouse	oligodendrocytes	embr		Oligodendrocytesdiv13	46.049	LFQintensity	TMPO	Q61029	0.009362211715936071	-4.671073721968155	TMPO	-4.589039392466626
1599539	TMPO	Q61029-3;Q3TNH0;Q61033-2	Sharma 2015, cultured	mouse	microglia	embr		adultMicroglia2	46.049	LFQintensity	TMPO	Q61029	0.0010388280050713102	-6.869662119479277	TMPO	-6.7876277899777495
1599540	TMPO	Q61033	Sharma 2015, cultured	mouse	microglia	embr		adultMicroglia2	75.167	LFQintensity	TMPO	Q61033	0.15843546305026832	-1.8424079417667385	TMPO	-1.7603736122652096
1599541	TMPO	Q61029-3;Q3TNH0;Q61033-2	Sharma 2015, cultured	mouse	oligodendrocytes	embr		Oligodendrocytesdiv251	46.049	LFQintensity	TMPO	Q61029	0.0037059720367936654	-5.5978096965350055	TMPO	-5.515775367033477
1599542	ANKMY2	Q3TPE9;Q3TPE9-2	Sharma 2015, cultured	mouse	oligodendrocytes	embr		Oligodendrocytesdiv41	48.774	LFQintensity	ANKMY2	Q3TPE9	0.027216579181407654	-3.6039289626391473		-3.5218946331376184
1599543	TMPO	Q61029-3;Q3TNH0;Q61033-2	Sharma 2015, cultured	mouse	oligodendrocytes	embr		Oligodendrocytesdiv253	46.049	LFQintensity	TMPO	Q61029	0.002466906645943316	-6.004790283276442	TMPO	-5.922755953774914
1599544	POLG	Q75WC0;E9QN13;P54099;D6RIP1	Sharma 2015, cultured	mouse	neurons	embr		Neuronsdiv101	136.62	LFQintensity	POLG	P54099	0.02203835607004076	-3.8149708859529317		-3.7329365564514014
1599545	POLG	Q75WC0;E9QN13;P54099;D6RIP1	Sharma 2015, cultured	mouse	neurons	embr		Neuronsdiv053	136.62	LFQintensity	POLG	P54099	0.018667829485531643	-3.9809535849875135		-3.8989192554859846
1599546	POLG	Q75WC0;E9QN13;P54099;D6RIP1	Sharma 2015, cultured	mouse	neurons	embr		Neuronsdiv052	136.62	LFQintensity	POLG	P54099	0.01274486272126322	-4.362627012395809		-4.28059268289428
1599547	POLG	Q75WC0;E9QN13;P54099;D6RIP1	Sharma 2015, cultured	mouse	neurons	embr		Neuronsdiv051	136.62	LFQintensity	POLG	P54099	0.017247874696574985	-4.060066349090904		-3.9780320195893752
1599548	POLG	Q75WC0;E9QN13;P54099;D6RIP1	Sharma 2015, cultured	mouse	astrocytes	embr		Astrocytes3	136.62	LFQintensity	POLG	P54099	0.02498378225077242	-3.6895283745863936		-3.6074940450848647
1599549	POLG	Q75WC0;E9QN13;P54099;D6RIP1	Sharma 2015, cultured	mouse	astrocytes	embr		Astrocytes2	136.62	LFQintensity	POLG	P54099	0.012212009910767334	-4.405335392550112		-4.323301063048584
1599550	POLG	Q75WC0;E9QN13;P54099;D6RIP1	Sharma 2015, cultured	mouse	astrocytes	embr		Astrocytes1	136.62	LFQintensity	POLG	P54099	0.013292643787840914	-4.320544495428496		-4.238510165926966
1599551	QARS	Q8BML9;D3Z158;Q8R1V9	Sharma 2015, cultured	mouse	microglia	embr		youngMicroglia3	87.676	LFQintensity	QARS	Q8BML9	0.3195475953071283	-1.1408490481617646		-1.0588147186602357
1599552	POLG	Q75WC0;E9QN13;P54099;D6RIP1	Sharma 2015, cultured	mouse	microglia	embr		youngMicroglia3	136.62	LFQintensity	POLG	P54099	0.02421856588604141	-3.7206357545821533		-3.638601425080625
1599553	POLG	Q75WC0;E9QN13;P54099;D6RIP1	Sharma 2015, cultured	mouse	microglia	embr		youngMicroglia1	136.62	LFQintensity	POLG	P54099	0.01500838431219275	-4.199146279890424		-4.117111950388897
1599554	POLG	Q75WC0;E9QN13;P54099;D6RIP1	Sharma 2015, cultured	mouse	microglia	embr		adultMicroglia3	136.62	LFQintensity	POLG	P54099	0.007932652769339153	-4.836767776030012		-4.754733446528482
1599555	TFB2M;GM1818	Q3TL26;E9Q4A5;B2RSE6	Sharma 2015, cultured	mouse	neurons	embr		Neuronsdiv153	45.863	LFQintensity	TFB2M	Q3TL26	0.0015095525723556446	-6.495941981761947		-6.413907652260416
1599556	POLG	Q75WC0;E9QN13;P54099;D6RIP1	Sharma 2015, cultured	mouse	microglia	embr		adultMicroglia2	136.62	LFQintensity	POLG	P54099	0.01347330051418905	-4.307045291537037		-4.225010962035508
1599557	REEP4	Q8K072	Sharma 2015, cultured	mouse	oligodendrocytes	embr		Oligodendrocytesdiv43	29.69	LFQintensity	REEP4	Q8K072	0.003218802212739922	-5.738745972250031		-5.656711642748503
1599558	REEP4	Q8K072	Sharma 2015, cultured	mouse	oligodendrocytes	embr		Oligodendrocytesdiv253	29.69	LFQintensity	REEP4	Q8K072	0.0038196232985882685	-5.5676034741612375		-5.485569144659707
1599559	REEP4	Q8K072	Sharma 2015, cultured	mouse	oligodendrocytes	embr		Oligodendrocytesdiv252	29.69	LFQintensity	REEP4	Q8K072	0.011943449983051118	-4.427572269449644		-4.345537939948116
1599560	POLG	Q75WC0;E9QN13;P54099;D6RIP1	Sharma 2015, cultured	mouse	microglia	embr		youngMicroglia2	136.62	LFQintensity	POLG	P54099	0.00932096803876974	-4.675488788857635		-4.593454459356106
1599561	REEP4	Q8K072	Sharma 2015, cultured	mouse	oligodendrocytes	embr		Oligodendrocytesdiv251	29.69	LFQintensity	REEP4	Q8K072	0.008989737595747593	-4.7116716193842665		-4.629637289882737
1599562	REEP4	Q8K072	Sharma 2015, cultured	mouse	microglia	embr		adultMicroglia3	29.69	LFQintensity	REEP4	Q8K072	0.00794467362423034	-4.835253559229266		-4.753219229727739
1599563	REEP4	Q8K072	Sharma 2015, cultured	mouse	microglia	embr		adultMicroglia2	29.69	LFQintensity	REEP4	Q8K072	0.007053306424877639	-4.954258775665871		-4.8722244461643385
1599564	QARS	Q8BML9;D3Z158;Q8R1V9	Sharma 2015, cultured	mouse	microglia	embr		adultMicroglia2	87.676	LFQintensity	QARS	Q8BML9	0.28105506355623644	-1.269204673129061		-1.187170343627532
1599565	QARS	Q8BML9;D3Z158;Q8R1V9	Sharma 2015, cultured	mouse	microglia	embr		adultMicroglia3	87.676	LFQintensity	QARS	Q8BML9	0.2996883031266229	-1.2050123340276857		-1.1229780045261566
1599566	QARS	Q8BML9;D3Z158;Q8R1V9	Sharma 2015, cultured	mouse	microglia	embr		youngMicroglia1	87.676	LFQintensity	QARS	Q8BML9	0.3864589285339767	-0.9507296817138065		-0.8686953522122773
1599567	QARS	Q8BML9;D3Z158;Q8R1V9	Sharma 2015, cultured	mouse	microglia	embr		youngMicroglia2	87.676	LFQintensity	QARS	Q8BML9	0.4151940002220188	-0.8790093975671899		-0.7969750680656609
1599568	POLG	Q75WC0;E9QN13;P54099;D6RIP1	Sharma 2015, cultured	mouse	microglia	embr		adultMicroglia1	136.62	LFQintensity	POLG	P54099	0.014273546028942544	-4.249347382992367		-4.167313053490839
1599569	SLC1A5	E9PUM8;Q9ESU7;P51912;E9PXK5	Sharma 2015, cultured	mouse	astrocytes	embr		Astrocytes3	58.06100000000001	LFQintensity	SLC1A5	P51912	0.007858221421486837	-4.846194980400297		-4.764160650898768
1599570	SLC1A5	E9PUM8;Q9ESU7;P51912;E9PXK5	Sharma 2015, cultured	mouse	astrocytes	embr		Astrocytes2	58.06100000000001	LFQintensity	SLC1A5	P51912	0.007659248286686105	-4.8718414349425565		-4.789807105441028
1599571	QARS	Q8BML9;D3Z158;Q8R1V9	Sharma 2015, cultured	mouse	microglia	embr		adultMicroglia1	87.676	LFQintensity	QARS	Q8BML9	0.2359411435199292	-1.4441728969245564		-1.3621385674230275
1599572	SLC1A5	E9PUM8;Q9ESU7;P51912;E9PXK5	Sharma 2015, cultured	mouse	astrocytes	embr		Astrocytes1	58.06100000000001	LFQintensity	SLC1A5	P51912	0.007800624354294811	-4.853551503067644		-4.771517173566113
1599573	CLIC1	Q9Z1Q5;Q542F1	Sharma 2015, cultured	mouse	neurons	embr		Neuronsdiv102	27.013	LFQintensity	CLIC1	Q9Z1Q5	0.03108088383907061	-3.471162316336496		-3.3891279868349664
1599574	CLIC1	Q9Z1Q5;Q542F1	Sharma 2015, cultured	mouse	neurons	embr		Neuronsdiv103	27.013	LFQintensity	CLIC1	Q9Z1Q5	0.05533315083710839	-2.8943830774236896		-2.8123487479221607
1599575	CLIC1	Q9Z1Q5;Q542F1	Sharma 2015, cultured	mouse	neurons	embr		Neuronsdiv151	27.013	LFQintensity	CLIC1	Q9Z1Q5	0.08836416043401638	-2.4262888165000223		-2.344254486998493
1599576	CLIC1	Q9Z1Q5;Q542F1	Sharma 2015, cultured	mouse	neurons	embr		Neuronsdiv152	27.013	LFQintensity	CLIC1	Q9Z1Q5	0.07440710341673278	-2.5982038656692827		-2.516169536167754
1599577	CLIC1	Q9Z1Q5;Q542F1	Sharma 2015, cultured	mouse	neurons	embr		Neuronsdiv153	27.013	LFQintensity	CLIC1	Q9Z1Q5	0.044654234766668965	-3.1088061325585894		-3.026771803057061
1599578	CLIC1	Q9Z1Q5;Q542F1	Sharma 2015, cultured	mouse	oligodendrocytes	embr		Oligodendrocytesdiv11	27.013	LFQintensity	CLIC1	Q9Z1Q5	0.4195524189701765	-0.8685668050524177		-0.7865324755508887
1599579	CLIC1	Q9Z1Q5;Q542F1	Sharma 2015, cultured	mouse	oligodendrocytes	embr		Oligodendrocytesdiv12	27.013	LFQintensity	CLIC1	Q9Z1Q5	0.6982714632328773	-0.3591473360214996		-0.27711300651997073
1599580	CLIC1	Q9Z1Q5;Q542F1	Sharma 2015, cultured	mouse	neurons	embr		Neuronsdiv101	27.013	LFQintensity	CLIC1	Q9Z1Q5	0.05504593578058342	-2.8995872463211705		-2.8175529168196416
1599581	QARS	Q8BML9;D3Z158;Q8R1V9	Sharma 2015, cultured	mouse	astrocytes	embr		Astrocytes2	87.676	LFQintensity	QARS	Q8BML9	0.21619566530376785	-1.5315714234518067		-1.449537093950278
1599582	QARS	Q8BML9;D3Z158;Q8R1V9	Sharma 2015, cultured	mouse	astrocytes	embr		Astrocytes1	87.676	LFQintensity	QARS	Q8BML9	0.21594485063658211	-1.5327322250248945		-1.4506978955233656
1599583	DNAJA3	Q99M87;Q99M87-3;Q99M87-2;Q3TJA9	Sharma 2015, cultured	mouse	neurons	embr		Neuronsdiv153	52.44300000000001	LFQintensity	DNAJA3	Q99M87	0.21630828940229865	-1.5310506231222332		-1.4490162936207045
1599584	CDR2	P97817	Sharma 2015, cultured	mouse	oligodendrocytes	embr		Oligodendrocytesdiv251	52.09	LFQintensity	CDR2	P97817	0.039200126059180884	-3.23907531639546		-3.157040986893932
1599585	LMBR1	Q9JIT0-3;Q9JIT0	Sharma 2015, cultured	mouse	neurons	embr		Neuronsdiv102	52.005	LFQintensity	LMBR1	Q9JIT0	0.020904986094282714	-3.8677675793600192		-3.7857332498584895
1599586	LMBR1	Q9JIT0-3;Q9JIT0	Sharma 2015, cultured	mouse	neurons	embr		Neuronsdiv101	52.005	LFQintensity	LMBR1	Q9JIT0	0.028973622031843237	-3.5413694480280697		-3.4593351185265413
1599587	LMBR1	Q9JIT0-3;Q9JIT0	Sharma 2015, cultured	mouse	neurons	embr		Neuronsdiv053	52.005	LFQintensity	LMBR1	Q9JIT0	0.01825757814934221	-4.0031750440825		-3.921140714580971
1599588	LMBR1	Q9JIT0-3;Q9JIT0	Sharma 2015, cultured	mouse	neurons	embr		Neuronsdiv052	52.005	LFQintensity	LMBR1	Q9JIT0	0.02700649752087864	-3.611677793007684		-3.529643463506156
1599589	LMBR1	Q9JIT0-3;Q9JIT0	Sharma 2015, cultured	mouse	neurons	embr		Neuronsdiv051	52.005	LFQintensity	LMBR1	Q9JIT0	0.01978166308773753	-3.922999877063311		-3.8409655475617823
1599590	LCP1	Q61233	Sharma 2015, cultured	mouse	microglia	embr		adultMicroglia1	70.148	LFQintensity	LCP1	Q61233	27.60180225237241	3.317881069590218		3.3999153990917463
1599591	LCP1	Q61233	Sharma 2015, cultured	mouse	microglia	embr		adultMicroglia2	70.148	LFQintensity	LCP1	Q61233	22.55427395994991	3.1159245805816687		3.197958910083198
1599592	LMBR1	Q9JIT0-3;Q9JIT0	Sharma 2015, cultured	mouse	neurons	embr		Neuronsdiv152	52.005	LFQintensity	LMBR1	Q9JIT0	0.013264983642822895	-4.322627524501155		-4.240593194999626
1599593	LCP1	Q61233	Sharma 2015, cultured	mouse	microglia	embr		adultMicroglia3	70.148	LFQintensity	LCP1	Q61233	26.00539311752329	3.2583039441084023		3.3403382736099307
1599594	LCP1	Q61233	Sharma 2015, cultured	mouse	microglia	embr		youngMicroglia2	70.148	LFQintensity	LCP1	Q61233	25.10235559776391	3.222961690250732		3.304996019752261
1599595	LCP1	Q61233	Sharma 2015, cultured	mouse	microglia	embr		youngMicroglia3	70.148	LFQintensity	LCP1	Q61233	27.07281732028461	3.2985301735814354		3.3805645030829643
1599596	LCP1	Q61233	Sharma 2015, cultured	mouse	astrocytes	embr		Astrocytes1	70.148	LFQintensity	LCP1	Q61233	1.5175194020798155	0.4170770294248498		0.4991113589263785
1599597	LCP1	Q61233	Sharma 2015, cultured	mouse	astrocytes	embr		Astrocytes2	70.148	LFQintensity	LCP1	Q61233	1.3824085549226148	0.32382730750525834		0.4058616370067871
1599598	SNX5	Q9D8U8;A2ANA4	Sharma 2015, cultured	mouse	oligodendrocytes	embr		Oligodendrocytesdiv43	46.797	LFQintensity	SNX5	Q9D8U8	1.2932944292155903	0.25719278401123546		0.33922711351276424
1599599	SNX5	Q9D8U8;A2ANA4	Sharma 2015, cultured	mouse	oligodendrocytes	embr		Oligodendrocytesdiv42	46.797	LFQintensity	SNX5	Q9D8U8	1.7505356026959122	0.5599217997923964		0.6419561292939253
1599600	SNX5	Q9D8U8;A2ANA4	Sharma 2015, cultured	mouse	oligodendrocytes	embr		Oligodendrocytesdiv41	46.797	LFQintensity	SNX5	Q9D8U8	1.031539741334479	0.031052580498560644		0.11308691000008952
1599601	LCP1	Q61233	Sharma 2015, cultured	mouse	microglia	embr		youngMicroglia1	70.148	LFQintensity	LCP1	Q61233	24.13199408269525	3.183538515372752		3.2655728448742813
1599602	SNX5	Q9D8U8;A2ANA4	Sharma 2015, cultured	mouse	oligodendrocytes	embr		Oligodendrocytesdiv253	46.797	LFQintensity	SNX5	Q9D8U8	0.9730443016677406	-0.0273256668277646		0.05470866267376452
1599603	TTK	Q3TPW2;P35761-2;P35761	Sharma 2015, cultured	mouse	oligodendrocytes	embr		Oligodendrocytesdiv252	86.986	LFQintensity	TTK	P35761	0.0022468231095690502	-6.098238011810981		-6.016203682309451
1599604	SNX5	Q9D8U8;A2ANA4	Sharma 2015, cultured	mouse	microglia	embr		adultMicroglia1	46.797	LFQintensity	SNX5	Q9D8U8	4.563932360156472	1.51818461159125		1.6002189410927787
1599605	SNX5	Q9D8U8;A2ANA4	Sharma 2015, cultured	mouse	microglia	embr		adultMicroglia3	46.797	LFQintensity	SNX5	Q9D8U8	4.8170920231022505	1.57217043128588		1.6542047607874093
1599606	SNX5	Q9D8U8;A2ANA4	Sharma 2015, cultured	mouse	microglia	embr		youngMicroglia1	46.797	LFQintensity	SNX5	Q9D8U8	3.805981402816885	1.3365738825816431		1.4186082120831711
1599607	SNX5	Q9D8U8;A2ANA4	Sharma 2015, cultured	mouse	microglia	embr		youngMicroglia2	46.797	LFQintensity	SNX5	Q9D8U8	3.2721135793519776	1.1854361306539207		1.2674704601554496
1599608	SNX5	Q9D8U8;A2ANA4	Sharma 2015, cultured	mouse	microglia	embr		youngMicroglia3	46.797	LFQintensity	SNX5	Q9D8U8	4.112687889634973	1.4140768024970842		1.4961111319986131
1599609	SNX5	Q9D8U8;A2ANA4	Sharma 2015, cultured	mouse	astrocytes	embr		Astrocytes1	46.797	LFQintensity	SNX5	Q9D8U8	1.2736500344406516	0.24188682117225205		0.3239211506737809
1599610	SNX5	Q9D8U8;A2ANA4	Sharma 2015, cultured	mouse	astrocytes	embr		Astrocytes2	46.797	LFQintensity	SNX5	Q9D8U8	0.9306874871574772	-0.07183173243067678		0.010202597070851915
1599611	SNX5	Q9D8U8;A2ANA4	Sharma 2015, cultured	mouse	astrocytes	embr		Astrocytes3	46.797	LFQintensity	SNX5	Q9D8U8	0.9228734533754772	-0.08026315748070925		0.0017711720208195558
1599612	SNX5	Q9D8U8;A2ANA4	Sharma 2015, cultured	mouse	microglia	embr		adultMicroglia2	46.797	LFQintensity	SNX5	Q9D8U8	4.363530458102567	1.4732814677968369		1.5553157972983662
1599613	SNX5	Q9D8U8;A2ANA4	Sharma 2015, cultured	mouse	neurons	embr		Neuronsdiv051	46.797	LFQintensity	SNX5	Q9D8U8	0.1699891615033747	-1.7720205998268683		-1.6899862703253394
1599614	SNX5	Q9D8U8;A2ANA4	Sharma 2015, cultured	mouse	neurons	embr		Neuronsdiv052	46.797	LFQintensity	SNX5	Q9D8U8	0.13713376632384294	-1.986798432994641		-1.9047641034931129
1599615	SNX5	Q9D8U8;A2ANA4	Sharma 2015, cultured	mouse	neurons	embr		Neuronsdiv101	46.797	LFQintensity	SNX5	Q9D8U8	0.1679160355131025	-1.7842912131273212		-1.7022568836257923
1599616	SNX5	Q9D8U8;A2ANA4	Sharma 2015, cultured	mouse	neurons	embr		Neuronsdiv102	46.797	LFQintensity	SNX5	Q9D8U8	0.12523550525503985	-2.0775592722206597		-1.9955249427191308
1599617	SNX5	Q9D8U8;A2ANA4	Sharma 2015, cultured	mouse	neurons	embr		Neuronsdiv103	46.797	LFQintensity	SNX5	Q9D8U8	0.17600545111938212	-1.7372403121543996		-1.6552059826528709
1599618	SNX5	Q9D8U8;A2ANA4	Sharma 2015, cultured	mouse	neurons	embr		Neuronsdiv151	46.797	LFQintensity	SNX5	Q9D8U8	0.174355864223019	-1.7466568716511262		-1.6646225421495973
1599619	SNX5	Q9D8U8;A2ANA4	Sharma 2015, cultured	mouse	neurons	embr		Neuronsdiv152	46.797	LFQintensity	SNX5	Q9D8U8	0.2016231218731893	-1.6013550575302324		-1.5193207280287035
1599620	SNX5	Q9D8U8;A2ANA4	Sharma 2015, cultured	mouse	neurons	embr		Neuronsdiv153	46.797	LFQintensity	SNX5	Q9D8U8	0.19258921860020045	-1.647195759377055		-1.565161429875526
1599621	LCP1	Q61233	Sharma 2015, cultured	mouse	astrocytes	embr		Astrocytes3	70.148	LFQintensity	LCP1	Q61233	1.1762829939951112	0.16235946167930268		0.2443937911808316
1599622	CDR2	P97817	Sharma 2015, cultured	mouse	oligodendrocytes	embr		Oligodendrocytesdiv253	52.09	LFQintensity	CDR2	P97817	0.05086241901331398	-2.978630957922709		-2.89659662842118
1599623	SNX5	Q9D8U8;A2ANA4	Sharma 2015, cultured	mouse	oligodendrocytes	embr		Oligodendrocytesdiv11	46.797	LFQintensity	SNX5	Q9D8U8	1.3413673650504687	0.2936895153659764		0.3757238448675051
1599624	QARS	Q8BML9;D3Z158;Q8R1V9	Sharma 2015, cultured	mouse	astrocytes	embr		Astrocytes3	87.676	LFQintensity	QARS	Q8BML9	0.21249122674761733	-1.548854577363517		-1.466820247861988
1599625	QARS	Q8BML9;D3Z158;Q8R1V9	Sharma 2015, cultured	mouse	oligodendrocytes	embr		Oligodendrocytesdiv43	87.676	LFQintensity	QARS	Q8BML9	0.272899717929894	-1.2986508848708191		-1.21661655536929
1599626	FAM123B	Q7TS75	Sharma 2015, cultured	mouse	neurons	embr		Neuronsdiv102	124.16	LFQintensity	FAM123B	Q7TS75	0.012608011745467166	-4.373422814278598		-4.29138848477707
1599627	FAM123B	Q7TS75	Sharma 2015, cultured	mouse	neurons	embr		Neuronsdiv053	124.16	LFQintensity	FAM123B	Q7TS75	0.009986710182695832	-4.606500051597921		-4.5244657220963935
1599628	DDX11	Q6AXC6	Sharma 2015, cultured	mouse	oligodendrocytes	embr		Oligodendrocytesdiv252	98.727	LFQintensity	DDX11	Q6AXC6	0.00447473024302865	-5.409309209959736		-5.327274880458207
1599629	DDX11	Q6AXC6	Sharma 2015, cultured	mouse	oligodendrocytes	embr		Oligodendrocytesdiv251	98.727	LFQintensity	DDX11	Q6AXC6	0.004100379906087251	-5.496675649543269		-5.41464132004174
1599630	DDX11	Q6AXC6	Sharma 2015, cultured	mouse	microglia	embr		adultMicroglia2	98.727	LFQintensity	DDX11	Q6AXC6	0.0016119770210476527	-6.43029388993252		-6.348259560430992
1599631	DDX11	Q6AXC6	Sharma 2015, cultured	mouse	microglia	embr		adultMicroglia1	98.727	LFQintensity	DDX11	Q6AXC6	0.0028935620222306844	-5.84526700216		-5.76323267265847
1599632	USP21	Q9QZL6;E9PUE2;D6RJJ7	Sharma 2015, cultured	mouse	neurons	embr		Neuronsdiv052	62.672	LFQintensity	USP21	Q9QZL6	0.003597890381163912	-5.6274076105204935		-5.545373281018964
1599633	ECE1	Q4PZA2-3;Q4PZA2-2;Q4PZA2-4;Q4PZA2	Sharma 2015, cultured	mouse	oligodendrocytes	embr		Oligodendrocytesdiv13	85.462	LFQintensity	ECE1	Q4PZA2	0.012642038291574002	-4.370727646019199		-4.288693316517669
1599634	NRG1	Q6DR98;Q6DR99	Sharma 2015, cultured	mouse	astrocytes	embr		Astrocytes2	71.381	LFQintensity	NRG1	Q6DR99	0.01261148618137906	-4.373147278584434		-4.291112949082905
1599635	SGOL2	Q7TSY8	Sharma 2015, cultured	mouse	oligodendrocytes	embr		Oligodendrocytesdiv252	130.28	LFQintensity	SGOL2	Q7TSY8	0.006605910546946306	-5.019790493288039		-4.93775616378651
1599636	SGOL2	Q7TSY8	Sharma 2015, cultured	mouse	oligodendrocytes	embr		Oligodendrocytesdiv251	130.28	LFQintensity	SGOL2	Q7TSY8	0.006145559927624744	-5.092025420892338		-5.009991091390812
1599637	SGOL2	Q7TSY8	Sharma 2015, cultured	mouse	microglia	embr		adultMicroglia2	130.28	LFQintensity	SGOL2	Q7TSY8	0.0035130731566947395	-5.651264081350875		-5.5692297518493445
1599638	GDPGP1	Q3TLS3	Sharma 2015, cultured	mouse	microglia	embr		adultMicroglia1	42.514	LFQintensity	GDPGP1	Q3TLS3	0.06778181802094657	-2.6914612907825		-2.609426961280972
1599639	GDPGP1	Q3TLS3	Sharma 2015, cultured	mouse	microglia	embr		adultMicroglia2	42.514	LFQintensity	GDPGP1	Q3TLS3	0.0469454390709602	-3.0587692224351812		-2.9767348929336523
1599640	GDPGP1	Q3TLS3	Sharma 2015, cultured	mouse	microglia	embr		adultMicroglia3	42.514	LFQintensity	GDPGP1	Q3TLS3	0.03778789078810255	-3.2757665772005606		-3.1937322476990317
1599641	GDPGP1	Q3TLS3	Sharma 2015, cultured	mouse	microglia	embr		youngMicroglia3	42.514	LFQintensity	GDPGP1	Q3TLS3	0.0482214570240786	-3.031951190508121		-2.949916861006592
1599642	SGOL2	Q7TSY8	Sharma 2015, cultured	mouse	oligodendrocytes	embr		Oligodendrocytesdiv253	130.28	LFQintensity	SGOL2	Q7TSY8	0.007371093878975199	-4.910189160595719		-4.82815483109419
1599643	GDPGP1	Q3TLS3	Sharma 2015, cultured	mouse	astrocytes	embr		Astrocytes2	42.514	LFQintensity	GDPGP1	Q3TLS3	0.057065502743235234	-2.8635555000051265		-2.7815211705035967
1599644	GDPGP1	Q3TLS3	Sharma 2015, cultured	mouse	astrocytes	embr		Astrocytes3	42.514	LFQintensity	GDPGP1	Q3TLS3	0.0970102635471457	-2.3329384963118245		-2.250904166810295
1599645	GDPGP1	Q3TLS3	Sharma 2015, cultured	mouse	neurons	embr		Neuronsdiv051	42.514	LFQintensity	GDPGP1	Q3TLS3	0.0932802388660276	-2.372146995641085		-2.290112666139556
1599646	GDPGP1	Q3TLS3	Sharma 2015, cultured	mouse	neurons	embr		Neuronsdiv053	42.514	LFQintensity	GDPGP1	Q3TLS3	0.07402895405254029	-2.603298991324222		-2.521264661822693
1599647	GDPGP1	Q3TLS3	Sharma 2015, cultured	mouse	neurons	embr		Neuronsdiv101	42.514	LFQintensity	GDPGP1	Q3TLS3	0.059390552688506175	-2.8236201109106824		-2.7415857814091535
1599648	GDPGP1	Q3TLS3	Sharma 2015, cultured	mouse	neurons	embr		Neuronsdiv102	42.514	LFQintensity	GDPGP1	Q3TLS3	0.09479992632419426	-2.3559866468924096		-2.2739523173908807
1599649	GDPGP1	Q3TLS3	Sharma 2015, cultured	mouse	neurons	embr		Neuronsdiv103	42.514	LFQintensity	GDPGP1	Q3TLS3	0.07887419754246579	-2.5399011319605846		-2.4578668024590566
1599650	GDPGP1	Q3TLS3	Sharma 2015, cultured	mouse	neurons	embr		Neuronsdiv151	42.514	LFQintensity	GDPGP1	Q3TLS3	0.1599975622114305	-1.8325967000429413		-1.7505623705414124
1599651	DDX11	Q6AXC6	Sharma 2015, cultured	mouse	oligodendrocytes	embr		Oligodendrocytesdiv253	98.727	LFQintensity	DDX11	Q6AXC6	0.004594164655375078	-5.382968333961115		-5.300934004459586
1599652	MMP16	Q9WTR0	Sharma 2015, cultured	mouse	neurons	embr		Neuronsdiv153	69.571	LFQintensity	MMP16	Q9WTR0	0.009996882924839813	-4.605481942094996		-4.523447612593467
1599653	GDPGP1	Q3TLS3	Sharma 2015, cultured	mouse	neurons	embr		Neuronsdiv052	42.514	LFQintensity	GDPGP1	Q3TLS3	0.05157310355312147	-2.964754991362605		-2.882720661861077
1599654	CDR2	P97817	Sharma 2015, cultured	mouse	microglia	embr		adultMicroglia2	52.09	LFQintensity	CDR2	P97817	0.017678560444067456	-4.035402647934523		-3.9533683184329935
1599655	TRAP1	F6YP65;Q9CQN1	Sharma 2015, cultured	mouse	oligodendrocytes	embr		Oligodendrocytesdiv12	80.087	LFQintensity	TRAP1	Q9CQN1	0.824149022612029	-0.19340391274003926		-0.11136958323851064
1599656	TRAP1	F6YP65;Q9CQN1	Sharma 2015, cultured	mouse	oligodendrocytes	embr		Oligodendrocytesdiv13	80.087	LFQintensity	TRAP1	Q9CQN1	0.6331752845292761	-0.4570079843819312		-0.3749736548804024
1599657	TRAP1	F6YP65;Q9CQN1	Sharma 2015, cultured	mouse	oligodendrocytes	embr		Oligodendrocytesdiv251	80.087	LFQintensity	TRAP1	Q9CQN1	0.6475293099377556	-0.4345912201197968		-0.3525568906182679
1599658	TRAP1	F6YP65;Q9CQN1	Sharma 2015, cultured	mouse	oligodendrocytes	embr		Oligodendrocytesdiv252	80.087	LFQintensity	TRAP1	Q9CQN1	0.6225485955795289	-0.4739335885022044		-0.3918992590006756
1599659	TRAP1	F6YP65;Q9CQN1	Sharma 2015, cultured	mouse	oligodendrocytes	embr		Oligodendrocytesdiv253	80.087	LFQintensity	TRAP1	Q9CQN1	0.7892585342585648	-0.23666133847793		-0.15462700897640105
1599660	TRAP1	F6YP65;Q9CQN1	Sharma 2015, cultured	mouse	oligodendrocytes	embr		Oligodendrocytesdiv41	80.087	LFQintensity	TRAP1	Q9CQN1	0.5558845586472366	-0.5871946346216091		-0.5051603051200804
1599661	TRAP1	F6YP65;Q9CQN1	Sharma 2015, cultured	mouse	oligodendrocytes	embr		Oligodendrocytesdiv42	80.087	LFQintensity	TRAP1	Q9CQN1	0.7578307002680644	-0.2772952688560544		-0.1952609393545255
1599662	CDR2	P97817	Sharma 2015, cultured	mouse	microglia	embr		adultMicroglia3	52.09	LFQintensity	CDR2	P97817	0.01981963616591448	-3.9210821071653097		-3.8390477776637812
1599663	CLIC1	Q9Z1Q5;Q542F1	Sharma 2015, cultured	mouse	astrocytes	embr		Astrocytes2	27.013	LFQintensity	CLIC1	Q9Z1Q5	1.1724560168485396	0.1591007083519987		0.2411350378535277
1599664	CLIC1	Q9Z1Q5;Q542F1	Sharma 2015, cultured	mouse	oligodendrocytes	embr		Oligodendrocytesdiv251	27.013	LFQintensity	CLIC1	Q9Z1Q5	0.5593843877424207	-0.5809184075375599		-0.4988840780360309
1599665	TRAP1	F6YP65;Q9CQN1	Sharma 2015, cultured	mouse	oligodendrocytes	embr		Oligodendrocytesdiv43	80.087	LFQintensity	TRAP1	Q9CQN1	0.7767030339195349	-0.252697197397646		-0.1706628678961173
1599666	CLIC1	Q9Z1Q5;Q542F1	Sharma 2015, cultured	mouse	oligodendrocytes	embr		Oligodendrocytesdiv13	27.013	LFQintensity	CLIC1	Q9Z1Q5	0.5888200871731415	-0.5296345967058743		-0.4476002672043453
1599667	DNAJA3	Q99M87;Q99M87-3;Q99M87-2;Q3TJA9	Sharma 2015, cultured	mouse	oligodendrocytes	embr		Oligodendrocytesdiv13	52.44300000000001	LFQintensity	DNAJA3	Q99M87	0.2207809002024326	-1.5105844710271459		-1.428550141525617
1599668	DNAJA3	Q99M87;Q99M87-3;Q99M87-2;Q3TJA9	Sharma 2015, cultured	mouse	oligodendrocytes	embr		Oligodendrocytesdiv251	52.44300000000001	LFQintensity	DNAJA3	Q99M87	0.223905305381412	-1.4965320603414451		-1.4144977308399158
1599669	DNAJA3	Q99M87;Q99M87-3;Q99M87-2;Q3TJA9	Sharma 2015, cultured	mouse	oligodendrocytes	embr		Oligodendrocytesdiv252	52.44300000000001	LFQintensity	DNAJA3	Q99M87	0.22054846307517129	-1.511637821055917		-1.429603491554388
1599670	DNAJA3	Q99M87;Q99M87-3;Q99M87-2;Q3TJA9	Sharma 2015, cultured	mouse	oligodendrocytes	embr		Oligodendrocytesdiv253	52.44300000000001	LFQintensity	DNAJA3	Q99M87	0.2198640095049325	-1.5147460623701574		-1.4327117328686283
1599671	DNAJA3	Q99M87;Q99M87-3;Q99M87-2;Q3TJA9	Sharma 2015, cultured	mouse	oligodendrocytes	embr		Oligodendrocytesdiv41	52.44300000000001	LFQintensity	DNAJA3	Q99M87	0.20838347975738286	-1.5683752440426872		-1.4863409145411584
1599672	DNAJA3	Q99M87;Q99M87-3;Q99M87-2;Q3TJA9	Sharma 2015, cultured	mouse	oligodendrocytes	embr		Oligodendrocytesdiv42	52.44300000000001	LFQintensity	DNAJA3	Q99M87	0.2216798568863819	-1.5065210240141351		-1.4244866945126062
1599673	DNAJA3	Q99M87;Q99M87-3;Q99M87-2;Q3TJA9	Sharma 2015, cultured	mouse	oligodendrocytes	embr		Oligodendrocytesdiv43	52.44300000000001	LFQintensity	DNAJA3	Q99M87	0.234949525366958	-1.4483845735802432		-1.3663502440787143
1599674	DNAJA3	Q99M87;Q99M87-3;Q99M87-2;Q3TJA9	Sharma 2015, cultured	mouse	oligodendrocytes	embr		Oligodendrocytesdiv12	52.44300000000001	LFQintensity	DNAJA3	Q99M87	0.1971776897624785	-1.6236499782925673		-1.5416156487910384
1599675	LRP5	Q91VN0;H3BL52	Sharma 2015, cultured	mouse	neurons	embr		Neuronsdiv053	178.88	LFQintensity	LRP5	Q91VN0	0.013436612874023555	-4.309771993950902		-4.227737664449371
1599676	PAFAH1B3	Q61205;Q3TJC2;D3Z7E6	Sharma 2015, cultured	mouse	microglia	embr		adultMicroglia2	25.853	LFQintensity	PAFAH1B3	Q61205	0.6288001494656255	-0.4639418001673825		-0.3819074706658536
1599677	DNAJA3	Q99M87;Q99M87-3;Q99M87-2;Q3TJA9	Sharma 2015, cultured	mouse	oligodendrocytes	embr		Oligodendrocytesdiv11	52.44300000000001	LFQintensity	DNAJA3	Q99M87	0.2648776775808133	-1.3284871535979033		-1.2464528240963744
1599678	FAM123B	Q7TS75	Sharma 2015, cultured	mouse	neurons	embr		Neuronsdiv103	124.16	LFQintensity	FAM123B	Q7TS75	0.007891283684139647	-4.841996459748588		-4.759962130247059
1599679	MALSU1;2410003K15RIK	Q9CWV0;F7ASG0	Sharma 2015, cultured	mouse	neurons	embr		Neuronsdiv051	26.02	LFQintensity	MALSU1	Q9CWV0	0.03069106442456625	-3.4837837278445325		-3.401749398343004
1599680	MALSU1;2410003K15RIK	Q9CWV0;F7ASG0	Sharma 2015, cultured	mouse	neurons	embr		Neuronsdiv053	26.02	LFQintensity	MALSU1	Q9CWV0	0.03920214628863506	-3.239023781423472		-3.1569894519219432
1599681	QARS	Q8BML9;D3Z158;Q8R1V9	Sharma 2015, cultured	mouse	neurons	embr		Neuronsdiv051	87.676	LFQintensity	QARS	Q8BML9	0.09293951935552454	-2.375806326895332		-2.2937719973938027
1599682	QARS	Q8BML9;D3Z158;Q8R1V9	Sharma 2015, cultured	mouse	neurons	embr		Neuronsdiv052	87.676	LFQintensity	QARS	Q8BML9	0.08827591252895722	-2.4272879998780725		-2.345253670376544
1599683	PAFAH1B3	Q61205;Q3TJC2;D3Z7E6	Sharma 2015, cultured	mouse	microglia	embr		adultMicroglia1	25.853	LFQintensity	PAFAH1B3	Q61205	0.4097981974221024	-0.8920904418641656		-0.8100561123626369
1599684	QARS	Q8BML9;D3Z158;Q8R1V9	Sharma 2015, cultured	mouse	neurons	embr		Neuronsdiv053	87.676	LFQintensity	QARS	Q8BML9	0.1079279213880653	-2.2262916692197527		-2.1442573397182243
1599685	QARS	Q8BML9;D3Z158;Q8R1V9	Sharma 2015, cultured	mouse	neurons	embr		Neuronsdiv101	87.676	LFQintensity	QARS	Q8BML9	0.11862041508075476	-2.1318266733300417		-2.0497923438285133
1599686	QARS	Q8BML9;D3Z158;Q8R1V9	Sharma 2015, cultured	mouse	neurons	embr		Neuronsdiv102	87.676	LFQintensity	QARS	Q8BML9	0.12982246281901327	-2.041587432527544		-1.9595531030260145
1599687	TYSND1	Q9DBA6	Sharma 2015, cultured	mouse	oligodendrocytes	embr		Oligodendrocytesdiv252	59.065	LFQintensity	TYSND1	Q9DBA6	0.005179635087435531	-5.263020671633232		-5.1809863421317015
1599688	TYSND1	Q9DBA6	Sharma 2015, cultured	mouse	oligodendrocytes	embr		Oligodendrocytesdiv251	59.065	LFQintensity	TYSND1	Q9DBA6	0.002708894245534558	-5.911214754834412		-5.829180425332883
1599689	TYSND1	Q9DBA6	Sharma 2015, cultured	mouse	neurons	embr		Neuronsdiv101	59.065	LFQintensity	TYSND1	Q9DBA6	0.0013909277273333493	-6.577784324735485		-6.495749995233957
1599690	TYSND1	Q9DBA6	Sharma 2015, cultured	mouse	neurons	embr		Neuronsdiv053	59.065	LFQintensity	TYSND1	Q9DBA6	0.00112683112637548	-6.7883458986521745		-6.706311569150647
1599691	QARS	Q8BML9;D3Z158;Q8R1V9	Sharma 2015, cultured	mouse	neurons	embr		Neuronsdiv103	87.676	LFQintensity	QARS	Q8BML9	0.11063978996492277	-2.2014754899921978		-2.119441160490669
1599692	QARS	Q8BML9;D3Z158;Q8R1V9	Sharma 2015, cultured	mouse	neurons	embr		Neuronsdiv151	87.676	LFQintensity	QARS	Q8BML9	0.098707311890065	-2.315596253320424		-2.233561923818895
1599693	QARS	Q8BML9;D3Z158;Q8R1V9	Sharma 2015, cultured	mouse	neurons	embr		Neuronsdiv152	87.676	LFQintensity	QARS	Q8BML9	0.10808038809063383	-2.2248799945646764		-2.142845665063148
1599694	TYSND1	Q9DBA6	Sharma 2015, cultured	mouse	oligodendrocytes	embr		Oligodendrocytesdiv253	59.065	LFQintensity	TYSND1	Q9DBA6	0.005778908243081754	-5.153540499418893		-5.071506169917367
1599695	QARS	Q8BML9;D3Z158;Q8R1V9	Sharma 2015, cultured	mouse	neurons	embr		Neuronsdiv153	87.676	LFQintensity	QARS	Q8BML9	0.1037253819853183	-2.2660084300963947		-2.183974100594866
1599696	QARS	Q8BML9;D3Z158;Q8R1V9	Sharma 2015, cultured	mouse	oligodendrocytes	embr		Oligodendrocytesdiv12	87.676	LFQintensity	QARS	Q8BML9	0.16650749637751044	-1.7927149472868054		-1.7106806177852765
1599697	QARS	Q8BML9;D3Z158;Q8R1V9	Sharma 2015, cultured	mouse	oligodendrocytes	embr		Oligodendrocytesdiv13	87.676	LFQintensity	QARS	Q8BML9	0.2347668639347761	-1.449162325626158		-1.367127996124629
1599698	QARS	Q8BML9;D3Z158;Q8R1V9	Sharma 2015, cultured	mouse	oligodendrocytes	embr		Oligodendrocytesdiv251	87.676	LFQintensity	QARS	Q8BML9	0.2365628799918089	-1.4415412290454659		-1.3595068995439372
1599699	QARS	Q8BML9;D3Z158;Q8R1V9	Sharma 2015, cultured	mouse	oligodendrocytes	embr		Oligodendrocytesdiv252	87.676	LFQintensity	QARS	Q8BML9	0.19695459276282454	-1.6247820704016016		-1.5427477409000727
1599700	QARS	Q8BML9;D3Z158;Q8R1V9	Sharma 2015, cultured	mouse	oligodendrocytes	embr		Oligodendrocytesdiv253	87.676	LFQintensity	QARS	Q8BML9	0.19966178380451288	-1.6111304249030451		-1.5290960954015165
1599701	QARS	Q8BML9;D3Z158;Q8R1V9	Sharma 2015, cultured	mouse	oligodendrocytes	embr		Oligodendrocytesdiv41	87.676	LFQintensity	QARS	Q8BML9	0.26632664252761323	-1.323031744123388		-1.2409974146218592
1599702	QARS	Q8BML9;D3Z158;Q8R1V9	Sharma 2015, cultured	mouse	oligodendrocytes	embr		Oligodendrocytesdiv42	87.676	LFQintensity	QARS	Q8BML9	0.2938065299881021	-1.2248337895257655		-1.1427994600242366
1599703	QARS	Q8BML9;D3Z158;Q8R1V9	Sharma 2015, cultured	mouse	oligodendrocytes	embr		Oligodendrocytesdiv11	87.676	LFQintensity	QARS	Q8BML9	0.2326941343454815	-1.4580304159297883		-1.3759960864282597
1599704	CLIC1	Q9Z1Q5;Q542F1	Sharma 2015, cultured	mouse	oligodendrocytes	embr		Oligodendrocytesdiv252	27.013	LFQintensity	CLIC1	Q9Z1Q5	0.4022892333154126	-0.9105839632097488		-0.8285496337082199
1599705	PRKAG2	Q91WG5-2;Q3TMN8;Q91WG5;Q8BIQ9;D3YUS1;D3YYW4	Sharma 2015, cultured	mouse	microglia	embr		adultMicroglia3	37.312	LFQintensity	PRKAG2	Q91WG5	0.029870320911492807	-3.5108899032064467		-3.4288555737049182
1599706	LMBR1	Q9JIT0-3;Q9JIT0	Sharma 2015, cultured	mouse	neurons	embr		Neuronsdiv153	52.005	LFQintensity	LMBR1	Q9JIT0	0.013730068098844068	-4.288167099357014		-4.2061327698554845
1599707	SNX5	Q9D8U8;A2ANA4	Sharma 2015, cultured	mouse	oligodendrocytes	embr		Oligodendrocytesdiv251	46.797	LFQintensity	SNX5	Q9D8U8	0.951793385654108	-0.0494072996215346		0.03262702987999422
1599708	TRAP1	F6YP65;Q9CQN1	Sharma 2015, cultured	mouse	oligodendrocytes	embr		Oligodendrocytesdiv11	80.087	LFQintensity	TRAP1	Q9CQN1	0.7458041925758123	-0.2932921896712757		-0.2112578601697468
1599709	FAM19A2	Q7TPG7	Sharma 2015, cultured	mouse	neurons	embr		Neuronsdiv053	14.647	LFQintensity	FAM19A2	Q7TPG7	0.11789586159669645	-2.137953573015879		-2.0559192435143503
1599710	FAM19A2	Q7TPG7	Sharma 2015, cultured	mouse	neurons	embr		Neuronsdiv102	14.647	LFQintensity	FAM19A2	Q7TPG7	0.053724811135452494	-2.9238803518538323		-2.8418460223523034
1599711	GDPGP1	Q3TLS3	Sharma 2015, cultured	mouse	oligodendrocytes	embr		Oligodendrocytesdiv253	42.514	LFQintensity	GDPGP1	Q3TLS3	0.0905167315676758	-2.4022205661634723		-2.3201862366619435
1599712	GDPGP1	Q3TLS3	Sharma 2015, cultured	mouse	oligodendrocytes	embr		Oligodendrocytesdiv41	42.514	LFQintensity	GDPGP1	Q3TLS3	0.025169360683165647	-3.6821278701111857		-3.6000935406096564
1599713	ARHGAP42	B2RQE8;Q9D333	Sharma 2015, cultured	mouse	astrocytes	embr		Astrocytes3	94.635	LFQintensity	ARHGAP42	B2RQE8	0.0007235869461962906	-7.231289844688375		-7.149255515186846
1599714	KIF14	E9Q3T3	Sharma 2015, cultured	mouse	oligodendrocytes	embr		Oligodendrocytesdiv43	180.95	LFQintensity	KIF14	E9Q3T3	0.0023619104379156808	-6.048284479827782		-5.966250150326253
1599715	F8A;F8A1	Q9JJQ6;E9Q169;Q00558	Sharma 2015, cultured	mouse	oligodendrocytes	embr		Oligodendrocytesdiv253	40.473	LFQintensity	F8A1	Q00558	0.004788548873845061	-5.341527862550549		-5.259493533049022
1599716	KIF14	E9Q3T3	Sharma 2015, cultured	mouse	oligodendrocytes	embr		Oligodendrocytesdiv42	180.95	LFQintensity	KIF14	E9Q3T3	0.002433587597975005	-6.018388732636348		-5.936354403134817
1599717	KIF14	E9Q3T3	Sharma 2015, cultured	mouse	oligodendrocytes	embr		Oligodendrocytesdiv253	180.95	LFQintensity	KIF14	E9Q3T3	0.0034599216060465145	-5.666509347381173		-5.584475017879644
1599718	KIF14	E9Q3T3	Sharma 2015, cultured	mouse	oligodendrocytes	embr		Oligodendrocytesdiv252	180.95	LFQintensity	KIF14	E9Q3T3	0.0025951999583261717	-5.954091710101221		-5.872057380599692
1599719	KIF14	E9Q3T3	Sharma 2015, cultured	mouse	oligodendrocytes	embr		Oligodendrocytesdiv251	180.95	LFQintensity	KIF14	E9Q3T3	0.004180006566000039	-5.4774424616332995		-5.395408132131768
1599720	KIF14	E9Q3T3	Sharma 2015, cultured	mouse	neurons	embr		Neuronsdiv103	180.95	LFQintensity	KIF14	E9Q3T3	0.0017619392389413972	-6.341340236204967		-6.259305906703439
1599721	KIF14	E9Q3T3	Sharma 2015, cultured	mouse	neurons	embr		Neuronsdiv102	180.95	LFQintensity	KIF14	E9Q3T3	0.0014622752637316336	-6.52776165649059		-6.44572732698906
1599722	FAM19A2	Q7TPG7	Sharma 2015, cultured	mouse	neurons	embr		Neuronsdiv101	14.647	LFQintensity	FAM19A2	Q7TPG7	0.04883412951766195	-3.019325835210092		-2.9372915057085622
1599723	KIF14	E9Q3T3	Sharma 2015, cultured	mouse	neurons	embr		Neuronsdiv053	180.95	LFQintensity	KIF14	E9Q3T3	0.002246304329756591	-6.098468933289068		-6.016434603787539
1599724	KIF14	E9Q3T3	Sharma 2015, cultured	mouse	oligodendrocytes	embr		Oligodendrocytesdiv41	180.95	LFQintensity	KIF14	E9Q3T3	0.00331201861961305	-5.710197420611082		-5.6281630911095535
1599725	KIF14	E9Q3T3	Sharma 2015, cultured	mouse	neurons	embr		Neuronsdiv051	180.95	LFQintensity	KIF14	E9Q3T3	0.001373410872900172	-6.590457945033027		-6.5084236155314965
1599726	KIF14	E9Q3T3	Sharma 2015, cultured	mouse	microglia	embr		youngMicroglia2	180.95	LFQintensity	KIF14	E9Q3T3	0.0032802980740409037	-5.719820984483098		-5.637786654981568
1599727	KIF14	E9Q3T3	Sharma 2015, cultured	mouse	microglia	embr		youngMicroglia1	180.95	LFQintensity	KIF14	E9Q3T3	0.003955809373746099	-5.5325700529989374		-5.450535723497409
1599728	KIF14	E9Q3T3	Sharma 2015, cultured	mouse	microglia	embr		adultMicroglia2	180.95	LFQintensity	KIF14	E9Q3T3	0.0020948317192463527	-6.168282053776332		-6.086247724274802
1599729	FLVCR2	Q91X85	Sharma 2015, cultured	mouse	oligodendrocytes	embr		Oligodendrocytesdiv253	60.106	LFQintensity	FLVCR2	Q91X85	0.0017235007146970715	-6.363397757329707		-6.281363427828177
1599730	FLVCR2	Q91X85	Sharma 2015, cultured	mouse	oligodendrocytes	embr		Oligodendrocytesdiv251	60.106	LFQintensity	FLVCR2	Q91X85	0.0284480148092396	-3.5596768990785206		-3.4776425695769917
1599731	FLVCR2	Q91X85	Sharma 2015, cultured	mouse	microglia	embr		adultMicroglia2	60.106	LFQintensity	FLVCR2	Q91X85	0.0011479548276186575	-6.769773330623182		-6.687739001121652
1599732	FAM19A2	Q7TPG7	Sharma 2015, cultured	mouse	neurons	embr		Neuronsdiv152	14.647	LFQintensity	FAM19A2	Q7TPG7	0.11125294746142918	-2.1959488642514287		-2.1139145347499007
1599733	FAM19A2	Q7TPG7	Sharma 2015, cultured	mouse	neurons	embr		Neuronsdiv151	14.647	LFQintensity	FAM19A2	Q7TPG7	0.07325137907055125	-2.613858204360461		-2.5318238748589317
1599734	FAM19A2	Q7TPG7	Sharma 2015, cultured	mouse	neurons	embr		Neuronsdiv103	14.647	LFQintensity	FAM19A2	Q7TPG7	0.05772690110311539	-2.852031990492365		-2.7699976609908363
1599735	KIF14	E9Q3T3	Sharma 2015, cultured	mouse	microglia	embr		adultMicroglia3	180.95	LFQintensity	KIF14	E9Q3T3	0.0018854658219746461	-6.273580368200427		-6.191546038698901
1599736	KIF14	E9Q3T3	Sharma 2015, cultured	mouse	neurons	embr		Neuronsdiv052	180.95	LFQintensity	KIF14	E9Q3T3	0.0006367687823411549	-7.359103947341226		-7.277069617839698
1599737	TRAP1	F6YP65;Q9CQN1	Sharma 2015, cultured	mouse	neurons	embr		Neuronsdiv153	80.087	LFQintensity	TRAP1	Q9CQN1	0.6070145552322515	-0.4992025092443117		-0.4171681797427829
1599738	TRAP1	F6YP65;Q9CQN1	Sharma 2015, cultured	mouse	neurons	embr		Neuronsdiv151	80.087	LFQintensity	TRAP1	Q9CQN1	0.6637625489908049	-0.4098308004038724		-0.32779647090234354
1599739	GGNBP2	H7BX83;Q5SV77;Q5SV77-2;Q5SV77-4;Q5SV77-3	Sharma 2015, cultured	mouse	oligodendrocytes	embr		Oligodendrocytesdiv253	76.83	LFQintensity	GGNBP2	Q5SV77	0.0017898592171885382	-6.325618311837858		-6.243583982336329
1599740	ETL4	D3Z781;A2AQ25-4;A2AQ25-3;A2AQ25-8;A2AQ25-9;A2AQ25-6;Q8BHR1	Sharma 2015, cultured	mouse	neurons	embr		Neuronsdiv151	146.61	LFQintensity	ETL4	A2AQ25	0.0001469044525100138	-8.825728165441095		-8.743693835939567
1599741	AKNA	Q80VW7;Q80VW7-4;E9QPG7;Q80VW7-3	Sharma 2015, cultured	mouse	astrocytes	embr		Astrocytes2	153.12	LFQintensity	AKNA	Q80VW7	0.0017594411800584816	-6.342759031679879		-6.260724702178353
1599742	AKNA	Q80VW7;Q80VW7-4;E9QPG7;Q80VW7-3	Sharma 2015, cultured	mouse	astrocytes	embr		Astrocytes1	153.12	LFQintensity	AKNA	Q80VW7	0.002882258121704925	-5.849181222020182		-5.767146892518653
1599743	AKNA	Q80VW7;Q80VW7-4;E9QPG7;Q80VW7-3	Sharma 2015, cultured	mouse	microglia	embr		youngMicroglia3	153.12	LFQintensity	AKNA	Q80VW7	0.005293386269284291	-5.241297111386748		-5.15926278188522
1599744	FAM123B	Q7TS75	Sharma 2015, cultured	mouse	neurons	embr		Neuronsdiv101	124.16	LFQintensity	FAM123B	Q7TS75	0.009504797643849207	-4.655958592710848		-4.573924263209322
1599745	VPS53	Q8CCB4;E9PXG9;Q8CCB4-2	Sharma 2015, cultured	mouse	astrocytes	embr		Astrocytes1	94.422	LFQintensity	VPS53	Q8CCB4	0.007708644791514873	-4.86541287968232		-4.783378550180791
1599746	VPS53	Q8CCB4;E9PXG9;Q8CCB4-2	Sharma 2015, cultured	mouse	astrocytes	embr		Astrocytes2	94.422	LFQintensity	VPS53	Q8CCB4	0.009058208215575216	-4.704083947186365		-4.622049617684835
1599747	SEC24B	Q80ZX0;F6VJC5;Q3U882	Sharma 2015, cultured	mouse	neurons	embr		Neuronsdiv103	135.55	LFQintensity	SEC24B	Q80ZX0	0.1773726849176302	-1.7295021954961691		-1.64746786599464
1599748	DNAJA3	Q99M87;Q99M87-3;Q99M87-2;Q3TJA9	Sharma 2015, cultured	mouse	neurons	embr		Neuronsdiv151	52.44300000000001	LFQintensity	DNAJA3	Q99M87	0.28532613521180605	-1.25412241888814		-1.1720880893866108
1599749	ECE1	Q4PZA2-3;Q4PZA2-2;Q4PZA2-4;Q4PZA2	Sharma 2015, cultured	mouse	oligodendrocytes	embr		Oligodendrocytesdiv43	85.462	LFQintensity	ECE1	Q4PZA2	0.0125716697342555	-4.376309430336557		-4.294275100835026
1599750	ECE1	Q4PZA2-3;Q4PZA2-2;Q4PZA2-4;Q4PZA2	Sharma 2015, cultured	mouse	oligodendrocytes	embr		Oligodendrocytesdiv42	85.462	LFQintensity	ECE1	Q4PZA2	0.014926581077792569	-4.2046116904536985		-4.122577360952168
1599751	ECE1	Q4PZA2-3;Q4PZA2-2;Q4PZA2-4;Q4PZA2	Sharma 2015, cultured	mouse	oligodendrocytes	embr		Oligodendrocytesdiv41	85.462	LFQintensity	ECE1	Q4PZA2	0.012576931447301723	-4.375890980571893		-4.2938566510703655
1599752	ECE1	Q4PZA2-3;Q4PZA2-2;Q4PZA2-4;Q4PZA2	Sharma 2015, cultured	mouse	oligodendrocytes	embr		Oligodendrocytesdiv253	85.462	LFQintensity	ECE1	Q4PZA2	0.010435693228155274	-4.562523307678687		-4.480488978177156
1599753	ECE1	Q4PZA2-3;Q4PZA2-2;Q4PZA2-4;Q4PZA2	Sharma 2015, cultured	mouse	oligodendrocytes	embr		Oligodendrocytesdiv252	85.462	LFQintensity	ECE1	Q4PZA2	0.008530519450731059	-4.764105022412286		-4.682070692910758
1599754	ECE1	Q4PZA2-3;Q4PZA2-2;Q4PZA2-4;Q4PZA2	Sharma 2015, cultured	mouse	oligodendrocytes	embr		Oligodendrocytesdiv251	85.462	LFQintensity	ECE1	Q4PZA2	0.011730947738453179	-4.445524823463519		-4.363490493961988
1599755	ANKMY2	Q3TPE9;Q3TPE9-2	Sharma 2015, cultured	mouse	oligodendrocytes	embr		Oligodendrocytesdiv12	48.774	LFQintensity	ANKMY2	Q3TPE9	0.04292930210535949	-3.1482006534499134		-3.0661663239483845
1599756	ANKMY2	Q3TPE9;Q3TPE9-2	Sharma 2015, cultured	mouse	oligodendrocytes	embr		Oligodendrocytesdiv43	48.774	LFQintensity	ANKMY2	Q3TPE9	0.02587753155584604	-3.6543801942753267		-3.5723458647737987
1599757	TMPO	Q61029-3;Q3TNH0;Q61033-2	Sharma 2015, cultured	mouse	oligodendrocytes	embr		Oligodendrocytesdiv41	46.049	LFQintensity	TMPO	Q61029	0.002382645864145659	-6.039543701163845	TMPO	-5.957509371662318
1599758	ANKMY2	Q3TPE9;Q3TPE9-2	Sharma 2015, cultured	mouse	microglia	embr		youngMicroglia1	48.774	LFQintensity	ANKMY2	Q3TPE9	0.04128812758082995	-3.1871802881184466		-3.1051459586169172
1599759	CAPG	Q99LB4;D3YTL5;P24452	Sharma 2015, cultured	mouse	astrocytes	embr		Astrocytes1	38.768	LFQintensity	CAPG	P24452	1.1891891461733834	0.17327168510165394		0.2553060146031827
1599760	CAPG	Q99LB4;D3YTL5;P24452	Sharma 2015, cultured	mouse	astrocytes	embr		Astrocytes2	38.768	LFQintensity	CAPG	P24452	1.5056601250514745	0.4092314233312983		0.49126575283282703
1599761	CAPG	Q99LB4;D3YTL5;P24452	Sharma 2015, cultured	mouse	astrocytes	embr		Astrocytes3	38.768	LFQintensity	CAPG	P24452	1.7254232940064311	0.5454724082104692		0.6275067377119979
1599762	CAPG	Q99LB4;D3YTL5;P24452	Sharma 2015, cultured	mouse	neurons	embr		Neuronsdiv051	38.768	LFQintensity	CAPG	P24452	0.016173406703217538	-4.124386947112044		-4.042352617610516
1599763	CAPG	Q99LB4;D3YTL5;P24452	Sharma 2015, cultured	mouse	neurons	embr		Neuronsdiv052	38.768	LFQintensity	CAPG	P24452	0.036551383567117464	-3.3090362394092967		-3.227001909907768
1599764	CAPG	Q99LB4;D3YTL5;P24452	Sharma 2015, cultured	mouse	neurons	embr		Neuronsdiv053	38.768	LFQintensity	CAPG	P24452	0.03947560494643067	-3.2320723941591045		-3.150038064657576
1599765	ANKMY2	Q3TPE9;Q3TPE9-2	Sharma 2015, cultured	mouse	microglia	embr		youngMicroglia3	48.774	LFQintensity	ANKMY2	Q3TPE9	0.01893521788587161	-3.9667317106509294		-3.884697381149402
1599766	CAPG	Q99LB4;D3YTL5;P24452	Sharma 2015, cultured	mouse	neurons	embr		Neuronsdiv101	38.768	LFQintensity	CAPG	P24452	0.009704435475975796	-4.635172232422325		-4.5531379029207955
1599767	CAPG	Q99LB4;D3YTL5;P24452	Sharma 2015, cultured	mouse	neurons	embr		Neuronsdiv102	38.768	LFQintensity	CAPG	P24452	0.11087658767573616	-2.1993375189443314		-2.1173031894428025
1599768	CAPG	Q99LB4;D3YTL5;P24452	Sharma 2015, cultured	mouse	neurons	embr		Neuronsdiv103	38.768	LFQintensity	CAPG	P24452	0.10438416774359748	-2.2596772649991586		-2.1776429354976297
1599769	CAPG	Q99LB4;D3YTL5;P24452	Sharma 2015, cultured	mouse	oligodendrocytes	embr		Oligodendrocytesdiv11	38.768	LFQintensity	CAPG	P24452	2.0813788238635063	0.7330305701828898		0.8150648996844185
1599770	ANKMY2	Q3TPE9;Q3TPE9-2	Sharma 2015, cultured	mouse	microglia	embr		youngMicroglia2	48.774	LFQintensity	ANKMY2	Q3TPE9	0.021895602566432158	-3.821469458375234		-3.7394351288737058
1599771	CAPG	Q99LB4;D3YTL5;P24452	Sharma 2015, cultured	mouse	oligodendrocytes	embr		Oligodendrocytesdiv12	38.768	LFQintensity	CAPG	P24452	2.626784377169083	0.9657604278406288		1.0477947573421575
1599772	CAPG	Q99LB4;D3YTL5;P24452	Sharma 2015, cultured	mouse	oligodendrocytes	embr		Oligodendrocytesdiv251	38.768	LFQintensity	CAPG	P24452	2.0983998678329816	0.7411750865858612		0.8232094160873902
1599773	CAPG	Q99LB4;D3YTL5;P24452	Sharma 2015, cultured	mouse	oligodendrocytes	embr		Oligodendrocytesdiv252	38.768	LFQintensity	CAPG	P24452	1.8183281884753482	0.5979175011768161		0.6799518306783447
1599774	CAPG	Q99LB4;D3YTL5;P24452	Sharma 2015, cultured	mouse	oligodendrocytes	embr		Oligodendrocytesdiv253	38.768	LFQintensity	CAPG	P24452	1.5911628343932664	0.4644650913173173		0.5464994208188463
1599775	CAPG	Q99LB4;D3YTL5;P24452	Sharma 2015, cultured	mouse	oligodendrocytes	embr		Oligodendrocytesdiv41	38.768	LFQintensity	CAPG	P24452	1.6620036045735116	0.5080238652476986		0.5900581947492274
1599776	CAPG	Q99LB4;D3YTL5;P24452	Sharma 2015, cultured	mouse	neurons	embr		Neuronsdiv151	38.768	LFQintensity	CAPG	P24452	0.01357613755476813	-4.2994416189		-4.217407289398471
1599777	CAPG	Q99LB4;D3YTL5;P24452	Sharma 2015, cultured	mouse	oligodendrocytes	embr		Oligodendrocytesdiv42	38.768	LFQintensity	CAPG	P24452	1.5103426152001411	0.4123365225730292		0.494370852074558
1599778	MAP3K13	Q1HKZ5	Sharma 2015, cultured	mouse	neurons	embr		Neuronsdiv101	106.99	LFQintensity	MAP3K13	Q1HKZ5	0.0009061856785356546	-7.006266329723196		-6.924232000221666
1599779	PPAPDC2	Q9D4F2	Sharma 2015, cultured	mouse	oligodendrocytes	embr		Oligodendrocytesdiv41	31.744	LFQintensity	PPAPDC2	Q9D4F2	0.0012740871564461838	-6.6655253125189295		-6.583490983017403
1599780	ANKMY2	Q3TPE9;Q3TPE9-2	Sharma 2015, cultured	mouse	microglia	embr		adultMicroglia1	48.774	LFQintensity	ANKMY2	Q3TPE9	0.052069889074317414	-2.9551684421280657		-2.8731341126265373
1599781	ANKMY2	Q3TPE9;Q3TPE9-2	Sharma 2015, cultured	mouse	microglia	embr		adultMicroglia2	48.774	LFQintensity	ANKMY2	Q3TPE9	0.019809149665491292	-3.921611343701224		-3.8395770141996963
1599782	ANKMY2	Q3TPE9;Q3TPE9-2	Sharma 2015, cultured	mouse	microglia	embr		adultMicroglia3	48.774	LFQintensity	ANKMY2	Q3TPE9	0.01924505239324387	-3.9505012698160535		-3.8684669403145246
1599783	CAPG	Q99LB4;D3YTL5;P24452	Sharma 2015, cultured	mouse	oligodendrocytes	embr		Oligodendrocytesdiv13	38.768	LFQintensity	CAPG	P24452	2.0047946122198184	0.6955416177158211		0.77757594721735
1599784	VPS53	Q8CCB4;E9PXG9;Q8CCB4-2	Sharma 2015, cultured	mouse	neurons	embr		Neuronsdiv053	94.422	LFQintensity	VPS53	Q8CCB4	0.033174132034215056	-3.4059848623551106		-3.3239505328535817
1599785	CAPG	Q99LB4;D3YTL5;P24452	Sharma 2015, cultured	mouse	oligodendrocytes	embr		Oligodendrocytesdiv43	38.768	LFQintensity	CAPG	P24452	1.7016545337617792	0.5316010329104339		0.613635362411963
1599786	PAFAH1B3	Q61205;Q3TJC2;D3Z7E6	Sharma 2015, cultured	mouse	microglia	embr		youngMicroglia1	25.853	LFQintensity	PAFAH1B3	Q61205	0.16678768369285762	-1.7910336305555439		-1.7089993010540148
1599787	SNX5	Q9D8U8;A2ANA4	Sharma 2015, cultured	mouse	oligodendrocytes	embr		Oligodendrocytesdiv12	46.797	LFQintensity	SNX5	Q9D8U8	1.4497896756213933	0.3714184946159356		0.4534528241174645
1599788	VPS53	Q8CCB4;E9PXG9;Q8CCB4-2	Sharma 2015, cultured	mouse	microglia	embr		youngMicroglia3	94.422	LFQintensity	VPS53	Q8CCB4	0.016493228095131162	-4.104805400797217		-4.0227710712956855
1599789	VPS53	Q8CCB4;E9PXG9;Q8CCB4-2	Sharma 2015, cultured	mouse	microglia	embr		youngMicroglia2	94.422	LFQintensity	VPS53	Q8CCB4	0.02187461234220409	-3.822428568394728		-3.740394238893199
1599790	SNX5	Q9D8U8;A2ANA4	Sharma 2015, cultured	mouse	neurons	embr		Neuronsdiv053	46.797	LFQintensity	SNX5	Q9D8U8	0.2159085441850737	-1.5329003675104198		-1.4508660380088911
1599791	LCP1	Q61233	Sharma 2015, cultured	mouse	neurons	embr		Neuronsdiv051	70.148	LFQintensity	LCP1	Q61233	0.07651213745327047	-2.5703058912148617		-2.4882715617133333
1599792	LCP1	Q61233	Sharma 2015, cultured	mouse	neurons	embr		Neuronsdiv052	70.148	LFQintensity	LCP1	Q61233	0.04325534133104108	-3.140634554246012		-3.058600224744483
1599793	LCP1	Q61233	Sharma 2015, cultured	mouse	neurons	embr		Neuronsdiv053	70.148	LFQintensity	LCP1	Q61233	0.04424454518476953	-3.118023187787473		-3.035988858285944
1599794	TMEM63C	Q8CBX0	Sharma 2015, cultured	mouse	neurons	embr		Neuronsdiv151	93.01	LFQintensity	TMEM63C	Q8CBX0	0.01907165936422747	-3.959551848775295		-3.8775175192737663
1599795	TMEM63C	Q8CBX0	Sharma 2015, cultured	mouse	neurons	embr		Neuronsdiv103	93.01	LFQintensity	TMEM63C	Q8CBX0	0.016297954606595198	-4.116715663301192		-4.034681333799663
1599796	TMEM63C	Q8CBX0	Sharma 2015, cultured	mouse	neurons	embr		Neuronsdiv102	93.01	LFQintensity	TMEM63C	Q8CBX0	0.017504415649741586	-4.045302107038347		-3.9632677775368177
1599797	SNX5	Q9D8U8;A2ANA4	Sharma 2015, cultured	mouse	oligodendrocytes	embr		Oligodendrocytesdiv252	46.797	LFQintensity	SNX5	Q9D8U8	0.9470241977986328	-0.0544306340648167		0.027603695436712258
1599798	TMEM63C	Q8CBX0	Sharma 2015, cultured	mouse	neurons	embr		Neuronsdiv101	93.01	LFQintensity	TMEM63C	Q8CBX0	0.01990284841086876	-3.9168924212701417		-3.834858091768613
1599799	PCDHGA12	Q91XY7	Sharma 2015, cultured	mouse	oligodendrocytes	embr		Oligodendrocytesdiv13	100.83	LFQintensity	PCDHGA12	Q91XY7	0.02807235679103817	-3.5729699309273983		-3.490935601425869
1599800	PCDHGA12	Q91XY7	Sharma 2015, cultured	mouse	oligodendrocytes	embr		Oligodendrocytesdiv11	100.83	LFQintensity	PCDHGA12	Q91XY7	0.03626501265554856	-3.3169018411926445		-3.234867511691116
1599801	PCDHGA12	Q91XY7	Sharma 2015, cultured	mouse	astrocytes	embr		Astrocytes1	100.83	LFQintensity	PCDHGA12	Q91XY7	0.037702027681499765	-3.278041401319349		-3.19600707181782
1599802	PCDHGA12	Q91XY7	Sharma 2015, cultured	mouse	microglia	embr		youngMicroglia3	100.83	LFQintensity	PCDHGA12	Q91XY7	0.015285215947638427	-4.180869195663351		-4.0988348661618215
1599803	TRAP1	F6YP65;Q9CQN1	Sharma 2015, cultured	mouse	microglia	embr		adultMicroglia1	80.087	LFQintensity	TRAP1	Q9CQN1	0.645255651747404	-0.4381086814176606		-0.3560743519161318
1599804	TRAP1	F6YP65;Q9CQN1	Sharma 2015, cultured	mouse	microglia	embr		adultMicroglia2	80.087	LFQintensity	TRAP1	Q9CQN1	0.8129271127285514	-0.2071138256937329		-0.12507949619220415
1599805	TMEM63C	Q8CBX0	Sharma 2015, cultured	mouse	neurons	embr		Neuronsdiv152	93.01	LFQintensity	TMEM63C	Q8CBX0	0.01640186483767323	-4.110360241002212		-4.028325911500682
1599806	TMEM63C	Q8CBX0	Sharma 2015, cultured	mouse	neurons	embr		Neuronsdiv052	93.01	LFQintensity	TMEM63C	Q8CBX0	0.016353557720833488	-4.1133098077053045		-4.031275478203776
1599807	TRAP1	F6YP65;Q9CQN1	Sharma 2015, cultured	mouse	microglia	embr		adultMicroglia3	80.087	LFQintensity	TRAP1	Q9CQN1	0.7512398948165582	-0.28603024438251096		-0.203995914880982
1599808	TRAP1	F6YP65;Q9CQN1	Sharma 2015, cultured	mouse	microglia	embr		youngMicroglia2	80.087	LFQintensity	TRAP1	Q9CQN1	0.5942785209290772	-0.5204071790612776		-0.4383728495597488
1599809	TRAP1	F6YP65;Q9CQN1	Sharma 2015, cultured	mouse	microglia	embr		youngMicroglia3	80.087	LFQintensity	TRAP1	Q9CQN1	0.6411458405481644	-0.4444983275843473		-0.3624639980828184
1599810	TRAP1	F6YP65;Q9CQN1	Sharma 2015, cultured	mouse	astrocytes	embr		Astrocytes2	80.087	LFQintensity	TRAP1	Q9CQN1	1.1523768872276023	0.14182666782058448		0.2238609973221135
1599811	TRAP1	F6YP65;Q9CQN1	Sharma 2015, cultured	mouse	astrocytes	embr		Astrocytes3	80.087	LFQintensity	TRAP1	Q9CQN1	0.8704090314551327	-0.13879202672205251		-0.0567576972205237
1599812	TRAP1	F6YP65;Q9CQN1	Sharma 2015, cultured	mouse	neurons	embr		Neuronsdiv051	80.087	LFQintensity	TRAP1	Q9CQN1	0.4776238444716791	-0.7389317925392682		-0.6568974630377393
1599813	TRAP1	F6YP65;Q9CQN1	Sharma 2015, cultured	mouse	neurons	embr		Neuronsdiv052	80.087	LFQintensity	TRAP1	Q9CQN1	0.4803403204632745	-0.7332604253374919		-0.651226095835963
1599814	TRAP1	F6YP65;Q9CQN1	Sharma 2015, cultured	mouse	neurons	embr		Neuronsdiv053	80.087	LFQintensity	TRAP1	Q9CQN1	0.4327759326782051	-0.8375351614105689		-0.7555008319090399
1599815	TRAP1	F6YP65;Q9CQN1	Sharma 2015, cultured	mouse	neurons	embr		Neuronsdiv101	80.087	LFQintensity	TRAP1	Q9CQN1	0.4855682658089697	-0.7224353918480465		-0.6404010623465175
1599816	TRAP1	F6YP65;Q9CQN1	Sharma 2015, cultured	mouse	neurons	embr		Neuronsdiv102	80.087	LFQintensity	TRAP1	Q9CQN1	0.5727495186121508	-0.5573067981339995		-0.4752724686324705
1599817	TRAP1	F6YP65;Q9CQN1	Sharma 2015, cultured	mouse	astrocytes	embr		Astrocytes1	80.087	LFQintensity	TRAP1	Q9CQN1	1.165984656639164	0.1535659288701632		0.2356002583716923
1599818	TRAP1	F6YP65;Q9CQN1	Sharma 2015, cultured	mouse	neurons	embr		Neuronsdiv103	80.087	LFQintensity	TRAP1	Q9CQN1	0.5179310120998948	-0.6579132268664019		-0.575878897364873
1599819	TRAP1	F6YP65;Q9CQN1	Sharma 2015, cultured	mouse	neurons	embr		Neuronsdiv152	80.087	LFQintensity	TRAP1	Q9CQN1	0.6075557159667125	-0.498311394447409		-0.4162770649458801
1599820	TMEM63C	Q8CBX0	Sharma 2015, cultured	mouse	neurons	embr		Neuronsdiv153	93.01	LFQintensity	TMEM63C	Q8CBX0	0.015203899796856069	-4.186203318454591		-4.104168988953061
1599821	LCP1	Q61233	Sharma 2015, cultured	mouse	oligodendrocytes	embr		Oligodendrocytesdiv42	70.148	LFQintensity	LCP1	Q61233	9.506411646944278	2.2519664811616877		2.334000810663216
1599822	LCP1	Q61233	Sharma 2015, cultured	mouse	neurons	embr		Neuronsdiv101	70.148	LFQintensity	LCP1	Q61233	0.00826143076247573	-4.7961574906532825		-4.714123161151752
1599823	LCP1	Q61233	Sharma 2015, cultured	mouse	neurons	embr		Neuronsdiv102	70.148	LFQintensity	LCP1	Q61233	0.012747273895122594	-4.362437842386027		-4.280403512884497
1599824	LCP1	Q61233	Sharma 2015, cultured	mouse	neurons	embr		Neuronsdiv103	70.148	LFQintensity	LCP1	Q61233	0.005065250762708309	-5.285351633581388		-5.203317304079858
1599825	LCP1	Q61233	Sharma 2015, cultured	mouse	neurons	embr		Neuronsdiv151	70.148	LFQintensity	LCP1	Q61233	0.008804621633675675	-4.732478509714729		-4.650444180213199
1599826	TRAP1	F6YP65;Q9CQN1	Sharma 2015, cultured	mouse	microglia	embr		youngMicroglia1	80.087	LFQintensity	TRAP1	Q9CQN1	0.8187967751182833	-0.19991936374906635		-0.11788503424753748
1599827	SNX5	Q9D8U8;A2ANA4	Sharma 2015, cultured	mouse	oligodendrocytes	embr		Oligodendrocytesdiv13	46.797	LFQintensity	SNX5	Q9D8U8	1.061729838569722	0.059899501163255015		0.14193383066478393
1599828	AKNA	Q80VW7;Q80VW7-4;E9QPG7;Q80VW7-3	Sharma 2015, cultured	mouse	microglia	embr		youngMicroglia1	153.12	LFQintensity	AKNA	Q80VW7	0.004727008249641082	-5.354462781955492		-5.272428452453964
1599829	CDR2	P97817	Sharma 2015, cultured	mouse	oligodendrocytes	embr		Oligodendrocytesdiv252	52.09	LFQintensity	CDR2	P97817	0.03819297969833784	-3.2651035577891903		-3.1830692282876614
1599830	AKNA	Q80VW7;Q80VW7-4;E9QPG7;Q80VW7-3	Sharma 2015, cultured	mouse	microglia	embr		youngMicroglia2	153.12	LFQintensity	AKNA	Q80VW7	0.005705661804662487	-5.166296298073119		-5.084261968571591
1599831	CDR2	P97817	Sharma 2015, cultured	mouse	oligodendrocytes	embr		Oligodendrocytesdiv13	52.09	LFQintensity	CDR2	P97817	0.018833964069087383	-3.9720934396646217		-3.890059110163093
1599832	CDR2	P97817	Sharma 2015, cultured	mouse	neurons	embr		Neuronsdiv151	52.09	LFQintensity	CDR2	P97817	0.013885489265821293	-4.276910921838688		-4.1948765923371605
1599833	CDR2	P97817	Sharma 2015, cultured	mouse	neurons	embr		Neuronsdiv103	52.09	LFQintensity	CDR2	P97817	0.009391568283771249	-4.667942983331583		-4.585908653830054
1599834	CDR2	P97817	Sharma 2015, cultured	mouse	neurons	embr		Neuronsdiv102	52.09	LFQintensity	CDR2	P97817	0.018165330106389082	-4.0082404408129815		-3.9262061113114526
1599835	CDR2	P97817	Sharma 2015, cultured	mouse	neurons	embr		Neuronsdiv101	52.09	LFQintensity	CDR2	P97817	0.01749814279611351	-4.045660529620795		-3.9636262001192657
1599836	CDR2	P97817	Sharma 2015, cultured	mouse	neurons	embr		Neuronsdiv053	52.09	LFQintensity	CDR2	P97817	0.027471556629073062	-3.5946041139688623		-3.5125697844673334
1599837	CDR2	P97817	Sharma 2015, cultured	mouse	neurons	embr		Neuronsdiv052	52.09	LFQintensity	CDR2	P97817	0.022138149107365186	-3.8104529546829458		-3.728418625181417
1599838	GDPGP1	Q3TLS3	Sharma 2015, cultured	mouse	neurons	embr		Neuronsdiv152	42.514	LFQintensity	GDPGP1	Q3TLS3	0.16841402794000968	-1.781329879336801		-1.6992955498352722
1599839	CDR2	P97817	Sharma 2015, cultured	mouse	neurons	embr		Neuronsdiv051	52.09	LFQintensity	CDR2	P97817	0.026044918832105537	-3.64793258423808		-3.565898254736551
1599840	CDR2	P97817	Sharma 2015, cultured	mouse	astrocytes	embr		Astrocytes2	52.09	LFQintensity	CDR2	P97817	0.013960546919626329	-4.271520004791672		-4.1894856752901415
1599841	CDR2	P97817	Sharma 2015, cultured	mouse	astrocytes	embr		Astrocytes1	52.09	LFQintensity	CDR2	P97817	0.033540970285042465	-3.3949875938152214		-3.3129532643136925
1599842	CDR2	P97817	Sharma 2015, cultured	mouse	microglia	embr		youngMicroglia2	52.09	LFQintensity	CDR2	P97817	0.02148694772785873	-3.8403096106228447		-3.7582752811213167
1599843	CDR2	P97817	Sharma 2015, cultured	mouse	neurons	embr		Neuronsdiv153	52.09	LFQintensity	CDR2	P97817	0.007542401846221277	-4.887214600443473		-4.805180270941944
1599844	GDPGP1	Q3TLS3	Sharma 2015, cultured	mouse	neurons	embr		Neuronsdiv153	42.514	LFQintensity	GDPGP1	Q3TLS3	0.14153409295783498	-1.9552146512887936		-1.873180321787265
1599845	GDPGP1	Q3TLS3	Sharma 2015, cultured	mouse	oligodendrocytes	embr		Oligodendrocytesdiv251	42.514	LFQintensity	GDPGP1	Q3TLS3	0.056056290531063736	-2.8813989050554976		-2.7993645755539687
1599846	GDPGP1	Q3TLS3	Sharma 2015, cultured	mouse	oligodendrocytes	embr		Oligodendrocytesdiv252	42.514	LFQintensity	GDPGP1	Q3TLS3	0.06895035747985155	-2.6743684901318785		-2.5923341606303496
1599847	CDR2	P97817	Sharma 2015, cultured	mouse	astrocytes	embr		Astrocytes3	52.09	LFQintensity	CDR2	P97817	0.01658968023758477	-4.098974449372725		-4.0169401198711965
1599848	F8A;F8A1	Q9JJQ6;E9Q169;Q00558	Sharma 2015, cultured	mouse	microglia	embr		adultMicroglia2	40.473	LFQintensity	F8A1	Q00558	0.008277999935722409	-4.794153893420465		-4.712119563918939
1599849	F8A;F8A1	Q9JJQ6;E9Q169;Q00558	Sharma 2015, cultured	mouse	microglia	embr		adultMicroglia3	40.473	LFQintensity	F8A1	Q00558	0.007055518247919789	-4.953945238130097		-4.8719109086285695
1599850	F8A;F8A1	Q9JJQ6;E9Q169;Q00558	Sharma 2015, cultured	mouse	microglia	embr		youngMicroglia3	40.473	LFQintensity	F8A1	Q00558	0.004750593160293789	-5.349485792880603		-5.267451463379075
1599851	F8A;F8A1	Q9JJQ6;E9Q169;Q00558	Sharma 2015, cultured	mouse	neurons	embr		Neuronsdiv052	40.473	LFQintensity	F8A1	Q00558	0.006746597046345657	-4.998717042501767		-4.916682713000238
1599852	F8A;F8A1	Q9JJQ6;E9Q169;Q00558	Sharma 2015, cultured	mouse	neurons	embr		Neuronsdiv101	40.473	LFQintensity	F8A1	Q00558	0.0035273405108110657	-5.647211088353405		-5.5651767588518775
1599853	F8A;F8A1	Q9JJQ6;E9Q169;Q00558	Sharma 2015, cultured	mouse	neurons	embr		Neuronsdiv102	40.473	LFQintensity	F8A1	Q00558	0.004037207916063431	-5.512201935820893		-5.430167606319365
1599854	F8A;F8A1	Q9JJQ6;E9Q169;Q00558	Sharma 2015, cultured	mouse	neurons	embr		Neuronsdiv103	40.473	LFQintensity	F8A1	Q00558	0.004322272253937654	-5.443974030299797		-5.361939700798269
1599855	F8A;F8A1	Q9JJQ6;E9Q169;Q00558	Sharma 2015, cultured	mouse	neurons	embr		Neuronsdiv151	40.473	LFQintensity	F8A1	Q00558	0.004722924268427254	-5.3553271228299435		-5.273292793328414
1599856	F8A;F8A1	Q9JJQ6;E9Q169;Q00558	Sharma 2015, cultured	mouse	neurons	embr		Neuronsdiv152	40.473	LFQintensity	F8A1	Q00558	0.005558100154568665	-5.192498927930575		-5.110464598429045
1599857	F8A;F8A1	Q9JJQ6;E9Q169;Q00558	Sharma 2015, cultured	mouse	neurons	embr		Neuronsdiv153	40.473	LFQintensity	F8A1	Q00558	0.005601242030636733	-5.184766914647931		-5.102732585146402
1599858	F8A;F8A1	Q9JJQ6;E9Q169;Q00558	Sharma 2015, cultured	mouse	neurons	embr		Neuronsdiv051	40.473	LFQintensity	F8A1	Q00558	0.0028478084309793983	-5.861205552098062		-5.779171222596531
1599859	F8A;F8A1	Q9JJQ6;E9Q169;Q00558	Sharma 2015, cultured	mouse	microglia	embr		adultMicroglia1	40.473	LFQintensity	F8A1	Q00558	0.006162533215549165	-5.089267349680728		-5.0072330201792
1599860	F8A;F8A1	Q9JJQ6;E9Q169;Q00558	Sharma 2015, cultured	mouse	oligodendrocytes	embr		Oligodendrocytesdiv43	40.473	LFQintensity	F8A1	Q00558	0.004729569687502711	-5.3539210557747765		-5.271886726273245
1599861	GM20695	H3BLK7	Sharma 2015, cultured	mouse	microglia	embr		youngMicroglia1	31.898000000000003	LFQintensity	GM20695	H3BLK7	0.002049000660794835	-6.190403087229169		-6.1083687577276375
1599862	TOB2	Q9JM55;Q543X9	Sharma 2015, cultured	mouse	microglia	embr		adultMicroglia3	36.798	LFQintensity	TOB2	Q543X9	0.01855120461632382	-3.98722055315175		-3.905186223650221
1599863	VPS53	Q8CCB4;E9PXG9;Q8CCB4-2	Sharma 2015, cultured	mouse	microglia	embr		adultMicroglia1	94.422	LFQintensity	VPS53	Q8CCB4	0.014080593265482291	-4.2629577938073595		-4.180923464305831
1599864	VPS53	Q8CCB4;E9PXG9;Q8CCB4-2	Sharma 2015, cultured	mouse	microglia	embr		adultMicroglia2	94.422	LFQintensity	VPS53	Q8CCB4	0.017039712572462812	-4.072208625536447		-3.9901742960349167
1599865	VPS53	Q8CCB4;E9PXG9;Q8CCB4-2	Sharma 2015, cultured	mouse	microglia	embr		adultMicroglia3	94.422	LFQintensity	VPS53	Q8CCB4	0.016532750824481104	-4.102411966930297		-4.020377637428767
1599866	VPS53	Q8CCB4;E9PXG9;Q8CCB4-2	Sharma 2015, cultured	mouse	microglia	embr		youngMicroglia1	94.422	LFQintensity	VPS53	Q8CCB4	0.012097513689357265	-4.414755327711801		-4.332720998210274
1599867	F8A;F8A1	Q9JJQ6;E9Q169;Q00558	Sharma 2015, cultured	mouse	oligodendrocytes	embr		Oligodendrocytesdiv252	40.473	LFQintensity	F8A1	Q00558	0.004008151636884392	-5.519425082361254		-5.4373907528597245
1599868	CD34	Q64314-2;Q543Y2;Q64314;Q543B6	Sharma 2015, cultured	mouse	microglia	embr		adultMicroglia1	35.262	LFQintensity	CD34	Q64314	0.000924480071575832	-6.986279063263607		-6.9042447337620745
1599869	PRKAG2	Q91WG5-2;Q3TMN8;Q91WG5;Q8BIQ9;D3YUS1;D3YYW4	Sharma 2015, cultured	mouse	microglia	embr		adultMicroglia2	37.312	LFQintensity	PRKAG2	Q91WG5	0.013953668665863051	-4.272012818489511		-4.1899784889879825
1599870	MMP15	O54732	Sharma 2015, cultured	mouse	neurons	embr		Neuronsdiv101	74.665	LFQintensity	MMP15	O54732	0.0018431172258727066	-6.296296996309247		-6.214262666807718
1599871	MMP15	O54732	Sharma 2015, cultured	mouse	oligodendrocytes	embr		Oligodendrocytesdiv251	74.665	LFQintensity	MMP15	O54732	0.004516687992830703	-5.399976298675751		-5.317941969174222
1599872	RUVBL2	Q9WTM5;Q3TXT7	Sharma 2015, cultured	mouse	microglia	embr		adultMicroglia3	51.112	LFQintensity	RUVBL2	Q9WTM5	0.5886498629030912	-0.5299237323585084		-0.4478894028569795
1599873	RUVBL2	Q9WTM5;Q3TXT7	Sharma 2015, cultured	mouse	microglia	embr		adultMicroglia2	51.112	LFQintensity	RUVBL2	Q9WTM5	0.5630759574786925	-0.5743407443500324		-0.4923064148485034
1599874	RUVBL2	Q9WTM5;Q3TXT7	Sharma 2015, cultured	mouse	microglia	embr		adultMicroglia1	51.112	LFQintensity	RUVBL2	Q9WTM5	0.5280822931984451	-0.6385031490901347		-0.5564688195886058
1599875	TTBK2	Q3UVR3;Q3UVR3-2;A2AW15;A2AW13	Sharma 2015, cultured	mouse	neurons	embr		Neuronsdiv051	136.77	LFQintensity	TTBK2	Q3UVR3	0.012400834351525749	-4.3899915222214085		-4.307957192719879
1599876	FCHO1	Q8K285;E9Q8W5	Sharma 2015, cultured	mouse	oligodendrocytes	embr		Oligodendrocytesdiv253	95.121	LFQintensity	FCHO1	Q8K285	0.08936764324042154	-2.414996594749784		-2.3329622652482547
1599877	FCHO1	Q8K285;E9Q8W5	Sharma 2015, cultured	mouse	oligodendrocytes	embr		Oligodendrocytesdiv252	95.121	LFQintensity	FCHO1	Q8K285	0.1545182110487182	-1.867443318725072		-1.7854089892235423
1599878	FCHO1	Q8K285;E9Q8W5	Sharma 2015, cultured	mouse	oligodendrocytes	embr		Oligodendrocytesdiv251	95.121	LFQintensity	FCHO1	Q8K285	0.07587236722649758	-2.578702729031543		-2.496668399530014
1599879	RUVBL2	Q9WTM5;Q3TXT7	Sharma 2015, cultured	mouse	oligodendrocytes	embr		Oligodendrocytesdiv42	51.112	LFQintensity	RUVBL2	Q9WTM5	0.6366549839598763	-0.4515273965791723		-0.3694930670776433
1599880	FCHO1	Q8K285;E9Q8W5	Sharma 2015, cultured	mouse	neurons	embr		Neuronsdiv153	95.121	LFQintensity	FCHO1	Q8K285	0.060012202418031575	-2.813207363803791		-2.731173034302261
1599881	FCHO1	Q8K285;E9Q8W5	Sharma 2015, cultured	mouse	neurons	embr		Neuronsdiv151	95.121	LFQintensity	FCHO1	Q8K285	0.10018606450350873	-2.3007261768147402		-2.2186918473132105
1599882	FCHO1	Q8K285;E9Q8W5	Sharma 2015, cultured	mouse	neurons	embr		Neuronsdiv103	95.121	LFQintensity	FCHO1	Q8K285	0.04226555610559779	-3.163782801096471		-3.081748471594941
1599883	FCHO1	Q8K285;E9Q8W5	Sharma 2015, cultured	mouse	neurons	embr		Neuronsdiv102	95.121	LFQintensity	FCHO1	Q8K285	0.06649075517196547	-2.7106923609549445		-2.628658031453416
1599884	FCHO1	Q8K285;E9Q8W5	Sharma 2015, cultured	mouse	neurons	embr		Neuronsdiv101	95.121	LFQintensity	FCHO1	Q8K285	0.0578822342925943	-2.8493447758112667		-2.7673104463097378
1599885	FCHO1	Q8K285;E9Q8W5	Sharma 2015, cultured	mouse	neurons	embr		Neuronsdiv053	95.121	LFQintensity	FCHO1	Q8K285	0.04674807522380256	-3.062982195778386		-2.9809478662768565
1599886	FCHO1	Q8K285;E9Q8W5	Sharma 2015, cultured	mouse	neurons	embr		Neuronsdiv052	95.121	LFQintensity	FCHO1	Q8K285	0.023075810260333486	-3.768970385002409		-3.68693605550088
1599887	RUVBL2	Q9WTM5;Q3TXT7	Sharma 2015, cultured	mouse	oligodendrocytes	embr		Oligodendrocytesdiv252	51.112	LFQintensity	RUVBL2	Q9WTM5	0.7549887583104704	-0.2810524194989704		-0.19901808999744164
1599888	FCHO1	Q8K285;E9Q8W5	Sharma 2015, cultured	mouse	neurons	embr		Neuronsdiv152	95.121	LFQintensity	FCHO1	Q8K285	0.07729805073364468	-2.5600865406065223		-2.4780522111049934
1599889	TMEM169	D3YUR6;Q8BG50	Sharma 2015, cultured	mouse	neurons	embr		Neuronsdiv101	13.428	LFQintensity	TMEM169	Q8BG50	0.01329648070615143	-4.320255887329494		-4.2382215578279645
1599890	RUVBL2	Q9WTM5;Q3TXT7	Sharma 2015, cultured	mouse	oligodendrocytes	embr		Oligodendrocytesdiv41	51.112	LFQintensity	RUVBL2	Q9WTM5	0.7642221979948831	-0.2688966970281012		-0.1868623675265724
1599891	FCHO1	Q8K285;E9Q8W5	Sharma 2015, cultured	mouse	neurons	embr		Neuronsdiv051	95.121	LFQintensity	FCHO1	Q8K285	0.060583421955233134	-2.8037339884277874		-2.7216996589262585
1599892	TTBK2	Q3UVR3;Q3UVR3-2;A2AW15;A2AW13	Sharma 2015, cultured	mouse	neurons	embr		Neuronsdiv152	136.77	LFQintensity	TTBK2	Q3UVR3	0.003714850950825621	-5.5954167225255915		-5.513382393024063
1599893	TTBK2	Q3UVR3;Q3UVR3-2;A2AW15;A2AW13	Sharma 2015, cultured	mouse	neurons	embr		Neuronsdiv151	136.77	LFQintensity	TTBK2	Q3UVR3	0.004252430366871841	-5.460264608461635		-5.378230278960106
1599894	TTBK2	Q3UVR3;Q3UVR3-2;A2AW15;A2AW13	Sharma 2015, cultured	mouse	neurons	embr		Neuronsdiv103	136.77	LFQintensity	TTBK2	Q3UVR3	0.007760474404904452	-4.858711812003021		-4.776677482501492
1599895	TTBK2	Q3UVR3;Q3UVR3-2;A2AW15;A2AW13	Sharma 2015, cultured	mouse	neurons	embr		Neuronsdiv102	136.77	LFQintensity	TTBK2	Q3UVR3	0.011790439380677094	-4.440466297894261		-4.358431968392733
1599896	TTBK2	Q3UVR3;Q3UVR3-2;A2AW15;A2AW13	Sharma 2015, cultured	mouse	neurons	embr		Neuronsdiv101	136.77	LFQintensity	TTBK2	Q3UVR3	0.014848364182501197	-4.209865575861579		-4.127831246360048
1599897	TTBK2	Q3UVR3;Q3UVR3-2;A2AW15;A2AW13	Sharma 2015, cultured	mouse	oligodendrocytes	embr		Oligodendrocytesdiv253	136.77	LFQintensity	TTBK2	Q3UVR3	0.005751655706963052	-5.158267516585194		-5.076233187083664
1599898	TTBK2	Q3UVR3;Q3UVR3-2;A2AW15;A2AW13	Sharma 2015, cultured	mouse	neurons	embr		Neuronsdiv053	136.77	LFQintensity	TTBK2	Q3UVR3	0.01670832399131203	-4.091848241147138		-4.00981391164561
1599899	RUVBL2	Q9WTM5;Q3TXT7	Sharma 2015, cultured	mouse	oligodendrocytes	embr		Oligodendrocytesdiv43	51.112	LFQintensity	RUVBL2	Q9WTM5	0.6711460443372753	-0.3987685139237535		-0.3167341844222247
1599900	GPR125	Q7TT36;E9Q7U3	Sharma 2015, cultured	mouse	oligodendrocytes	embr		Oligodendrocytesdiv251	144.7	LFQintensity	GPR125	Q7TT36	0.004304190866100542	-5.4481661108929655		-5.366131781391438
1599901	SSX2IP	Q8VC66	Sharma 2015, cultured	mouse	neurons	embr		Neuronsdiv153	70.955	LFQintensity	SSX2IP	Q8VC66	0.015789273260817666	-4.148424477054487		-4.0663901475529585
1599902	SSX2IP	Q8VC66	Sharma 2015, cultured	mouse	neurons	embr		Neuronsdiv152	70.955	LFQintensity	SSX2IP	Q8VC66	0.019755394506515502	-3.9243286853604222		-3.842294355858893
1599903	DHPS	Q3TXU5	Sharma 2015, cultured	mouse	astrocytes	embr		Astrocytes2	40.642	LFQintensity	DHPS	Q3TXU5	0.21727200966240207	-1.5266052096694334		-1.4445708801679045
1599904	DHPS	Q3TXU5	Sharma 2015, cultured	mouse	astrocytes	embr		Astrocytes3	40.642	LFQintensity	DHPS	Q3TXU5	0.2963059855771575	-1.2163626235362632		-1.1343282940347343
1599905	DHPS	Q3TXU5	Sharma 2015, cultured	mouse	neurons	embr		Neuronsdiv051	40.642	LFQintensity	DHPS	Q3TXU5	0.10452887238486068	-2.2582919549743186		-2.1762576254727897
1599906	TTBK2	Q3UVR3;Q3UVR3-2;A2AW15;A2AW13	Sharma 2015, cultured	mouse	neurons	embr		Neuronsdiv052	136.77	LFQintensity	TTBK2	Q3UVR3	0.02047902422138855	-3.8883541253859217		-3.806319795884393
1599907	VPS37D	Q810I0-2;Q810I0	Sharma 2015, cultured	mouse	neurons	embr		Neuronsdiv103	18.806	LFQintensity	VPS37D	Q810I0	0.0009216556728984539	-6.989338860886201		-6.9073045313846695
1599908	FPGS	P48760-3;P48760-2;P48760-5;P48760-4;P48760	Sharma 2015, cultured	mouse	astrocytes	embr		Astrocytes3	65.579	LFQintensity	FPGS	P48760	0.0006286090849441355	-7.372000981041969		-7.289966651540443
1599909	STX6	Q9JKK1-2;Q9JKK1	Sharma 2015, cultured	mouse	neurons	embr		Neuronsdiv052	29.155	LFQintensity	STX6	Q9JKK1	0.04511469394506264	-3.098547277442921		-3.016512947941392
1599910	STX6	Q9JKK1-2;Q9JKK1	Sharma 2015, cultured	mouse	neurons	embr		Neuronsdiv101	29.155	LFQintensity	STX6	Q9JKK1	0.03534930962015137	-3.3424764166703964		-3.260442087168867
1599911	TMEM161B	Q8C2L6;F7CP94	Sharma 2015, cultured	mouse	microglia	embr		adultMicroglia2	55.466	LFQintensity	TMEM161B	Q8C2L6	0.041802608204090486	-3.1747965441710067		-3.0927622146694778
1599912	TRIM59	D3Z0I5;Q922Y2	Sharma 2015, cultured	mouse	neurons	embr		Neuronsdiv153	45.429	LFQintensity	TRIM59	D3Z0I5	0.005132107767099065	-5.2722388334042005		-5.19020450390267
1599913	TRIM59	D3Z0I5;Q922Y2	Sharma 2015, cultured	mouse	neurons	embr		Neuronsdiv152	45.429	LFQintensity	TRIM59	D3Z0I5	0.006380352958332721	-5.054531860532995		-4.9724975310314665
1599914	TRIM59	D3Z0I5;Q922Y2	Sharma 2015, cultured	mouse	neurons	embr		Neuronsdiv151	45.429	LFQintensity	TRIM59	D3Z0I5	0.00641746172085452	-5.048732610043231		-4.966698280541703
1599915	TRIM59	D3Z0I5;Q922Y2	Sharma 2015, cultured	mouse	neurons	embr		Neuronsdiv103	45.429	LFQintensity	TRIM59	D3Z0I5	0.006559693661440014	-5.02681137506774		-4.944777045566211
1599916	TRIM59	D3Z0I5;Q922Y2	Sharma 2015, cultured	mouse	neurons	embr		Neuronsdiv102	45.429	LFQintensity	TRIM59	D3Z0I5	0.0040148974394253285	-5.5177434762620186		-5.435709146760491
1599917	TRIM59	D3Z0I5;Q922Y2	Sharma 2015, cultured	mouse	neurons	embr		Neuronsdiv053	45.429	LFQintensity	TRIM59	D3Z0I5	0.01076967746651313	-4.531020735661238		-4.44898640615971
1599918	TRIM59	D3Z0I5;Q922Y2	Sharma 2015, cultured	mouse	neurons	embr		Neuronsdiv052	45.429	LFQintensity	TRIM59	D3Z0I5	0.021387996980568712	-3.8449254030697455		-3.7628910735682166
1599919	TRIM59	D3Z0I5;Q922Y2	Sharma 2015, cultured	mouse	oligodendrocytes	embr		Oligodendrocytesdiv251	45.429	LFQintensity	TRIM59	D3Z0I5	0.06632908545932517	-2.7131267832779242		-2.631092453776396
1599920	TRIM59	D3Z0I5;Q922Y2	Sharma 2015, cultured	mouse	neurons	embr		Neuronsdiv051	45.429	LFQintensity	TRIM59	D3Z0I5	0.017400632136850943	-4.051248743717484		-3.9692144142159553
1599921	TRIM59	D3Z0I5;Q922Y2	Sharma 2015, cultured	mouse	microglia	embr		adultMicroglia2	45.429	LFQintensity	TRIM59	D3Z0I5	0.006741896590682194	-4.999414000365294		-4.917379670863765
1599922	TRIM59	D3Z0I5;Q922Y2	Sharma 2015, cultured	mouse	microglia	embr		adultMicroglia1	45.429	LFQintensity	TRIM59	D3Z0I5	0.009518464843668984	-4.65452169909912		-4.5724873695975905
1599923	BIVM	Q8CBX9	Sharma 2015, cultured	mouse	astrocytes	embr		Astrocytes1	56.621	LFQintensity	BIVM	Q8CBX9	0.00045973436051810696	-7.684861712419824		-7.602827382918296
1599924	SMYD5	Q3TYX3	Sharma 2015, cultured	mouse	microglia	embr		adultMicroglia1	47.095	LFQintensity	SMYD5	Q3TYX3	0.019019881942527742	-3.962270428901625		-3.880236099400096
1599925	SMYD5	Q3TYX3	Sharma 2015, cultured	mouse	microglia	embr		adultMicroglia2	47.095	LFQintensity	SMYD5	Q3TYX3	0.035008075411527916	-3.3521765180622287		-3.2701421885607003
1599926	SMYD5	Q3TYX3	Sharma 2015, cultured	mouse	microglia	embr		adultMicroglia3	47.095	LFQintensity	SMYD5	Q3TYX3	0.028817594607341856	-3.546769154512216		-3.4647348250106864
1599927	TMEM161B	Q8C2L6;F7CP94	Sharma 2015, cultured	mouse	neurons	embr		Neuronsdiv102	55.466	LFQintensity	TMEM161B	Q8C2L6	0.031667626047058715	-3.45246038028572		-3.370426050784192
1599928	TRIM59	D3Z0I5;Q922Y2	Sharma 2015, cultured	mouse	microglia	embr		adultMicroglia3	45.429	LFQintensity	TRIM59	D3Z0I5	0.006300682621087805	-5.067097298900745		-4.985062969399215
1599929	TRIM59	D3Z0I5;Q922Y2	Sharma 2015, cultured	mouse	oligodendrocytes	embr		Oligodendrocytesdiv252	45.429	LFQintensity	TRIM59	D3Z0I5	0.05783972581814799	-2.8500794414930017		-2.7680451119914733
1599930	SMYD5	Q3TYX3	Sharma 2015, cultured	mouse	microglia	embr		youngMicroglia1	47.095	LFQintensity	SMYD5	Q3TYX3	0.08114328064964559	-2.511538790056118		-2.429504460554589
1599931	SMYD5	Q3TYX3	Sharma 2015, cultured	mouse	microglia	embr		youngMicroglia2	47.095	LFQintensity	SMYD5	Q3TYX3	0.045341993995462	-3.093521656143236		-3.0114873266417064
1599932	TMEM161B	Q8C2L6;F7CP94	Sharma 2015, cultured	mouse	microglia	embr		adultMicroglia3	55.466	LFQintensity	TMEM161B	Q8C2L6	0.04815765440218716	-3.0332751834411855		-2.9512408539396566
1599933	STXBP6	Q3TYA4;Q8R3T5;B8JJ84	Sharma 2015, cultured	mouse	oligodendrocytes	embr		Oligodendrocytesdiv43	23.685	LFQintensity	STXBP6	Q3TYA4	0.010430390292974729	-4.563031590441891		-4.480997260940363
1599934	TMEM161B	Q8C2L6;F7CP94	Sharma 2015, cultured	mouse	oligodendrocytes	embr		Oligodendrocytesdiv43	55.466	LFQintensity	TMEM161B	Q8C2L6	0.04850372198175162	-3.0261147420914223		-2.9440804125898934
1599935	TMEM161B	Q8C2L6;F7CP94	Sharma 2015, cultured	mouse	oligodendrocytes	embr		Oligodendrocytesdiv42	55.466	LFQintensity	TMEM161B	Q8C2L6	0.06333308866728247	-2.759347358645394		-2.677313029143865
1599936	TMEM161B	Q8C2L6;F7CP94	Sharma 2015, cultured	mouse	oligodendrocytes	embr		Oligodendrocytesdiv41	55.466	LFQintensity	TMEM161B	Q8C2L6	0.06197663024024034	-2.7809978966026474		-2.6989635671011185
1599937	TMEM161B	Q8C2L6;F7CP94	Sharma 2015, cultured	mouse	oligodendrocytes	embr		Oligodendrocytesdiv253	55.466	LFQintensity	TMEM161B	Q8C2L6	0.033189547382925164	-3.4055202904952395		-3.32348596099371
1599938	TMEM161B	Q8C2L6;F7CP94	Sharma 2015, cultured	mouse	microglia	embr		adultMicroglia1	55.466	LFQintensity	TMEM161B	Q8C2L6	0.06423897557884749	-2.7451451562508646		-2.6631108267493357
1599939	TMEM161B	Q8C2L6;F7CP94	Sharma 2015, cultured	mouse	oligodendrocytes	embr		Oligodendrocytesdiv252	55.466	LFQintensity	TMEM161B	Q8C2L6	0.06346839642049325	-2.757213191139801		-2.675178861638272
1599940	TMEM161B	Q8C2L6;F7CP94	Sharma 2015, cultured	mouse	oligodendrocytes	embr		Oligodendrocytesdiv13	55.466	LFQintensity	TMEM161B	Q8C2L6	0.07857168223122546	-2.5437439214187303		-2.4617095919172014
1599941	TMEM161B	Q8C2L6;F7CP94	Sharma 2015, cultured	mouse	oligodendrocytes	embr		Oligodendrocytesdiv12	55.466	LFQintensity	TMEM161B	Q8C2L6	0.07658106207930845	-2.569405464142918		-2.487371134641389
1599942	TMEM161B	Q8C2L6;F7CP94	Sharma 2015, cultured	mouse	oligodendrocytes	embr		Oligodendrocytesdiv11	55.466	LFQintensity	TMEM161B	Q8C2L6	0.1133590666348994	-2.1771949172706995		-2.0951605877691706
1599943	TMEM161B	Q8C2L6;F7CP94	Sharma 2015, cultured	mouse	neurons	embr		Neuronsdiv153	55.466	LFQintensity	TMEM161B	Q8C2L6	0.05607705272104144	-2.8810285925398302		-2.798994263038301
1599944	SMYD5	Q3TYX3	Sharma 2015, cultured	mouse	microglia	embr		youngMicroglia3	47.095	LFQintensity	SMYD5	Q3TYX3	0.014766305677372278	-4.215407337125583		-4.133373007624053
1599945	TMEM161B	Q8C2L6;F7CP94	Sharma 2015, cultured	mouse	neurons	embr		Neuronsdiv152	55.466	LFQintensity	TMEM161B	Q8C2L6	0.05379769582781382	-2.9225246412108614		-2.840490311709332
1599946	TMEM161B	Q8C2L6;F7CP94	Sharma 2015, cultured	mouse	neurons	embr		Neuronsdiv103	55.466	LFQintensity	TMEM161B	Q8C2L6	0.04987642051864653	-2.9982069226008283		-2.9161725930993003
1599947	TMEM161B	Q8C2L6;F7CP94	Sharma 2015, cultured	mouse	oligodendrocytes	embr		Oligodendrocytesdiv251	55.466	LFQintensity	TMEM161B	Q8C2L6	0.04023243394626578	-3.2130817940733625		-3.1310474645718336
1599948	PLDN	Q9R0C0	Sharma 2015, cultured	mouse	microglia	embr		youngMicroglia1	19.682	LFQintensity	PLDN	Q9R0C0	0.01741387710110438	-4.050487856077107		-3.9684535265755794
1599949	TTBK2	Q3UVR3;Q3UVR3-2;A2AW15;A2AW13	Sharma 2015, cultured	mouse	oligodendrocytes	embr		Oligodendrocytesdiv251	136.77	LFQintensity	TTBK2	Q3UVR3	0.006299092621247983	-5.067349684331068		-4.98531535482954
1599950	TTBK2	Q3UVR3;Q3UVR3-2;A2AW15;A2AW13	Sharma 2015, cultured	mouse	oligodendrocytes	embr		Oligodendrocytesdiv252	136.77	LFQintensity	TTBK2	Q3UVR3	0.0059029516649025645	-5.132302770982999		-5.050268441481472
1599951	RUVBL2	Q9WTM5;Q3TXT7	Sharma 2015, cultured	mouse	oligodendrocytes	embr		Oligodendrocytesdiv253	51.112	LFQintensity	RUVBL2	Q9WTM5	0.8566250651202214	-0.1547549530566321		-0.072720623555103
1599952	RUVBL2	Q9WTM5;Q3TXT7	Sharma 2015, cultured	mouse	oligodendrocytes	embr		Oligodendrocytesdiv251	51.112	LFQintensity	RUVBL2	Q9WTM5	0.7350233076096948	-0.3078530692384862		-0.2258187397369573
1599953	DHPS	Q3TXU5	Sharma 2015, cultured	mouse	microglia	embr		adultMicroglia3	40.642	LFQintensity	DHPS	Q3TXU5	0.20510134799709667	-1.5842510415358504		-1.5022167120343215
1599954	SEMA4G	Q9WUH7	Sharma 2015, cultured	mouse	neurons	embr		Neuronsdiv153	92.377	LFQintensity	SEMA4G	Q9WUH7	0.033508299421460434	-3.3959621269103826		-3.3139277974088537
1599955	CD40	P27512;P27512-4;P27512-3;P27512-5	Sharma 2015, cultured	mouse	microglia	embr		youngMicroglia3	32.093	LFQintensity	CD40	P27512	0.09350775630462192	-2.369710890998436		-2.287676561496907
1599956	PTGR2	Q8VDQ1;Q3TXN1;Q8VDQ1-2	Sharma 2015, cultured	mouse	oligodendrocytes	embr		Oligodendrocytesdiv42	38.015	LFQintensity	PTGR2	Q8VDQ1	0.16826555530929804	-1.7822118611837747		-1.7001775316822458
1599957	PTGR2	Q8VDQ1;Q3TXN1;Q8VDQ1-2	Sharma 2015, cultured	mouse	oligodendrocytes	embr		Oligodendrocytesdiv253	38.015	LFQintensity	PTGR2	Q8VDQ1	0.032251858727360104	-3.434179602444283		-3.3521452729427543
1599958	FAM13B	Q8K2H3	Sharma 2015, cultured	mouse	microglia	embr		adultMicroglia3	97.053	LFQintensity	FAM13B	Q8K2H3	0.010868729034919944	-4.521865508795576		-4.439831179294048
1599959	FAM13B	Q8K2H3	Sharma 2015, cultured	mouse	microglia	embr		adultMicroglia2	97.053	LFQintensity	FAM13B	Q8K2H3	0.0071449491084535155	-4.941349590305378		-4.859315260803848
1599960	DHPS	Q3TXU5	Sharma 2015, cultured	mouse	microglia	embr		adultMicroglia2	40.642	LFQintensity	DHPS	Q3TXU5	0.18860182870497524	-1.6681172126210109		-1.5860828831194824
1599961	FAM13B	Q8K2H3	Sharma 2015, cultured	mouse	microglia	embr		adultMicroglia1	97.053	LFQintensity	FAM13B	Q8K2H3	0.00777382401642682	-4.856993084263081		-4.774958754761553
1599962	TULP4	Q9JIL5;Q3UH13	Sharma 2015, cultured	mouse	oligodendrocytes	embr		Oligodendrocytesdiv253	169.64	LFQintensity	TULP4	Q9JIL5	0.007232357821576372	-4.9291901795752535		-4.847155850073727
1599963	TULP4	Q9JIL5;Q3UH13	Sharma 2015, cultured	mouse	oligodendrocytes	embr		Oligodendrocytesdiv252	169.64	LFQintensity	TULP4	Q9JIL5	0.005883746978199061	-5.135561478833237		-5.0535271493317095
1599964	TULP4	Q9JIL5;Q3UH13	Sharma 2015, cultured	mouse	oligodendrocytes	embr		Oligodendrocytesdiv251	169.64	LFQintensity	TULP4	Q9JIL5	0.006634113701520871	-5.01553019939389		-4.933495869892361
1599965	TULP4	Q9JIL5;Q3UH13	Sharma 2015, cultured	mouse	neurons	embr		Neuronsdiv152	169.64	LFQintensity	TULP4	Q9JIL5	0.006439910758071975	-5.04524059640413		-4.963206266902602
1599966	TULP4	Q9JIL5;Q3UH13	Sharma 2015, cultured	mouse	neurons	embr		Neuronsdiv103	169.64	LFQintensity	TULP4	Q9JIL5	0.008135426917576105	-4.811527060576118		-4.72949273107459
1599967	SEMA4G	Q9WUH7	Sharma 2015, cultured	mouse	neurons	embr		Neuronsdiv053	92.377	LFQintensity	SEMA4G	Q9WUH7	0.04189009852844672	-3.1727057919503636		-3.0906714624488347
1599968	STX6	Q9JKK1-2;Q9JKK1	Sharma 2015, cultured	mouse	neurons	embr		Neuronsdiv051	29.155	LFQintensity	STX6	Q9JKK1	0.03301890306773154	-3.4106750612802528		-3.3286407317787243
1599969	STX6	Q9JKK1-2;Q9JKK1	Sharma 2015, cultured	mouse	oligodendrocytes	embr		Oligodendrocytesdiv42	29.155	LFQintensity	STX6	Q9JKK1	0.0840281530292592	-2.4766033811805226		-2.3945690516789937
1599970	DHPS	Q3TXU5	Sharma 2015, cultured	mouse	microglia	embr		adultMicroglia1	40.642	LFQintensity	DHPS	Q3TXU5	0.1915290920865208	-1.6527155649987484		-1.5706812354972195
1599971	SEMA4G	Q9WUH7	Sharma 2015, cultured	mouse	neurons	embr		Neuronsdiv051	92.377	LFQintensity	SEMA4G	Q9WUH7	0.03170011982105265	-3.4514348182621135		-3.3694004887605846
1599972	TULP4	Q9JIL5;Q3UH13	Sharma 2015, cultured	mouse	neurons	embr		Neuronsdiv102	169.64	LFQintensity	TULP4	Q9JIL5	0.007446860648195505	-4.8999627249041335		-4.817928395402605
1599973	TSNAX	Q9QZE7	Sharma 2015, cultured	mouse	microglia	embr		adultMicroglia2	32.926	LFQintensity	TSNAX	Q9QZE7	1.050229441144923	0.04900865567454142		0.13104298517607038
1599974	TSNAX	Q9QZE7	Sharma 2015, cultured	mouse	microglia	embr		adultMicroglia3	32.926	LFQintensity	TSNAX	Q9QZE7	0.8262845260346497	-0.19081610226306692		-0.10878177276153787
1599975	TSNAX	Q9QZE7	Sharma 2015, cultured	mouse	microglia	embr		youngMicroglia1	32.926	LFQintensity	TSNAX	Q9QZE7	0.8167725381403184	-0.20239463397465804		-0.12036030447312918
1599976	TSNAX	Q9QZE7	Sharma 2015, cultured	mouse	microglia	embr		youngMicroglia2	32.926	LFQintensity	TSNAX	Q9QZE7	1.2629909179869228	0.2334826525166274		0.31551698201815626
1599977	TSNAX	Q9QZE7	Sharma 2015, cultured	mouse	microglia	embr		youngMicroglia3	32.926	LFQintensity	TSNAX	Q9QZE7	0.7010237045957115	-0.35521357711883034		-0.2731792476173016
1599978	TULP4	Q9JIL5;Q3UH13	Sharma 2015, cultured	mouse	neurons	embr		Neuronsdiv051	169.64	LFQintensity	TULP4	Q9JIL5	0.008816675424420922	-4.731110416028368		-4.64907608652684
1599979	TSNAX	Q9QZE7	Sharma 2015, cultured	mouse	astrocytes	embr		Astrocytes1	32.926	LFQintensity	TSNAX	Q9QZE7	0.9362076786862108	-0.06591794817777666		0.016116381323752368
1599980	TSNAX	Q9QZE7	Sharma 2015, cultured	mouse	astrocytes	embr		Astrocytes3	32.926	LFQintensity	TSNAX	Q9QZE7	1.27777127998801	0.2451173727932805		0.3271517022948096
1599981	FAM13B	Q8K2H3	Sharma 2015, cultured	mouse	neurons	embr		Neuronsdiv051	97.053	LFQintensity	FAM13B	Q8K2H3	0.019623264121429968	-3.931039471637022		-3.849005142135493
1599982	FAM13B	Q8K2H3	Sharma 2015, cultured	mouse	neurons	embr		Neuronsdiv052	97.053	LFQintensity	FAM13B	Q8K2H3	0.02495822293558915	-3.69055193450632		-3.608517605004791
1599983	FAM13B	Q8K2H3	Sharma 2015, cultured	mouse	neurons	embr		Neuronsdiv053	97.053	LFQintensity	FAM13B	Q8K2H3	0.026393424310862668	-3.634640378989216		-3.5526060494876868
1599984	FAM13B	Q8K2H3	Sharma 2015, cultured	mouse	neurons	embr		Neuronsdiv101	97.053	LFQintensity	FAM13B	Q8K2H3	0.01413817582704284	-4.25887663482444		-4.1768423053229125
1599985	STX6	Q9JKK1-2;Q9JKK1	Sharma 2015, cultured	mouse	microglia	embr		adultMicroglia3	29.155	LFQintensity	STX6	Q9JKK1	0.025487734838888124	-3.669557929239239		-3.5875235997377097
1599986	STX6	Q9JKK1-2;Q9JKK1	Sharma 2015, cultured	mouse	astrocytes	embr		Astrocytes3	29.155	LFQintensity	STX6	Q9JKK1	0.010517888068707942	-4.55467784575144		-4.472643516249913
1599987	TSNAX	Q9QZE7	Sharma 2015, cultured	mouse	astrocytes	embr		Astrocytes2	32.926	LFQintensity	TSNAX	Q9QZE7	1.553914128704234	0.4407769921845796		0.5228113216861083
1599988	TULP4	Q9JIL5;Q3UH13	Sharma 2015, cultured	mouse	neurons	embr		Neuronsdiv052	169.64	LFQintensity	TULP4	Q9JIL5	0.00597615247185127	-5.119978317445762		-5.037943987944232
1599989	TULP4	Q9JIL5;Q3UH13	Sharma 2015, cultured	mouse	neurons	embr		Neuronsdiv053	169.64	LFQintensity	TULP4	Q9JIL5	0.00920454099423858	-4.688058330370526		-4.606024000868997
1599990	DHPS	Q3TXU5	Sharma 2015, cultured	mouse	neurons	embr		Neuronsdiv101	40.642	LFQintensity	DHPS	Q3TXU5	0.17160828227515382	-1.7625408280862689		-1.6805064985847404
1599991	TRIM59	D3Z0I5;Q922Y2	Sharma 2015, cultured	mouse	oligodendrocytes	embr		Oligodendrocytesdiv253	45.429	LFQintensity	TRIM59	D3Z0I5	0.010627734060314378	-4.544288273949919		-4.462253944448388
1599992	DHPS	Q3TXU5	Sharma 2015, cultured	mouse	neurons	embr		Neuronsdiv052	40.642	LFQintensity	DHPS	Q3TXU5	0.12916525536352547	-2.046662645134404		-1.9646283156328752
1599993	RUVBL2	Q9WTM5;Q3TXT7	Sharma 2015, cultured	mouse	microglia	embr		youngMicroglia3	51.112	LFQintensity	RUVBL2	Q9WTM5	0.5615790684259725	-0.5770026982864027		-0.4949683687848738
1599994	LCP1	Q61233	Sharma 2015, cultured	mouse	oligodendrocytes	embr		Oligodendrocytesdiv43	70.148	LFQintensity	LCP1	Q61233	7.6520603285002045	2.034974935564205		2.117009265065734
1599995	HS6ST1	Q9QYK5	Sharma 2015, cultured	mouse	neurons	embr		Neuronsdiv053	48.302	LFQintensity	HS6ST1	Q9QYK5	0.013434654318771777	-4.309917767147319		-4.22788343764579
1599996	HS6ST1	Q9QYK5	Sharma 2015, cultured	mouse	neurons	embr		Neuronsdiv051	48.302	LFQintensity	HS6ST1	Q9QYK5	0.011425368998138315	-4.47191904529337		-4.38988471579184
1599997	LCP1	Q61233	Sharma 2015, cultured	mouse	oligodendrocytes	embr		Oligodendrocytesdiv12	70.148	LFQintensity	LCP1	Q61233	7.193833391929593	1.9732241856960482		2.0552585151975773
1599998	LTBP3	F8VQ06;Q61810;E9QJZ6;Q61810-2	Sharma 2015, cultured	mouse	oligodendrocytes	embr		Oligodendrocytesdiv11	134.36	LFQintensity	LTBP3	Q61810	0.004899437059375109	-5.318634966307255		-5.236600636805727
1599999	LTBP3	F8VQ06;Q61810;E9QJZ6;Q61810-2	Sharma 2015, cultured	mouse	astrocytes	embr		Astrocytes2	134.36	LFQintensity	LTBP3	Q61810	0.024488737974407544	-3.7095419416281517		-3.6275076121266223
1600000	LTBP3	F8VQ06;Q61810;E9QJZ6;Q61810-2	Sharma 2015, cultured	mouse	astrocytes	embr		Astrocytes1	134.36	LFQintensity	LTBP3	Q61810	0.015214169975114837	-4.1855280501863525		-4.103493720684824
1600001	HS6ST1	Q9QYK5	Sharma 2015, cultured	mouse	neurons	embr		Neuronsdiv101	48.302	LFQintensity	HS6ST1	Q9QYK5	0.011087436839007252	-4.501942627957276		-4.419908298455748
1600002	LTBP3	F8VQ06;Q61810;E9QJZ6;Q61810-2	Sharma 2015, cultured	mouse	microglia	embr		youngMicroglia3	134.36	LFQintensity	LTBP3	Q61810	0.0018937035218167188	-6.269220831942843		-6.187186502441312
1600003	LCP1	Q61233	Sharma 2015, cultured	mouse	oligodendrocytes	embr		Oligodendrocytesdiv251	70.148	LFQintensity	LCP1	Q61233	5.9581646649236655	1.7847624915264435		1.8667968210279728
1600004	LCP1	Q61233	Sharma 2015, cultured	mouse	oligodendrocytes	embr		Oligodendrocytesdiv252	70.148	LFQintensity	LCP1	Q61233	3.41819530038097	1.2291127218500901		1.3111470513516192
1600005	LCP1	Q61233	Sharma 2015, cultured	mouse	oligodendrocytes	embr		Oligodendrocytesdiv253	70.148	LFQintensity	LCP1	Q61233	3.052432121780739	1.1159386898286117		1.1979730193301403
1600006	LCP1	Q61233	Sharma 2015, cultured	mouse	oligodendrocytes	embr		Oligodendrocytesdiv41	70.148	LFQintensity	LCP1	Q61233	5.860675152755157	1.7682648107330667		1.8502991402345952
1600007	HS6ST1	Q9QYK5	Sharma 2015, cultured	mouse	neurons	embr		Neuronsdiv052	48.302	LFQintensity	HS6ST1	Q9QYK5	0.0114392184245325	-4.4707076148982425		-4.388673285396715
1600008	RUVBL2	Q9WTM5;Q3TXT7	Sharma 2015, cultured	mouse	oligodendrocytes	embr		Oligodendrocytesdiv13	51.112	LFQintensity	RUVBL2	Q9WTM5	0.8323967607695382	-0.1834460759051907		-0.10141174640366167
1600009	DHPS	Q3TXU5	Sharma 2015, cultured	mouse	neurons	embr		Neuronsdiv053	40.642	LFQintensity	DHPS	Q3TXU5	0.1732905050859296	-1.752785872648273		-1.6707515431467441
1600010	LCP1	Q61233	Sharma 2015, cultured	mouse	oligodendrocytes	embr		Oligodendrocytesdiv13	70.148	LFQintensity	LCP1	Q61233	5.198132287699077	1.6482993856259478		1.7303337151274771
1600011	HS6ST1	Q9QYK5	Sharma 2015, cultured	mouse	neurons	embr		Neuronsdiv102	48.302	LFQintensity	HS6ST1	Q9QYK5	0.02138820324847133	-3.8449157590199454		-3.762881429518417
1600012	HS6ST1	Q9QYK5	Sharma 2015, cultured	mouse	neurons	embr		Neuronsdiv103	48.302	LFQintensity	HS6ST1	Q9QYK5	0.013298840011839558	-4.320078464712987		-4.238044135211458
1600013	ECE1	Q4PZA2-3;Q4PZA2-2;Q4PZA2-4;Q4PZA2	Sharma 2015, cultured	mouse	oligodendrocytes	embr		Oligodendrocytesdiv12	85.462	LFQintensity	ECE1	Q4PZA2	0.013448922108964128	-4.3088563167431815		-4.226821987241651
1600014	RUVBL2	Q9WTM5;Q3TXT7	Sharma 2015, cultured	mouse	astrocytes	embr		Astrocytes1	51.112	LFQintensity	RUVBL2	Q9WTM5	1.0850310818233604	0.08160863342391675		0.16364296292544545
1600015	RUVBL2	Q9WTM5;Q3TXT7	Sharma 2015, cultured	mouse	astrocytes	embr		Astrocytes2	51.112	LFQintensity	RUVBL2	Q9WTM5	1.2179917334090435	0.19720338224418368		0.2792377117457123
1600016	RUVBL2	Q9WTM5;Q3TXT7	Sharma 2015, cultured	mouse	astrocytes	embr		Astrocytes3	51.112	LFQintensity	RUVBL2	Q9WTM5	1.1949353656716086	0.17809209661660982		0.26012642611813863
1600017	RUVBL2	Q9WTM5;Q3TXT7	Sharma 2015, cultured	mouse	neurons	embr		Neuronsdiv051	51.112	LFQintensity	RUVBL2	Q9WTM5	1.0776921514542501	0.07482185791272539		0.15685618741425422
1600018	RUVBL2	Q9WTM5;Q3TXT7	Sharma 2015, cultured	mouse	neurons	embr		Neuronsdiv052	51.112	LFQintensity	RUVBL2	Q9WTM5	0.9642887777589224	-0.03636446724074262		0.04566986226078607
1600019	RUVBL2	Q9WTM5;Q3TXT7	Sharma 2015, cultured	mouse	microglia	embr		youngMicroglia1	51.112	LFQintensity	RUVBL2	Q9WTM5	0.5645197268844234	-0.571779950237866		-0.4897456207363371
1600020	RUVBL2	Q9WTM5;Q3TXT7	Sharma 2015, cultured	mouse	neurons	embr		Neuronsdiv053	51.112	LFQintensity	RUVBL2	Q9WTM5	1.0471600922378592	0.04608182587082691		0.12811615537235574
1600021	RUVBL2	Q9WTM5;Q3TXT7	Sharma 2015, cultured	mouse	neurons	embr		Neuronsdiv102	51.112	LFQintensity	RUVBL2	Q9WTM5	0.9120992701362788	-0.0920064459977711		-0.0099721164962423
1600022	RUVBL2	Q9WTM5;Q3TXT7	Sharma 2015, cultured	mouse	neurons	embr		Neuronsdiv103	51.112	LFQintensity	RUVBL2	Q9WTM5	1.0424796558895288	0.04160215976613967		0.12363648926766845
1600023	RUVBL2	Q9WTM5;Q3TXT7	Sharma 2015, cultured	mouse	neurons	embr		Neuronsdiv151	51.112	LFQintensity	RUVBL2	Q9WTM5	1.083522086959831	0.08021692661330264		0.1622512561148315
1600024	RUVBL2	Q9WTM5;Q3TXT7	Sharma 2015, cultured	mouse	neurons	embr		Neuronsdiv152	51.112	LFQintensity	RUVBL2	Q9WTM5	0.9437047703632708	-0.05794190501025516		0.02409242449127369
1600025	RUVBL2	Q9WTM5;Q3TXT7	Sharma 2015, cultured	mouse	neurons	embr		Neuronsdiv153	51.112	LFQintensity	RUVBL2	Q9WTM5	1.0694738133425696	0.06716676428737782		0.14920109378890656
1600026	RUVBL2	Q9WTM5;Q3TXT7	Sharma 2015, cultured	mouse	oligodendrocytes	embr		Oligodendrocytesdiv11	51.112	LFQintensity	RUVBL2	Q9WTM5	1.01552888544801	0.015409546191134337		0.09744387569266344
1600027	RUVBL2	Q9WTM5;Q3TXT7	Sharma 2015, cultured	mouse	oligodendrocytes	embr		Oligodendrocytesdiv12	51.112	LFQintensity	RUVBL2	Q9WTM5	1.0360430226496684	0.03540867062916225		0.1174430001306912
1600028	RUVBL2	Q9WTM5;Q3TXT7	Sharma 2015, cultured	mouse	neurons	embr		Neuronsdiv101	51.112	LFQintensity	RUVBL2	Q9WTM5	0.8291572194326887	-0.18734549233142564		-0.1053111628298966
1600029	ECE1	Q4PZA2-3;Q4PZA2-2;Q4PZA2-4;Q4PZA2	Sharma 2015, cultured	mouse	astrocytes	embr		Astrocytes2	85.462	LFQintensity	ECE1	Q4PZA2	0.005525092680254737	-5.198455257012276		-5.116420927510745
1600030	ECE1	Q4PZA2-3;Q4PZA2-2;Q4PZA2-4;Q4PZA2	Sharma 2015, cultured	mouse	oligodendrocytes	embr		Oligodendrocytesdiv11	85.462	LFQintensity	ECE1	Q4PZA2	0.012250780391344026	-4.402165638604666		-4.320131309103139
1600031	RUVBL2	Q9WTM5;Q3TXT7	Sharma 2015, cultured	mouse	microglia	embr		youngMicroglia2	51.112	LFQintensity	RUVBL2	Q9WTM5	0.752834247556948	-0.2839101981791527		-0.20187586867762386
1600032	TMEM161B	Q8C2L6;F7CP94	Sharma 2015, cultured	mouse	neurons	embr		Neuronsdiv101	55.466	LFQintensity	TMEM161B	Q8C2L6	0.038467734805764715	-3.2579354460476075		-3.175901116546078
1600033	TMEM161B	Q8C2L6;F7CP94	Sharma 2015, cultured	mouse	neurons	embr		Neuronsdiv052	55.466	LFQintensity	TMEM161B	Q8C2L6	0.05119304142949945	-2.972151665753308		-2.8901173362517785
1600034	KIAA1009	Q6ZQ06	Sharma 2015, cultured	mouse	microglia	embr		adultMicroglia1	160.85	LFQintensity	KIAA1009	Q6ZQ06	0.007256169953582432	-4.925903143954294		-4.8438688144527635
1600035	PTGR2	Q8VDQ1;Q3TXN1;Q8VDQ1-2	Sharma 2015, cultured	mouse	oligodendrocytes	embr		Oligodendrocytesdiv13	38.015	LFQintensity	PTGR2	Q8VDQ1	0.05419163264203087	-2.9152287617525703		-2.8331944322510414
1600036	PTGR2	Q8VDQ1;Q3TXN1;Q8VDQ1-2	Sharma 2015, cultured	mouse	oligodendrocytes	embr		Oligodendrocytesdiv251	38.015	LFQintensity	PTGR2	Q8VDQ1	0.04114471655566286	-3.1906597548614752		-3.1086254253599463
1600037	PTGR2	Q8VDQ1;Q3TXN1;Q8VDQ1-2	Sharma 2015, cultured	mouse	oligodendrocytes	embr		Oligodendrocytesdiv252	38.015	LFQintensity	PTGR2	Q8VDQ1	0.02227177957499825	-3.8044348918350006		-3.7224005623334717
1600038	PTGR2	Q8VDQ1;Q3TXN1;Q8VDQ1-2	Sharma 2015, cultured	mouse	microglia	embr		youngMicroglia3	38.015	LFQintensity	PTGR2	Q8VDQ1	0.3300621607315877	-1.108474276406935		-1.0264399469054062
1600039	PTGR2	Q8VDQ1;Q3TXN1;Q8VDQ1-2	Sharma 2015, cultured	mouse	oligodendrocytes	embr		Oligodendrocytesdiv41	38.015	LFQintensity	PTGR2	Q8VDQ1	0.2652980279091002	-1.3269014513033115		-1.2448671218017826
1600040	WNT5A	P22725-2;P22725	Sharma 2015, cultured	mouse	oligodendrocytes	embr		Oligodendrocytesdiv251	40.489	LFQintensity	WNT5A	P22725	0.0070914032942119435	-4.948872032181941		-4.866837702680412
1600041	SLC9A8	Q8R4D1-4;A2A464;Q8R4D1-2;Q8R4D1	Sharma 2015, cultured	mouse	microglia	embr		adultMicroglia1	33.221	LFQintensity	SLC9A8	Q8R4D1	0.007143061338668125	-4.941613835604379		-4.8595795061028495
1600042	PTGR2	Q8VDQ1;Q3TXN1;Q8VDQ1-2	Sharma 2015, cultured	mouse	oligodendrocytes	embr		Oligodendrocytesdiv12	38.015	LFQintensity	PTGR2	Q8VDQ1	0.08991232525548133	-2.4089202472858235		-2.3268859177842947
1600043	TSNAX	Q9QZE7	Sharma 2015, cultured	mouse	neurons	embr		Neuronsdiv102	32.926	LFQintensity	TSNAX	Q9QZE7	0.9211887457198128	-0.08209032808829275		-5.5998586764083313e-05
1600044	TSNAX	Q9QZE7	Sharma 2015, cultured	mouse	neurons	embr		Neuronsdiv151	32.926	LFQintensity	TSNAX	Q9QZE7	0.8938704083696356	-0.11219447139686048		-0.03016014189533145
1600045	TSNAX	Q9QZE7	Sharma 2015, cultured	mouse	neurons	embr		Neuronsdiv152	32.926	LFQintensity	TSNAX	Q9QZE7	0.7283655515714106	-0.31695222553176594		-0.2349178960302369
1600046	TSNAX	Q9QZE7	Sharma 2015, cultured	mouse	neurons	embr		Neuronsdiv153	32.926	LFQintensity	TSNAX	Q9QZE7	0.7981025202454647	-0.2255182182985381		-0.14348388879700913
1600047	TSNAX	Q9QZE7	Sharma 2015, cultured	mouse	oligodendrocytes	embr		Oligodendrocytesdiv11	32.926	LFQintensity	TSNAX	Q9QZE7	0.5908540064470477	-0.5261863201008626		-0.44415199059933386
1600048	TSNAX	Q9QZE7	Sharma 2015, cultured	mouse	oligodendrocytes	embr		Oligodendrocytesdiv12	32.926	LFQintensity	TSNAX	Q9QZE7	0.8600234468421071	-0.1507956263363415		-0.06876129683481258
1600049	TSNAX	Q9QZE7	Sharma 2015, cultured	mouse	oligodendrocytes	embr		Oligodendrocytesdiv13	32.926	LFQintensity	TSNAX	Q9QZE7	0.8279819302176727	-0.1887639482436192		-0.10672961874209007
1600050	PTGR2	Q8VDQ1;Q3TXN1;Q8VDQ1-2	Sharma 2015, cultured	mouse	neurons	embr		Neuronsdiv102	38.015	LFQintensity	PTGR2	Q8VDQ1	0.06134102802451294	-2.791306360988916		-2.709272031487387
1600051	TSNAX	Q9QZE7	Sharma 2015, cultured	mouse	neurons	embr		Neuronsdiv103	32.926	LFQintensity	TSNAX	Q9QZE7	1.1341553798417447	0.12588821518007665		0.20792254468160554
1600052	PTGR2	Q8VDQ1;Q3TXN1;Q8VDQ1-2	Sharma 2015, cultured	mouse	oligodendrocytes	embr		Oligodendrocytesdiv11	38.015	LFQintensity	PTGR2	Q8VDQ1	0.10565559394824008	-2.2475705883971053		-2.1655362588955764
1600053	TSNAX	Q9QZE7	Sharma 2015, cultured	mouse	oligodendrocytes	embr		Oligodendrocytesdiv251	32.926	LFQintensity	TSNAX	Q9QZE7	1.039049051828906	0.03830592161762825		0.12034025111915715
1600054	TSNAX	Q9QZE7	Sharma 2015, cultured	mouse	oligodendrocytes	embr		Oligodendrocytesdiv252	32.926	LFQintensity	TSNAX	Q9QZE7	1.1017889230375124	0.09693515249125023		0.17896948199277896
1600055	TSNAX	Q9QZE7	Sharma 2015, cultured	mouse	oligodendrocytes	embr		Oligodendrocytesdiv42	32.926	LFQintensity	TSNAX	Q9QZE7	0.5729820182787841	-0.5569009444722324		-0.4748666149707035
1600056	TSNAX	Q9QZE7	Sharma 2015, cultured	mouse	oligodendrocytes	embr		Oligodendrocytesdiv43	32.926	LFQintensity	TSNAX	Q9QZE7	0.5171980664546055	-0.6593293705782644		-0.5772950410767355
1600057	SLC9A8	Q8R4D1-4;A2A464;Q8R4D1-2;Q8R4D1	Sharma 2015, cultured	mouse	oligodendrocytes	embr		Oligodendrocytesdiv252	33.221	LFQintensity	SLC9A8	Q8R4D1	0.007481544128438478	-4.895316074017157		-4.813281744515629
1600058	SLC9A8	Q8R4D1-4;A2A464;Q8R4D1-2;Q8R4D1	Sharma 2015, cultured	mouse	oligodendrocytes	embr		Oligodendrocytesdiv251	33.221	LFQintensity	SLC9A8	Q8R4D1	0.008863021684992476	-4.725867524541239		-4.64383319503971
1600059	SLC9A8	Q8R4D1-4;A2A464;Q8R4D1-2;Q8R4D1	Sharma 2015, cultured	mouse	oligodendrocytes	embr		Oligodendrocytesdiv11	33.221	LFQintensity	SLC9A8	Q8R4D1	0.014697249034313641	-4.220094943233301		-4.138060613731772
1600060	SLC9A8	Q8R4D1-4;A2A464;Q8R4D1-2;Q8R4D1	Sharma 2015, cultured	mouse	neurons	embr		Neuronsdiv152	33.221	LFQintensity	SLC9A8	Q8R4D1	0.0076979615888064425	-4.8667997138957695		-4.784765384394241
1600061	DHDDS	A3KGK9;A3KGL3;A3KGL0;Q99KU1;A3KGL1;Q99KU1-2	Sharma 2015, cultured	mouse	neurons	embr		Neuronsdiv153	19.454	LFQintensity	DHDDS	Q99KU1	0.011572636464890474	-4.459111892958103		-4.377077563456574
1600062	SLC9A8	Q8R4D1-4;A2A464;Q8R4D1-2;Q8R4D1	Sharma 2015, cultured	mouse	neurons	embr		Neuronsdiv103	33.221	LFQintensity	SLC9A8	Q8R4D1	0.007045245729342725	-4.9554022542763025		-4.873367924774776
1600063	SLC9A8	Q8R4D1-4;A2A464;Q8R4D1-2;Q8R4D1	Sharma 2015, cultured	mouse	neurons	embr		Neuronsdiv052	33.221	LFQintensity	SLC9A8	Q8R4D1	0.008738561058524795	-4.740009741481841		-4.657975411980312
1600064	SLC9A8	Q8R4D1-4;A2A464;Q8R4D1-2;Q8R4D1	Sharma 2015, cultured	mouse	microglia	embr		adultMicroglia3	33.221	LFQintensity	SLC9A8	Q8R4D1	0.0054163131111556965	-5.218339932791436		-5.136305603289907
1600065	SLC9A8	Q8R4D1-4;A2A464;Q8R4D1-2;Q8R4D1	Sharma 2015, cultured	mouse	microglia	embr		adultMicroglia2	33.221	LFQintensity	SLC9A8	Q8R4D1	0.009170513535079312	-4.691761992637379		-4.60972766313585
1600066	KLHL12	Q8BZM0-2;Q8BZM0	Sharma 2015, cultured	mouse	neurons	embr		Neuronsdiv053	60.56399999999999	LFQintensity	KLHL12	Q8BZM0	0.0009414368602704148	-6.968103275025692		-6.8860689455241655
1600067	STX6	Q9JKK1-2;Q9JKK1	Sharma 2015, cultured	mouse	microglia	embr		adultMicroglia2	29.155	LFQintensity	STX6	Q9JKK1	0.03340265805463116	-3.3991197996920124		-3.3170854701904835
1600068	CD40	P27512;P27512-4;P27512-3;P27512-5	Sharma 2015, cultured	mouse	microglia	embr		youngMicroglia2	32.093	LFQintensity	CD40	P27512	0.1551877244594699	-1.8631197693388333		-1.7810854398373048
1600069	CD40	P27512;P27512-4;P27512-3;P27512-5	Sharma 2015, cultured	mouse	microglia	embr		adultMicroglia3	32.093	LFQintensity	CD40	P27512	0.18721683522572408	-1.6754877872209173		-1.5934534577193884
1600070	SLC9A8	Q8R4D1-4;A2A464;Q8R4D1-2;Q8R4D1	Sharma 2015, cultured	mouse	neurons	embr		Neuronsdiv053	33.221	LFQintensity	SLC9A8	Q8R4D1	0.010185560340222406	-4.586784214594574		-4.5047498850930445
1600071	TSNAX	Q9QZE7	Sharma 2015, cultured	mouse	oligodendrocytes	embr		Oligodendrocytesdiv253	32.926	LFQintensity	TSNAX	Q9QZE7	0.8246201256571701	-0.192832452437721		-0.11079812293619228
1600072	HS6ST1	Q9QYK5	Sharma 2015, cultured	mouse	oligodendrocytes	embr		Oligodendrocytesdiv252	48.302	LFQintensity	HS6ST1	Q9QYK5	0.014521166784578828	-4.232147915749287		-4.150113586247757
1600073	TSNAX	Q9QZE7	Sharma 2015, cultured	mouse	oligodendrocytes	embr		Oligodendrocytesdiv41	32.926	LFQintensity	TSNAX	Q9QZE7	1.1265259873819096	0.11913854976025612		0.20117287926178484
1600074	TMEM169	D3YUR6;Q8BG50	Sharma 2015, cultured	mouse	neurons	embr		Neuronsdiv053	13.428	LFQintensity	TMEM169	Q8BG50	0.008250986783147184	-4.7974224757098165		-4.715388146208287
1600075	RBMXL1	Q91VM5	Sharma 2015, cultured	mouse	astrocytes	embr		Astrocytes1	42.161	LFQintensity	RBMXL1	Q91VM5	0.17604531904947068	-1.7370138224907643		-1.6549794929892356
1600076	SGSH	Q9EQ08	Sharma 2015, cultured	mouse	microglia	embr		adultMicroglia1	56.722	LFQintensity	SGSH	Q9EQ08	0.14033573318693132	-1.9637176330195647		-1.881683303518036
1600077	TNFRSF21	Q9EPU5;Q543Y9	Sharma 2015, cultured	mouse	oligodendrocytes	embr		Oligodendrocytesdiv43	71.982	LFQintensity	TNFRSF21	Q9EPU5	0.047728856659832924	-3.042219102581161		-2.960184773079632
1600078	SGSH	Q9EQ08	Sharma 2015, cultured	mouse	oligodendrocytes	embr		Oligodendrocytesdiv253	56.722	LFQintensity	SGSH	Q9EQ08	0.005166930068237734	-5.265476564075291		-5.1834422345737625
1600079	SLC27A4	Q91VE0;A2ARC5	Sharma 2015, cultured	mouse	oligodendrocytes	embr		Oligodendrocytesdiv252	72.318	LFQintensity	SLC27A4	Q91VE0	0.1929720640131166	-1.6452098465999994		-1.5631755170984705
1600080	SLC27A4	Q91VE0;A2ARC5	Sharma 2015, cultured	mouse	oligodendrocytes	embr		Oligodendrocytesdiv253	72.318	LFQintensity	SLC27A4	Q91VE0	0.11668144935237808	-2.148307712458992		-2.0662733829574638
1600081	RBMXL1	Q91VM5	Sharma 2015, cultured	mouse	microglia	embr		youngMicroglia2	42.161	LFQintensity	RBMXL1	Q91VM5	0.06258865060323454	-2.771171317580784		-2.6891369880792544
1600082	SLC27A4	Q91VE0;A2ARC5	Sharma 2015, cultured	mouse	oligodendrocytes	embr		Oligodendrocytesdiv41	72.318	LFQintensity	SLC27A4	Q91VE0	0.1985958925513299	-1.6164832096024135		-1.5344488801008846
1600083	SGSH	Q9EQ08	Sharma 2015, cultured	mouse	microglia	embr		adultMicroglia2	56.722	LFQintensity	SGSH	Q9EQ08	0.3491416774649329	-1.052277486534598		-0.9702431570330692
1600084	STARD5	Q9EPQ7;D3YU00	Sharma 2015, cultured	mouse	astrocytes	embr		Astrocytes1	23.922	LFQintensity	STARD5	Q9EPQ7	0.03985977651071338	-3.222387571069369		-3.14035324156784
1600085	STARD5	Q9EPQ7;D3YU00	Sharma 2015, cultured	mouse	microglia	embr		youngMicroglia2	23.922	LFQintensity	STARD5	Q9EPQ7	0.02524164421528261	-3.679260100194617		-3.5972257706930884
1600086	STARD5	Q9EPQ7;D3YU00	Sharma 2015, cultured	mouse	microglia	embr		youngMicroglia1	23.922	LFQintensity	STARD5	Q9EPQ7	0.027822437205880263	-3.5819124900738544		-3.499878160572325
1600087	RBMXL1	Q91VM5	Sharma 2015, cultured	mouse	microglia	embr		adultMicroglia1	42.161	LFQintensity	RBMXL1	Q91VM5	0.08570631330914591	-2.4568287885404296		-2.3747944590389007
1600088	RBMXL1	Q91VM5	Sharma 2015, cultured	mouse	microglia	embr		adultMicroglia2	42.161	LFQintensity	RBMXL1	Q91VM5	0.0690882992104272	-2.6723698937995306		-2.5903355642980017
1600089	RBMXL1	Q91VM5	Sharma 2015, cultured	mouse	microglia	embr		adultMicroglia3	42.161	LFQintensity	RBMXL1	Q91VM5	0.09675576269781187	-2.335565386077956		-2.253531056576427
1600090	STARD5	Q9EPQ7;D3YU00	Sharma 2015, cultured	mouse	astrocytes	embr		Astrocytes2	23.922	LFQintensity	STARD5	Q9EPQ7	0.0404679832310955	-3.2072441550130097		-3.1252098255114817
1600091	SLC27A4	Q91VE0;A2ARC5	Sharma 2015, cultured	mouse	oligodendrocytes	embr		Oligodendrocytesdiv43	72.318	LFQintensity	SLC27A4	Q91VE0	0.22206571119170868	-1.504781944549089		-1.4227476150475604
1600092	STARD5	Q9EPQ7;D3YU00	Sharma 2015, cultured	mouse	microglia	embr		youngMicroglia3	23.922	LFQintensity	STARD5	Q9EPQ7	0.04133769562404003	-3.1859804683227986		-3.103946138821269
1600093	SGSH	Q9EQ08	Sharma 2015, cultured	mouse	microglia	embr		adultMicroglia3	56.722	LFQintensity	SGSH	Q9EQ08	0.7862288874776937	-0.24050732350264725		-0.15847299400111847
1600094	RBMXL1	Q91VM5	Sharma 2015, cultured	mouse	microglia	embr		youngMicroglia1	42.161	LFQintensity	RBMXL1	Q91VM5	0.19072385257766872	-1.6569286951326383		-1.5748943656311092
1600095	RBMXL1	Q91VM5	Sharma 2015, cultured	mouse	microglia	embr		youngMicroglia3	42.161	LFQintensity	RBMXL1	Q91VM5	0.12151235418446238	-2.107739340840094		-2.025705011338565
1600096	RBMXL1	Q91VM5	Sharma 2015, cultured	mouse	astrocytes	embr		Astrocytes3	42.161	LFQintensity	RBMXL1	Q91VM5	0.2196537847963837	-1.5157026776758682		-1.4336683481743393
1600097	RBMXL1	Q91VM5	Sharma 2015, cultured	mouse	neurons	embr		Neuronsdiv051	42.161	LFQintensity	RBMXL1	Q91VM5	0.1724706382441002	-1.7575282700762926		-1.6754939405747638
1600098	RBMXL1	Q91VM5	Sharma 2015, cultured	mouse	neurons	embr		Neuronsdiv052	42.161	LFQintensity	RBMXL1	Q91VM5	0.1549240054556546	-1.8648205696759228		-1.782786240174394
1600099	RBMXL1	Q91VM5	Sharma 2015, cultured	mouse	neurons	embr		Neuronsdiv053	42.161	LFQintensity	RBMXL1	Q91VM5	0.19420590430172424	-1.6388363203856169		-1.5568019908840882
1600100	RBMXL1	Q91VM5	Sharma 2015, cultured	mouse	neurons	embr		Neuronsdiv101	42.161	LFQintensity	RBMXL1	Q91VM5	0.131657480179868	-2.027551575969032		-1.9455172464675032
1600101	RBMXL1	Q91VM5	Sharma 2015, cultured	mouse	neurons	embr		Neuronsdiv102	42.161	LFQintensity	RBMXL1	Q91VM5	0.08145108942818688	-2.507752568600736		-2.4257182390992065
1600102	STARD5	Q9EPQ7;D3YU00	Sharma 2015, cultured	mouse	astrocytes	embr		Astrocytes3	23.922	LFQintensity	STARD5	Q9EPQ7	0.03513677031140547	-3.348507109627359		-3.26647278012583
1600103	RBMXL1	Q91VM5	Sharma 2015, cultured	mouse	neurons	embr		Neuronsdiv103	42.161	LFQintensity	RBMXL1	Q91VM5	0.12313934789274306	-2.094438655170533		-2.0124043256690043
1600104	RBMXL1	Q91VM5	Sharma 2015, cultured	mouse	neurons	embr		Neuronsdiv152	42.161	LFQintensity	RBMXL1	Q91VM5	0.032435484473447136	-3.4285022556798763		-3.3464679261783474
1600105	RBMXL1	Q91VM5	Sharma 2015, cultured	mouse	neurons	embr		Neuronsdiv153	42.161	LFQintensity	RBMXL1	Q91VM5	0.043036810580924234	-3.1456994694774774		-3.0636651399759485
1600106	RBMXL1	Q91VM5	Sharma 2015, cultured	mouse	oligodendrocytes	embr		Oligodendrocytesdiv11	42.161	LFQintensity	RBMXL1	Q91VM5	0.5118038702819059	-0.669813793186749		-0.5877794636852203
1600107	RBMXL1	Q91VM5	Sharma 2015, cultured	mouse	astrocytes	embr		Astrocytes2	42.161	LFQintensity	RBMXL1	Q91VM5	0.20733765746295232	-1.573406619197911		-1.4913722896963817
1600108	PARVA	Q9EPC1;Q3UF75	Sharma 2015, cultured	mouse	oligodendrocytes	embr		Oligodendrocytesdiv11	42.32899999999999	LFQintensity	PARVA	Q9EPC1	0.05998104677551499	-2.8137266537376178		-2.731692324236089
1600109	STARD5	Q9EPQ7;D3YU00	Sharma 2015, cultured	mouse	oligodendrocytes	embr		Oligodendrocytesdiv12	23.922	LFQintensity	STARD5	Q9EPQ7	0.02420720708827621	-3.7211048765920207		-3.639070547090492
1600110	STARD5	Q9EPQ7;D3YU00	Sharma 2015, cultured	mouse	oligodendrocytes	embr		Oligodendrocytesdiv43	23.922	LFQintensity	STARD5	Q9EPQ7	0.02413969575424091	-3.723897666779047		-3.6418633372775178
1600111	RBMXL1	Q91VM5	Sharma 2015, cultured	mouse	neurons	embr		Neuronsdiv151	42.161	LFQintensity	RBMXL1	Q91VM5	0.04964917649064295	-3.002773474919689		-2.92073914541816
1600112	SLC27A4	Q91VE0;A2ARC5	Sharma 2015, cultured	mouse	oligodendrocytes	embr		Oligodendrocytesdiv42	72.318	LFQintensity	SLC27A4	Q91VE0	0.2255994688767369	-1.4889941136307876		-1.4069597841292587
1600113	DCTN4	Q8CBY8	Sharma 2015, cultured	mouse	oligodendrocytes	embr		Oligodendrocytesdiv42	53.056	LFQintensity	DCTN4	Q8CBY8	0.3577551163367602	-1.0279065592173444		-0.9458722297158156
1600114	TSNAX	Q9QZE7	Sharma 2015, cultured	mouse	microglia	embr		adultMicroglia1	32.926	LFQintensity	TSNAX	Q9QZE7	0.7202433675343249	-0.3281661136203633		-0.2461317841188344
1600115	PTGR2	Q8VDQ1;Q3TXN1;Q8VDQ1-2	Sharma 2015, cultured	mouse	neurons	embr		Neuronsdiv103	38.015	LFQintensity	PTGR2	Q8VDQ1	0.1623267773889754	-1.8181438310773776		-1.7361095015758488
1600116	TRIM59	D3Z0I5;Q922Y2	Sharma 2015, cultured	mouse	oligodendrocytes	embr		Oligodendrocytesdiv42	45.429	LFQintensity	TRIM59	D3Z0I5	0.012945582234195549	-4.347000689254712		-4.264966359753181
1600117	TMEM161B	Q8C2L6;F7CP94	Sharma 2015, cultured	mouse	astrocytes	embr		Astrocytes2	55.466	LFQintensity	TMEM161B	Q8C2L6	0.03945163813303208	-3.2326797082676464		-3.1506453787661166
1600118	TMEM161B	Q8C2L6;F7CP94	Sharma 2015, cultured	mouse	microglia	embr		youngMicroglia3	55.466	LFQintensity	TMEM161B	Q8C2L6	0.07319477407674464	-2.6146312529576283		-2.5325969234560994
1600119	TMEM161B	Q8C2L6;F7CP94	Sharma 2015, cultured	mouse	microglia	embr		youngMicroglia2	55.466	LFQintensity	TMEM161B	Q8C2L6	0.07926198188850299	-2.534996686630838		-2.452962357129309
1600120	TMEM161B	Q8C2L6;F7CP94	Sharma 2015, cultured	mouse	microglia	embr		youngMicroglia1	55.466	LFQintensity	TMEM161B	Q8C2L6	0.04476900971203463	-3.1062391264281204		-3.0242047969265915
1600121	TMEM161B	Q8C2L6;F7CP94	Sharma 2015, cultured	mouse	neurons	embr		Neuronsdiv151	55.466	LFQintensity	TMEM161B	Q8C2L6	0.06307315663249677	-2.7634600098920346		-2.6814256803905057
1600122	SMYD5	Q3TYX3	Sharma 2015, cultured	mouse	astrocytes	embr		Astrocytes2	47.095	LFQintensity	SMYD5	Q3TYX3	0.020390956540142675	-3.8926637832772513		-3.8106294537757215
1600123	SMYD5	Q3TYX3	Sharma 2015, cultured	mouse	astrocytes	embr		Astrocytes3	47.095	LFQintensity	SMYD5	Q3TYX3	0.020026978864402828	-3.910674971214537		-3.828640641713008
1600124	TMEM161B	Q8C2L6;F7CP94	Sharma 2015, cultured	mouse	astrocytes	embr		Astrocytes3	55.466	LFQintensity	TMEM161B	Q8C2L6	0.050848860234370304	-2.978897571008776		-2.8968632415072464
1600125	SMYD5	Q3TYX3	Sharma 2015, cultured	mouse	neurons	embr		Neuronsdiv051	47.095	LFQintensity	SMYD5	Q3TYX3	0.028214716662050405	-3.5679115697149326		-3.4858772402134037
1600126	ACSS1	Q99NB1;Q569W4;Q69Z91	Sharma 2015, cultured	mouse	microglia	embr		adultMicroglia2	74.622	LFQintensity	ACSS1	Q99NB1	0.29732044391694257	-1.2129447860650042		-1.130910456563475
1600127	ACSS1	Q99NB1;Q569W4;Q69Z91	Sharma 2015, cultured	mouse	microglia	embr		adultMicroglia3	74.622	LFQintensity	ACSS1	Q99NB1	0.3279631961624789	-1.1148538837153603		-1.0328195542138316
1600128	ACSS1	Q99NB1;Q569W4;Q69Z91	Sharma 2015, cultured	mouse	microglia	embr		youngMicroglia1	74.622	LFQintensity	ACSS1	Q99NB1	0.3194741948871203	-1.1410787756028538		-1.0590444461013249
1600129	ACSS1	Q99NB1;Q569W4;Q69Z91	Sharma 2015, cultured	mouse	microglia	embr		youngMicroglia2	74.622	LFQintensity	ACSS1	Q99NB1	0.2704287199658019	-1.3077467275622388		-1.22571239806071
1600130	ACSS1	Q99NB1;Q569W4;Q69Z91	Sharma 2015, cultured	mouse	microglia	embr		youngMicroglia3	74.622	LFQintensity	ACSS1	Q99NB1	0.1676900586710757	-1.785637892344978		-1.7036035628434492
1600131	ACSS1	Q99NB1;Q569W4;Q69Z91	Sharma 2015, cultured	mouse	astrocytes	embr		Astrocytes1	74.622	LFQintensity	ACSS1	Q99NB1	0.488626463007885	-0.7161569607412213		-0.6341226312396924
1600132	TMEM161B	Q8C2L6;F7CP94	Sharma 2015, cultured	mouse	neurons	embr		Neuronsdiv053	55.466	LFQintensity	TMEM161B	Q8C2L6	0.04748057833073658	-3.0474345288022864		-2.965400199300757
1600133	ACSS1	Q99NB1;Q569W4;Q69Z91	Sharma 2015, cultured	mouse	microglia	embr		adultMicroglia1	74.622	LFQintensity	ACSS1	Q99NB1	0.3223812938389682	-1.1320202916242712		-1.0499859621227423
1600134	TMEM161B	Q8C2L6;F7CP94	Sharma 2015, cultured	mouse	neurons	embr		Neuronsdiv051	55.466	LFQintensity	TMEM161B	Q8C2L6	0.05157276020435456	-2.9647616489008604		-2.8827273193993315
1600135	ACSS1	Q99NB1;Q569W4;Q69Z91	Sharma 2015, cultured	mouse	astrocytes	embr		Astrocytes2	74.622	LFQintensity	ACSS1	Q99NB1	0.7269224407039645	-0.31893549117832776		-0.23690116167679864
1600136	ACSS1	Q99NB1;Q569W4;Q69Z91	Sharma 2015, cultured	mouse	astrocytes	embr		Astrocytes3	74.622	LFQintensity	ACSS1	Q99NB1	0.5516673173211065	-0.594810100405749		-0.51277577090422
1600137	ACSS1	Q99NB1;Q569W4;Q69Z91	Sharma 2015, cultured	mouse	neurons	embr		Neuronsdiv053	74.622	LFQintensity	ACSS1	Q99NB1	0.08566912831421003	-2.4572627479825435		-2.375228418481014
1600138	ACSS1	Q99NB1;Q569W4;Q69Z91	Sharma 2015, cultured	mouse	neurons	embr		Neuronsdiv102	74.622	LFQintensity	ACSS1	Q99NB1	0.12248287387681125	-2.099784063858253		-2.017749734356724
1600139	ACSS1	Q99NB1;Q569W4;Q69Z91	Sharma 2015, cultured	mouse	neurons	embr		Neuronsdiv103	74.622	LFQintensity	ACSS1	Q99NB1	0.09151178809233017	-2.3912874833885747		-2.3092531538870458
1600140	ACSS1	Q99NB1;Q569W4;Q69Z91	Sharma 2015, cultured	mouse	neurons	embr		Neuronsdiv151	74.622	LFQintensity	ACSS1	Q99NB1	0.14639497555040773	-1.9214469980547464		-1.8394126685532184
1600141	ACSS1	Q99NB1;Q569W4;Q69Z91	Sharma 2015, cultured	mouse	neurons	embr		Neuronsdiv152	74.622	LFQintensity	ACSS1	Q99NB1	0.10600265902089576	-2.244291100081905		-2.162256770580377
1600142	TGFB2	P27090;E9Q1R0	Sharma 2015, cultured	mouse	oligodendrocytes	embr		Oligodendrocytesdiv253	47.588	LFQintensity	TGFB2	P27090	0.009145462730533694	-4.694497399126496		-4.612463069624967
1600143	ACSS1	Q99NB1;Q569W4;Q69Z91	Sharma 2015, cultured	mouse	neurons	embr		Neuronsdiv052	74.622	LFQintensity	ACSS1	Q99NB1	0.09379583495777008	-2.3666348273911058		-2.2846004978895778
1600144	TGFB2	P27090;E9Q1R0	Sharma 2015, cultured	mouse	oligodendrocytes	embr		Oligodendrocytesdiv252	47.588	LFQintensity	TGFB2	P27090	0.0018095674045396095	-6.314667465286965		-6.232633135785438
1600145	TGFB2	P27090;E9Q1R0	Sharma 2015, cultured	mouse	neurons	embr		Neuronsdiv152	47.588	LFQintensity	TGFB2	P27090	0.0009294018149203912	-6.980969388528138		-6.898935059026607
1600146	TGFB2	P27090;E9Q1R0	Sharma 2015, cultured	mouse	neurons	embr		Neuronsdiv151	47.588	LFQintensity	TGFB2	P27090	0.0010400902540633234	-6.868447786841066		-6.7864134573395365
1600147	TGFB2	P27090;E9Q1R0	Sharma 2015, cultured	mouse	neurons	embr		Neuronsdiv101	47.588	LFQintensity	TGFB2	P27090	0.0009448964134978473	-6.964435251824926		-6.882400922323398
1600148	TGFB2	P27090;E9Q1R0	Sharma 2015, cultured	mouse	neurons	embr		Neuronsdiv053	47.588	LFQintensity	TGFB2	P27090	0.0015732889568180542	-6.454586973862816		-6.372552644361288
1600149	ACSS1	Q99NB1;Q569W4;Q69Z91	Sharma 2015, cultured	mouse	neurons	embr		Neuronsdiv101	74.622	LFQintensity	ACSS1	Q99NB1	0.09732411075745943	-2.3297085223631213		-2.247674192861592
1600150	STXBP6	Q3TYA4;Q8R3T5;B8JJ84	Sharma 2015, cultured	mouse	oligodendrocytes	embr		Oligodendrocytesdiv42	23.685	LFQintensity	STXBP6	Q3TYA4	0.014811245123831031	-4.212368581054003		-4.1303342515524735
1600151	KIAA1009	Q6ZQ06	Sharma 2015, cultured	mouse	microglia	embr		adultMicroglia2	160.85	LFQintensity	KIAA1009	Q6ZQ06	0.005686048810172264	-5.169739681517878		-5.087705352016349
1600152	TGFB2	P27090;E9Q1R0	Sharma 2015, cultured	mouse	oligodendrocytes	embr		Oligodendrocytesdiv251	47.588	LFQintensity	TGFB2	P27090	0.0041727065196046475	-5.479190408241601		-5.397156078740075
1600153	ACSS1	Q99NB1;Q569W4;Q69Z91	Sharma 2015, cultured	mouse	neurons	embr		Neuronsdiv051	74.622	LFQintensity	ACSS1	Q99NB1	0.08376611635230026	-2.479726692732703		-2.3976923632311737
1600154	STX6	Q9JKK1-2;Q9JKK1	Sharma 2015, cultured	mouse	neurons	embr		Neuronsdiv053	29.155	LFQintensity	STX6	Q9JKK1	0.03647290077707623	-3.3111857386057406		-3.2291514091042117
1600155	PTGR2	Q8VDQ1;Q3TXN1;Q8VDQ1-2	Sharma 2015, cultured	mouse	neurons	embr		Neuronsdiv101	38.015	LFQintensity	PTGR2	Q8VDQ1	0.08566494456951643	-2.457311585258445		-2.3752772557569166
1600156	TRIM59	D3Z0I5;Q922Y2	Sharma 2015, cultured	mouse	oligodendrocytes	embr		Oligodendrocytesdiv41	45.429	LFQintensity	TRIM59	D3Z0I5	0.02120108047615396	-3.853703132746568		-3.7716688032450376
1600157	TSNAX	Q9QZE7	Sharma 2015, cultured	mouse	neurons	embr		Neuronsdiv101	32.926	LFQintensity	TSNAX	Q9QZE7	1.0506392848956492	0.04939882165763728		0.13143315115916598
1600158	STX6	Q9JKK1-2;Q9JKK1	Sharma 2015, cultured	mouse	neurons	embr		Neuronsdiv151	29.155	LFQintensity	STX6	Q9JKK1	0.043115366712296765	-3.1438758091681938		-3.0618414796666658
1600159	STX6	Q9JKK1-2;Q9JKK1	Sharma 2015, cultured	mouse	neurons	embr		Neuronsdiv152	29.155	LFQintensity	STX6	Q9JKK1	0.04452776272351108	-3.1116424029158387		-3.0296080734143103
1600160	STX6	Q9JKK1-2;Q9JKK1	Sharma 2015, cultured	mouse	neurons	embr		Neuronsdiv153	29.155	LFQintensity	STX6	Q9JKK1	0.027628486010892017	-3.588907936666034		-3.506873607164505
1600161	TSNAX	Q9QZE7	Sharma 2015, cultured	mouse	neurons	embr		Neuronsdiv051	32.926	LFQintensity	TSNAX	Q9QZE7	1.422704050463846	0.3525593216969004		0.4345936511984294
1600162	STX6	Q9JKK1-2;Q9JKK1	Sharma 2015, cultured	mouse	oligodendrocytes	embr		Oligodendrocytesdiv12	29.155	LFQintensity	STX6	Q9JKK1	0.025201666167963925	-3.680845168874097		-3.598810839372568
1600163	STX6	Q9JKK1-2;Q9JKK1	Sharma 2015, cultured	mouse	oligodendrocytes	embr		Oligodendrocytesdiv252	29.155	LFQintensity	STX6	Q9JKK1	0.02556300282868613	-3.6666091748127294		-3.584574845311202
1600164	STX6	Q9JKK1-2;Q9JKK1	Sharma 2015, cultured	mouse	oligodendrocytes	embr		Oligodendrocytesdiv253	29.155	LFQintensity	STX6	Q9JKK1	0.015172000467266102	-4.188303624357561		-4.106269294856031
1600165	STX6	Q9JKK1-2;Q9JKK1	Sharma 2015, cultured	mouse	neurons	embr		Neuronsdiv103	29.155	LFQintensity	STX6	Q9JKK1	0.03691120577142321	-3.299240094594561		-3.2172057650930315
1600166	STX6	Q9JKK1-2;Q9JKK1	Sharma 2015, cultured	mouse	oligodendrocytes	embr		Oligodendrocytesdiv41	29.155	LFQintensity	STX6	Q9JKK1	0.07226877222338365	-2.627363162576768		-2.5453288330752395
1600167	FAM13B	Q8K2H3	Sharma 2015, cultured	mouse	oligodendrocytes	embr		Oligodendrocytesdiv252	97.053	LFQintensity	FAM13B	Q8K2H3	0.010275932680988116	-4.577950750847033		-4.495916421345504
1600168	FAM13B	Q8K2H3	Sharma 2015, cultured	mouse	oligodendrocytes	embr		Oligodendrocytesdiv251	97.053	LFQintensity	FAM13B	Q8K2H3	0.010598710808302046	-4.547022907118951		-4.464988577617421
1600169	FAM13B	Q8K2H3	Sharma 2015, cultured	mouse	neurons	embr		Neuronsdiv153	97.053	LFQintensity	FAM13B	Q8K2H3	0.022038791638343727	-3.8149511220468884		-3.73291679254536
1600170	FAM13B	Q8K2H3	Sharma 2015, cultured	mouse	neurons	embr		Neuronsdiv152	97.053	LFQintensity	FAM13B	Q8K2H3	0.008788904931597391	-4.734265156206635		-4.6522308267051065
1600171	FAM13B	Q8K2H3	Sharma 2015, cultured	mouse	neurons	embr		Neuronsdiv151	97.053	LFQintensity	FAM13B	Q8K2H3	0.010623578997857866	-4.544679314493916		-4.462644984992386
1600172	FAM13B	Q8K2H3	Sharma 2015, cultured	mouse	neurons	embr		Neuronsdiv103	97.053	LFQintensity	FAM13B	Q8K2H3	0.012465749611596605	-4.384770426502589		-4.302736097001061
1600173	PTGR2	Q8VDQ1;Q3TXN1;Q8VDQ1-2	Sharma 2015, cultured	mouse	astrocytes	embr		Astrocytes3	38.015	LFQintensity	PTGR2	Q8VDQ1	0.5720023267940106	-0.5586122197889158		-0.476577890287387
1600174	FAM13B	Q8K2H3	Sharma 2015, cultured	mouse	oligodendrocytes	embr		Oligodendrocytesdiv253	97.053	LFQintensity	FAM13B	Q8K2H3	0.0070168387106014024	-4.959442488496834		-4.877408158995305
1600175	STX6	Q9JKK1-2;Q9JKK1	Sharma 2015, cultured	mouse	neurons	embr		Neuronsdiv102	29.155	LFQintensity	STX6	Q9JKK1	0.056745219188551736	-2.8691838695428347		-2.787149540041306
1600176	FAM13B	Q8K2H3	Sharma 2015, cultured	mouse	neurons	embr		Neuronsdiv102	97.053	LFQintensity	FAM13B	Q8K2H3	0.014042449474542841	-4.265670431602769		-4.183636102101239
1600177	STX6	Q9JKK1-2;Q9JKK1	Sharma 2015, cultured	mouse	oligodendrocytes	embr		Oligodendrocytesdiv251	29.155	LFQintensity	STX6	Q9JKK1	0.062124967142449965	-2.77860732345965		-2.696572993958121
1600178	WNT5A	P22725-2;P22725	Sharma 2015, cultured	mouse	neurons	embr		Neuronsdiv152	40.489	LFQintensity	WNT5A	P22725	0.09301496887174768	-2.3749948431706556		-2.2929605136691267
1600179	WNT5A	P22725-2;P22725	Sharma 2015, cultured	mouse	neurons	embr		Neuronsdiv151	40.489	LFQintensity	WNT5A	P22725	0.018597958850455367	-3.9847034435076		-3.902669114006071
1600180	WNT5A	P22725-2;P22725	Sharma 2015, cultured	mouse	neurons	embr		Neuronsdiv103	40.489	LFQintensity	WNT5A	P22725	0.013343948916462987	-4.3166922615757874		-4.234657932074258
1600181	WNT5A	P22725-2;P22725	Sharma 2015, cultured	mouse	neurons	embr		Neuronsdiv102	40.489	LFQintensity	WNT5A	P22725	0.013191948948612557	-4.328148563607058		-4.246114234105528
1600182	WNT5A	P22725-2;P22725	Sharma 2015, cultured	mouse	neurons	embr		Neuronsdiv101	40.489	LFQintensity	WNT5A	P22725	0.009387492854571342	-4.668377023056345		-4.586342693554816
1600183	WNT5A	P22725-2;P22725	Sharma 2015, cultured	mouse	neurons	embr		Neuronsdiv052	40.489	LFQintensity	WNT5A	P22725	0.009191453744289762	-4.689481167498141		-4.607446837996614
1600184	TSNAX	Q9QZE7	Sharma 2015, cultured	mouse	neurons	embr		Neuronsdiv053	32.926	LFQintensity	TSNAX	Q9QZE7	1.2616399176338462	0.2324123966495331		0.3144467261510622
1600185	PTGR2	Q8VDQ1;Q3TXN1;Q8VDQ1-2	Sharma 2015, cultured	mouse	microglia	embr		adultMicroglia1	38.015	LFQintensity	PTGR2	Q8VDQ1	0.1453099486104163	-1.9288862413044283		-1.8468519118028988
1600186	PTGR2	Q8VDQ1;Q3TXN1;Q8VDQ1-2	Sharma 2015, cultured	mouse	microglia	embr		adultMicroglia3	38.015	LFQintensity	PTGR2	Q8VDQ1	0.06016749711492762	-2.810622987508393		-2.7285886580068643
1600187	PTGR2	Q8VDQ1;Q3TXN1;Q8VDQ1-2	Sharma 2015, cultured	mouse	microglia	embr		youngMicroglia1	38.015	LFQintensity	PTGR2	Q8VDQ1	0.16847838077613192	-1.7809478414206		-1.698913511919071
1600188	PTGR2	Q8VDQ1;Q3TXN1;Q8VDQ1-2	Sharma 2015, cultured	mouse	microglia	embr		youngMicroglia2	38.015	LFQintensity	PTGR2	Q8VDQ1	0.3877004889787365	-0.947522173076396		-0.8654878435748671
1600189	WNT5A	P22725-2;P22725	Sharma 2015, cultured	mouse	neurons	embr		Neuronsdiv153	40.489	LFQintensity	WNT5A	P22725	0.014925664849167325	-4.204673074687754		-4.122638745186227
1600190	RUNDC1	Q0VDN7	Sharma 2015, cultured	mouse	oligodendrocytes	embr		Oligodendrocytesdiv253	67.86399999999999	LFQintensity	RUNDC1	Q0VDN7	0.003571355066714834	-5.6348101847008945		-5.552775855199366
1600191	PTGR2	Q8VDQ1;Q3TXN1;Q8VDQ1-2	Sharma 2015, cultured	mouse	astrocytes	embr		Astrocytes1	38.015	LFQintensity	PTGR2	Q8VDQ1	1.086449515888535	0.08291505473701559		0.16494938423854455
1600192	PTGR2	Q8VDQ1;Q3TXN1;Q8VDQ1-2	Sharma 2015, cultured	mouse	astrocytes	embr		Astrocytes2	38.015	LFQintensity	PTGR2	Q8VDQ1	0.4817641520681778	-0.7303005957451315		-0.6482662662436027
1600193	PTGR2	Q8VDQ1;Q3TXN1;Q8VDQ1-2	Sharma 2015, cultured	mouse	microglia	embr		adultMicroglia2	38.015	LFQintensity	PTGR2	Q8VDQ1	0.10127760140722264	-2.2898900036547984		-2.2078556741532696
1600194	TSNAX	Q9QZE7	Sharma 2015, cultured	mouse	neurons	embr		Neuronsdiv052	32.926	LFQintensity	TSNAX	Q9QZE7	1.3766047459824706	0.31962013858803223		0.40165446808956107
1600195	TRIM59	D3Z0I5;Q922Y2	Sharma 2015, cultured	mouse	oligodendrocytes	embr		Oligodendrocytesdiv43	45.429	LFQintensity	TRIM59	D3Z0I5	0.020578662429543097	-3.883500544393805		-3.801466214892277
1600196	SENP5	F7A4L2;F6S6C3;Q6NXL6	Sharma 2015, cultured	mouse	neurons	embr		Neuronsdiv101	24.126	LFQintensity	SENP5	Q6NXL6	0.0004593504556241624	-7.685697119358399		-7.6036627898568705
1600197	SEMA4G	Q9WUH7	Sharma 2015, cultured	mouse	neurons	embr		Neuronsdiv052	92.377	LFQintensity	SEMA4G	Q9WUH7	0.027944263078328167	-3.577543357038377		-3.495509027536849
1600198	SEMA4G	Q9WUH7	Sharma 2015, cultured	mouse	neurons	embr		Neuronsdiv101	92.377	LFQintensity	SEMA4G	Q9WUH7	0.05567730856757993	-2.8881826016318124		-2.8061482721302835
1600199	WASL	Q91YD9;Q3TXX8	Sharma 2015, cultured	mouse	microglia	embr		adultMicroglia3	54.274	LFQintensity	WASL	Q91YD9	0.01035928459331477	-4.569872099234532		-4.4878377697330025
1600200	WASL	Q91YD9;Q3TXX8	Sharma 2015, cultured	mouse	microglia	embr		youngMicroglia1	54.274	LFQintensity	WASL	Q91YD9	0.015961061681178532	-4.137603167795822		-4.055568838294294
1600201	WASL	Q91YD9;Q3TXX8	Sharma 2015, cultured	mouse	microglia	embr		youngMicroglia2	54.274	LFQintensity	WASL	Q91YD9	0.028500661877663726	-3.557827968199525		-3.4757936386979966
1600202	WASL	Q91YD9;Q3TXX8	Sharma 2015, cultured	mouse	microglia	embr		youngMicroglia3	54.274	LFQintensity	WASL	Q91YD9	0.019171990322096467	-3.954304902478513		-3.872270572976984
1600203	RAB31	Q921E2;Q3TXV4	Sharma 2015, cultured	mouse	neurons	embr		Neuronsdiv152	21.331	LFQintensity	RAB31	Q3TXV4	0.2253138023483335	-1.4902611713327958		-1.408226841831267
1600204	RAB31	Q921E2;Q3TXV4	Sharma 2015, cultured	mouse	neurons	embr		Neuronsdiv151	21.331	LFQintensity	RAB31	Q3TXV4	0.15843904283239255	-1.8423853474459084		-1.7603510179443795
1600205	RAB31	Q921E2;Q3TXV4	Sharma 2015, cultured	mouse	neurons	embr		Neuronsdiv103	21.331	LFQintensity	RAB31	Q3TXV4	0.17032497847503986	-1.770047028698225		-1.6880126991966962
1600206	WASL	Q91YD9;Q3TXX8	Sharma 2015, cultured	mouse	microglia	embr		adultMicroglia2	54.274	LFQintensity	WASL	Q91YD9	0.019300703953663186	-3.9476137094534014		-3.865579379951873
1600207	RAB31	Q921E2;Q3TXV4	Sharma 2015, cultured	mouse	neurons	embr		Neuronsdiv102	21.331	LFQintensity	RAB31	Q3TXV4	0.2779593494802892	-1.2802804008744475		-1.1982460713729188
1600208	CD40	P27512;P27512-4;P27512-3;P27512-5	Sharma 2015, cultured	mouse	microglia	embr		adultMicroglia1	32.093	LFQintensity	CD40	P27512	0.5533934270772377	-0.5916860890449187		-0.5096517595433898
1600209	FGD5	Q80UZ0;E9QLU9;E9QKY4;E9PWA4	Sharma 2015, cultured	mouse	neurons	embr		Neuronsdiv153	134.72	LFQintensity	FGD5	Q80UZ0	0.00453958251856516	-5.394920227420298		-5.312885897918768
1600210	FGD5	Q80UZ0;E9QLU9;E9QKY4;E9PWA4	Sharma 2015, cultured	mouse	neurons	embr		Neuronsdiv152	134.72	LFQintensity	FGD5	Q80UZ0	0.008463908028455492	-4.771944270128505		-4.689909940626976
1600211	FGD5	Q80UZ0;E9QLU9;E9QKY4;E9PWA4	Sharma 2015, cultured	mouse	neurons	embr		Neuronsdiv151	134.72	LFQintensity	FGD5	Q80UZ0	0.008323583392477513	-4.788662420660772		-4.706628091159242
1600212	FGD5	Q80UZ0;E9QLU9;E9QKY4;E9PWA4	Sharma 2015, cultured	mouse	neurons	embr		Neuronsdiv103	134.72	LFQintensity	FGD5	Q80UZ0	0.00942480018010047	-4.664410746923156		-4.582376417421628
1600213	LRRN2	Q6PHP6	Sharma 2015, cultured	mouse	neurons	embr		Neuronsdiv151	81.122	LFQintensity	LRRN2	Q6PHP6	0.0008215072541034817	-7.104369790211292		-7.022335460709764
1600214	DNAJB1	Q9QYJ3;Q3TU79;Q3TYL7	Sharma 2015, cultured	mouse	microglia	embr		adultMicroglia1	38.167	LFQintensity	DNAJB1	Q9QYJ3	0.3718102292352943	-0.9893716913371284		-0.9073373618355998
1600215	CD40	P27512;P27512-4;P27512-3;P27512-5	Sharma 2015, cultured	mouse	microglia	embr		adultMicroglia2	32.093	LFQintensity	CD40	P27512	0.344756803857026	-1.0649160268775797		-0.9828816973760506
1600216	WASL	Q91YD9;Q3TXX8	Sharma 2015, cultured	mouse	microglia	embr		adultMicroglia1	54.274	LFQintensity	WASL	Q91YD9	0.014388922774621025	-4.24129662018857		-4.159262290687042
1600217	SAMD10	Q7TST3;Q3TBN2;F6QV81	Sharma 2015, cultured	mouse	neurons	embr		Neuronsdiv153	22.761	LFQintensity	SAMD10	Q7TST3	0.0026516472800305496	-5.9325742170007825		-5.850539887499252
1600218	FGD5	Q80UZ0;E9QLU9;E9QKY4;E9PWA4	Sharma 2015, cultured	mouse	neurons	embr		Neuronsdiv101	134.72	LFQintensity	FGD5	Q80UZ0	0.0072151879047324405	-4.931567043473471		-4.849532713971943
1600219	RAB31	Q921E2;Q3TXV4	Sharma 2015, cultured	mouse	microglia	embr		adultMicroglia1	21.331	LFQintensity	RAB31	Q3TXV4	0.24782156829894986	-1.3950462744345478		-1.3130119449330189
1600220	RAB31	Q921E2;Q3TXV4	Sharma 2015, cultured	mouse	microglia	embr		adultMicroglia3	21.331	LFQintensity	RAB31	Q3TXV4	0.335058940608401	-1.0934488205184394		-1.0114144910169105
1600221	RAB31	Q921E2;Q3TXV4	Sharma 2015, cultured	mouse	microglia	embr		youngMicroglia1	21.331	LFQintensity	RAB31	Q3TXV4	0.3678249966924258	-1.000148006390376		-0.9181136768888472
1600222	RAB31	Q921E2;Q3TXV4	Sharma 2015, cultured	mouse	microglia	embr		youngMicroglia2	21.331	LFQintensity	RAB31	Q3TXV4	0.37326915744762224	-0.9854555178314212		-0.9034211883298924
1600223	RAB31	Q921E2;Q3TXV4	Sharma 2015, cultured	mouse	microglia	embr		youngMicroglia3	21.331	LFQintensity	RAB31	Q3TXV4	0.35432625124119	-1.0375371765978176		-0.9555028470962889
1600224	FGD5	Q80UZ0;E9QLU9;E9QKY4;E9PWA4	Sharma 2015, cultured	mouse	neurons	embr		Neuronsdiv051	134.72	LFQintensity	FGD5	Q80UZ0	0.008158028221681391	-4.808752778705478		-4.726718449203951
1600225	RAB31	Q921E2;Q3TXV4	Sharma 2015, cultured	mouse	astrocytes	embr		Astrocytes1	21.331	LFQintensity	RAB31	Q3TXV4	0.5721388716479157	-0.5583735344680144		-0.4763392049664854
1600226	RAB31	Q921E2;Q3TXV4	Sharma 2015, cultured	mouse	astrocytes	embr		Astrocytes3	21.331	LFQintensity	RAB31	Q3TXV4	0.5305189275156286	-0.6338996429300171		-0.5518653134284881
1600227	RAB31	Q921E2;Q3TXV4	Sharma 2015, cultured	mouse	neurons	embr		Neuronsdiv051	21.331	LFQintensity	RAB31	Q3TXV4	0.16627094877412638	-1.7941365997205545		-1.7121022702190254
1600228	RAB31	Q921E2;Q3TXV4	Sharma 2015, cultured	mouse	neurons	embr		Neuronsdiv052	21.331	LFQintensity	RAB31	Q3TXV4	0.17510399025620746	-1.7423752515079078		-1.6603409220063792
1600229	RAB31	Q921E2;Q3TXV4	Sharma 2015, cultured	mouse	neurons	embr		Neuronsdiv053	21.331	LFQintensity	RAB31	Q3TXV4	0.17745027935338809	-1.729064825625511		-1.6470304961239821
1600230	RAB31	Q921E2;Q3TXV4	Sharma 2015, cultured	mouse	neurons	embr		Neuronsdiv101	21.331	LFQintensity	RAB31	Q3TXV4	0.16700961156034225	-1.789703913968018		-1.7076695844664889
1600231	RAB31	Q921E2;Q3TXV4	Sharma 2015, cultured	mouse	microglia	embr		adultMicroglia2	21.331	LFQintensity	RAB31	Q3TXV4	0.280613677899114	-1.270776367316061		-1.188742037814532
1600232	WASL	Q91YD9;Q3TXX8	Sharma 2015, cultured	mouse	astrocytes	embr		Astrocytes2	54.274	LFQintensity	WASL	Q91YD9	0.04502410445730449	-3.1005572780167694		-3.0185229485152405
1600233	RAB31	Q921E2;Q3TXV4	Sharma 2015, cultured	mouse	astrocytes	embr		Astrocytes2	21.331	LFQintensity	RAB31	Q3TXV4	0.4797858042405511	-0.7344155158409379		-0.6523811863394089
1600234	FGD5	Q80UZ0;E9QLU9;E9QKY4;E9PWA4	Sharma 2015, cultured	mouse	neurons	embr		Neuronsdiv052	134.72	LFQintensity	FGD5	Q80UZ0	0.009010878339991505	-4.7093227270975415		-4.627288397596012
1600235	FGD5	Q80UZ0;E9QLU9;E9QKY4;E9PWA4	Sharma 2015, cultured	mouse	neurons	embr		Neuronsdiv053	134.72	LFQintensity	FGD5	Q80UZ0	0.005597760807582319	-5.1853886169935475		-5.103354287492018
1600236	MTMR4	E9PVF2;Q91XS1-2;B2KGH2;Q91XS1;B2KGH1	Sharma 2015, cultured	mouse	astrocytes	embr		Astrocytes1	99.888	LFQintensity	MTMR4	Q91XS1	0.0027198754858587717	-5.9071691769798464		-5.825134847478317
1600237	WASL	Q91YD9;Q3TXX8	Sharma 2015, cultured	mouse	astrocytes	embr		Astrocytes1	54.274	LFQintensity	WASL	Q91YD9	0.06285355042522314	-2.7669478550843962		-2.6849135255828664
1600238	MTMR4	E9PVF2;Q91XS1-2;B2KGH2;Q91XS1;B2KGH1	Sharma 2015, cultured	mouse	neurons	embr		Neuronsdiv051	99.888	LFQintensity	MTMR4	Q91XS1	0.004421494414017947	-5.421277537317383		-5.339243207815853
1600239	NEDD4L	E9PXB7;Q8CFI0-3;Q8CFI0;Q641N8;F7AT14	Sharma 2015, cultured	mouse	oligodendrocytes	embr		Oligodendrocytesdiv43	112.22	LFQintensity	NEDD4L	Q8CFI0	0.02492218527124048	-3.6919968974452577		-3.609962567943728
1600240	NEDD4L	E9PXB7;Q8CFI0-3;Q8CFI0;Q641N8;F7AT14	Sharma 2015, cultured	mouse	neurons	embr		Neuronsdiv053	112.22	LFQintensity	NEDD4L	Q8CFI0	0.28302724722694905	-1.2622121060196332		-1.1801777765181043
1600241	NEDD4L	E9PXB7;Q8CFI0-3;Q8CFI0;Q641N8;F7AT14	Sharma 2015, cultured	mouse	neurons	embr		Neuronsdiv101	112.22	LFQintensity	NEDD4L	Q8CFI0	0.19406741321519266	-1.639549689479792		-1.5575153599782632
1600242	NEDD4L	E9PXB7;Q8CFI0-3;Q8CFI0;Q641N8;F7AT14	Sharma 2015, cultured	mouse	neurons	embr		Neuronsdiv102	112.22	LFQintensity	NEDD4L	Q8CFI0	0.1269345082109286	-2.0640840089124635		-1.9820496794109344
1600243	NEDD4L	E9PXB7;Q8CFI0-3;Q8CFI0;Q641N8;F7AT14	Sharma 2015, cultured	mouse	neurons	embr		Neuronsdiv103	112.22	LFQintensity	NEDD4L	Q8CFI0	0.14122731547407258	-1.9573845202665383		-1.8753501907650088
1600244	NEDD4L	E9PXB7;Q8CFI0-3;Q8CFI0;Q641N8;F7AT14	Sharma 2015, cultured	mouse	neurons	embr		Neuronsdiv151	112.22	LFQintensity	NEDD4L	Q8CFI0	0.1841870739817892	-1.691803331446306		-1.6097690019447768
1600245	NEDD4L	E9PXB7;Q8CFI0-3;Q8CFI0;Q641N8;F7AT14	Sharma 2015, cultured	mouse	neurons	embr		Neuronsdiv152	112.22	LFQintensity	NEDD4L	Q8CFI0	0.1681119399975164	-1.7831252119554757		-1.7010908824539466
1600246	NEDD4L	E9PXB7;Q8CFI0-3;Q8CFI0;Q641N8;F7AT14	Sharma 2015, cultured	mouse	neurons	embr		Neuronsdiv153	112.22	LFQintensity	NEDD4L	Q8CFI0	0.16645870419109104	-1.7930080232007288		-1.7109736936992
1600247	NEDD4L	E9PXB7;Q8CFI0-3;Q8CFI0;Q641N8;F7AT14	Sharma 2015, cultured	mouse	neurons	embr		Neuronsdiv052	112.22	LFQintensity	NEDD4L	Q8CFI0	0.2280521269429451	-1.4781810492161114		-1.3961467197145825
1600248	NEDD4L	E9PXB7;Q8CFI0-3;Q8CFI0;Q641N8;F7AT14	Sharma 2015, cultured	mouse	oligodendrocytes	embr		Oligodendrocytesdiv11	112.22	LFQintensity	NEDD4L	Q8CFI0	0.02046266069397764	-3.8891534832196832		-3.8071191537181535
1600249	NEDD4L	E9PXB7;Q8CFI0-3;Q8CFI0;Q641N8;F7AT14	Sharma 2015, cultured	mouse	oligodendrocytes	embr		Oligodendrocytesdiv13	112.22	LFQintensity	NEDD4L	Q8CFI0	0.006359236398504367	-5.057846971966505		-4.975812642464977
1600250	NEDD4L	E9PXB7;Q8CFI0-3;Q8CFI0;Q641N8;F7AT14	Sharma 2015, cultured	mouse	oligodendrocytes	embr		Oligodendrocytesdiv251	112.22	LFQintensity	NEDD4L	Q8CFI0	0.026637103557643968	-3.625450164534639		-3.5434158350331098
1600251	NEDD4L	E9PXB7;Q8CFI0-3;Q8CFI0;Q641N8;F7AT14	Sharma 2015, cultured	mouse	oligodendrocytes	embr		Oligodendrocytesdiv252	112.22	LFQintensity	NEDD4L	Q8CFI0	0.0294008210542897	-3.5267326780107964		-3.4446983485092675
1600252	NEDD4L	E9PXB7;Q8CFI0-3;Q8CFI0;Q641N8;F7AT14	Sharma 2015, cultured	mouse	oligodendrocytes	embr		Oligodendrocytesdiv253	112.22	LFQintensity	NEDD4L	Q8CFI0	0.01588732112860031	-4.142233901154629		-4.060199571653101
1600253	NEDD4L	E9PXB7;Q8CFI0-3;Q8CFI0;Q641N8;F7AT14	Sharma 2015, cultured	mouse	oligodendrocytes	embr		Oligodendrocytesdiv41	112.22	LFQintensity	NEDD4L	Q8CFI0	0.0200474811508285	-3.9096517615090716		-3.8276174320075427
1600254	MTUS1	Q5HZI1-2;Q5HZI1-4;Q5HZI1;Q5HZI1-3;E9QM83	Sharma 2015, cultured	mouse	microglia	embr		adultMicroglia2	50.737	LFQintensity	MTUS1	Q5HZI1	0.011319838287789586	-4.481198491840095		-4.399164162338566
1600255		Q7TSA6	Sharma 2015, cultured	mouse	oligodendrocytes	embr		Oligodendrocytesdiv13	67.262	LFQintensity	PROSER3	Q7TSA6	0.003047115834711922	-5.793559763714308		-5.71152543421278
1600256	NEDD4L	E9PXB7;Q8CFI0-3;Q8CFI0;Q641N8;F7AT14	Sharma 2015, cultured	mouse	oligodendrocytes	embr		Oligodendrocytesdiv12	112.22	LFQintensity	NEDD4L	Q8CFI0	0.007263869626042598	-4.924842585800902		-4.842808256299373
1600257	KIAA1324	A2AFS3	Sharma 2015, cultured	mouse	oligodendrocytes	embr		Oligodendrocytesdiv251	110.68	LFQintensity	KIAA1324	A2AFS3	0.003218871226742446	-5.738724531584184		-5.6566902020826575
1600258	KIAA1324	A2AFS3	Sharma 2015, cultured	mouse	neurons	embr		Neuronsdiv152	110.68	LFQintensity	KIAA1324	A2AFS3	0.014570675943685269	-4.228744267010693		-4.146709937509165
1600259	NEDD4L	E9PXB7;Q8CFI0-3;Q8CFI0;Q641N8;F7AT14	Sharma 2015, cultured	mouse	oligodendrocytes	embr		Oligodendrocytesdiv42	112.22	LFQintensity	NEDD4L	Q8CFI0	0.021241449652538952	-3.851800833876241		-3.769766504374712
1600260	SLC17A5	Q8BN82-2;Q8BN82;Q8BN82-3	Sharma 2015, cultured	mouse	oligodendrocytes	embr		Oligodendrocytesdiv42	51.3	LFQintensity	SLC17A5	Q8BN82	0.3130736733846823	-1.1613167379132705		-1.0792824084117414
1600261	SLC17A5	Q8BN82-2;Q8BN82;Q8BN82-3	Sharma 2015, cultured	mouse	oligodendrocytes	embr		Oligodendrocytesdiv41	51.3	LFQintensity	SLC17A5	Q8BN82	0.34806486911025075	-1.055366411089781		-0.973332081588252
1600262	NEDD4L	E9PXB7;Q8CFI0-3;Q8CFI0;Q641N8;F7AT14	Sharma 2015, cultured	mouse	neurons	embr		Neuronsdiv051	112.22	LFQintensity	NEDD4L	Q8CFI0	0.19411309354820652	-1.6393143333378484		-1.5572800038363197
1600263	NEDD4L	E9PXB7;Q8CFI0-3;Q8CFI0;Q641N8;F7AT14	Sharma 2015, cultured	mouse	astrocytes	embr		Astrocytes3	112.22	LFQintensity	NEDD4L	Q8CFI0	0.0250480867509031	-3.686957831577608		-3.604923502076079
1600264	NEDD4L	E9PXB7;Q8CFI0-3;Q8CFI0;Q641N8;F7AT14	Sharma 2015, cultured	mouse	astrocytes	embr		Astrocytes2	112.22	LFQintensity	NEDD4L	Q8CFI0	0.01685568257228682	-4.0830674343918565		-4.001033104890329
1600265	CGNL1	B2RSU6;Q6AW69-5;Q6AW69-4;Q6AW69;D3Z3H4;Q6AW69-3	Sharma 2015, cultured	mouse	microglia	embr		adultMicroglia3	148.17	LFQintensity	CGNL1	Q6AW69	0.0022277739098769864	-6.106752438782103		-6.024718109280577
1600266	NEDD4L	E9PXB7;Q8CFI0-3;Q8CFI0;Q641N8;F7AT14	Sharma 2015, cultured	mouse	astrocytes	embr		Astrocytes1	112.22	LFQintensity	NEDD4L	Q8CFI0	0.02198948687583866	-3.817190809119795		-3.7351564796182655
1600267	ECE1	Q4PZA2-3;Q4PZA2-2;Q4PZA2-4;Q4PZA2	Sharma 2015, cultured	mouse	microglia	embr		adultMicroglia2	85.462	LFQintensity	ECE1	Q4PZA2	0.005931144107367195	-5.127538149107084		-5.045503819605555
1600268	MTUS1	Q5HZI1-2;Q5HZI1-4;Q5HZI1;Q5HZI1-3;E9QM83	Sharma 2015, cultured	mouse	oligodendrocytes	embr		Oligodendrocytesdiv253	50.737	LFQintensity	MTUS1	Q5HZI1	0.008029613490321441	-4.824618885392188		-4.742584555890659
1600269	MTUS1	Q5HZI1-2;Q5HZI1-4;Q5HZI1;Q5HZI1-3;E9QM83	Sharma 2015, cultured	mouse	oligodendrocytes	embr		Oligodendrocytesdiv251	50.737	LFQintensity	MTUS1	Q5HZI1	0.005512899819801703	-5.2006645111700776		-5.11863018166855
1600270	MTUS1	Q5HZI1-2;Q5HZI1-4;Q5HZI1;Q5HZI1-3;E9QM83	Sharma 2015, cultured	mouse	neurons	embr		Neuronsdiv053	50.737	LFQintensity	MTUS1	Q5HZI1	0.0031824482344967532	-5.750104493337663		-5.668070163836132
1600271	MTUS1	Q5HZI1-2;Q5HZI1-4;Q5HZI1;Q5HZI1-3;E9QM83	Sharma 2015, cultured	mouse	neurons	embr		Neuronsdiv052	50.737	LFQintensity	MTUS1	Q5HZI1	0.0026679529792814037	-5.926443775041559		-5.84440944554003
1600272	MTUS1	Q5HZI1-2;Q5HZI1-4;Q5HZI1;Q5HZI1-3;E9QM83	Sharma 2015, cultured	mouse	neurons	embr		Neuronsdiv051	50.737	LFQintensity	MTUS1	Q5HZI1	0.0037639094888636546	-5.582297104077441		-5.500262774575914
1600273	MTUS1	Q5HZI1-2;Q5HZI1-4;Q5HZI1;Q5HZI1-3;E9QM83	Sharma 2015, cultured	mouse	microglia	embr		adultMicroglia3	50.737	LFQintensity	MTUS1	Q5HZI1	0.004546454001501446	-5.393407690192182		-5.311373360690652
1600274	ECE1	Q4PZA2-3;Q4PZA2-2;Q4PZA2-4;Q4PZA2	Sharma 2015, cultured	mouse	microglia	embr		adultMicroglia3	85.462	LFQintensity	ECE1	Q4PZA2	0.003667131889728787	-5.608345423883397		-5.526311094381867
1600275	CGNL1	B2RSU6;Q6AW69-5;Q6AW69-4;Q6AW69;D3Z3H4;Q6AW69-3	Sharma 2015, cultured	mouse	oligodendrocytes	embr		Oligodendrocytesdiv251	148.17	LFQintensity	CGNL1	Q6AW69	0.006716246880860326	-5.0032257803382025		-4.921191450836673
1600276	CGNL1	B2RSU6;Q6AW69-5;Q6AW69-4;Q6AW69;D3Z3H4;Q6AW69-3	Sharma 2015, cultured	mouse	oligodendrocytes	embr		Oligodendrocytesdiv253	148.17	LFQintensity	CGNL1	Q6AW69	0.003784351755653213	-5.5768806734307566		-5.494846343929226
1600277	CGNL1	B2RSU6;Q6AW69-5;Q6AW69-4;Q6AW69;D3Z3H4;Q6AW69-3	Sharma 2015, cultured	mouse	microglia	embr		adultMicroglia2	148.17	LFQintensity	CGNL1	Q6AW69	0.004765176194327286	-5.346420765785768		-5.264386436284238
1600278	MTUS1	Q5HZI1-2;Q5HZI1-4;Q5HZI1;Q5HZI1-3;E9QM83	Sharma 2015, cultured	mouse	microglia	embr		adultMicroglia1	50.737	LFQintensity	MTUS1	Q5HZI1	0.007964463465154555	-4.832765699451534		-4.750731369950005
1600279	MKS1	Q5SW45;Q284W0	Sharma 2015, cultured	mouse	oligodendrocytes	embr		Oligodendrocytesdiv12	64.415	LFQintensity	MKS1	Q5SW45	0.014865388706200074	-4.208719673785491		-4.1266853442839615
1600280	ZFP948	Q6DFU8	Sharma 2015, cultured	mouse	oligodendrocytes	embr		Oligodendrocytesdiv252	78.173	LFQintensity	ZFP948	Q6DFU8	0.0014961036311916993	-6.504891129642093		-6.422856800140567
1600281	WASL	Q91YD9;Q3TXX8	Sharma 2015, cultured	mouse	oligodendrocytes	embr		Oligodendrocytesdiv42	54.274	LFQintensity	WASL	Q91YD9	0.07342549017259574	-2.61148412609276		-2.529449796591232
1600282	WASL	Q91YD9;Q3TXX8	Sharma 2015, cultured	mouse	oligodendrocytes	embr		Oligodendrocytesdiv43	54.274	LFQintensity	WASL	Q91YD9	0.06109842625682432	-2.7952691699804197		-2.7132348404788917
1600283	OTUD3	B1AZ99;E9PY44	Sharma 2015, cultured	mouse	microglia	embr		adultMicroglia2	44.576	LFQintensity	OTUD3	B1AZ99	0.012226546290092745	-4.404145765722711		-4.322111436221181
1600284	ZCCHC7	B1AX39-3;B1AX39	Sharma 2015, cultured	mouse	oligodendrocytes	embr		Oligodendrocytesdiv251	26.225	LFQintensity	ZCCHC7	B1AX39	0.010969734260187462	-4.51261522921927		-4.430580899717741
1600285	TONSL	Q6NZL6;G3UW83;E9QK75	Sharma 2015, cultured	mouse	microglia	embr		youngMicroglia2	151.11	LFQintensity	TONSL	Q6NZL6	0.002246661528050745	-6.098309929946415		-6.016275600444888
1600286	NUF2	Q99P69;Q99P69-2;E9QKW4	Sharma 2015, cultured	mouse	oligodendrocytes	embr		Oligodendrocytesdiv253	54.594	LFQintensity	NUF2	Q99P69	0.004817194927181197	-5.335563485642276		-5.253529156140747
1600287	MFAP3	Q922T2	Sharma 2015, cultured	mouse	oligodendrocytes	embr		Oligodendrocytesdiv253	38.405	LFQintensity	MFAP3	Q922T2	0.011275032235427166	-4.485164534579551		-4.403130205078024
1600288	WASL	Q91YD9;Q3TXX8	Sharma 2015, cultured	mouse	oligodendrocytes	embr		Oligodendrocytesdiv41	54.274	LFQintensity	WASL	Q91YD9	0.09063067495809762	-2.4009625475405785		-2.3189282180390496
1600289	WASL	Q91YD9;Q3TXX8	Sharma 2015, cultured	mouse	oligodendrocytes	embr		Oligodendrocytesdiv13	54.274	LFQintensity	WASL	Q91YD9	0.06923525155419949	-2.6702451305434383		-2.5882108010419094
1600290	STX6	Q9JKK1-2;Q9JKK1	Sharma 2015, cultured	mouse	microglia	embr		adultMicroglia1	29.155	LFQintensity	STX6	Q9JKK1	0.05214449405655621	-2.953736682082243		-2.871702352580713
1600291	IFNAR1	P33896	Sharma 2015, cultured	mouse	neurons	embr		Neuronsdiv053	65.795	LFQintensity	IFNAR1	P33896	0.0067680539577826965	-4.995541684224372		-4.913507354722842
1600292	DNAJB1	Q9QYJ3;Q3TU79;Q3TYL7	Sharma 2015, cultured	mouse	microglia	embr		adultMicroglia3	38.167	LFQintensity	DNAJB1	Q9QYJ3	0.3783256288398196	-0.9720000022421352		-0.8899656727406062
1600293	DNAJB1	Q9QYJ3;Q3TU79;Q3TYL7	Sharma 2015, cultured	mouse	microglia	embr		youngMicroglia1	38.167	LFQintensity	DNAJB1	Q9QYJ3	0.5631457963396178	-0.574216721064604		-0.492182391563075
1600294	DNAJB1	Q9QYJ3;Q3TU79;Q3TYL7	Sharma 2015, cultured	mouse	microglia	embr		youngMicroglia2	38.167	LFQintensity	DNAJB1	Q9QYJ3	0.17550226337428548	-1.740103339439803		-1.6580690099382742
1600295	CRB2	Q80YA8	Sharma 2015, cultured	mouse	astrocytes	embr		Astrocytes2	134.76	LFQintensity	CRB2	Q80YA8	0.008634368412791605	-4.752004712757847		-4.669970383256316
1600296	CRB2	Q80YA8	Sharma 2015, cultured	mouse	astrocytes	embr		Astrocytes3	134.76	LFQintensity	CRB2	Q80YA8	0.00941521948663375	-4.665427804703568		-4.583393475202039
1600297	TGFB2	P27090;E9Q1R0	Sharma 2015, cultured	mouse	neurons	embr		Neuronsdiv051	47.588	LFQintensity	TGFB2	P27090	0.001479115068382313	-6.516311296804319		-6.4342769673027895
1600298	WASL	Q91YD9;Q3TXX8	Sharma 2015, cultured	mouse	oligodendrocytes	embr		Oligodendrocytesdiv253	54.274	LFQintensity	WASL	Q91YD9	0.09999018522097736	-2.3026832456010817		-2.2206489160995533
1600299	WASL	Q91YD9;Q3TXX8	Sharma 2015, cultured	mouse	oligodendrocytes	embr		Oligodendrocytesdiv252	54.274	LFQintensity	WASL	Q91YD9	0.08779853503844287	-2.4327104636916226		-2.3506761341900937
1600300	DNAJB1	Q9QYJ3;Q3TU79;Q3TYL7	Sharma 2015, cultured	mouse	microglia	embr		youngMicroglia3	38.167	LFQintensity	DNAJB1	Q9QYJ3	0.37303990603135817	-0.9860698783817436		-0.9040355488802148
1600301	DNAJB1	Q9QYJ3;Q3TU79;Q3TYL7	Sharma 2015, cultured	mouse	neurons	embr		Neuronsdiv053	38.167	LFQintensity	DNAJB1	Q9QYJ3	0.4903694437988829	-0.7125962050312522		-0.6305618755297233
1600302	DNAJB1	Q9QYJ3;Q3TU79;Q3TYL7	Sharma 2015, cultured	mouse	neurons	embr		Neuronsdiv101	38.167	LFQintensity	DNAJB1	Q9QYJ3	0.5813434730881256	-0.5424135210946877		-0.4603791915931588
1600303	DNAJB1	Q9QYJ3;Q3TU79;Q3TYL7	Sharma 2015, cultured	mouse	neurons	embr		Neuronsdiv102	38.167	LFQintensity	DNAJB1	Q9QYJ3	0.5594852313111073	-0.5807381478053403		-0.4987038183038113
1600304	DNAJB1	Q9QYJ3;Q3TU79;Q3TYL7	Sharma 2015, cultured	mouse	neurons	embr		Neuronsdiv103	38.167	LFQintensity	DNAJB1	Q9QYJ3	0.7094595812884886	-0.3432517518856891		-0.26121742238416035
1600305	DNAJB1	Q9QYJ3;Q3TU79;Q3TYL7	Sharma 2015, cultured	mouse	neurons	embr		Neuronsdiv151	38.167	LFQintensity	DNAJB1	Q9QYJ3	0.5768059207477291	-0.5502494282448557		-0.4682150987433267
1600306	DNAJB1	Q9QYJ3;Q3TU79;Q3TYL7	Sharma 2015, cultured	mouse	astrocytes	embr		Astrocytes3	38.167	LFQintensity	DNAJB1	Q9QYJ3	0.2866669883325689	-1.2494340563129662		-1.167399726811437
1600307	DNAJB1	Q9QYJ3;Q3TU79;Q3TYL7	Sharma 2015, cultured	mouse	neurons	embr		Neuronsdiv152	38.167	LFQintensity	DNAJB1	Q9QYJ3	0.5965438488965906	-0.5166025298414895		-0.4345682003399607
1600308	DNAJB1	Q9QYJ3;Q3TU79;Q3TYL7	Sharma 2015, cultured	mouse	oligodendrocytes	embr		Oligodendrocytesdiv11	38.167	LFQintensity	DNAJB1	Q9QYJ3	0.34781695037812776	-1.0560789422571977		-0.9740446127556686
1600309	DNAJB1	Q9QYJ3;Q3TU79;Q3TYL7	Sharma 2015, cultured	mouse	oligodendrocytes	embr		Oligodendrocytesdiv12	38.167	LFQintensity	DNAJB1	Q9QYJ3	0.3700287933363899	-0.9941744565435916		-0.9121401270420628
1600310	DNAJB1	Q9QYJ3;Q3TU79;Q3TYL7	Sharma 2015, cultured	mouse	oligodendrocytes	embr		Oligodendrocytesdiv13	38.167	LFQintensity	DNAJB1	Q9QYJ3	0.3530585856927231	-1.0411212706843371		-0.959086941182808
1600311	DNAJB1	Q9QYJ3;Q3TU79;Q3TYL7	Sharma 2015, cultured	mouse	oligodendrocytes	embr		Oligodendrocytesdiv251	38.167	LFQintensity	DNAJB1	Q9QYJ3	0.5811719353920708	-0.5427086358020687		-0.4606743063005399
1600312	DNAJB1	Q9QYJ3;Q3TU79;Q3TYL7	Sharma 2015, cultured	mouse	oligodendrocytes	embr		Oligodendrocytesdiv252	38.167	LFQintensity	DNAJB1	Q9QYJ3	0.4580718582064634	-0.7807292115274868		-0.6986948820259578
1600313	DNAJB1	Q9QYJ3;Q3TU79;Q3TYL7	Sharma 2015, cultured	mouse	oligodendrocytes	embr		Oligodendrocytesdiv253	38.167	LFQintensity	DNAJB1	Q9QYJ3	0.4959141380456424	-0.7013524760212104		-0.6193181465196815
1600314	DNAJB1	Q9QYJ3;Q3TU79;Q3TYL7	Sharma 2015, cultured	mouse	oligodendrocytes	embr		Oligodendrocytesdiv41	38.167	LFQintensity	DNAJB1	Q9QYJ3	0.2920364723931781	-1.230876579057803		-1.1488422495562738
1600315	DNAJB1	Q9QYJ3;Q3TU79;Q3TYL7	Sharma 2015, cultured	mouse	neurons	embr		Neuronsdiv153	38.167	LFQintensity	DNAJB1	Q9QYJ3	0.6521683239918041	-0.4274525847428949		-0.34541825524136605
1600316	DNAJB1	Q9QYJ3;Q3TU79;Q3TYL7	Sharma 2015, cultured	mouse	astrocytes	embr		Astrocytes2	38.167	LFQintensity	DNAJB1	Q9QYJ3	0.338627318895586	-1.0828551306251726		-1.0008208011236437
1600317	DNAJB1	Q9QYJ3;Q3TU79;Q3TYL7	Sharma 2015, cultured	mouse	astrocytes	embr		Astrocytes1	38.167	LFQintensity	DNAJB1	Q9QYJ3	0.3096533867910778	-1.1723017141766028		-1.090267384675074
1600318	WASL	Q91YD9;Q3TXX8	Sharma 2015, cultured	mouse	neurons	embr		Neuronsdiv051	54.274	LFQintensity	WASL	Q91YD9	0.027193473311059427	-3.6047782862725097		-3.5227439567709813
1600319	PTGIS	O35074;A2A5T5;Q8BXC0	Sharma 2015, cultured	mouse	oligodendrocytes	embr		Oligodendrocytesdiv11	57.04600000000001	LFQintensity	PTGIS	O35074	0.00529254546544533	-5.2414559644498135		-5.159421634948284
1600320	WASL	Q91YD9;Q3TXX8	Sharma 2015, cultured	mouse	astrocytes	embr		Astrocytes3	54.274	LFQintensity	WASL	Q91YD9	0.02874050540034237	-3.549447813226922		-3.4674134837253927
1600321	CD40	P27512;P27512-4;P27512-3;P27512-5	Sharma 2015, cultured	mouse	microglia	embr		youngMicroglia1	32.093	LFQintensity	CD40	P27512	0.08608836140429628	-2.4523810520130294		-2.3703467225115005
1600322	SMYD5	Q3TYX3	Sharma 2015, cultured	mouse	neurons	embr		Neuronsdiv152	47.095	LFQintensity	SMYD5	Q3TYX3	0.06238317404448119	-2.7744596866910274		-2.6924253571894985
1600323	SMYD5	Q3TYX3	Sharma 2015, cultured	mouse	neurons	embr		Neuronsdiv153	47.095	LFQintensity	SMYD5	Q3TYX3	0.02720616117084956	-3.6043118176963507		-3.5222774881948222
1600324	SMYD5	Q3TYX3	Sharma 2015, cultured	mouse	oligodendrocytes	embr		Oligodendrocytesdiv12	47.095	LFQintensity	SMYD5	Q3TYX3	0.04887215631302309	-3.0185474452230427		-2.9365131157215134
1600325	SMYD5	Q3TYX3	Sharma 2015, cultured	mouse	oligodendrocytes	embr		Oligodendrocytesdiv13	47.095	LFQintensity	SMYD5	Q3TYX3	0.016287801650519698	-4.117338816333084		-4.035304486831556
1600326	SMYD5	Q3TYX3	Sharma 2015, cultured	mouse	oligodendrocytes	embr		Oligodendrocytesdiv251	47.095	LFQintensity	SMYD5	Q3TYX3	0.0071258518979843205	-4.944025995345325		-4.861991665843796
1600327	KIAA1009	Q6ZQ06	Sharma 2015, cultured	mouse	microglia	embr		adultMicroglia3	160.85	LFQintensity	KIAA1009	Q6ZQ06	0.007922858283386014	-4.8380032438955896		-4.75596891439406
1600328	SMYD5	Q3TYX3	Sharma 2015, cultured	mouse	oligodendrocytes	embr		Oligodendrocytesdiv252	47.095	LFQintensity	SMYD5	Q3TYX3	0.00418832527210913	-5.475454321341988		-5.3934199918404575
1600329	SMYD5	Q3TYX3	Sharma 2015, cultured	mouse	neurons	embr		Neuronsdiv151	47.095	LFQintensity	SMYD5	Q3TYX3	0.04022184110859128	-3.2133451197382445		-3.131310790236716
1600330	SMYD5	Q3TYX3	Sharma 2015, cultured	mouse	oligodendrocytes	embr		Oligodendrocytesdiv41	47.095	LFQintensity	SMYD5	Q3TYX3	0.007745186265179259	-4.86068375566986		-4.7786494261683305
1600331	B9D2	Q3UK10	Sharma 2015, cultured	mouse	astrocytes	embr		Astrocytes3	19.25	LFQintensity	B9D2	Q3UK10	0.04024078666777793	-3.2128742039836804		-3.1308398744821515
1600332	SMYD5	Q3TYX3	Sharma 2015, cultured	mouse	oligodendrocytes	embr		Oligodendrocytesdiv43	47.095	LFQintensity	SMYD5	Q3TYX3	0.02027185930030624	-3.898521596020069		-3.8164872665185383
1600333	PLEKHJ1	Q9D240	Sharma 2015, cultured	mouse	neurons	embr		Neuronsdiv151	19.029	LFQintensity	PLEKHJ1	Q9D240	0.09317255968998037	-2.3733020245690746		-2.2912676950675457
1600334	PLEKHJ1	Q9D240	Sharma 2015, cultured	mouse	neurons	embr		Neuronsdiv101	19.029	LFQintensity	PLEKHJ1	Q9D240	0.08097182539167995	-2.513654019488827		-2.4316196899872984
1600335	PLEKHJ1	Q9D240	Sharma 2015, cultured	mouse	neurons	embr		Neuronsdiv053	19.029	LFQintensity	PLEKHJ1	Q9D240	0.0718879035218578	-2.6326472687170823		-2.550612939215553
1600336	DIRC2	D6RI31;Q8BFQ6	Sharma 2015, cultured	mouse	oligodendrocytes	embr		Oligodendrocytesdiv13	12.509	LFQintensity	DIRC2	Q8BFQ6	0.0021226879402858807	-6.155072097038782		-6.073037767537253
1600337	DNAJB1	Q9QYJ3;Q3TU79;Q3TYL7	Sharma 2015, cultured	mouse	microglia	embr		adultMicroglia2	38.167	LFQintensity	DNAJB1	Q9QYJ3	0.3882406165050537	-0.9461299859381224		-0.8640956564365936
1600338	SMYD5	Q3TYX3	Sharma 2015, cultured	mouse	oligodendrocytes	embr		Oligodendrocytesdiv42	47.095	LFQintensity	SMYD5	Q3TYX3	0.030994807055370638	-3.4739356028719683		-3.391901273370439
1600339	SMYD5	Q3TYX3	Sharma 2015, cultured	mouse	neurons	embr		Neuronsdiv103	47.095	LFQintensity	SMYD5	Q3TYX3	0.030574569233301336	-3.4875866863617446		-3.405552356860216
1600340	SMYD5	Q3TYX3	Sharma 2015, cultured	mouse	neurons	embr		Neuronsdiv102	47.095	LFQintensity	SMYD5	Q3TYX3	0.029883163230206507	-3.5104600598560247		-3.4284257303544963
1600341	ZFP101	F7A119;Q8BP18;G3UXY5;G3UZE0	Sharma 2015, cultured	mouse	oligodendrocytes	embr		Oligodendrocytesdiv253	65.317	LFQintensity	ZFP101	Q8BP18	0.0034142022128002014	-5.679811425901084		-5.597777096399557
1600342	STXBP6	Q3TYA4;Q8R3T5;B8JJ84	Sharma 2015, cultured	mouse	oligodendrocytes	embr		Oligodendrocytesdiv41	23.685	LFQintensity	STXBP6	Q3TYA4	0.010662515217248916	-4.541020938990783		-4.458986609489253
1600343	STXBP6	Q3TYA4;Q8R3T5;B8JJ84	Sharma 2015, cultured	mouse	oligodendrocytes	embr		Oligodendrocytesdiv252	23.685	LFQintensity	STXBP6	Q3TYA4	0.0070873592257340206	-4.949442472455822		-4.867408142954293
1600344	RAB31	Q921E2;Q3TXV4	Sharma 2015, cultured	mouse	neurons	embr		Neuronsdiv153	21.331	LFQintensity	RAB31	Q3TXV4	0.225206416784094	-1.4907378894098666		-1.4087035599083375
1600345	RAB31	Q921E2;Q3TXV4	Sharma 2015, cultured	mouse	oligodendrocytes	embr		Oligodendrocytesdiv11	21.331	LFQintensity	RAB31	Q3TXV4	0.2374324263479261	-1.4378722166314288		-1.3558378871299
1600346	RAB31	Q921E2;Q3TXV4	Sharma 2015, cultured	mouse	oligodendrocytes	embr		Oligodendrocytesdiv12	21.331	LFQintensity	RAB31	Q3TXV4	0.2492053761298657	-1.3894779187467063		-1.3074435892451777
1600347	KIAA1009	Q6ZQ06	Sharma 2015, cultured	mouse	oligodendrocytes	embr		Oligodendrocytesdiv251	160.85	LFQintensity	KIAA1009	Q6ZQ06	0.0051763459539790535	-5.263655885922232		-5.181621556420703
1600348	RAB31	Q921E2;Q3TXV4	Sharma 2015, cultured	mouse	oligodendrocytes	embr		Oligodendrocytesdiv13	21.331	LFQintensity	RAB31	Q3TXV4	0.2728347022961857	-1.2988891532724671		-1.2168548237709385
1600349	RAB31	Q921E2;Q3TXV4	Sharma 2015, cultured	mouse	oligodendrocytes	embr		Oligodendrocytesdiv252	21.331	LFQintensity	RAB31	Q3TXV4	0.3349988887875469	-1.093628064214671		-1.011593734713142
1600350	RAB31	Q921E2;Q3TXV4	Sharma 2015, cultured	mouse	oligodendrocytes	embr		Oligodendrocytesdiv253	21.331	LFQintensity	RAB31	Q3TXV4	0.3701239074901741	-0.9939174442967906		-0.9118831147952616
1600351	MEGF10	Q6DIB5	Sharma 2015, cultured	mouse	astrocytes	embr		Astrocytes3	122.97	LFQintensity	MEGF10	Q6DIB5	0.0010241941221830776	-6.8838491978869945		-6.801814868385465
1600352	RAB31	Q921E2;Q3TXV4	Sharma 2015, cultured	mouse	oligodendrocytes	embr		Oligodendrocytesdiv41	21.331	LFQintensity	RAB31	Q3TXV4	0.6465476954859285	-0.4361083085712308		-0.35407397906970184
1600353	RAB31	Q921E2;Q3TXV4	Sharma 2015, cultured	mouse	oligodendrocytes	embr		Oligodendrocytesdiv42	21.331	LFQintensity	RAB31	Q3TXV4	0.5713592599508662	-0.5597370903782506		-0.4777027608767217
1600354	RAB31	Q921E2;Q3TXV4	Sharma 2015, cultured	mouse	oligodendrocytes	embr		Oligodendrocytesdiv43	21.331	LFQintensity	RAB31	Q3TXV4	0.5404735874257861	-0.6153095100242165		-0.5332751805226876
1600355	FBF1	A2A870;A2A870-2	Sharma 2015, cultured	mouse	oligodendrocytes	embr		Oligodendrocytesdiv43	130.14	LFQintensity	FBF1	A2A870	0.0018010277424677524	-6.319397808982608		-6.23736347948108
1600356	RAB31	Q921E2;Q3TXV4	Sharma 2015, cultured	mouse	oligodendrocytes	embr		Oligodendrocytesdiv251	21.331	LFQintensity	RAB31	Q3TXV4	0.4566066711910061	-0.7839329344127854		-0.7018986049112566
1600357	KIAA1009	Q6ZQ06	Sharma 2015, cultured	mouse	oligodendrocytes	embr		Oligodendrocytesdiv252	160.85	LFQintensity	KIAA1009	Q6ZQ06	0.004084882613174594	-5.5004622871480295		-5.418427957646502
1600358	KIAA1009	Q6ZQ06	Sharma 2015, cultured	mouse	oligodendrocytes	embr		Oligodendrocytesdiv253	160.85	LFQintensity	KIAA1009	Q6ZQ06	0.004094924979915461	-5.498006881767878		-5.415972552266351
1600359	SMYD5	Q3TYX3	Sharma 2015, cultured	mouse	oligodendrocytes	embr		Oligodendrocytesdiv253	47.095	LFQintensity	SMYD5	Q3TYX3	0.0066211139034630774	-5.01749165982491		-4.935457330323381
1600360	PLA2G12A	Q9EPR2-2;Q9EPR2;F6YIM2	Sharma 2015, cultured	mouse	oligodendrocytes	embr		Oligodendrocytesdiv43	17.199	LFQintensity	PLA2G12A	Q9EPR2	0.19383492962459092	-1.6407483603449171		-1.5587140308433884
1600361	SLC17A5	Q8BN82-2;Q8BN82;Q8BN82-3	Sharma 2015, cultured	mouse	oligodendrocytes	embr		Oligodendrocytesdiv253	51.3	LFQintensity	SLC17A5	Q8BN82	0.015847022716424543	-4.144773637538266		-4.062739308036738
1600362	DCTN4	Q8CBY8	Sharma 2015, cultured	mouse	oligodendrocytes	embr		Oligodendrocytesdiv12	53.056	LFQintensity	DCTN4	Q8CBY8	0.2900193094601136	-1.237807773873037		-1.1557734443715082
1600363	TYK2	Q9R117;E9QJS1	Sharma 2015, cultured	mouse	microglia	embr		youngMicroglia2	132.53	LFQintensity	TYK2	Q9R117	0.014573844106136354	-4.2285268565020875		-4.146492527000558
1600364	TYK2	Q9R117;E9QJS1	Sharma 2015, cultured	mouse	microglia	embr		youngMicroglia1	132.53	LFQintensity	TYK2	Q9R117	0.026040274719174125	-3.6481109118059374		-3.5660765823044103
1600365	TYK2	Q9R117;E9QJS1	Sharma 2015, cultured	mouse	microglia	embr		adultMicroglia3	132.53	LFQintensity	TYK2	Q9R117	0.038644580316560116	-3.2533487384496653		-3.171314408948136
1600366	TYK2	Q9R117;E9QJS1	Sharma 2015, cultured	mouse	microglia	embr		adultMicroglia2	132.53	LFQintensity	TYK2	Q9R117	0.047779651812080964	-3.0411554244262007		-2.959121094924672
1600367	TYK2	Q9R117;E9QJS1	Sharma 2015, cultured	mouse	microglia	embr		adultMicroglia1	132.53	LFQintensity	TYK2	Q9R117	0.04385005995535953	-3.12697919288188		-3.044944863380352
1600368	CCNB1	G3UY65;Q3TQW9;P24860;Q68EM3	Sharma 2015, cultured	mouse	oligodendrocytes	embr		Oligodendrocytesdiv252	43.869	LFQintensity	CCNB1	P24860	0.027582672004181408	-3.5905675293597192		-3.5085331998581903
1600369	BTBD10	D6RDQ7;E9Q6L8;Q80X66;E9Q6Y9	Sharma 2015, cultured	mouse	neurons	embr		Neuronsdiv152	22.347	LFQintensity	BTBD10	Q80X66	0.01782459242754281	-4.0271761781581805		-3.9451418486566494
1600370	TYK2	Q9R117;E9QJS1	Sharma 2015, cultured	mouse	microglia	embr		youngMicroglia3	132.53	LFQintensity	TYK2	Q9R117	0.015769684645860926	-4.149665875299022		-4.067631545797494
1600371	AIG1	H7BX91;Q9D8B1-2;Q3TS32;Q9D8B1	Sharma 2015, cultured	mouse	oligodendrocytes	embr		Oligodendrocytesdiv12	20.743	LFQintensity	AIG1	Q9D8B1	0.0017884481462307122	-6.326406992567409		-6.244372663065879
1600372	KIAA1324	A2AFS3	Sharma 2015, cultured	mouse	neurons	embr		Neuronsdiv151	110.68	LFQintensity	KIAA1324	A2AFS3	0.008760941559265524	-4.7374518958754015		-4.655417566373872
1600373	ASNS	Q61024	Sharma 2015, cultured	mouse	oligodendrocytes	embr		Oligodendrocytesdiv253	64.282	LFQintensity	ASNS	Q61024	1.108701686937581	0.10318967934058812		0.1852240088421171
1600374	ASNS	Q61024	Sharma 2015, cultured	mouse	oligodendrocytes	embr		Oligodendrocytesdiv251	64.282	LFQintensity	ASNS	Q61024	1.199614044096382	0.1819998751402773		0.2640342046418063
1600375	RHBDD1	Q8BHC7	Sharma 2015, cultured	mouse	microglia	embr		adultMicroglia2	35.776	LFQintensity	RHBDD1	Q8BHC7	0.09166627776322857	-2.3896007125756364		-2.3075663830741076
1600376	RHBDD1	Q8BHC7	Sharma 2015, cultured	mouse	microglia	embr		adultMicroglia1	35.776	LFQintensity	RHBDD1	Q8BHC7	0.0811082327126338	-2.511970809910117		-2.4299364804085877
1600377	ASNS	Q61024	Sharma 2015, cultured	mouse	oligodendrocytes	embr		Oligodendrocytesdiv41	64.282	LFQintensity	ASNS	Q61024	0.4715880035061874	-0.751649548500426		-0.6696152189988971
1600378	SMYD5	Q3TYX3	Sharma 2015, cultured	mouse	neurons	embr		Neuronsdiv053	47.095	LFQintensity	SMYD5	Q3TYX3	0.020101089152174317	-3.9069812787098126		-3.8249469492082833
1600379	TYK2	Q9R117;E9QJS1	Sharma 2015, cultured	mouse	neurons	embr		Neuronsdiv051	132.53	LFQintensity	TYK2	Q9R117	0.008640931740624698	-4.751244861630443		-4.669210532128915
1600380	TYK2	Q9R117;E9QJS1	Sharma 2015, cultured	mouse	astrocytes	embr		Astrocytes2	132.53	LFQintensity	TYK2	Q9R117	0.011768010050821887	-4.442370441602646		-4.360336112101118
1600381	TYK2	Q9R117;E9QJS1	Sharma 2015, cultured	mouse	astrocytes	embr		Astrocytes3	132.53	LFQintensity	TYK2	Q9R117	0.012162115779979192	-4.409429422515424		-4.327395093013895
1600382	PPAP2A	Q61469;Q61469-2	Sharma 2015, cultured	mouse	oligodendrocytes	embr		Oligodendrocytesdiv12	31.891	LFQintensity	PPAP2A	Q61469	0.002011909180418379	-6.208671166720508		-6.126636837218977
1600383	ASNS	Q61024	Sharma 2015, cultured	mouse	microglia	embr		youngMicroglia3	64.282	LFQintensity	ASNS	Q61024	0.6217054021745159	-0.4752889283855564		-0.3932545988840275
1600384	ASNS	Q61024	Sharma 2015, cultured	mouse	astrocytes	embr		Astrocytes1	64.282	LFQintensity	ASNS	Q61024	0.9096725231448378	-0.0946706089140749		-0.01263627941254608
1600385	ASNS	Q61024	Sharma 2015, cultured	mouse	astrocytes	embr		Astrocytes2	64.282	LFQintensity	ASNS	Q61024	0.9733749822940214	-0.026985883275282254		0.055048446226246835
1600386	ASNS	Q61024	Sharma 2015, cultured	mouse	oligodendrocytes	embr		Oligodendrocytesdiv252	64.282	LFQintensity	ASNS	Q61024	1.1303215155166515	0.12250211926000353		0.20453644876153249
1600387	ASNS	Q61024	Sharma 2015, cultured	mouse	astrocytes	embr		Astrocytes3	64.282	LFQintensity	ASNS	Q61024	1.0866005983703684	0.08305410581649643		0.16508843531802508
1600388	ASNS	Q61024	Sharma 2015, cultured	mouse	microglia	embr		adultMicroglia3	64.282	LFQintensity	ASNS	Q61024	0.387913925493084	-0.9469718054820021		-0.8649374759804731
1600389	ASNS	Q61024	Sharma 2015, cultured	mouse	neurons	embr		Neuronsdiv052	64.282	LFQintensity	ASNS	Q61024	0.7082254219033425	-0.3449928434457137		-0.2629585139441848
1600390	ASNS	Q61024	Sharma 2015, cultured	mouse	neurons	embr		Neuronsdiv101	64.282	LFQintensity	ASNS	Q61024	1.078738394585859	0.07579220515216986		0.15782653465369867
1600391	ASNS	Q61024	Sharma 2015, cultured	mouse	neurons	embr		Neuronsdiv102	64.282	LFQintensity	ASNS	Q61024	1.0181589615016624	0.01799605672555341		0.10003038622708216
1600392	ASNS	Q61024	Sharma 2015, cultured	mouse	neurons	embr		Neuronsdiv103	64.282	LFQintensity	ASNS	Q61024	1.0394639218159465	0.03870512046585317		0.12073944996738195
1600393	ASNS	Q61024	Sharma 2015, cultured	mouse	neurons	embr		Neuronsdiv151	64.282	LFQintensity	ASNS	Q61024	0.9166696765181698	-0.08700809352065332		-0.004973764019124527
1600394	ASNS	Q61024	Sharma 2015, cultured	mouse	neurons	embr		Neuronsdiv152	64.282	LFQintensity	ASNS	Q61024	0.9362685082545444	-0.06585297584992644		0.01618135365160267
1600395	ASNS	Q61024	Sharma 2015, cultured	mouse	neurons	embr		Neuronsdiv153	64.282	LFQintensity	ASNS	Q61024	0.8064457718575975	-0.21511862253975453		-0.13308429303822544
1600396	ASNS	Q61024	Sharma 2015, cultured	mouse	oligodendrocytes	embr		Oligodendrocytesdiv11	64.282	LFQintensity	ASNS	Q61024	1.1513576571614197	0.14094181749339146		0.2229761469949203
1600397	ASNS	Q61024	Sharma 2015, cultured	mouse	neurons	embr		Neuronsdiv053	64.282	LFQintensity	ASNS	Q61024	1.1774838168711008	0.1633798031801067		0.2454141326816357
1600398	ASNS	Q61024	Sharma 2015, cultured	mouse	microglia	embr		adultMicroglia2	64.282	LFQintensity	ASNS	Q61024	0.3888631254116384	-0.9445278599769108		-0.862493530475382
1600399	ASNS	Q61024	Sharma 2015, cultured	mouse	microglia	embr		adultMicroglia1	64.282	LFQintensity	ASNS	Q61024	0.5210191347050894	-0.6519685110220158		-0.569934181520487
1600400	SMYD5	Q3TYX3	Sharma 2015, cultured	mouse	neurons	embr		Neuronsdiv052	47.095	LFQintensity	SMYD5	Q3TYX3	0.02954331420903312	-3.5218978142306314		-3.439863484729103
1600401	ASNS	Q61024	Sharma 2015, cultured	mouse	microglia	embr		youngMicroglia2	64.282	LFQintensity	ASNS	Q61024	0.5810547909013506	-0.5429102220992459		-0.460875892597717
1600402	KIAA1009	Q6ZQ06	Sharma 2015, cultured	mouse	neurons	embr		Neuronsdiv051	160.85	LFQintensity	KIAA1009	Q6ZQ06	0.003138572369175171	-5.763987241949298		-5.681952912447767
1600403	SSX2IP	Q8VC66	Sharma 2015, cultured	mouse	neurons	embr		Neuronsdiv101	70.955	LFQintensity	SSX2IP	Q8VC66	0.014839899210473273	-4.210435833013051		-4.1284015035115225
1600404	DHPS	Q3TXU5	Sharma 2015, cultured	mouse	neurons	embr		Neuronsdiv153	40.642	LFQintensity	DHPS	Q3TXU5	0.13042357056352932	-2.0369678899686696		-1.9549335604671407
1600405	DHPS	Q3TXU5	Sharma 2015, cultured	mouse	astrocytes	embr		Astrocytes1	40.642	LFQintensity	DHPS	Q3TXU5	0.06875764775211586	-2.6771673085913936		-2.5951329790898647
1600406	DHPS	Q3TXU5	Sharma 2015, cultured	mouse	oligodendrocytes	embr		Oligodendrocytesdiv11	40.642	LFQintensity	DHPS	Q3TXU5	0.4442756710340313	-0.8113100285093163		-0.7292756990077875
1600407	DHPS	Q3TXU5	Sharma 2015, cultured	mouse	oligodendrocytes	embr		Oligodendrocytesdiv13	40.642	LFQintensity	DHPS	Q3TXU5	0.3534897783474121	-1.039900709629592		-0.9578663801280632
1600408	DHPS	Q3TXU5	Sharma 2015, cultured	mouse	oligodendrocytes	embr		Oligodendrocytesdiv251	40.642	LFQintensity	DHPS	Q3TXU5	0.2604642515324219	-1.3452896574074764		-1.2632553279059475
1600409	DHPS	Q3TXU5	Sharma 2015, cultured	mouse	oligodendrocytes	embr		Oligodendrocytesdiv252	40.642	LFQintensity	DHPS	Q3TXU5	0.2861951433515049	-1.2510813814254846		-1.1690470519239555
1600410	DHPS	Q3TXU5	Sharma 2015, cultured	mouse	oligodendrocytes	embr		Oligodendrocytesdiv253	40.642	LFQintensity	DHPS	Q3TXU5	0.39791328790310426	-0.9215211670249166		-0.8394868375233877
1600411	DHPS	Q3TXU5	Sharma 2015, cultured	mouse	neurons	embr		Neuronsdiv152	40.642	LFQintensity	DHPS	Q3TXU5	0.2755266084096162	-1.2890710728038726		-1.2070367433023437
1600412	DHPS	Q3TXU5	Sharma 2015, cultured	mouse	oligodendrocytes	embr		Oligodendrocytesdiv41	40.642	LFQintensity	DHPS	Q3TXU5	0.12555808999449558	-2.074986759018833		-1.992952429517304
1600413	DHPS	Q3TXU5	Sharma 2015, cultured	mouse	oligodendrocytes	embr		Oligodendrocytesdiv43	40.642	LFQintensity	DHPS	Q3TXU5	0.3055218462683978	-1.1857339930470074		-1.1036996635454783
1600414	KIF7	E9QMU1;B7ZNG0-2;B7ZNG0	Sharma 2015, cultured	mouse	oligodendrocytes	embr		Oligodendrocytesdiv253	151.54	LFQintensity	KIF7	B7ZNG0	0.009996272088152023	-4.605543046676797		-4.523508717175268
1600415	KIF7	E9QMU1;B7ZNG0-2;B7ZNG0	Sharma 2015, cultured	mouse	oligodendrocytes	embr		Oligodendrocytesdiv252	151.54	LFQintensity	KIF7	B7ZNG0	0.003911263334934837	-5.543894853607682		-5.461860524106152
1600416	KIF7	E9QMU1;B7ZNG0-2;B7ZNG0	Sharma 2015, cultured	mouse	oligodendrocytes	embr		Oligodendrocytesdiv251	151.54	LFQintensity	KIF7	B7ZNG0	0.004703588355158591	-5.359429581747606		-5.277395252246077
1600417	KIF7	E9QMU1;B7ZNG0-2;B7ZNG0	Sharma 2015, cultured	mouse	neurons	embr		Neuronsdiv051	151.54	LFQintensity	KIF7	B7ZNG0	0.005622915459294511	-5.180904984589559		-5.09887065508803
1600418	SEMA4G	Q9WUH7	Sharma 2015, cultured	mouse	neurons	embr		Neuronsdiv102	92.377	LFQintensity	SEMA4G	Q9WUH7	0.02433196194291246	-3.715964486600503		-3.633930157098973
1600419	DHPS	Q3TXU5	Sharma 2015, cultured	mouse	neurons	embr		Neuronsdiv102	40.642	LFQintensity	DHPS	Q3TXU5	0.2123063243732287	-1.5497251209228105		-1.4676907914212816
1600420	DHPS	Q3TXU5	Sharma 2015, cultured	mouse	oligodendrocytes	embr		Oligodendrocytesdiv42	40.642	LFQintensity	DHPS	Q3TXU5	0.28258546745013696	-1.2637742345050291		-1.1817399050035002
1600421	DHPS	Q3TXU5	Sharma 2015, cultured	mouse	neurons	embr		Neuronsdiv151	40.642	LFQintensity	DHPS	Q3TXU5	0.20319840356360225	-1.5935724197870078		-1.5115380902854791
1600422	DHPS	Q3TXU5	Sharma 2015, cultured	mouse	neurons	embr		Neuronsdiv103	40.642	LFQintensity	DHPS	Q3TXU5	0.22428338671979867	-1.4948449074313714		-1.4128105779298423
1600423	DHPS	Q3TXU5	Sharma 2015, cultured	mouse	oligodendrocytes	embr		Oligodendrocytesdiv12	40.642	LFQintensity	DHPS	Q3TXU5	0.21230746639442066	-1.5497197418172948		-1.4676854123157659
1600424	SSX2IP	Q8VC66	Sharma 2015, cultured	mouse	neurons	embr		Neuronsdiv053	70.955	LFQintensity	SSX2IP	Q8VC66	0.010865772050901149	-4.522137609270795		-4.440103279769267
1600425	SSX2IP	Q8VC66	Sharma 2015, cultured	mouse	neurons	embr		Neuronsdiv052	70.955	LFQintensity	SSX2IP	Q8VC66	0.0104855798249593	-4.557754315731963		-4.475719986230434
1600426	C2CD2	E9Q3C1;F6R441	Sharma 2015, cultured	mouse	oligodendrocytes	embr		Oligodendrocytesdiv252	76.535	LFQintensity	C2CD2	E9Q3C1	0.011990047033587685	-4.423678387215824		-4.3416440577142925
1600427	C2CD2	E9Q3C1;F6R441	Sharma 2015, cultured	mouse	oligodendrocytes	embr		Oligodendrocytesdiv251	76.535	LFQintensity	C2CD2	E9Q3C1	0.011082697985198007	-4.5023701268352925		-4.420335797333761
1600428	C2CD2	E9Q3C1;F6R441	Sharma 2015, cultured	mouse	neurons	embr		Neuronsdiv102	76.535	LFQintensity	C2CD2	E9Q3C1	0.009372234085339009	-4.670003781553011		-4.5879694520514835
1600429	DHPS	Q3TXU5	Sharma 2015, cultured	mouse	microglia	embr		youngMicroglia1	40.642	LFQintensity	DHPS	Q3TXU5	0.041337578388376456	-3.1859833043742047		-3.1039489748726763
1600430	C2CD2	E9Q3C1;F6R441	Sharma 2015, cultured	mouse	microglia	embr		adultMicroglia2	76.535	LFQintensity	C2CD2	E9Q3C1	0.009809573871039584	-4.624396444570597		-4.542362115069068
1600431	SEMA4G	Q9WUH7	Sharma 2015, cultured	mouse	oligodendrocytes	embr		Oligodendrocytesdiv253	92.377	LFQintensity	SEMA4G	Q9WUH7	0.014879010461784168	-4.207803753012678		-4.12576942351115
1600432	SEMA4G	Q9WUH7	Sharma 2015, cultured	mouse	oligodendrocytes	embr		Oligodendrocytesdiv252	92.377	LFQintensity	SEMA4G	Q9WUH7	0.024471292709354785	-3.710254574588033		-3.628220245086504
1600433	DHPS	Q3TXU5	Sharma 2015, cultured	mouse	microglia	embr		youngMicroglia2	40.642	LFQintensity	DHPS	Q3TXU5	0.3128138133000997	-1.1621471111194532		-1.0801127816179243
[truncated: 530,810 more rows]
