# Supplementary material for: A Standardized Brain Molecular Atlas: A Resource for Systems Modeling and Simulation
Source: Front Mol Neurosci. 2021 Nov 10;14:604559. doi: 10.3389/fnmol.2021.604559 (PMC8631404; doi:10.3389/fnmol.2021.604559)
Supplement: Supplementary file 5 [file Data_Sheet_5.xlsx]

## Sheet: Sheet1
	Methods	Organism	age	cellType	cid_pubchem	comments	level_units	level_units_ini	level_units_iniUniformNames	level_value_uM	locLevelOfDetails	location	methods details	molecule_name	organism/cell culture	reference	subcellularLoc	tissue
0	mass spectrometry	mouse	8-week-old		7017974	cerebra mouse 1 known	uM	nmol/g	umol/g	0.00264897	tissue	cerebra mouse 1 known	ce-tofms	(2s)-2-(tert-butoxycarbonylamino)-4-oxo-4-(9h-xanthen-9-ylamino)butanoic acid	mouse	Sugimoto, 2012, Nucleic Acids Research, MMMDB: Mouse Multiple Tissue Metabolome Database	whole cell	brain
1	mass spectrometry	mouse	8-week-old		7017974	cerebra mouse 2 known	uM	nmol/g	umol/g	0.00275207	tissue	cerebra mouse 2 known	ce-tofms	(2s)-2-(tert-butoxycarbonylamino)-4-oxo-4-(9h-xanthen-9-ylamino)butanoic acid	mouse	Sugimoto, 2012, Nucleic Acids Research, MMMDB: Mouse Multiple Tissue Metabolome Database	whole cell	brain
2	mass spectrometry	mouse	8-week-old		7017974	cerebella mouse 2 known	uM	nmol/g	umol/g	0.00590456	tissue	cerebella mouse 2 known	ce-tofms	(2s)-2-(tert-butoxycarbonylamino)-4-oxo-4-(9h-xanthen-9-ylamino)butanoic acid	mouse	Sugimoto, 2012, Nucleic Acids Research, MMMDB: Mouse Multiple Tissue Metabolome Database	whole cell	brain
3	mass spectrometry	mouse	8-week-old		7017974	cerebella mouse 1 known	uM	nmol/g	umol/g	0.0072534	tissue	cerebella mouse 1 known	ce-tofms	(2s)-2-(tert-butoxycarbonylamino)-4-oxo-4-(9h-xanthen-9-ylamino)butanoic acid	mouse	Sugimoto, 2012, Nucleic Acids Research, MMMDB: Mouse Multiple Tissue Metabolome Database	whole cell	brain
4	mass spectrometry	mouse	8-week-old		440129	cerebra mouse 1 known	uM	nmol/g	umol/g	0.00136183	tissue	cerebra mouse 1 known	ce-tofms	(2s)-2-hydroxy-3-(1h-imidazol-5-yl)propanoic acid	mouse	Sugimoto, 2012, Nucleic Acids Research, MMMDB: Mouse Multiple Tissue Metabolome Database	whole cell	brain
5	mass spectrometry	rat	postnatal week 9		53481613		uM	nmol/g brain tissue	nmol/g brain tissue	7.28e-05	tissue	brain rat postnatal week 9	high-sensitivity and high-resolution mass spectrometry	(3s)-3-[(3-hydroxypropanoyl)oxy]-4-(trimethylazaniumyl)butanoate	rat	Zheng, 2016, Scientific reports, The Brain Metabolome of Male Rats across the Lifespan	whole cell	brain
6	mass spectrometry	rat	postnatal week 12		53481613		uM	nmol/g brain tissue	nmol/g brain tissue	8.632e-05	tissue	brain rat postnatal week 12	high-sensitivity and high-resolution mass spectrometry	(3s)-3-[(3-hydroxypropanoyl)oxy]-4-(trimethylazaniumyl)butanoate	rat	Zheng, 2016, Scientific reports, The Brain Metabolome of Male Rats across the Lifespan	whole cell	brain
7	mass spectrometry	rat	postnatal day 1		53481613		uM	nmol/g brain tissue	nmol/g brain tissue	8.736e-05	tissue	brain rat postnatal day 1	high-sensitivity and high-resolution mass spectrometry	(3s)-3-[(3-hydroxypropanoyl)oxy]-4-(trimethylazaniumyl)butanoate	rat	Zheng, 2016, Scientific reports, The Brain Metabolome of Male Rats across the Lifespan	whole cell	brain
8	mass spectrometry	rat	postnatal week 24		53481613		uM	nmol/g brain tissue	nmol/g brain tissue	9.464e-05	tissue	brain rat postnatal week 24	high-sensitivity and high-resolution mass spectrometry	(3s)-3-[(3-hydroxypropanoyl)oxy]-4-(trimethylazaniumyl)butanoate	rat	Zheng, 2016, Scientific reports, The Brain Metabolome of Male Rats across the Lifespan	whole cell	brain
9	mass spectrometry	rat	postnatal week 56		53481613		uM	nmol/g brain tissue	nmol/g brain tissue	9.672e-05	tissue	brain rat postnatal week 56	high-sensitivity and high-resolution mass spectrometry	(3s)-3-[(3-hydroxypropanoyl)oxy]-4-(trimethylazaniumyl)butanoate	rat	Zheng, 2016, Scientific reports, The Brain Metabolome of Male Rats across the Lifespan	whole cell	brain
10	mass spectrometry	rat	postnatal week 7		53481613		uM	nmol/g brain tissue	nmol/g brain tissue	0.00010088	tissue	brain rat postnatal week 7	high-sensitivity and high-resolution mass spectrometry	(3s)-3-[(3-hydroxypropanoyl)oxy]-4-(trimethylazaniumyl)butanoate	rat	Zheng, 2016, Scientific reports, The Brain Metabolome of Male Rats across the Lifespan	whole cell	brain
11	mass spectrometry	rat	postnatal week 1		53481613		uM	nmol/g brain tissue	nmol/g brain tissue	0.000104	tissue	brain rat postnatal week 1	high-sensitivity and high-resolution mass spectrometry	(3s)-3-[(3-hydroxypropanoyl)oxy]-4-(trimethylazaniumyl)butanoate	rat	Zheng, 2016, Scientific reports, The Brain Metabolome of Male Rats across the Lifespan	whole cell	brain
12	mass spectrometry	rat	postnatal week 111		53481613		uM	nmol/g brain tissue	nmol/g brain tissue	0.00010608	tissue	brain rat postnatal week 111	high-sensitivity and high-resolution mass spectrometry	(3s)-3-[(3-hydroxypropanoyl)oxy]-4-(trimethylazaniumyl)butanoate	rat	Zheng, 2016, Scientific reports, The Brain Metabolome of Male Rats across the Lifespan	whole cell	brain
13	mass spectrometry	rat	postnatal week 3		53481613		uM	nmol/g brain tissue	nmol/g brain tissue	0.00011232	tissue	brain rat postnatal week 3	high-sensitivity and high-resolution mass spectrometry	(3s)-3-[(3-hydroxypropanoyl)oxy]-4-(trimethylazaniumyl)butanoate	rat	Zheng, 2016, Scientific reports, The Brain Metabolome of Male Rats across the Lifespan	whole cell	brain
14	database	human			92135	Filters: detected and quantified; CSF;Endogenous; subcellular location = mitochondria. Locations: cytosol, mitochondria. "In humans, beta-hydroxybutyrate is synthesized in the liver from acetyl-CoA, and can be used as an energy source by the brain when blood glucose is low."	uM	uM	uM	36	tissue	Blood	database	(r)-3-hydroxybutyric acid	human	HMDB 4.0	whole cell	blood
15	database	human			92135	Filters: detected and quantified; CSF;Endogenous; subcellular location = mitochondria. Locations: cytosol, mitochondria. "In humans, beta-hydroxybutyrate is synthesized in the liver from acetyl-CoA, and can be used as an energy source by the brain when blood glucose is low."	uM	uM	uM	38	tissue	Blood	database	(r)-3-hydroxybutyric acid	human	HMDB 4.0	whole cell	blood
16	database	human			92135	Filters: detected and quantified; CSF;Endogenous; subcellular location = mitochondria. Locations: cytosol, mitochondria. "In humans, beta-hydroxybutyrate is synthesized in the liver from acetyl-CoA, and can be used as an energy source by the brain when blood glucose is low."	uM	uM	uM	86	tissue	Blood	database	(r)-3-hydroxybutyric acid	human	HMDB 4.0	whole cell	blood
17	database	human			92135	Filters: detected and quantified; CSF;Endogenous; subcellular location = mitochondria. Locations: cytosol, mitochondria. "In humans, beta-hydroxybutyrate is synthesized in the liver from acetyl-CoA, and can be used as an energy source by the brain when blood glucose is low."	uM	uM	uM	207	tissue	CSF	database	(r)-3-hydroxybutyric acid	human	HMDB 4.0	whole cell	csf
18	database	human			92135	Filters: detected and quantified; CSF;Endogenous; subcellular location = mitochondria. Locations: cytosol, mitochondria. "In humans, beta-hydroxybutyrate is synthesized in the liver from acetyl-CoA, and can be used as an energy source by the brain when blood glucose is low."	uM	uM	uM	286	tissue	CSF	database	(r)-3-hydroxybutyric acid	human	HMDB 4.0	whole cell	csf
19	database	human			92135	Filters: detected and quantified; CSF;Endogenous; subcellular location = mitochondria. Locations: cytosol, mitochondria. "In humans, beta-hydroxybutyrate is synthesized in the liver from acetyl-CoA, and can be used as an energy source by the brain when blood glucose is low."	uM	uM	uM	365	tissue	CSF	database	(r)-3-hydroxybutyric acid	human	HMDB 4.0	whole cell	csf
20	mass spectrometry	rat	postnatal day 1		91825634		uM	nmol/g brain tissue	nmol/g brain tissue	7.592e-05	tissue	brain rat postnatal day 1	high-sensitivity and high-resolution mass spectrometry	(r)-glutaconylcarnitine	rat	Zheng, 2016, Scientific reports, The Brain Metabolome of Male Rats across the Lifespan	whole cell	brain
21	mass spectrometry	rat	postnatal week 7		91825634		uM	nmol/g brain tissue	nmol/g brain tissue	0.00010816	tissue	brain rat postnatal week 7	high-sensitivity and high-resolution mass spectrometry	(r)-glutaconylcarnitine	rat	Zheng, 2016, Scientific reports, The Brain Metabolome of Male Rats across the Lifespan	whole cell	brain
22	mass spectrometry	rat	postnatal week 56		91825634		uM	nmol/g brain tissue	nmol/g brain tissue	0.00011128	tissue	brain rat postnatal week 56	high-sensitivity and high-resolution mass spectrometry	(r)-glutaconylcarnitine	rat	Zheng, 2016, Scientific reports, The Brain Metabolome of Male Rats across the Lifespan	whole cell	brain
23	mass spectrometry	rat	postnatal week 111		91825634		uM	nmol/g brain tissue	nmol/g brain tissue	0.00012584	tissue	brain rat postnatal week 111	high-sensitivity and high-resolution mass spectrometry	(r)-glutaconylcarnitine	rat	Zheng, 2016, Scientific reports, The Brain Metabolome of Male Rats across the Lifespan	whole cell	brain
24	mass spectrometry	rat	postnatal week 9		91825634		uM	nmol/g brain tissue	nmol/g brain tissue	0.00012792	tissue	brain rat postnatal week 9	high-sensitivity and high-resolution mass spectrometry	(r)-glutaconylcarnitine	rat	Zheng, 2016, Scientific reports, The Brain Metabolome of Male Rats across the Lifespan	whole cell	brain
25	mass spectrometry	rat	postnatal week 1		91825634		uM	nmol/g brain tissue	nmol/g brain tissue	0.00015808	tissue	brain rat postnatal week 1	high-sensitivity and high-resolution mass spectrometry	(r)-glutaconylcarnitine	rat	Zheng, 2016, Scientific reports, The Brain Metabolome of Male Rats across the Lifespan	whole cell	brain
26	mass spectrometry	rat	postnatal week 12		91825634		uM	nmol/g brain tissue	nmol/g brain tissue	0.00016432	tissue	brain rat postnatal week 12	high-sensitivity and high-resolution mass spectrometry	(r)-glutaconylcarnitine	rat	Zheng, 2016, Scientific reports, The Brain Metabolome of Male Rats across the Lifespan	whole cell	brain
27	mass spectrometry	rat	postnatal week 24		91825634		uM	nmol/g brain tissue	nmol/g brain tissue	0.00017784	tissue	brain rat postnatal week 24	high-sensitivity and high-resolution mass spectrometry	(r)-glutaconylcarnitine	rat	Zheng, 2016, Scientific reports, The Brain Metabolome of Male Rats across the Lifespan	whole cell	brain
28	mass spectrometry	rat	postnatal week 3		91825634		uM	nmol/g brain tissue	nmol/g brain tissue	0.00022464	tissue	brain rat postnatal week 3	high-sensitivity and high-resolution mass spectrometry	(r)-glutaconylcarnitine	rat	Zheng, 2016, Scientific reports, The Brain Metabolome of Male Rats across the Lifespan	whole cell	brain
29	mass spectrometry	rat	postnatal week 111		91825640		uM	nmol/g brain tissue	nmol/g brain tissue	5.512e-05	tissue	brain rat postnatal week 111	high-sensitivity and high-resolution mass spectrometry	(r)-pimelylcarnitine	rat	Zheng, 2016, Scientific reports, The Brain Metabolome of Male Rats across the Lifespan	whole cell	brain
30	mass spectrometry	rat	postnatal week 9		91825640		uM	nmol/g brain tissue	nmol/g brain tissue	5.616e-05	tissue	brain rat postnatal week 9	high-sensitivity and high-resolution mass spectrometry	(r)-pimelylcarnitine	rat	Zheng, 2016, Scientific reports, The Brain Metabolome of Male Rats across the Lifespan	whole cell	brain
31	mass spectrometry	rat	postnatal week 12		91825640		uM	nmol/g brain tissue	nmol/g brain tissue	6.032e-05	tissue	brain rat postnatal week 12	high-sensitivity and high-resolution mass spectrometry	(r)-pimelylcarnitine	rat	Zheng, 2016, Scientific reports, The Brain Metabolome of Male Rats across the Lifespan	whole cell	brain
32	mass spectrometry	rat	postnatal week 56		91825640		uM	nmol/g brain tissue	nmol/g brain tissue	6.448e-05	tissue	brain rat postnatal week 56	high-sensitivity and high-resolution mass spectrometry	(r)-pimelylcarnitine	rat	Zheng, 2016, Scientific reports, The Brain Metabolome of Male Rats across the Lifespan	whole cell	brain
33	mass spectrometry	rat	postnatal week 7		91825640		uM	nmol/g brain tissue	nmol/g brain tissue	6.448e-05	tissue	brain rat postnatal week 7	high-sensitivity and high-resolution mass spectrometry	(r)-pimelylcarnitine	rat	Zheng, 2016, Scientific reports, The Brain Metabolome of Male Rats across the Lifespan	whole cell	brain
34	mass spectrometry	rat	postnatal week 24		91825640		uM	nmol/g brain tissue	nmol/g brain tissue	6.656e-05	tissue	brain rat postnatal week 24	high-sensitivity and high-resolution mass spectrometry	(r)-pimelylcarnitine	rat	Zheng, 2016, Scientific reports, The Brain Metabolome of Male Rats across the Lifespan	whole cell	brain
35	mass spectrometry	rat	postnatal week 1		91825640		uM	nmol/g brain tissue	nmol/g brain tissue	6.76e-05	tissue	brain rat postnatal week 1	high-sensitivity and high-resolution mass spectrometry	(r)-pimelylcarnitine	rat	Zheng, 2016, Scientific reports, The Brain Metabolome of Male Rats across the Lifespan	whole cell	brain
36	mass spectrometry	rat	postnatal week 3		91825640		uM	nmol/g brain tissue	nmol/g brain tissue	7.176e-05	tissue	brain rat postnatal week 3	high-sensitivity and high-resolution mass spectrometry	(r)-pimelylcarnitine	rat	Zheng, 2016, Scientific reports, The Brain Metabolome of Male Rats across the Lifespan	whole cell	brain
37	mass spectrometry	rat	postnatal day 1		91825640		uM	nmol/g brain tissue	nmol/g brain tissue	8.632e-05	tissue	brain rat postnatal day 1	high-sensitivity and high-resolution mass spectrometry	(r)-pimelylcarnitine	rat	Zheng, 2016, Scientific reports, The Brain Metabolome of Male Rats across the Lifespan	whole cell	brain
38	database	human			440873	Filters: detected and quantified; CSF;Endogenous; subcellular location = mitochondria. Locations: Cytosol, Mitochondria	uM	uM	uM	4	tissue	Blood	database	(s)-3-hydroxyisobutyric acid	human	HMDB 4.0	whole cell	blood
39	database	human			440873	Filters: detected and quantified; CSF;Endogenous; subcellular location = mitochondria. Locations: Cytosol, Mitochondria	uM	uM	uM	20	tissue	Blood	database	(s)-3-hydroxyisobutyric acid	human	HMDB 4.0	whole cell	blood
40	database	human			440873	Filters: detected and quantified; CSF;Endogenous; subcellular location = mitochondria. Locations: Cytosol, Mitochondria	uM	uM	uM	21	tissue	Blood	database	(s)-3-hydroxyisobutyric acid	human	HMDB 4.0	whole cell	blood
41	database	human			440873	Filters: detected and quantified; CSF;Endogenous; subcellular location = mitochondria. Locations: Cytosol, Mitochondria	uM	uM	uM	48	tissue	Blood	database	(s)-3-hydroxyisobutyric acid	human	HMDB 4.0	whole cell	blood
42	database	human			440873	Filters: detected and quantified; CSF;Endogenous; subcellular location = mitochondria. Locations: Cytosol, Mitochondria	uM	uM	uM	0	tissue	CSF	database	(s)-3-hydroxyisobutyric acid	human	HMDB 4.0	whole cell	csf
43	database	human			440873	Filters: detected and quantified; CSF;Endogenous; subcellular location = mitochondria. Locations: Cytosol, Mitochondria	uM	uM	uM	18	tissue	CSF	database	(s)-3-hydroxyisobutyric acid	human	HMDB 4.0	whole cell	csf
44	database	human			440873	Filters: detected and quantified; CSF;Endogenous; subcellular location = mitochondria. Locations: Cytosol, Mitochondria	uM	uM	uM	36	tissue	CSF	database	(s)-3-hydroxyisobutyric acid	human	HMDB 4.0	whole cell	csf
45	mass spectrometry	mouse	8-week-old		27476	cerebra mouse 2 known	uM	nmol/g	umol/g	0.00154138	tissue	cerebra mouse 2 known	ce-tofms	1-methyladenosine	mouse	Sugimoto, 2012, Nucleic Acids Research, MMMDB: Mouse Multiple Tissue Metabolome Database	whole cell	brain
46	mass spectrometry	mouse	8-week-old		27476	cerebra mouse 1 known	uM	nmol/g	umol/g	0.00186464	tissue	cerebra mouse 1 known	ce-tofms	1-methyladenosine	mouse	Sugimoto, 2012, Nucleic Acids Research, MMMDB: Mouse Multiple Tissue Metabolome Database	whole cell	brain
47	mass spectrometry	mouse	8-week-old		27476	cerebella mouse 2 known	uM	nmol/g	umol/g	0.00195033	tissue	cerebella mouse 2 known	ce-tofms	1-methyladenosine	mouse	Sugimoto, 2012, Nucleic Acids Research, MMMDB: Mouse Multiple Tissue Metabolome Database	whole cell	brain
48	mass spectrometry	mouse	8-week-old		27476	cerebella mouse 1 known	uM	nmol/g	umol/g	0.00223526	tissue	cerebella mouse 1 known	ce-tofms	1-methyladenosine	mouse	Sugimoto, 2012, Nucleic Acids Research, MMMDB: Mouse Multiple Tissue Metabolome Database	whole cell	brain
49	mass spectrometry	mouse	8-week-old		3614	cerebella mouse 2 known	uM	nmol/g	umol/g	0.000931509	tissue	cerebella mouse 2 known	ce-tofms	1-methylhistamine	mouse	Sugimoto, 2012, Nucleic Acids Research, MMMDB: Mouse Multiple Tissue Metabolome Database	whole cell	brain
50	mass spectrometry	mouse	8-week-old		3614	cerebra mouse 2 known	uM	nmol/g	umol/g	0.00134269	tissue	cerebra mouse 2 known	ce-tofms	1-methylhistamine	mouse	Sugimoto, 2012, Nucleic Acids Research, MMMDB: Mouse Multiple Tissue Metabolome Database	whole cell	brain
51	mass spectrometry	mouse	8-week-old		3614	cerebra mouse 1 known	uM	nmol/g	umol/g	0.00212683	tissue	cerebra mouse 1 known	ce-tofms	1-methylhistamine	mouse	Sugimoto, 2012, Nucleic Acids Research, MMMDB: Mouse Multiple Tissue Metabolome Database	whole cell	brain
52	mass spectrometry	human		human hela cells	457		uM	uM	uM	5.89106	organelle	mitochondrial matrix of HeLa cells	immunoblotting, lc/ms-based metabolomics	1-methylnicotinamide	human hela cells	Chen, 2016, Cell, Absolute Quantification of Matrix Metabolites Reveals the Dynamics of Mitochondrial Metabolism	mitochondria	human hela cells
53	mass spectrometry	human		human hela cells	457	concentration of 3 replicates are given in the source; this value comes from the first replicate	uM	uM	uM	78.5625	cell	HeLa cells (Whole-cell)	immunoblotting, lc/ms-based metabolomics	1-methylnicotinamide	human hela cells	Chen, 2016, Cell, Absolute Quantification of Matrix Metabolites Reveals the Dynamics of Mitochondrial Metabolism	whole cell	human hela cells
54	mass spectrometry	mouse	8-week-old		457	cerebra mouse 2 known	uM	nmol/g	umol/g	0.000668585	tissue	cerebra mouse 2 known	ce-tofms	1-methylnicotinamide	mouse	Sugimoto, 2012, Nucleic Acids Research, MMMDB: Mouse Multiple Tissue Metabolome Database	whole cell	brain
55	mass spectrometry	mouse	8-week-old		457	cerebra mouse 1 known	uM	nmol/g	umol/g	0.000922901	tissue	cerebra mouse 1 known	ce-tofms	1-methylnicotinamide	mouse	Sugimoto, 2012, Nucleic Acids Research, MMMDB: Mouse Multiple Tissue Metabolome Database	whole cell	brain
56	estimation	estimation		astrocyte	683		uM	mM	uM	65	cell	astrocyte		1,3-biphosphoglycerate	estimation		whole cell	brain
57	estimation	estimation		neuron	683		uM	mM	uM	65	estimation	neuron		1,3-biphosphoglycerate	estimation		whole cell	brain
58	mass spectrometry	mouse	8-week-old		6503	cerebra mouse 2 known	uM	nmol/g	umol/g	0.00268352	tissue	cerebra mouse 2 known	ce-tofms	2-amino-2-(hydroxymethyl)-1,3-propanediol	mouse	Sugimoto, 2012, Nucleic Acids Research, MMMDB: Mouse Multiple Tissue Metabolome Database	whole cell	brain
59	mass spectrometry	mouse	8-week-old		6503	cerebella mouse 2 known	uM	nmol/g	umol/g	0.00407167	tissue	cerebella mouse 2 known	ce-tofms	2-amino-2-(hydroxymethyl)-1,3-propanediol	mouse	Sugimoto, 2012, Nucleic Acids Research, MMMDB: Mouse Multiple Tissue Metabolome Database	whole cell	brain
60	mass spectrometry	mouse	8-week-old		6503	cerebella mouse 1 known	uM	nmol/g	umol/g	0.00623799	tissue	cerebella mouse 1 known	ce-tofms	2-amino-2-(hydroxymethyl)-1,3-propanediol	mouse	Sugimoto, 2012, Nucleic Acids Research, MMMDB: Mouse Multiple Tissue Metabolome Database	whole cell	brain
61	mass spectrometry	mouse	8-week-old		517460	cerebella mouse 2 known	uM	nmol/g	umol/g	0.00616062	tissue	cerebella mouse 2 known	ce-tofms	2-aminobutyrate	mouse	Sugimoto, 2012, Nucleic Acids Research, MMMDB: Mouse Multiple Tissue Metabolome Database	whole cell	brain
63	mass spectrometry	mouse	8-week-old		517460	cerebra mouse 1 known	uM	nmol/g	umol/g	0.00658365	tissue	cerebra mouse 1 known	ce-tofms	2-aminobutyrate	mouse	Sugimoto, 2012, Nucleic Acids Research, MMMDB: Mouse Multiple Tissue Metabolome Database	whole cell	brain
65	mass spectrometry	mouse	8-week-old		517460	cerebra mouse 2 known	uM	nmol/g	umol/g	0.00669421	tissue	cerebra mouse 2 known	ce-tofms	2-aminobutyrate	mouse	Sugimoto, 2012, Nucleic Acids Research, MMMDB: Mouse Multiple Tissue Metabolome Database	whole cell	brain
67	mass spectrometry	mouse	8-week-old		517460	cerebella mouse 1 known	uM	nmol/g	umol/g	0.00796112	tissue	cerebella mouse 1 known	ce-tofms	2-aminobutyrate	mouse	Sugimoto, 2012, Nucleic Acids Research, MMMDB: Mouse Multiple Tissue Metabolome Database	whole cell	brain
77	mass spectrometry	human		human hela cells	469		uM	uM	uM	3.91788	organelle	mitochondrial matrix of HeLa cells	immunoblotting, lc/ms-based metabolomics	2-aminohexanedioic acid	human hela cells	Chen, 2016, Cell, Absolute Quantification of Matrix Metabolites Reveals the Dynamics of Mitochondrial Metabolism	mitochondria	human hela cells
78	mass spectrometry	human		human hela cells	469	concentration of 3 replicates are given in the source; this value comes from the first replicate	uM	uM	uM	21.0772	cell	HeLa cells (Whole-cell)	immunoblotting, lc/ms-based metabolomics	2-aminohexanedioic acid	human hela cells	Chen, 2016, Cell, Absolute Quantification of Matrix Metabolites Reveals the Dynamics of Mitochondrial Metabolism	whole cell	human hela cells
79	mass spectrometry	mouse	8-week-old		469	cerebra mouse 2 known	uM	nmol/g	umol/g	0.0282229	tissue	cerebra mouse 2 known	ce-tofms	2-aminohexanedioic acid	mouse	Sugimoto, 2012, Nucleic Acids Research, MMMDB: Mouse Multiple Tissue Metabolome Database	whole cell	brain
80	mass spectrometry	mouse	8-week-old		469	cerebella mouse 2 known	uM	nmol/g	umol/g	0.0294205	tissue	cerebella mouse 2 known	ce-tofms	2-aminohexanedioic acid	mouse	Sugimoto, 2012, Nucleic Acids Research, MMMDB: Mouse Multiple Tissue Metabolome Database	whole cell	brain
81	mass spectrometry	mouse	8-week-old		469	cerebra mouse 1 known	uM	nmol/g	umol/g	0.0364093	tissue	cerebra mouse 1 known	ce-tofms	2-aminohexanedioic acid	mouse	Sugimoto, 2012, Nucleic Acids Research, MMMDB: Mouse Multiple Tissue Metabolome Database	whole cell	brain
82	mass spectrometry	mouse	8-week-old		469	cerebella mouse 1 known	uM	nmol/g	umol/g	0.0383234	tissue	cerebella mouse 1 known	ce-tofms	2-aminohexanedioic acid	mouse	Sugimoto, 2012, Nucleic Acids Research, MMMDB: Mouse Multiple Tissue Metabolome Database	whole cell	brain
83	model	human		erythrocyte	6602434		uM	mM	uM	2720	tissue	red blood cells	model	2-dehydro-d-gluconate 6-phosphate	human	Nakayama 2005	whole cell	blood
84	model	rat			6602434		uM	mM	uM	18	tissue		model	2-dehydro-d-gluconate 6-phosphate	rat	Sabate 1995, Molecular and Cellular Biochemistry 142:9-17, A model of the pentose phosphate pathway in rat liver cells	whole cell	liver
85	estimation	estimation			6602434	calc from Kauffman1969	uM	mM	uM	9.7	tissue	brain		2-dehydro-d-gluconate 6-phosphate	estimation		whole cell	brain
86	mass spectrometry	mouse	8-week-old		108108	cerebella mouse 1 known	uM	nmol/g	umol/g	0.00201579	tissue	cerebella mouse 1 known	ce-tofms	2-deoxyglucose 6-phosphate	mouse	Sugimoto, 2012, Nucleic Acids Research, MMMDB: Mouse Multiple Tissue Metabolome Database	whole cell	brain
88	mass spectrometry	mouse	8-week-old		108108	cerebella mouse 2 known	uM	nmol/g	umol/g	0.0025464	tissue	cerebella mouse 2 known	ce-tofms	2-deoxyglucose 6-phosphate	mouse	Sugimoto, 2012, Nucleic Acids Research, MMMDB: Mouse Multiple Tissue Metabolome Database	whole cell	brain
90	mass spectrometry	mouse	8-week-old		108108	cerebra mouse 1 known	uM	nmol/g	umol/g	0.00270641	tissue	cerebra mouse 1 known	ce-tofms	2-deoxyglucose 6-phosphate	mouse	Sugimoto, 2012, Nucleic Acids Research, MMMDB: Mouse Multiple Tissue Metabolome Database	whole cell	brain
92	mass spectrometry	mouse	8-week-old		108108	cerebra mouse 2 known	uM	nmol/g	umol/g	0.00415646	tissue	cerebra mouse 2 known	ce-tofms	2-deoxyglucose 6-phosphate	mouse	Sugimoto, 2012, Nucleic Acids Research, MMMDB: Mouse Multiple Tissue Metabolome Database	whole cell	brain
102	mass spectrometry	mouse	8-week-old		6919	cerebella mouse 1 known	uM	nmol/g	umol/g	0.000327407	tissue	cerebella mouse 1 known	ce-tofms	2-furoate	mouse	Sugimoto, 2012, Nucleic Acids Research, MMMDB: Mouse Multiple Tissue Metabolome Database	whole cell	brain
106	mass spectrometry	mouse	8-week-old		92779	cerebella mouse 1 known	uM	nmol/g	umol/g	0.000870601	tissue	cerebella mouse 1 known	ce-tofms	2-hydroxy-4-methylpentanoate	mouse	Sugimoto, 2012, Nucleic Acids Research, MMMDB: Mouse Multiple Tissue Metabolome Database	whole cell	brain
108	mass spectrometry	mouse	8-week-old		92779	cerebella mouse 2 known	uM	nmol/g	umol/g	0.000962104	tissue	cerebella mouse 2 known	ce-tofms	2-hydroxy-4-methylpentanoate	mouse	Sugimoto, 2012, Nucleic Acids Research, MMMDB: Mouse Multiple Tissue Metabolome Database	whole cell	brain
110	mass spectrometry	mouse	8-week-old		92779	cerebra mouse 2 known	uM	nmol/g	umol/g	0.00108501	tissue	cerebra mouse 2 known	ce-tofms	2-hydroxy-4-methylpentanoate	mouse	Sugimoto, 2012, Nucleic Acids Research, MMMDB: Mouse Multiple Tissue Metabolome Database	whole cell	brain
112	mass spectrometry	mouse	8-week-old		92779	cerebra mouse 1 known	uM	nmol/g	umol/g	0.00113748	tissue	cerebra mouse 1 known	ce-tofms	2-hydroxy-4-methylpentanoate	mouse	Sugimoto, 2012, Nucleic Acids Research, MMMDB: Mouse Multiple Tissue Metabolome Database	whole cell	brain
122	mass spectrometry	human		human hela cells	515		uM	uM	uM	34.1244	organelle	mitochondrial matrix of HeLa cells	immunoblotting, lc/ms-based metabolomics	2-hydroxybutane-1,2,3-tricarboxylate	human hela cells	Chen, 2016, Cell, Absolute Quantification of Matrix Metabolites Reveals the Dynamics of Mitochondrial Metabolism	mitochondria	human hela cells
124	mass spectrometry	human		human hela cells	515	concentration of 3 replicates are given in the source; this value comes from the first replicate	uM	uM	uM	175.183	cell	HeLa cells (Whole-cell)	immunoblotting, lc/ms-based metabolomics	2-hydroxybutane-1,2,3-tricarboxylate	human hela cells	Chen, 2016, Cell, Absolute Quantification of Matrix Metabolites Reveals the Dynamics of Mitochondrial Metabolism	whole cell	human hela cells
130	mass spectrometry	mouse	8-week-old		11266	2-Hydroxyisobutyrate and(or) 2-Hydroxybutyrate	uM	nmol/g	umol/g	0.00481838	tissue	cerebella mouse 2 known	ce-tofms	2-hydroxybutyrate	mouse	Sugimoto, 2012, Nucleic Acids Research, MMMDB: Mouse Multiple Tissue Metabolome Database	whole cell	brain
132	mass spectrometry	mouse	8-week-old		11266	2-Hydroxyisobutyrate and(or) 2-Hydroxybutyrate	uM	nmol/g	umol/g	0.00491598	tissue	cerebella mouse 1 known	ce-tofms	2-hydroxybutyrate	mouse	Sugimoto, 2012, Nucleic Acids Research, MMMDB: Mouse Multiple Tissue Metabolome Database	whole cell	brain
134	mass spectrometry	mouse	8-week-old		11266	2-Hydroxyisobutyrate and(or) 2-Hydroxybutyrate	uM	nmol/g	umol/g	0.00531227	tissue	cerebra mouse 1 known	ce-tofms	2-hydroxybutyrate	mouse	Sugimoto, 2012, Nucleic Acids Research, MMMDB: Mouse Multiple Tissue Metabolome Database	whole cell	brain
136	mass spectrometry	mouse	8-week-old		11266	2-Hydroxyisobutyrate and(or) 2-Hydroxybutyrate	uM	nmol/g	umol/g	0.00547361	tissue	cerebra mouse 2 known	ce-tofms	2-hydroxybutyrate	mouse	Sugimoto, 2012, Nucleic Acids Research, MMMDB: Mouse Multiple Tissue Metabolome Database	whole cell	brain
146	mass spectrometry	human		human hela cells	43		uM	uM	uM	2.23323	organelle	mitochondrial matrix of HeLa cells	immunoblotting, lc/ms-based metabolomics	2-hydroxyglutarate	human hela cells	Chen, 2016, Cell, Absolute Quantification of Matrix Metabolites Reveals the Dynamics of Mitochondrial Metabolism	mitochondria	human hela cells
147	mass spectrometry	human		human hela cells	43	concentration of 3 replicates are given in the source; this value comes from the first replicate	uM	uM	uM	29.0418	cell	HeLa cells (Whole-cell)	immunoblotting, lc/ms-based metabolomics	2-hydroxyglutarate	human hela cells	Chen, 2016, Cell, Absolute Quantification of Matrix Metabolites Reveals the Dynamics of Mitochondrial Metabolism	whole cell	human hela cells
148	database	human			43	Filters: detected and quantified; CSF;Endogenous; subcellular location = mitochondria. Locations: Cytosol, Mitochondria	uM	uM	uM	0	tissue	Blood	database	2-hydroxyglutarate	human	HMDB 4.0	whole cell	blood
149	database	human			43	Filters: detected and quantified; CSF;Endogenous; subcellular location = mitochondria. Locations: Cytosol, Mitochondria	uM	uM	uM	0.7	tissue	Blood	database	2-hydroxyglutarate	human	HMDB 4.0	whole cell	blood
150	database	human			43	Filters: detected and quantified; CSF;Endogenous; subcellular location = mitochondria. Locations: Cytosol, Mitochondria	uM	uM	uM	1.5	tissue	Blood	database	2-hydroxyglutarate	human	HMDB 4.0	whole cell	blood
151	database	human			43	Filters: detected and quantified; CSF;Endogenous; subcellular location = mitochondria. Locations: Cytosol, Mitochondria	uM	uM	uM	1	tissue	CSF	database	2-hydroxyglutarate	human	HMDB 4.0	whole cell	csf
152	mass spectrometry	mouse	8-week-old		4277439	2-Hydroxyisobutyrate and(or) 2-Hydroxybutyrate	uM	nmol/g	umol/g	0.00481838	tissue	cerebella mouse 2 known	ce-tofms	2-hydroxyisobutyrate	mouse	Sugimoto, 2012, Nucleic Acids Research, MMMDB: Mouse Multiple Tissue Metabolome Database	whole cell	brain
153	mass spectrometry	mouse	8-week-old		4277439	2-Hydroxyisobutyrate and(or) 2-Hydroxybutyrate	uM	nmol/g	umol/g	0.00491598	tissue	cerebella mouse 1 known	ce-tofms	2-hydroxyisobutyrate	mouse	Sugimoto, 2012, Nucleic Acids Research, MMMDB: Mouse Multiple Tissue Metabolome Database	whole cell	brain
154	mass spectrometry	mouse	8-week-old		4277439	2-Hydroxyisobutyrate and(or) 2-Hydroxybutyrate	uM	nmol/g	umol/g	0.00531227	tissue	cerebra mouse 1 known	ce-tofms	2-hydroxyisobutyrate	mouse	Sugimoto, 2012, Nucleic Acids Research, MMMDB: Mouse Multiple Tissue Metabolome Database	whole cell	brain
155	mass spectrometry	mouse	8-week-old		4277439	2-Hydroxyisobutyrate and(or) 2-Hydroxybutyrate	uM	nmol/g	umol/g	0.00547361	tissue	cerebra mouse 2 known	ce-tofms	2-hydroxyisobutyrate	mouse	Sugimoto, 2012, Nucleic Acids Research, MMMDB: Mouse Multiple Tissue Metabolome Database	whole cell	brain
156	mass spectrometry	mouse	8-week-old		98009	cerebella mouse 1 known	uM	nmol/g	umol/g	0.0726262	tissue	cerebella mouse 1 known	ce-tofms	2-hydroxypentanoate	mouse	Sugimoto, 2012, Nucleic Acids Research, MMMDB: Mouse Multiple Tissue Metabolome Database	whole cell	brain
158	mass spectrometry	mouse	8-week-old		98009	cerebra mouse 2 known	uM	nmol/g	umol/g	0.0767349	tissue	cerebra mouse 2 known	ce-tofms	2-hydroxypentanoate	mouse	Sugimoto, 2012, Nucleic Acids Research, MMMDB: Mouse Multiple Tissue Metabolome Database	whole cell	brain
160	mass spectrometry	mouse	8-week-old		98009	cerebella mouse 2 known	uM	nmol/g	umol/g	0.0790225	tissue	cerebella mouse 2 known	ce-tofms	2-hydroxypentanoate	mouse	Sugimoto, 2012, Nucleic Acids Research, MMMDB: Mouse Multiple Tissue Metabolome Database	whole cell	brain
162	mass spectrometry	mouse	8-week-old		98009	cerebra mouse 1 known	uM	nmol/g	umol/g	0.0807688	tissue	cerebra mouse 1 known	ce-tofms	2-hydroxypentanoate	mouse	Sugimoto, 2012, Nucleic Acids Research, MMMDB: Mouse Multiple Tissue Metabolome Database	whole cell	brain
172	mass spectrometry	human		human hela cells	59	3PG/2PG	uM	uM	uM	18.3938	organelle	mitochondrial matrix of HeLa cells	immunoblotting, lc/ms-based metabolomics	2-phosphoglycerate	human hela cells	Chen, 2016, Cell, Absolute Quantification of Matrix Metabolites Reveals the Dynamics of Mitochondrial Metabolism	mitochondria	human hela cells
173	mass spectrometry	human		human hela cells	59	3PG/2PG	uM	uM	uM	256.188	cell	HeLa cells (Whole-cell)	immunoblotting, lc/ms-based metabolomics	2-phosphoglycerate	human hela cells	Chen, 2016, Cell, Absolute Quantification of Matrix Metabolites Reveals the Dynamics of Mitochondrial Metabolism	whole cell	human hela cells
174	estimation	estimation		astrocyte	59		uM	mM	uM	5	cell	astrocyte		2-phosphoglycerate	estimation		whole cell	brain
175	estimation	estimation		neuron	59	approx from figure, Berndt 2016	uM	mM	uM	20	estimation	neuron		2-phosphoglycerate	estimation	Berndt, 2015	whole cell	brain
176	mass spectrometry	mouse	8-week-old		61	cerebra mouse 1 known	uM	nmol/g	umol/g	0.00393129	tissue	cerebra mouse 1 known	ce-tofms	2,3-diphosphoglycerate	mouse	Sugimoto, 2012, Nucleic Acids Research, MMMDB: Mouse Multiple Tissue Metabolome Database	whole cell	brain
178	mass spectrometry	mouse	8-week-old		61	cerebella mouse 1 known	uM	nmol/g	umol/g	0.00448923	tissue	cerebella mouse 1 known	ce-tofms	2,3-diphosphoglycerate	mouse	Sugimoto, 2012, Nucleic Acids Research, MMMDB: Mouse Multiple Tissue Metabolome Database	whole cell	brain
180	mass spectrometry	mouse	8-week-old		61	cerebra mouse 2 known	uM	nmol/g	umol/g	0.00464872	tissue	cerebra mouse 2 known	ce-tofms	2,3-diphosphoglycerate	mouse	Sugimoto, 2012, Nucleic Acids Research, MMMDB: Mouse Multiple Tissue Metabolome Database	whole cell	brain
182	mass spectrometry	mouse	8-week-old		61	cerebella mouse 2 known	uM	nmol/g	umol/g	0.00552228	tissue	cerebella mouse 2 known	ce-tofms	2,3-diphosphoglycerate	mouse	Sugimoto, 2012, Nucleic Acids Research, MMMDB: Mouse Multiple Tissue Metabolome Database	whole cell	brain
192	mass spectrometry	human		human hela cells	13711	concentration of 3 replicates are given in the source; this value comes from the first replicate	uM	uM	uM	1.08133	cell	HeLa cells (Whole-cell)	immunoblotting, lc/ms-based metabolomics	2'-deoxycytidine	human hela cells	Chen, 2016, Cell, Absolute Quantification of Matrix Metabolites Reveals the Dynamics of Mitochondrial Metabolism	whole cell	human hela cells
193	mass spectrometry	mouse	8-week-old		13711	cerebra mouse 2 known	uM	nmol/g	umol/g	0.000875452	tissue	cerebra mouse 2 known	ce-tofms	2'-deoxycytidine	mouse	Sugimoto, 2012, Nucleic Acids Research, MMMDB: Mouse Multiple Tissue Metabolome Database	whole cell	brain
194	mass spectrometry	mouse	8-week-old		135398592	cerebra mouse 1 known	uM	nmol/g	umol/g	0.00510421	tissue	cerebra mouse 1 known	ce-tofms	2'-deoxyguanosine	mouse	Sugimoto, 2012, Nucleic Acids Research, MMMDB: Mouse Multiple Tissue Metabolome Database	whole cell	brain
195	mass spectrometry	mouse	8-week-old		135398592	cerebra mouse 2 known	uM	nmol/g	umol/g	0.00570405	tissue	cerebra mouse 2 known	ce-tofms	2'-deoxyguanosine	mouse	Sugimoto, 2012, Nucleic Acids Research, MMMDB: Mouse Multiple Tissue Metabolome Database	whole cell	brain
196	mass spectrometry	rat	adult		86		uM	uM	uM	0.07	tissue	brain rat	liquid chromatography−tandem mass spectrometry	3-hydroxyanthranilic acid	rat	Zheng, 2012, Analytical chemistry, Quantitative Analysis of Neurochemical Panel in Rat Brain and Plasma by Liquid Chromatography−Tandem Mass Spectrometry	whole cell	brain
197	mass spectrometry	rat	adult		86		uM	uM	uM	6.5	tissue	brain rat	liquid chromatography−tandem mass spectrometry	3-hydroxyanthranilic acid	rat	Zheng, 2012, Analytical chemistry, Quantitative Analysis of Neurochemical Panel in Rat Brain and Plasma by Liquid Chromatography−Tandem Mass Spectrometry	whole cell	brain
198	mass spectrometry	mouse	8-week-old		441	cerebra mouse 2 known	uM	nmol/g	umol/g	0.0736101	tissue	cerebra mouse 2 known	ce-tofms	3-hydroxybutyrate	mouse	Sugimoto, 2012, Nucleic Acids Research, MMMDB: Mouse Multiple Tissue Metabolome Database	whole cell	brain
200	mass spectrometry	mouse	8-week-old		441	cerebra mouse 1 known	uM	nmol/g	umol/g	0.0747951	tissue	cerebra mouse 1 known	ce-tofms	3-hydroxybutyrate	mouse	Sugimoto, 2012, Nucleic Acids Research, MMMDB: Mouse Multiple Tissue Metabolome Database	whole cell	brain
202	mass spectrometry	mouse	8-week-old		441	cerebella mouse 2 known	uM	nmol/g	umol/g	0.0852526	tissue	cerebella mouse 2 known	ce-tofms	3-hydroxybutyrate	mouse	Sugimoto, 2012, Nucleic Acids Research, MMMDB: Mouse Multiple Tissue Metabolome Database	whole cell	brain
204	mass spectrometry	mouse	8-week-old		441	cerebella mouse 1 known	uM	nmol/g	umol/g	0.105377	tissue	cerebella mouse 1 known	ce-tofms	3-hydroxybutyrate	mouse	Sugimoto, 2012, Nucleic Acids Research, MMMDB: Mouse Multiple Tissue Metabolome Database	whole cell	brain
214	mass spectrometry	rat	adult		89		uM	uM	uM	0.01	tissue	brain rat	liquid chromatography−tandem mass spectrometry	3-hydroxykynurenine	rat	Zheng, 2012, Analytical chemistry, Quantitative Analysis of Neurochemical Panel in Rat Brain and Plasma by Liquid Chromatography−Tandem Mass Spectrometry	whole cell	brain
215	mass spectrometry	rat	adult		89		uM	uM	uM	8.9	tissue	brain rat	liquid chromatography−tandem mass spectrometry	3-hydroxykynurenine	rat	Zheng, 2012, Analytical chemistry, Quantitative Analysis of Neurochemical Panel in Rat Brain and Plasma by Liquid Chromatography−Tandem Mass Spectrometry	whole cell	brain
216	mass spectrometry	rat	postnatal day 1		118796870		uM	nmol/g brain tissue	nmol/g brain tissue	0.00033384	tissue	brain rat postnatal day 1	high-sensitivity and high-resolution mass spectrometry	3-hydroxyvalerylcarnitine	rat	Zheng, 2016, Scientific reports, The Brain Metabolome of Male Rats across the Lifespan	whole cell	brain
217	mass spectrometry	rat	postnatal week 1		118796870		uM	nmol/g brain tissue	nmol/g brain tissue	0.00048464	tissue	brain rat postnatal week 1	high-sensitivity and high-resolution mass spectrometry	3-hydroxyvalerylcarnitine	rat	Zheng, 2016, Scientific reports, The Brain Metabolome of Male Rats across the Lifespan	whole cell	brain
218	mass spectrometry	rat	postnatal week 24		118796870		uM	nmol/g brain tissue	nmol/g brain tissue	0.00065	tissue	brain rat postnatal week 24	high-sensitivity and high-resolution mass spectrometry	3-hydroxyvalerylcarnitine	rat	Zheng, 2016, Scientific reports, The Brain Metabolome of Male Rats across the Lifespan	whole cell	brain
219	mass spectrometry	rat	postnatal week 9		118796870		uM	nmol/g brain tissue	nmol/g brain tissue	0.00068952	tissue	brain rat postnatal week 9	high-sensitivity and high-resolution mass spectrometry	3-hydroxyvalerylcarnitine	rat	Zheng, 2016, Scientific reports, The Brain Metabolome of Male Rats across the Lifespan	whole cell	brain
220	mass spectrometry	rat	postnatal week 12		118796870		uM	nmol/g brain tissue	nmol/g brain tissue	0.00071032	tissue	brain rat postnatal week 12	high-sensitivity and high-resolution mass spectrometry	3-hydroxyvalerylcarnitine	rat	Zheng, 2016, Scientific reports, The Brain Metabolome of Male Rats across the Lifespan	whole cell	brain
221	mass spectrometry	rat	postnatal week 56		118796870		uM	nmol/g brain tissue	nmol/g brain tissue	0.00088088	tissue	brain rat postnatal week 56	high-sensitivity and high-resolution mass spectrometry	3-hydroxyvalerylcarnitine	rat	Zheng, 2016, Scientific reports, The Brain Metabolome of Male Rats across the Lifespan	whole cell	brain
222	mass spectrometry	rat	postnatal week 111		118796870		uM	nmol/g brain tissue	nmol/g brain tissue	0.00094432	tissue	brain rat postnatal week 111	high-sensitivity and high-resolution mass spectrometry	3-hydroxyvalerylcarnitine	rat	Zheng, 2016, Scientific reports, The Brain Metabolome of Male Rats across the Lifespan	whole cell	brain
223	mass spectrometry	rat	postnatal week 7		118796870		uM	nmol/g brain tissue	nmol/g brain tissue	0.00099424	tissue	brain rat postnatal week 7	high-sensitivity and high-resolution mass spectrometry	3-hydroxyvalerylcarnitine	rat	Zheng, 2016, Scientific reports, The Brain Metabolome of Male Rats across the Lifespan	whole cell	brain
224	mass spectrometry	rat	postnatal week 3		118796870		uM	nmol/g brain tissue	nmol/g brain tissue	0.00119392	tissue	brain rat postnatal week 3	high-sensitivity and high-resolution mass spectrometry	3-hydroxyvalerylcarnitine	rat	Zheng, 2016, Scientific reports, The Brain Metabolome of Male Rats across the Lifespan	whole cell	brain
225	mass spectrometry	mouse	8-week-old		10258	cerebra mouse 1 known	uM	nmol/g	umol/g	0.000376431	tissue	cerebra mouse 1 known	ce-tofms	3-indoxyl sulfate	mouse	Sugimoto, 2012, Nucleic Acids Research, MMMDB: Mouse Multiple Tissue Metabolome Database	whole cell	brain
226	mass spectrometry	mouse	8-week-old		10258	cerebra mouse 2 known	uM	nmol/g	umol/g	0.000406498	tissue	cerebra mouse 2 known	ce-tofms	3-indoxyl sulfate	mouse	Sugimoto, 2012, Nucleic Acids Research, MMMDB: Mouse Multiple Tissue Metabolome Database	whole cell	brain
227	mass spectrometry	mouse	8-week-old		10258	cerebella mouse 2 known	uM	nmol/g	umol/g	0.00045824	tissue	cerebella mouse 2 known	ce-tofms	3-indoxyl sulfate	mouse	Sugimoto, 2012, Nucleic Acids Research, MMMDB: Mouse Multiple Tissue Metabolome Database	whole cell	brain
228	mass spectrometry	mouse	8-week-old		10258	cerebella mouse 1 known	uM	nmol/g	umol/g	0.000711668	tissue	cerebella mouse 1 known	ce-tofms	3-indoxyl sulfate	mouse	Sugimoto, 2012, Nucleic Acids Research, MMMDB: Mouse Multiple Tissue Metabolome Database	whole cell	brain
229	mass spectrometry	rat	postnatal week 1		5283956		uM	nmol/g brain tissue	nmol/g brain tissue	9.984e-06	tissue	brain rat postnatal week 1	high-sensitivity and high-resolution mass spectrometry	3-ketocholic acid	rat	Zheng, 2016, Scientific reports, The Brain Metabolome of Male Rats across the Lifespan	whole cell	brain
231	mass spectrometry	rat	postnatal week 3		5283956		uM	nmol/g brain tissue	nmol/g brain tissue	1.04e-05	tissue	brain rat postnatal week 3	high-sensitivity and high-resolution mass spectrometry	3-ketocholic acid	rat	Zheng, 2016, Scientific reports, The Brain Metabolome of Male Rats across the Lifespan	whole cell	brain
233	mass spectrometry	rat	postnatal day 1		5283956		uM	nmol/g brain tissue	nmol/g brain tissue	1.1024e-05	tissue	brain rat postnatal day 1	high-sensitivity and high-resolution mass spectrometry	3-ketocholic acid	rat	Zheng, 2016, Scientific reports, The Brain Metabolome of Male Rats across the Lifespan	whole cell	brain
235	mass spectrometry	rat	postnatal week 9		5283956		uM	nmol/g brain tissue	nmol/g brain tissue	1.1752e-05	tissue	brain rat postnatal week 9	high-sensitivity and high-resolution mass spectrometry	3-ketocholic acid	rat	Zheng, 2016, Scientific reports, The Brain Metabolome of Male Rats across the Lifespan	whole cell	brain
237	mass spectrometry	rat	postnatal week 24		5283956		uM	nmol/g brain tissue	nmol/g brain tissue	1.4352e-05	tissue	brain rat postnatal week 24	high-sensitivity and high-resolution mass spectrometry	3-ketocholic acid	rat	Zheng, 2016, Scientific reports, The Brain Metabolome of Male Rats across the Lifespan	whole cell	brain
239	mass spectrometry	rat	postnatal week 12		5283956		uM	nmol/g brain tissue	nmol/g brain tissue	1.5808e-05	tissue	brain rat postnatal week 12	high-sensitivity and high-resolution mass spectrometry	3-ketocholic acid	rat	Zheng, 2016, Scientific reports, The Brain Metabolome of Male Rats across the Lifespan	whole cell	brain
241	mass spectrometry	rat	postnatal week 7		5283956		uM	nmol/g brain tissue	nmol/g brain tissue	1.6744e-05	tissue	brain rat postnatal week 7	high-sensitivity and high-resolution mass spectrometry	3-ketocholic acid	rat	Zheng, 2016, Scientific reports, The Brain Metabolome of Male Rats across the Lifespan	whole cell	brain
243	mass spectrometry	rat	postnatal week 111		5283956		uM	nmol/g brain tissue	nmol/g brain tissue	2.028e-05	tissue	brain rat postnatal week 111	high-sensitivity and high-resolution mass spectrometry	3-ketocholic acid	rat	Zheng, 2016, Scientific reports, The Brain Metabolome of Male Rats across the Lifespan	whole cell	brain
245	mass spectrometry	rat	postnatal week 56		5283956		uM	nmol/g brain tissue	nmol/g brain tissue	2.3504e-05	tissue	brain rat postnatal week 56	high-sensitivity and high-resolution mass spectrometry	3-ketocholic acid	rat	Zheng, 2016, Scientific reports, The Brain Metabolome of Male Rats across the Lifespan	whole cell	brain
265	mass spectrometry	mouse	8-week-old		3587356	Pentanoateand(or) 3-Methylbutanoate	uM	nmol/g	umol/g	0.000693123	tissue	cerebra mouse 2 known	ce-tofms	3-methylbutanoate	mouse	Sugimoto, 2012, Nucleic Acids Research, MMMDB: Mouse Multiple Tissue Metabolome Database	whole cell	brain
266	mass spectrometry	mouse	8-week-old		3587356	Pentanoateand(or) 3-Methylbutanoate	uM	nmol/g	umol/g	0.000721445	tissue	cerebra mouse 1 known	ce-tofms	3-methylbutanoate	mouse	Sugimoto, 2012, Nucleic Acids Research, MMMDB: Mouse Multiple Tissue Metabolome Database	whole cell	brain
267	mass spectrometry	mouse	8-week-old		3587356	Pentanoateand(or) 3-Methylbutanoate	uM	nmol/g	umol/g	0.00140617	tissue	cerebella mouse 2 known	ce-tofms	3-methylbutanoate	mouse	Sugimoto, 2012, Nucleic Acids Research, MMMDB: Mouse Multiple Tissue Metabolome Database	whole cell	brain
268	mass spectrometry	mouse	8-week-old		3587356	Pentanoateand(or) 3-Methylbutanoate	uM	nmol/g	umol/g	0.00163673	tissue	cerebella mouse 1 known	ce-tofms	3-methylbutanoate	mouse	Sugimoto, 2012, Nucleic Acids Research, MMMDB: Mouse Multiple Tissue Metabolome Database	whole cell	brain
269	mass spectrometry	mouse	8-week-old		64969	cerebella mouse 1 known	uM	nmol/g	umol/g	0.00701445	tissue	cerebella mouse 1 known	ce-tofms	3-methylhistidine	mouse	Sugimoto, 2012, Nucleic Acids Research, MMMDB: Mouse Multiple Tissue Metabolome Database	whole cell	brain
270	mass spectrometry	mouse	8-week-old		64969	cerebra mouse 1 known	uM	nmol/g	umol/g	0.00718668	tissue	cerebra mouse 1 known	ce-tofms	3-methylhistidine	mouse	Sugimoto, 2012, Nucleic Acids Research, MMMDB: Mouse Multiple Tissue Metabolome Database	whole cell	brain
271	mass spectrometry	mouse	8-week-old		64969	cerebella mouse 2 known	uM	nmol/g	umol/g	0.007542	tissue	cerebella mouse 2 known	ce-tofms	3-methylhistidine	mouse	Sugimoto, 2012, Nucleic Acids Research, MMMDB: Mouse Multiple Tissue Metabolome Database	whole cell	brain
272	mass spectrometry	mouse	8-week-old		64969	cerebra mouse 2 known	uM	nmol/g	umol/g	0.0076783	tissue	cerebra mouse 2 known	ce-tofms	3-methylhistidine	mouse	Sugimoto, 2012, Nucleic Acids Research, MMMDB: Mouse Multiple Tissue Metabolome Database	whole cell	brain
273	mass spectrometry	mouse	8-week-old		4740700	cerebra mouse 1 known	uM	nmol/g	umol/g	0.0203315	tissue	cerebra mouse 1 known	ce-tofms	3-phenylpropionate	mouse	Sugimoto, 2012, Nucleic Acids Research, MMMDB: Mouse Multiple Tissue Metabolome Database	whole cell	brain
274	mass spectrometry	mouse	8-week-old		4740700	cerebra mouse 2 known	uM	nmol/g	umol/g	0.0280049	tissue	cerebra mouse 2 known	ce-tofms	3-phenylpropionate	mouse	Sugimoto, 2012, Nucleic Acids Research, MMMDB: Mouse Multiple Tissue Metabolome Database	whole cell	brain
275	mass spectrometry	mouse	8-week-old		4740700	cerebella mouse 2 known	uM	nmol/g	umol/g	0.0331171	tissue	cerebella mouse 2 known	ce-tofms	3-phenylpropionate	mouse	Sugimoto, 2012, Nucleic Acids Research, MMMDB: Mouse Multiple Tissue Metabolome Database	whole cell	brain
276	mass spectrometry	mouse	8-week-old		4740700	cerebella mouse 1 known	uM	nmol/g	umol/g	0.0335464	tissue	cerebella mouse 1 known	ce-tofms	3-phenylpropionate	mouse	Sugimoto, 2012, Nucleic Acids Research, MMMDB: Mouse Multiple Tissue Metabolome Database	whole cell	brain
277	estimation	estimation		neuron	729		uM	mM	uM	4.60529	estimation	neuron		3-phosphoglyceraldehyde	estimation		whole cell	brain
279	estimation	estimation		astrocyte	729		uM	mM	uM	57.4386	cell	astrocyte		3-phosphoglyceraldehyde	estimation		whole cell	brain
285	mass spectrometry	human		human hela cells	724	3PG/2PG	uM	uM	uM	18.3938	organelle	mitochondrial matrix of HeLa cells	immunoblotting, lc/ms-based metabolomics	3-phosphoglycerate	human hela cells	Chen, 2016, Cell, Absolute Quantification of Matrix Metabolites Reveals the Dynamics of Mitochondrial Metabolism	mitochondria	human hela cells
287	mass spectrometry	human		human hela cells	724	3PG/2PG	uM	uM	uM	256.188	cell	HeLa cells (Whole-cell)	immunoblotting, lc/ms-based metabolomics	3-phosphoglycerate	human hela cells	Chen, 2016, Cell, Absolute Quantification of Matrix Metabolites Reveals the Dynamics of Mitochondrial Metabolism	whole cell	human hela cells
289	mass spectrometry	mouse	8-week-old		724	cerebra mouse 1 known	uM	nmol/g	umol/g	0.00800402	tissue	cerebra mouse 1 known	ce-tofms	3-phosphoglycerate	mouse	Sugimoto, 2012, Nucleic Acids Research, MMMDB: Mouse Multiple Tissue Metabolome Database	whole cell	brain
291	mass spectrometry	mouse	8-week-old		724	cerebella mouse 1 known	uM	nmol/g	umol/g	0.0102527	tissue	cerebella mouse 1 known	ce-tofms	3-phosphoglycerate	mouse	Sugimoto, 2012, Nucleic Acids Research, MMMDB: Mouse Multiple Tissue Metabolome Database	whole cell	brain
293	mass spectrometry	mouse	8-week-old		724	cerebella mouse 2 known	uM	nmol/g	umol/g	0.0111319	tissue	cerebella mouse 2 known	ce-tofms	3-phosphoglycerate	mouse	Sugimoto, 2012, Nucleic Acids Research, MMMDB: Mouse Multiple Tissue Metabolome Database	whole cell	brain
295	mass spectrometry	mouse	8-week-old		724	cerebra mouse 2 known	uM	nmol/g	umol/g	0.0162159	tissue	cerebra mouse 2 known	ce-tofms	3-phosphoglycerate	mouse	Sugimoto, 2012, Nucleic Acids Research, MMMDB: Mouse Multiple Tissue Metabolome Database	whole cell	brain
297	estimation	estimation		astrocyte	724		uM	mM	uM	52	cell	astrocyte		3-phosphoglycerate	estimation		whole cell	brain
299	estimation	estimation		neuron	724	approx from figure Berndt 2015	uM	mM	uM	70	estimation	neuron		3-phosphoglycerate	estimation	Berndt, 2015	whole cell	brain
317	database	human			1549097	Filters: detected and quantified; CSF;Endogenous; subcellular location = mitochondria. Locations: Mitochondria	uM	uM	uM	1.38	tissue	Blood	database	3-sulfinoalanine	human	HMDB 4.0	whole cell	blood
326	mass spectrometry	human		human hela cells	111	concentration of 3 replicates are given in the source; this value comes from the first replicate	uM	uM	uM	1.28924	cell	HeLa cells (Whole-cell)	immunoblotting, lc/ms-based metabolomics	3-ureidopropionate	human hela cells	Chen, 2016, Cell, Absolute Quantification of Matrix Metabolites Reveals the Dynamics of Mitochondrial Metabolism	whole cell	human hela cells
327	mass spectrometry	mouse	8-week-old		18407	4-Oxohexanoateand(or) 4-Acetylbutyrate	uM	nmol/g	umol/g	0.00120486	tissue	cerebella mouse 2 known	ce-tofms	4-acetylbutyrate	mouse	Sugimoto, 2012, Nucleic Acids Research, MMMDB: Mouse Multiple Tissue Metabolome Database	whole cell	brain
328	mass spectrometry	mouse	8-week-old		18407	4-Oxohexanoateand(or) 4-Acetylbutyrate	uM	nmol/g	umol/g	0.00137179	tissue	cerebra mouse 1 known	ce-tofms	4-acetylbutyrate	mouse	Sugimoto, 2012, Nucleic Acids Research, MMMDB: Mouse Multiple Tissue Metabolome Database	whole cell	brain
329	mass spectrometry	mouse	8-week-old		18407	4-Oxohexanoateand(or) 4-Acetylbutyrate	uM	nmol/g	umol/g	0.00150798	tissue	cerebella mouse 1 known	ce-tofms	4-acetylbutyrate	mouse	Sugimoto, 2012, Nucleic Acids Research, MMMDB: Mouse Multiple Tissue Metabolome Database	whole cell	brain
330	mass spectrometry	mouse	8-week-old		18407	4-Oxohexanoateand(or) 4-Acetylbutyrate	uM	nmol/g	umol/g	0.00184846	tissue	cerebra mouse 2 known	ce-tofms	4-acetylbutyrate	mouse	Sugimoto, 2012, Nucleic Acids Research, MMMDB: Mouse Multiple Tissue Metabolome Database	whole cell	brain
331	mass spectrometry	mouse	8-week-old		2149	cerebra mouse 2 known	uM	nmol/g	umol/g	0.00140592	tissue	cerebra mouse 2 known	ce-tofms	4-amino-3-hydroxybutyrate	mouse	Sugimoto, 2012, Nucleic Acids Research, MMMDB: Mouse Multiple Tissue Metabolome Database	whole cell	brain
332	mass spectrometry	mouse	8-week-old		2149	cerebella mouse 2 known	uM	nmol/g	umol/g	0.00218574	tissue	cerebella mouse 2 known	ce-tofms	4-amino-3-hydroxybutyrate	mouse	Sugimoto, 2012, Nucleic Acids Research, MMMDB: Mouse Multiple Tissue Metabolome Database	whole cell	brain
333	mass spectrometry	mouse	8-week-old		2149	cerebella mouse 1 known	uM	nmol/g	umol/g	0.00289053	tissue	cerebella mouse 1 known	ce-tofms	4-amino-3-hydroxybutyrate	mouse	Sugimoto, 2012, Nucleic Acids Research, MMMDB: Mouse Multiple Tissue Metabolome Database	whole cell	brain
334	mass spectrometry	mouse	8-week-old		1245	Syringateand(or) 4-Hydroxy-3-methoxymandelate	uM	nmol/g	umol/g	0.00103066	tissue	cerebra mouse 2 known	ce-tofms	4-hydroxy-3-methoxymandelate	mouse	Sugimoto, 2012, Nucleic Acids Research, MMMDB: Mouse Multiple Tissue Metabolome Database	whole cell	brain
338	mass spectrometry	mouse	8-week-old		1245	Syringateand(or) 4-Hydroxy-3-methoxymandelate	uM	nmol/g	umol/g	0.00119116	tissue	cerebella mouse 2 known	ce-tofms	4-hydroxy-3-methoxymandelate	mouse	Sugimoto, 2012, Nucleic Acids Research, MMMDB: Mouse Multiple Tissue Metabolome Database	whole cell	brain
342	mass spectrometry	mouse	8-week-old		1245	Syringateand(or) 4-Hydroxy-3-methoxymandelate	uM	nmol/g	umol/g	0.00123239	tissue	cerebella mouse 1 known	ce-tofms	4-hydroxy-3-methoxymandelate	mouse	Sugimoto, 2012, Nucleic Acids Research, MMMDB: Mouse Multiple Tissue Metabolome Database	whole cell	brain
346	mass spectrometry	mouse	8-week-old		1245	Syringateand(or) 4-Hydroxy-3-methoxymandelate	uM	nmol/g	umol/g	0.00126254	tissue	cerebra mouse 1 known	ce-tofms	4-hydroxy-3-methoxymandelate	mouse	Sugimoto, 2012, Nucleic Acids Research, MMMDB: Mouse Multiple Tissue Metabolome Database	whole cell	brain
366	database	human			135	Filters: detected and quantified; CSF;Endogenous; subcellular location = mitochondria. Locations: Cytosol, Mitochondria	uM	uM	uM	2.326	tissue	Blood	database	4-hydroxybenzoic acid	human	HMDB 4.0	whole cell	blood
367	database	human			135	Filters: detected and quantified; CSF;Endogenous; subcellular location = mitochondria. Locations: Cytosol, Mitochondria	uM	uM	uM	2.73	tissue	Blood	database	4-hydroxybenzoic acid	human	HMDB 4.0	whole cell	blood
368	database	human			825	Filters: detected and quantified; CSF;Endogenous; subcellular location = mitochondria. Locations: Mitochondria, Endoplasmic reticulum	uM	uM	uM	3	tissue	Blood	database	4-hydroxyproline	human	HMDB 4.0	whole cell	blood
372	database	human			825	Filters: detected and quantified; CSF;Endogenous; subcellular location = mitochondria. Locations: Mitochondria, Endoplasmic reticulum	uM	uM	uM	9.9	tissue	Blood	database	4-hydroxyproline	human	HMDB 4.0	whole cell	blood
376	database	human			825	Filters: detected and quantified; CSF;Endogenous; subcellular location = mitochondria. Locations: Mitochondria, Endoplasmic reticulum	uM	uM	uM	11.8	tissue	Blood	database	4-hydroxyproline	human	HMDB 4.0	whole cell	blood
380	database	human			825	Filters: detected and quantified; CSF;Endogenous; subcellular location = mitochondria. Locations: Mitochondria, Endoplasmic reticulum	uM	uM	uM	13	tissue	Blood	database	4-hydroxyproline	human	HMDB 4.0	whole cell	blood
384	database	human			825	Filters: detected and quantified; CSF;Endogenous; subcellular location = mitochondria. Locations: Mitochondria, Endoplasmic reticulum	uM	uM	uM	13.7	tissue	Blood	database	4-hydroxyproline	human	HMDB 4.0	whole cell	blood
388	database	human			825	Filters: detected and quantified; CSF;Endogenous; subcellular location = mitochondria. Locations: Mitochondria, Endoplasmic reticulum	uM	uM	uM	23	tissue	Blood	database	4-hydroxyproline	human	HMDB 4.0	whole cell	blood
464	mass spectrometry	mouse	8-week-old		70	cerebra mouse 1 known	uM	nmol/g	umol/g	0.00493876	tissue	cerebra mouse 1 known	ce-tofms	4-methyl-2-oxopentanoate	mouse	Sugimoto, 2012, Nucleic Acids Research, MMMDB: Mouse Multiple Tissue Metabolome Database	whole cell	brain
466	mass spectrometry	mouse	8-week-old		70	cerebra mouse 2 known	uM	nmol/g	umol/g	0.00508892	tissue	cerebra mouse 2 known	ce-tofms	4-methyl-2-oxopentanoate	mouse	Sugimoto, 2012, Nucleic Acids Research, MMMDB: Mouse Multiple Tissue Metabolome Database	whole cell	brain
468	mass spectrometry	mouse	8-week-old		70	cerebella mouse 1 known	uM	nmol/g	umol/g	0.0063318	tissue	cerebella mouse 1 known	ce-tofms	4-methyl-2-oxopentanoate	mouse	Sugimoto, 2012, Nucleic Acids Research, MMMDB: Mouse Multiple Tissue Metabolome Database	whole cell	brain
470	mass spectrometry	mouse	8-week-old		70	cerebella mouse 2 known	uM	nmol/g	umol/g	0.00698839	tissue	cerebella mouse 2 known	ce-tofms	4-methyl-2-oxopentanoate	mouse	Sugimoto, 2012, Nucleic Acids Research, MMMDB: Mouse Multiple Tissue Metabolome Database	whole cell	brain
480	mass spectrometry	mouse	8-week-old		3799774	4-Oxohexanoateand(or) 4-Acetylbutyrate	uM	nmol/g	umol/g	0.00120486	tissue	cerebella mouse 2 known	ce-tofms	4-oxohexanoate	mouse	Sugimoto, 2012, Nucleic Acids Research, MMMDB: Mouse Multiple Tissue Metabolome Database	whole cell	brain
481	mass spectrometry	mouse	8-week-old		3799774	4-Oxohexanoateand(or) 4-Acetylbutyrate	uM	nmol/g	umol/g	0.00137179	tissue	cerebra mouse 1 known	ce-tofms	4-oxohexanoate	mouse	Sugimoto, 2012, Nucleic Acids Research, MMMDB: Mouse Multiple Tissue Metabolome Database	whole cell	brain
482	mass spectrometry	mouse	8-week-old		3799774	4-Oxohexanoateand(or) 4-Acetylbutyrate	uM	nmol/g	umol/g	0.00150798	tissue	cerebella mouse 1 known	ce-tofms	4-oxohexanoate	mouse	Sugimoto, 2012, Nucleic Acids Research, MMMDB: Mouse Multiple Tissue Metabolome Database	whole cell	brain
483	mass spectrometry	mouse	8-week-old		3799774	4-Oxohexanoateand(or) 4-Acetylbutyrate	uM	nmol/g	umol/g	0.00184846	tissue	cerebra mouse 2 known	ce-tofms	4-oxohexanoate	mouse	Sugimoto, 2012, Nucleic Acids Research, MMMDB: Mouse Multiple Tissue Metabolome Database	whole cell	brain
484	mass spectrometry	mouse	8-week-old		5177120	cerebra mouse 1 known	uM	nmol/g	umol/g	0.00264042	tissue	cerebra mouse 1 known	ce-tofms	4-oxopentanoate	mouse	Sugimoto, 2012, Nucleic Acids Research, MMMDB: Mouse Multiple Tissue Metabolome Database	whole cell	brain
485	mass spectrometry	mouse	8-week-old		5177120	cerebella mouse 1 known	uM	nmol/g	umol/g	0.00276891	tissue	cerebella mouse 1 known	ce-tofms	4-oxopentanoate	mouse	Sugimoto, 2012, Nucleic Acids Research, MMMDB: Mouse Multiple Tissue Metabolome Database	whole cell	brain
486	mass spectrometry	mouse	8-week-old		5177120	cerebella mouse 2 known	uM	nmol/g	umol/g	0.00302126	tissue	cerebella mouse 2 known	ce-tofms	4-oxopentanoate	mouse	Sugimoto, 2012, Nucleic Acids Research, MMMDB: Mouse Multiple Tissue Metabolome Database	whole cell	brain
487	mass spectrometry	mouse	8-week-old		5177120	cerebra mouse 2 known	uM	nmol/g	umol/g	0.0032581	tissue	cerebra mouse 2 known	ce-tofms	4-oxopentanoate	mouse	Sugimoto, 2012, Nucleic Acids Research, MMMDB: Mouse Multiple Tissue Metabolome Database	whole cell	brain
488	mass spectrometry	mouse	8-week-old		65110	cerebella mouse 2 known	uM	nmol/g	umol/g	0.00339651	tissue	cerebella mouse 2 known	ce-tofms	5-aminoimidazole-4-carboxamide ribotide	mouse	Sugimoto, 2012, Nucleic Acids Research, MMMDB: Mouse Multiple Tissue Metabolome Database	whole cell	brain
489	mass spectrometry	mouse	8-week-old		65110	cerebella mouse 1 known	uM	nmol/g	umol/g	0.0035797	tissue	cerebella mouse 1 known	ce-tofms	5-aminoimidazole-4-carboxamide ribotide	mouse	Sugimoto, 2012, Nucleic Acids Research, MMMDB: Mouse Multiple Tissue Metabolome Database	whole cell	brain
490	mass spectrometry	human		human hela cells	138	concentration of 3 replicates are given in the source; this value comes from the first replicate	uM	uM	uM	45.6072	cell	HeLa cells (Whole-cell)	immunoblotting, lc/ms-based metabolomics	5-aminovalerate	human hela cells	Chen, 2016, Cell, Absolute Quantification of Matrix Metabolites Reveals the Dynamics of Mitochondrial Metabolism	whole cell	human hela cells
491	mass spectrometry	mouse	8-week-old		138	cerebella mouse 1 known	uM	nmol/g	umol/g	0.00290343	tissue	cerebella mouse 1 known	ce-tofms	5-aminovalerate	mouse	Sugimoto, 2012, Nucleic Acids Research, MMMDB: Mouse Multiple Tissue Metabolome Database	whole cell	brain
492	database	human			1826	Filters: detected and quantified; CSF;Endogenous; subcellular location = mitochondria. Locations: Cytosol, Mitochondria	uM	uM	uM	0.0516	tissue	Blood	database	5-hydroxyindoleacetic acid	human	HMDB 4.0	whole cell	blood
493	database	human			1826	Filters: detected and quantified; CSF;Endogenous; subcellular location = mitochondria. Locations: Cytosol, Mitochondria	uM	uM	uM	0.07	tissue	CSF	database	5-hydroxyindoleacetic acid	human	HMDB 4.0	whole cell	csf
494	database	human			1826	Filters: detected and quantified; CSF;Endogenous; subcellular location = mitochondria. Locations: Cytosol, Mitochondria	uM	uM	uM	0.14	tissue	CSF	database	5-hydroxyindoleacetic acid	human	HMDB 4.0	whole cell	csf
495	database	human			1826	Filters: detected and quantified; CSF;Endogenous; subcellular location = mitochondria. Locations: Cytosol, Mitochondria	uM	uM	uM	0.4	tissue	CSF	database	5-hydroxyindoleacetic acid	human	HMDB 4.0	whole cell	csf
496	mass spectrometry	rat	adult		1826		uM	uM	uM	0.01	tissue	brain rat	liquid chromatography−tandem mass spectrometry	5-hydroxyindoleacetic acid	rat	Zheng, 2012, Analytical chemistry, Quantitative Analysis of Neurochemical Panel in Rat Brain and Plasma by Liquid Chromatography−Tandem Mass Spectrometry	whole cell	brain
497	mass spectrometry	rat	adult		1826		uM	uM	uM	10.5	tissue	brain rat	liquid chromatography−tandem mass spectrometry	5-hydroxyindoleacetic acid	rat	Zheng, 2012, Analytical chemistry, Quantitative Analysis of Neurochemical Panel in Rat Brain and Plasma by Liquid Chromatography−Tandem Mass Spectrometry	whole cell	brain
498	mass spectrometry	mouse	8-week-old		18986	cerebra mouse 1 known	uM	nmol/g	umol/g	0.00176371	tissue	cerebra mouse 1 known	ce-tofms	5-methoxyindole-3-acetic acid	mouse	Sugimoto, 2012, Nucleic Acids Research, MMMDB: Mouse Multiple Tissue Metabolome Database	whole cell	brain
499	mass spectrometry	mouse	8-week-old		18986	cerebella mouse 1 known	uM	nmol/g	umol/g	0.00528587	tissue	cerebella mouse 1 known	ce-tofms	5-methoxyindole-3-acetic acid	mouse	Sugimoto, 2012, Nucleic Acids Research, MMMDB: Mouse Multiple Tissue Metabolome Database	whole cell	brain
500	mass spectrometry	mouse	8-week-old		499	cerebra mouse 1 known	uM	nmol/g	umol/g	0.195795	tissue	cerebra mouse 1 known	ce-tofms	5-oxoproline	mouse	Sugimoto, 2012, Nucleic Acids Research, MMMDB: Mouse Multiple Tissue Metabolome Database	whole cell	brain
502	mass spectrometry	mouse	8-week-old		499	cerebra mouse 2 known	uM	nmol/g	umol/g	0.205876	tissue	cerebra mouse 2 known	ce-tofms	5-oxoproline	mouse	Sugimoto, 2012, Nucleic Acids Research, MMMDB: Mouse Multiple Tissue Metabolome Database	whole cell	brain
504	mass spectrometry	mouse	8-week-old		499	cerebella mouse 1 known	uM	nmol/g	umol/g	0.257752	tissue	cerebella mouse 1 known	ce-tofms	5-oxoproline	mouse	Sugimoto, 2012, Nucleic Acids Research, MMMDB: Mouse Multiple Tissue Metabolome Database	whole cell	brain
506	mass spectrometry	mouse	8-week-old		499	cerebella mouse 2 known	uM	nmol/g	umol/g	0.289626	tissue	cerebella mouse 2 known	ce-tofms	5-oxoproline	mouse	Sugimoto, 2012, Nucleic Acids Research, MMMDB: Mouse Multiple Tissue Metabolome Database	whole cell	brain
516	mass spectrometry	mouse	8-week-old		91493	cerebra mouse 2 known	uM	nmol/g	umol/g	0.00990417	tissue	cerebra mouse 2 known	ce-tofms	6-phosphogluconate	mouse	Sugimoto, 2012, Nucleic Acids Research, MMMDB: Mouse Multiple Tissue Metabolome Database	whole cell	brain
517	mass spectrometry	mouse	8-week-old		91493	cerebella mouse 1 known	uM	nmol/g	umol/g	0.0104143	tissue	cerebella mouse 1 known	ce-tofms	6-phosphogluconate	mouse	Sugimoto, 2012, Nucleic Acids Research, MMMDB: Mouse Multiple Tissue Metabolome Database	whole cell	brain
518	mass spectrometry	mouse	8-week-old		91493	cerebella mouse 2 known	uM	nmol/g	umol/g	0.0106083	tissue	cerebella mouse 2 known	ce-tofms	6-phosphogluconate	mouse	Sugimoto, 2012, Nucleic Acids Research, MMMDB: Mouse Multiple Tissue Metabolome Database	whole cell	brain
519	mass spectrometry	mouse	8-week-old		91493	cerebra mouse 1 known	uM	nmol/g	umol/g	0.0141209	tissue	cerebra mouse 1 known	ce-tofms	6-phosphogluconate	mouse	Sugimoto, 2012, Nucleic Acids Research, MMMDB: Mouse Multiple Tissue Metabolome Database	whole cell	brain
520	model	human		erythrocyte	439452		uM	mM	uM	0.00762	tissue	red blood cells	model	6-phosphogluconolactone	human	Nakayama 2005	whole cell	blood
521	model	rat			439452		uM	mM	uM	0.005	tissue		model	6-phosphogluconolactone	rat	Sabate 1995, Molecular and Cellular Biochemistry 142:9-17, A model of the pentose phosphate pathway in rat liver cells	whole cell	liver
522	mass spectrometry	human		human hct116 colon cancer cells	53481687	from fig 1e	uM	umol	uM	75	cell	HCT116 cells	13c labelling, lc + high-resolution mass spectrometry (lc-hrms)	9,12-hexadecadienoylcarnitine	human hct116 colon cancer cells	Liu, 2018, Cell, Acetate Production from Glucose and Coupling to Mitochondrial Metabolism in Mammals	whole cell
523	mass spectrometry	rat	postnatal week 111		5312427		uM	nmol/g brain tissue	nmol/g brain tissue	7.28e-05	tissue	brain rat postnatal week 111	high-sensitivity and high-resolution mass spectrometry	9z,12z-hexadecadienoic acid	rat	Zheng, 2016, Scientific reports, The Brain Metabolome of Male Rats across the Lifespan	whole cell	brain
524	mass spectrometry	rat	postnatal week 56		5312427		uM	nmol/g brain tissue	nmol/g brain tissue	7.28e-05	tissue	brain rat postnatal week 56	high-sensitivity and high-resolution mass spectrometry	9z,12z-hexadecadienoic acid	rat	Zheng, 2016, Scientific reports, The Brain Metabolome of Male Rats across the Lifespan	whole cell	brain
525	mass spectrometry	rat	postnatal week 9		5312427		uM	nmol/g brain tissue	nmol/g brain tissue	0.0001456	tissue	brain rat postnatal week 9	high-sensitivity and high-resolution mass spectrometry	9z,12z-hexadecadienoic acid	rat	Zheng, 2016, Scientific reports, The Brain Metabolome of Male Rats across the Lifespan	whole cell	brain
526	mass spectrometry	rat	postnatal week 7		5312427		uM	nmol/g brain tissue	nmol/g brain tissue	0.0001872	tissue	brain rat postnatal week 7	high-sensitivity and high-resolution mass spectrometry	9z,12z-hexadecadienoic acid	rat	Zheng, 2016, Scientific reports, The Brain Metabolome of Male Rats across the Lifespan	whole cell	brain
527	mass spectrometry	rat	postnatal week 24		5312427		uM	nmol/g brain tissue	nmol/g brain tissue	0.0001976	tissue	brain rat postnatal week 24	high-sensitivity and high-resolution mass spectrometry	9z,12z-hexadecadienoic acid	rat	Zheng, 2016, Scientific reports, The Brain Metabolome of Male Rats across the Lifespan	whole cell	brain
528	mass spectrometry	rat	postnatal week 12		5312427		uM	nmol/g brain tissue	nmol/g brain tissue	0.000208	tissue	brain rat postnatal week 12	high-sensitivity and high-resolution mass spectrometry	9z,12z-hexadecadienoic acid	rat	Zheng, 2016, Scientific reports, The Brain Metabolome of Male Rats across the Lifespan	whole cell	brain
529	mass spectrometry	rat	postnatal week 3		5312427		uM	nmol/g brain tissue	nmol/g brain tissue	0.0005824	tissue	brain rat postnatal week 3	high-sensitivity and high-resolution mass spectrometry	9z,12z-hexadecadienoic acid	rat	Zheng, 2016, Scientific reports, The Brain Metabolome of Male Rats across the Lifespan	whole cell	brain
530	mass spectrometry	rat	postnatal day 1		5312427		uM	nmol/g brain tissue	nmol/g brain tissue	0.0006968	tissue	brain rat postnatal day 1	high-sensitivity and high-resolution mass spectrometry	9z,12z-hexadecadienoic acid	rat	Zheng, 2016, Scientific reports, The Brain Metabolome of Male Rats across the Lifespan	whole cell	brain
531	mass spectrometry	rat	postnatal week 1		5312427		uM	nmol/g brain tissue	nmol/g brain tissue	0.0022048	tissue	brain rat postnatal week 1	high-sensitivity and high-resolution mass spectrometry	9z,12z-hexadecadienoic acid	rat	Zheng, 2016, Scientific reports, The Brain Metabolome of Male Rats across the Lifespan	whole cell	brain
532	database	human			177	Filters: detected and quantified; CSF;Endogenous; subcellular location = mitochondria. Locations: Cytosol, Mitochondria, Peroxisome, Endoplasmic reticulum, Myelin sheath	uM	uM	uM	1	tissue	Blood	database	acetaldehyde	human	HMDB 4.0	whole cell	blood
533	database	human			177	Filters: detected and quantified; CSF;Endogenous; subcellular location = mitochondria. Locations: Cytosol, Mitochondria, Peroxisome, Endoplasmic reticulum, Myelin sheath	uM	uM	uM	27	tissue	CSF	database	acetaldehyde	human	HMDB 4.0	whole cell	csf
534	database	human			177	Filters: detected and quantified; CSF;Endogenous; subcellular location = mitochondria. Locations: Cytosol, Mitochondria, Peroxisome, Endoplasmic reticulum, Myelin sheath	uM	uM	uM	51.3	tissue	CSF	database	acetaldehyde	human	HMDB 4.0	whole cell	csf
535	review	rat		blood	176		uM	mM	uM	700	tissue	Blood	review	acetic acid	rat	(2012). Neural Metabolism In Vivo (Boston, MA: Springer US). 10.1007/978-1-4614-1788-0	whole cell	blood plasma brain
536	review	human		blood	176		uM	mM	uM	50	tissue	Blood	review	acetic acid	human	(2012). Neural Metabolism In Vivo (Boston, MA: Springer US). 10.1007/978-1-4614-1788-0	whole cell	blood plasma brain
537	quantitative autoradiography	rat		arterial plasma	176		uM	umol/mL	uM	940	tissue	arterial plasma	quantitative autoradiography, 14c, cmr, hplc with fluorometric detection	acetic acid	rat	Cruz, 2005, Journal of Neurochemistry, Activation of astrocytes in brain of conscious rats during acoustic stimulation: acetate utilization in working brain	whole cell	arterial plasma
538	database	human			176	Filters: detected and quantified; CSF;Endogenous; subcellular location = mitochondria. Locations: Mitochondria, Golgi apparatus, Cytosol	uM	uM	uM	26.8	tissue	Blood	database	acetic acid	human	HMDB 4.0	whole cell	blood
539	database	human			176	Filters: detected and quantified; CSF;Endogenous; subcellular location = mitochondria. Locations: Mitochondria, Golgi apparatus, Cytosol	uM	uM	uM	69.14	tissue	Blood	database	acetic acid	human	HMDB 4.0	whole cell	blood
540	database	human			176	Filters: detected and quantified; CSF;Endogenous; subcellular location = mitochondria. Locations: Mitochondria, Golgi apparatus, Cytosol	uM	uM	uM	58	tissue	CSF	database	acetic acid	human	HMDB 4.0	whole cell	csf
541	database	human			176	Filters: detected and quantified; CSF;Endogenous; subcellular location = mitochondria. Locations: Mitochondria, Golgi apparatus, Cytosol	uM	uM	uM	284	tissue	CSF	database	acetic acid	human	HMDB 4.0	whole cell	csf
542	mass spectrometry	human		human hct116 colon cancer cells	176	fig 1e	uM	mM	uM	750	cell	Intracellular concentrations of metabolites in HCT116 cells after incubation in [13C6]-glucose medium for 5 hr	13c labelling, lc + high-resolution mass spectrometry (lc-hrms)	acetic acid	human hct116 colon cancer cells	Liu, 2018, Cell, Acetate Production from Glucose and Coupling to Mitochondrial Metabolism in Mammals	whole cell
543	mass spectrometry	human		human hct116 colon cancer cells	176	from fig 1e	uM	umol	uM	800	cell	HCT116 cells	13c labelling, lc + high-resolution mass spectrometry (lc-hrms)	acetic acid	human hct116 colon cancer cells	Liu, 2018, Cell, Acetate Production from Glucose and Coupling to Mitochondrial Metabolism in Mammals	whole cell
544	mass spectrometry	mouse	8-week-old		80077	cerebella mouse 1 known	uM	nmol/g	umol/g	0.0588826	tissue	cerebella mouse 1 known	ce-tofms	acetoacetamide	mouse	Sugimoto, 2012, Nucleic Acids Research, MMMDB: Mouse Multiple Tissue Metabolome Database	whole cell	brain
545	database	human			96	Filters: detected and quantified; CSF;Endogenous; subcellular location = mitochondria. Locations: Mitochondria, Peroxisome, Cytosol	uM	uM	uM	20	tissue	Blood	database	acetoacetic acid	human	HMDB 4.0	whole cell	blood
546	database	human			96	Filters: detected and quantified; CSF;Endogenous; subcellular location = mitochondria. Locations: Mitochondria, Peroxisome, Cytosol	uM	uM	uM	40.6	tissue	Blood	database	acetoacetic acid	human	HMDB 4.0	whole cell	blood
547	database	human			96	Filters: detected and quantified; CSF;Endogenous; subcellular location = mitochondria. Locations: Mitochondria, Peroxisome, Cytosol	uM	uM	uM	6	tissue	CSF	database	acetoacetic acid	human	HMDB 4.0	whole cell	csf
548	database	human			96	Filters: detected and quantified; CSF;Endogenous; subcellular location = mitochondria. Locations: Mitochondria, Peroxisome, Cytosol	uM	uM	uM	26.2	tissue	CSF	database	acetoacetic acid	human	HMDB 4.0	whole cell	csf
549	database	human			96	Filters: detected and quantified; CSF;Endogenous; subcellular location = mitochondria. Locations: Mitochondria, Peroxisome, Cytosol	uM	uM	uM	1500	cell	Cellular Cytoplasm	database	acetoacetic acid	human	HMDB 4.0	cytosol
550	database	human			96	Filters: detected and quantified; CSF;Endogenous; subcellular location = mitochondria. Locations: Mitochondria, Peroxisome, Cytosol	uM	uM	uM	1700	cell	Cellular Cytoplasm	database	acetoacetic acid	human	HMDB 4.0	cytosol
551	database	human			96	Filters: detected and quantified; CSF;Endogenous; subcellular location = mitochondria. Locations: Mitochondria, Peroxisome, Cytosol	uM	uM	uM	1900	cell	Cellular Cytoplasm	database	acetoacetic acid	human	HMDB 4.0	cytosol
552	database	human			180	Filters: detected and quantified; CSF;Endogenous; subcellular location = mitochondria. Locations: Cytosol, Mitochondria, Myelin sheath	uM	uM	uM	30	tissue	Blood	database	acetone	human	HMDB 4.0	whole cell	blood
553	database	human			180	Filters: detected and quantified; CSF;Endogenous; subcellular location = mitochondria. Locations: Cytosol, Mitochondria, Myelin sheath	uM	uM	uM	35	tissue	Blood	database	acetone	human	HMDB 4.0	whole cell	blood
554	database	human			180	Filters: detected and quantified; CSF;Endogenous; subcellular location = mitochondria. Locations: Cytosol, Mitochondria, Myelin sheath	uM	uM	uM	106	tissue	Blood	database	acetone	human	HMDB 4.0	whole cell	blood
555	database	human			180	Filters: detected and quantified; CSF;Endogenous; subcellular location = mitochondria. Locations: Cytosol, Mitochondria, Myelin sheath	uM	uM	uM	170	tissue	Blood	database	acetone	human	HMDB 4.0	whole cell	blood
556	database	human			180	Filters: detected and quantified; CSF;Endogenous; subcellular location = mitochondria. Locations: Cytosol, Mitochondria, Myelin sheath	uM	uM	uM	20	tissue	CSF	database	acetone	human	HMDB 4.0	whole cell	csf
557	database	human			180	Filters: detected and quantified; CSF;Endogenous; subcellular location = mitochondria. Locations: Cytosol, Mitochondria, Myelin sheath	uM	uM	uM	67.1	tissue	CSF	database	acetone	human	HMDB 4.0	whole cell	csf
558	database	human			180	Filters: detected and quantified; CSF;Endogenous; subcellular location = mitochondria. Locations: Cytosol, Mitochondria, Myelin sheath	uM	uM	uM	117	tissue	CSF	database	acetone	human	HMDB 4.0	whole cell	csf
559	mass spectrometry	human		human hela cells	444493	concentration of 3 replicates are given in the source; this value comes from the first replicate	uM	uM	uM	17.8757	cell	HeLa cells (Whole-cell)	immunoblotting, lc/ms-based metabolomics	acetyl-coa	human hela cells	Chen, 2016, Cell, Absolute Quantification of Matrix Metabolites Reveals the Dynamics of Mitochondrial Metabolism	whole cell	human hela cells
563	mass spectrometry	human		human glioblastoma ln229 cells in low glucose conditions	444493		uM	uM	uM	2	cell	LN229 cells in low glucose conditions	lc-ms	acetyl-coa	human glioblastoma ln229 cells in low glucose conditions	Lee, 2014, Cell Metabolism, Akt-Dependent Metabolic Reprogramming Regulates Tumor Cell Histone Acetylation	whole cell	brain glioblastoma
567	mass spectrometry	human		human glioblastoma ln229 cells in low glucose conditions	444493		uM	uM	uM	3	cell	LN229 cells in low glucose conditions	lc-ms	acetyl-coa	human glioblastoma ln229 cells in low glucose conditions	Lee, 2014, Cell Metabolism, Akt-Dependent Metabolic Reprogramming Regulates Tumor Cell Histone Acetylation	whole cell	brain glioblastoma
571	mass spectrometry	human		human glioblastoma ln229 cells in high glucose conditions	444493		uM	uM	uM	6	cell	LN229 cells in high glucose conditions	lc-ms	acetyl-coa	human glioblastoma ln229 cells in high glucose conditions	Lee, 2014, Cell Metabolism, Akt-Dependent Metabolic Reprogramming Regulates Tumor Cell Histone Acetylation	whole cell	brain glioblastoma
575	mass spectrometry	human		human glioblastoma ln229 cells in high glucose conditions	444493		uM	uM	uM	13	cell	LN229 cells in high glucose conditions	lc-ms	acetyl-coa	human glioblastoma ln229 cells in high glucose conditions	Lee, 2014, Cell Metabolism, Akt-Dependent Metabolic Reprogramming Regulates Tumor Cell Histone Acetylation	whole cell	brain glioblastoma
579	mass spectrometry	human		human hct116 colon cancer cells	444493	fig 1e	uM	mM	uM	50	cell	Intracellular concentrations of metabolites in HCT116 cells after incubation in [13C6]-glucose medium for 5 hr	13c labelling, lc + high-resolution mass spectrometry (lc-hrms)	acetyl-coa	human hct116 colon cancer cells	Liu, 2018, Cell, Acetate Production from Glucose and Coupling to Mitochondrial Metabolism in Mammals	whole cell
583	review	mouse			444493		uM	umol/L	uM	13.5	organelle	synaptosomal cytosol mice	review	acetyl-coa	mouse	Ronowska, 2018, Frontiers in Cellular Neuroscience, Regulatory Effects of Acetyl-CoA Distribution in the Healthy and Diseased Brain	synaptosomal cytosol	brain
587	review	mouse			444493		uM	umol/L	uM	14.1	organelle	synaptosomal mitochondria mice	review	acetyl-coa	mouse	Ronowska, 2018, Frontiers in Cellular Neuroscience, Regulatory Effects of Acetyl-CoA Distribution in the Healthy and Diseased Brain	synaptosomal mitochondria	brain
591	review	mouse			444493		uM	umol/L	uM	15.7	organelle	mitochondria whole forebrain mice	review	acetyl-coa	mouse	Ronowska, 2018, Frontiers in Cellular Neuroscience, Regulatory Effects of Acetyl-CoA Distribution in the Healthy and Diseased Brain	mitochondria	brain
595	review	rat		astrocyte	444493		uM	umol/L	uM	4.5	cell	C6 astroglioma cells	review	acetyl-coa	rat	Ronowska, 2018, Frontiers in Cellular Neuroscience, Regulatory Effects of Acetyl-CoA Distribution in the Healthy and Diseased Brain	whole cell	brain
599	review	review		neuron	444493		uM	umol/L	uM	7	organelle	cytosol neuron	review	acetyl-coa	review	Ronowska, 2018, Frontiers in Cellular Neuroscience, Regulatory Effects of Acetyl-CoA Distribution in the Healthy and Diseased Brain	cytosol	brain
603	review	review		neuron	444493		uM	umol/L	uM	10	organelle	mitochondria neuron	review	acetyl-coa	review	Ronowska, 2018, Frontiers in Cellular Neuroscience, Regulatory Effects of Acetyl-CoA Distribution in the Healthy and Diseased Brain	mitochondria	brain
607	review	review			444493	The Regulatory Effects of Acetyl-CoA Distribution in the Healthy and Diseased Brain Ronowska 2018: the acetyl-CoA concentrations in neuronal mitochondrial and cytoplasmic compartments are in the range of 10 and 7 μmol/L, respectively. # 1mol/L = 1000 mM # very small and not visible on plot in Berndt	uM	mM	uM	10	organelle	mitochondria	review	acetyl-coa	review	Ronowska, 2018, Frontiers in Cellular Neuroscience, Regulatory Effects of Acetyl-CoA Distribution in the Healthy and Diseased Brain	mitochondria
611	review	rat			444493		uM	umol/L	uM	7.5	organelle	synaptosomal mitochondria rat	review	acetyl-coa	rat	Ronowska, 2018, Frontiers in Cellular Neuroscience, Regulatory Effects of Acetyl-CoA Distribution in the Healthy and Diseased Brain; Bielarczyk, 1988 J. Neurochem., Effect of aluminum on acetyl-CoA and acetylcholine metabolism in nerve terminals	synaptosomal mitochondria	brain
615	review	mouse			444493		uM	umol/L	uM	7.2	organelle	cytosol	review	acetyl-coa	mouse	Ronowska, 2018, Frontiers in Cellular Neuroscience, Regulatory Effects of Acetyl-CoA Distribution in the Healthy and Diseased Brain; Bizon-Zygman ́ska, 2011, Neurochem. Int., Acetyl-CoA metabolism in amprolium-evoked thiamine pyrophosphate deficits in cholinergic SN56 neuroblastoma cells.	cytosol	brain
619	review	rat			444493		uM	umol/L	uM	17.6	organelle	mitochondria whole forebrain rat	review	acetyl-coa	rat	Ronowska, 2018, Frontiers in Cellular Neuroscience, Regulatory Effects of Acetyl-CoA Distribution in the Healthy and Diseased Brain; Jankowska-Kulawy, 2010, J. Neurochem., Acetyl-CoA and acetylcholine metabolism in nerve terminal compartment of thiamine deficient rat brain	mitochondria	brain
623	review	rat			444493		uM	umol/L	uM	6.3	organelle	synaptosomal cytosol rat	review	acetyl-coa	rat	Ronowska, 2018, Frontiers in Cellular Neuroscience, Regulatory Effects of Acetyl-CoA Distribution in the Healthy and Diseased Brain; Tomaszewicz, 2003, J. Neurochem., Changes in cortical acetyl-CoA metabolism after selective basal forebrain cholinergic degeneration by 192IgG-saporin	synaptosomal cytosol	brain
627	review	mouse		microglia	444493		uM	umol/L	uM	15.9	organelle	N9 microglial cells	review	acetyl-coa	mouse	Ronowska, 2018, Frontiers in Cellular Neuroscience, Regulatory Effects of Acetyl-CoA Distribution in the Healthy and Diseased Brain; Zy ́sk, 2017, J. Alzheimer's Dis., Phenotype-dependent interactions between N-acetyl-L-aspartate and acetyl- CoA in septal SN56 cholinergic cells exposed to excess of zinc.	whole cell	brain
631	mass spectrometry	mouse	8-week-old		444493	cerebra mouse 2 known	uM	nmol/g	umol/g	0.00258684	tissue	cerebra mouse 2 known	ce-tofms	acetyl-coa	mouse	Sugimoto, 2012, Nucleic Acids Research, MMMDB: Mouse Multiple Tissue Metabolome Database	whole cell	brain
635	mass spectrometry	mouse	8-week-old		444493	cerebella mouse 2 known	uM	nmol/g	umol/g	0.00274881	tissue	cerebella mouse 2 known	ce-tofms	acetyl-coa	mouse	Sugimoto, 2012, Nucleic Acids Research, MMMDB: Mouse Multiple Tissue Metabolome Database	whole cell	brain
639	mass spectrometry	mouse	8-week-old		444493	cerebra mouse 1 known	uM	nmol/g	umol/g	0.0033051	tissue	cerebra mouse 1 known	ce-tofms	acetyl-coa	mouse	Sugimoto, 2012, Nucleic Acids Research, MMMDB: Mouse Multiple Tissue Metabolome Database	whole cell	brain
643	mass spectrometry	mouse	8-week-old		444493	cerebella mouse 1 known	uM	nmol/g	umol/g	0.00392397	tissue	cerebella mouse 1 known	ce-tofms	acetyl-coa	mouse	Sugimoto, 2012, Nucleic Acids Research, MMMDB: Mouse Multiple Tissue Metabolome Database	whole cell	brain
911	mass spectrometry	human		human hela cells	1		uM	uM	uM	0.532127	organelle	mitochondrial matrix of HeLa cells	immunoblotting, lc/ms-based metabolomics	acetylcarnitine	human hela cells	Chen, 2016, Cell, Absolute Quantification of Matrix Metabolites Reveals the Dynamics of Mitochondrial Metabolism	mitochondria	human hela cells
913	mass spectrometry	human		human hela cells	1	concentration of 3 replicates are given in the source; this value comes from the first replicate	uM	uM	uM	25.0245	cell	HeLa cells (Whole-cell)	immunoblotting, lc/ms-based metabolomics	acetylcarnitine	human hela cells	Chen, 2016, Cell, Absolute Quantification of Matrix Metabolites Reveals the Dynamics of Mitochondrial Metabolism	whole cell	human hela cells
915	database	human			1	Filters: detected and quantified; CSF;Endogenous; subcellular location = mitochondria. Locations: Cytosol, Membrane, Mitochondria, Cell membrane, Peroxisome, Endoplasmic reticulum	uM	uM	uM	3	tissue	Blood	database	acetylcarnitine	human	HMDB 4.0	whole cell	blood
917	database	human			1	Filters: detected and quantified; CSF;Endogenous; subcellular location = mitochondria. Locations: Cytosol, Membrane, Mitochondria, Cell membrane, Peroxisome, Endoplasmic reticulum	uM	uM	uM	12.5	tissue	Blood	database	acetylcarnitine	human	HMDB 4.0	whole cell	blood
919	database	human			1	Filters: detected and quantified; CSF;Endogenous; subcellular location = mitochondria. Locations: Cytosol, Membrane, Mitochondria, Cell membrane, Peroxisome, Endoplasmic reticulum	uM	uM	uM	0.322	tissue	CSF	database	acetylcarnitine	human	HMDB 4.0	whole cell	csf
921	mass spectrometry	human		human hct116 colon cancer cells	1	fig 1e	uM	mM	uM	75	cell	Intracellular concentrations of metabolites in HCT116 cells after incubation in [13C6]-glucose medium for 5 hr	13c labelling, lc + high-resolution mass spectrometry (lc-hrms)	acetylcarnitine	human hct116 colon cancer cells	Liu, 2018, Cell, Acetate Production from Glucose and Coupling to Mitochondrial Metabolism in Mammals	whole cell
923	mass spectrometry	rat	postnatal week 3		1		uM	nmol/g brain tissue	nmol/g brain tissue	0.00472888	tissue	brain rat postnatal week 3	high-sensitivity and high-resolution mass spectrometry	acetylcarnitine	rat	Zheng, 2016, Scientific reports, The Brain Metabolome of Male Rats across the Lifespan	whole cell	brain
925	mass spectrometry	rat	postnatal week 1		1		uM	nmol/g brain tissue	nmol/g brain tissue	0.0100838	tissue	brain rat postnatal week 1	high-sensitivity and high-resolution mass spectrometry	acetylcarnitine	rat	Zheng, 2016, Scientific reports, The Brain Metabolome of Male Rats across the Lifespan	whole cell	brain
927	mass spectrometry	rat	postnatal week 56		1		uM	nmol/g brain tissue	nmol/g brain tissue	0.0146234	tissue	brain rat postnatal week 56	high-sensitivity and high-resolution mass spectrometry	acetylcarnitine	rat	Zheng, 2016, Scientific reports, The Brain Metabolome of Male Rats across the Lifespan	whole cell	brain
929	mass spectrometry	rat	postnatal week 12		1		uM	nmol/g brain tissue	nmol/g brain tissue	0.0177705	tissue	brain rat postnatal week 12	high-sensitivity and high-resolution mass spectrometry	acetylcarnitine	rat	Zheng, 2016, Scientific reports, The Brain Metabolome of Male Rats across the Lifespan	whole cell	brain
931	mass spectrometry	rat	postnatal week 111		1		uM	nmol/g brain tissue	nmol/g brain tissue	0.0179254	tissue	brain rat postnatal week 111	high-sensitivity and high-resolution mass spectrometry	acetylcarnitine	rat	Zheng, 2016, Scientific reports, The Brain Metabolome of Male Rats across the Lifespan	whole cell	brain
933	mass spectrometry	rat	postnatal day 1		1		uM	nmol/g brain tissue	nmol/g brain tissue	0.0188354	tissue	brain rat postnatal day 1	high-sensitivity and high-resolution mass spectrometry	acetylcarnitine	rat	Zheng, 2016, Scientific reports, The Brain Metabolome of Male Rats across the Lifespan	whole cell	brain
935	mass spectrometry	rat	postnatal week 24		1		uM	nmol/g brain tissue	nmol/g brain tissue	0.0198234	tissue	brain rat postnatal week 24	high-sensitivity and high-resolution mass spectrometry	acetylcarnitine	rat	Zheng, 2016, Scientific reports, The Brain Metabolome of Male Rats across the Lifespan	whole cell	brain
937	mass spectrometry	rat	postnatal week 7		1		uM	nmol/g brain tissue	nmol/g brain tissue	0.0208666	tissue	brain rat postnatal week 7	high-sensitivity and high-resolution mass spectrometry	acetylcarnitine	rat	Zheng, 2016, Scientific reports, The Brain Metabolome of Male Rats across the Lifespan	whole cell	brain
939	mass spectrometry	rat	postnatal week 9		1		uM	nmol/g brain tissue	nmol/g brain tissue	0.0217256	tissue	brain rat postnatal week 9	high-sensitivity and high-resolution mass spectrometry	acetylcarnitine	rat	Zheng, 2016, Scientific reports, The Brain Metabolome of Male Rats across the Lifespan	whole cell	brain
971	mass spectrometry	mouse	8-week-old		187	cerebella mouse 1 known	uM	nmol/g	umol/g	0.000675383	tissue	cerebella mouse 1 known	ce-tofms	acetylcholine	mouse	Sugimoto, 2012, Nucleic Acids Research, MMMDB: Mouse Multiple Tissue Metabolome Database	whole cell	brain
972	mass spectrometry	mouse	8-week-old		187	cerebella mouse 2 known	uM	nmol/g	umol/g	0.000908833	tissue	cerebella mouse 2 known	ce-tofms	acetylcholine	mouse	Sugimoto, 2012, Nucleic Acids Research, MMMDB: Mouse Multiple Tissue Metabolome Database	whole cell	brain
973	mass spectrometry	mouse	8-week-old		187	cerebra mouse 1 known	uM	nmol/g	umol/g	0.0031957	tissue	cerebra mouse 1 known	ce-tofms	acetylcholine	mouse	Sugimoto, 2012, Nucleic Acids Research, MMMDB: Mouse Multiple Tissue Metabolome Database	whole cell	brain
974	mass spectrometry	mouse	8-week-old		187	cerebra mouse 2 known	uM	nmol/g	umol/g	0.00378127	tissue	cerebra mouse 2 known	ce-tofms	acetylcholine	mouse	Sugimoto, 2012, Nucleic Acids Research, MMMDB: Mouse Multiple Tissue Metabolome Database	whole cell	brain
975	mass spectrometry	human		human hela cells	190	concentration of 3 replicates are given in the source; this value comes from the first replicate	uM	uM	uM	53.068	cell	HeLa cells (Whole-cell)	immunoblotting, lc/ms-based metabolomics	adenine	human hela cells	Chen, 2016, Cell, Absolute Quantification of Matrix Metabolites Reveals the Dynamics of Mitochondrial Metabolism	whole cell	human hela cells
976	mass spectrometry	mouse	8-week-old		190	cerebra mouse 1 known	uM	nmol/g	umol/g	0.0080524	tissue	cerebra mouse 1 known	ce-tofms	adenine	mouse	Sugimoto, 2012, Nucleic Acids Research, MMMDB: Mouse Multiple Tissue Metabolome Database	whole cell	brain
977	mass spectrometry	mouse	8-week-old		190	cerebra mouse 2 known	uM	nmol/g	umol/g	0.0102036	tissue	cerebra mouse 2 known	ce-tofms	adenine	mouse	Sugimoto, 2012, Nucleic Acids Research, MMMDB: Mouse Multiple Tissue Metabolome Database	whole cell	brain
978	mass spectrometry	mouse	8-week-old		190	cerebella mouse 2 known	uM	nmol/g	umol/g	0.0145751	tissue	cerebella mouse 2 known	ce-tofms	adenine	mouse	Sugimoto, 2012, Nucleic Acids Research, MMMDB: Mouse Multiple Tissue Metabolome Database	whole cell	brain
979	mass spectrometry	mouse	8-week-old		190	cerebella mouse 1 known	uM	nmol/g	umol/g	0.0179614	tissue	cerebella mouse 1 known	ce-tofms	adenine	mouse	Sugimoto, 2012, Nucleic Acids Research, MMMDB: Mouse Multiple Tissue Metabolome Database	whole cell	brain
980	mass spectrometry	rat	adult		198277		uM	ng/g wet tissue	ng/g wet tissue	0.220871	tissue	brain rat	novel quantitative method that uses hydrophilic interaction ultra-high-performance liquid chromatogra- phy–tandem mass spectrometry (hilic-uplc–ms/ms), which is highly selective, high throughput, and exhibits better chromatographic behavior than existing methods	adenine phosphate	rat	Chen, 2016, Anal Bioanal Chem, Target-based metabolomics for the quantitative measurement of 37 pathway metabolites in rat brain and serum using hydrophilic interaction ultra-high-performance liquid chromatography–tandem mass spectrometry	whole cell	brain
981	mass spectrometry	human		human hela cells	60961	concentration of 3 replicates are given in the source; this value comes from the first replicate	uM	uM	uM	0.622585	cell	HeLa cells (Whole-cell)	immunoblotting, lc/ms-based metabolomics	adenosine	human hela cells	Chen, 2016, Cell, Absolute Quantification of Matrix Metabolites Reveals the Dynamics of Mitochondrial Metabolism	whole cell	human hela cells
982	mass spectrometry	human		human hela cells	60961		uM	uM	uM	2.32716	organelle	mitochondrial matrix of HeLa cells	immunoblotting, lc/ms-based metabolomics	adenosine	human hela cells	Chen, 2016, Cell, Absolute Quantification of Matrix Metabolites Reveals the Dynamics of Mitochondrial Metabolism	mitochondria	human hela cells
983	database	human			60961	Filters: detected and quantified; CSF;Endogenous; subcellular location = mitochondria. Locations: lysosome, mitochondria.	uM	uM	uM	0.0425	tissue	Blood	database	adenosine	human	HMDB 4.0	whole cell	blood
984	database	human			60961	Filters: detected and quantified; CSF;Endogenous; subcellular location = mitochondria. Locations: lysosome, mitochondria.	uM	uM	uM	0.2	tissue	Blood	database	adenosine	human	HMDB 4.0	whole cell	blood
985	database	human			60961	Filters: detected and quantified; CSF;Endogenous; subcellular location = mitochondria. Locations: lysosome, mitochondria.	uM	uM	uM	0.285	tissue	Blood	database	adenosine	human	HMDB 4.0	whole cell	blood
986	database	human			60961	Filters: detected and quantified; CSF;Endogenous; subcellular location = mitochondria. Locations: lysosome, mitochondria.	uM	uM	uM	0.31	tissue	Blood	database	adenosine	human	HMDB 4.0	whole cell	blood
987	database	human			60961	Filters: detected and quantified; CSF;Endogenous; subcellular location = mitochondria. Locations: lysosome, mitochondria.	uM	uM	uM	0.505	tissue	Blood	database	adenosine	human	HMDB 4.0	whole cell	blood
988	database	human			60961	Filters: detected and quantified; CSF;Endogenous; subcellular location = mitochondria. Locations: lysosome, mitochondria.	uM	uM	uM	5.66	tissue	Blood	database	adenosine	human	HMDB 4.0	whole cell	blood
989	database	human			60961	Filters: detected and quantified; CSF;Endogenous; subcellular location = mitochondria. Locations: lysosome, mitochondria.	uM	uM	uM	0	tissue	CSF	database	adenosine	human	HMDB 4.0	whole cell	csf
990	database	human			60961	Filters: detected and quantified; CSF;Endogenous; subcellular location = mitochondria. Locations: lysosome, mitochondria.	uM	uM	uM	0.01	tissue	CSF	database	adenosine	human	HMDB 4.0	whole cell	csf
991	database	human			60961	Filters: detected and quantified; CSF;Endogenous; subcellular location = mitochondria. Locations: lysosome, mitochondria.	uM	uM	uM	0.1	tissue	CSF	database	adenosine	human	HMDB 4.0	whole cell	csf
992	database	human			60961	Filters: detected and quantified; CSF;Endogenous; subcellular location = mitochondria. Locations: lysosome, mitochondria.	uM	uM	uM	0.9	cell	Cellular Cytoplasm	database	adenosine	human	HMDB 4.0	cytosol
993	database	human			60961	Filters: detected and quantified; CSF;Endogenous; subcellular location = mitochondria. Locations: lysosome, mitochondria.	uM	uM	uM	1.2	cell	Cellular Cytoplasm	database	adenosine	human	HMDB 4.0	cytosol
994	database	human			60961	Filters: detected and quantified; CSF;Endogenous; subcellular location = mitochondria. Locations: lysosome, mitochondria.	uM	uM	uM	1.5	cell	Cellular Cytoplasm	database	adenosine	human	HMDB 4.0	cytosol
995	mass spectrometry	mouse	8-week-old		60961	cerebra mouse 2 known	uM	nmol/g	umol/g	0.300927	tissue	cerebra mouse 2 known	ce-tofms	adenosine	mouse	Sugimoto, 2012, Nucleic Acids Research, MMMDB: Mouse Multiple Tissue Metabolome Database	whole cell	brain
996	mass spectrometry	mouse	8-week-old		60961	cerebella mouse 1 known	uM	nmol/g	umol/g	0.324288	tissue	cerebella mouse 1 known	ce-tofms	adenosine	mouse	Sugimoto, 2012, Nucleic Acids Research, MMMDB: Mouse Multiple Tissue Metabolome Database	whole cell	brain
997	mass spectrometry	mouse	8-week-old		60961	cerebella mouse 2 known	uM	nmol/g	umol/g	0.376685	tissue	cerebella mouse 2 known	ce-tofms	adenosine	mouse	Sugimoto, 2012, Nucleic Acids Research, MMMDB: Mouse Multiple Tissue Metabolome Database	whole cell	brain
998	mass spectrometry	mouse	8-week-old		60961	cerebra mouse 1 known	uM	nmol/g	umol/g	0.421455	tissue	cerebra mouse 1 known	ce-tofms	adenosine	mouse	Sugimoto, 2012, Nucleic Acids Research, MMMDB: Mouse Multiple Tissue Metabolome Database	whole cell	brain
999	mass spectrometry	human		human hela cells	6083	concentration of 3 replicates are given in the source; this value comes from the first replicate	uM	uM	uM	19.8449	cell	HeLa cells (Whole-cell)	immunoblotting, lc/ms-based metabolomics	adenosine monophosphate	human hela cells	Chen, 2016, Cell, Absolute Quantification of Matrix Metabolites Reveals the Dynamics of Mitochondrial Metabolism	whole cell	human hela cells
1000	mass spectrometry	human		human hela cells	6083		uM	uM	uM	22.3882	organelle	mitochondrial matrix of HeLa cells	immunoblotting, lc/ms-based metabolomics	adenosine monophosphate	human hela cells	Chen, 2016, Cell, Absolute Quantification of Matrix Metabolites Reveals the Dynamics of Mitochondrial Metabolism	mitochondria	human hela cells
1001	database	human			6083	Filters: detected and quantified; CSF;Endogenous; subcellular location = mitochondria. Locations: Cytosol, Mitochondria, Nucleus, Lysosome, Endoplasmic reticulum, Peroxisome, Golgi apparatus	uM	uM	uM	5.1	tissue	Blood	database	adenosine monophosphate	human	HMDB 4.0	whole cell	blood
1002	database	human			6083	Filters: detected and quantified; CSF;Endogenous; subcellular location = mitochondria. Locations: Cytosol, Mitochondria, Nucleus, Lysosome, Endoplasmic reticulum, Peroxisome, Golgi apparatus	uM	uM	uM	6.2	tissue	Blood	database	adenosine monophosphate	human	HMDB 4.0	whole cell	blood
1003	database	human			6083	Filters: detected and quantified; CSF;Endogenous; subcellular location = mitochondria. Locations: Cytosol, Mitochondria, Nucleus, Lysosome, Endoplasmic reticulum, Peroxisome, Golgi apparatus	uM	uM	uM	10	tissue	Blood	database	adenosine monophosphate	human	HMDB 4.0	whole cell	blood
1004	database	human			6083	Filters: detected and quantified; CSF;Endogenous; subcellular location = mitochondria. Locations: Cytosol, Mitochondria, Nucleus, Lysosome, Endoplasmic reticulum, Peroxisome, Golgi apparatus	uM	uM	uM	14	tissue	Blood	database	adenosine monophosphate	human	HMDB 4.0	whole cell	blood
1005	database	human			6083	Filters: detected and quantified; CSF;Endogenous; subcellular location = mitochondria. Locations: Cytosol, Mitochondria, Nucleus, Lysosome, Endoplasmic reticulum, Peroxisome, Golgi apparatus	uM	uM	uM	51	tissue	Blood	database	adenosine monophosphate	human	HMDB 4.0	whole cell	blood
1006	database	human			6083	Filters: detected and quantified; CSF;Endogenous; subcellular location = mitochondria. Locations: Cytosol, Mitochondria, Nucleus, Lysosome, Endoplasmic reticulum, Peroxisome, Golgi apparatus	uM	uM	uM	92	tissue	Blood	database	adenosine monophosphate	human	HMDB 4.0	whole cell	blood
1007	database	human			6083	Filters: detected and quantified; CSF;Endogenous; subcellular location = mitochondria. Locations: Cytosol, Mitochondria, Nucleus, Lysosome, Endoplasmic reticulum, Peroxisome, Golgi apparatus	uM	uM	uM	0	tissue	CSF	database	adenosine monophosphate	human	HMDB 4.0	whole cell	csf
1008	database	human			6083	Filters: detected and quantified; CSF;Endogenous; subcellular location = mitochondria. Locations: Cytosol, Mitochondria, Nucleus, Lysosome, Endoplasmic reticulum, Peroxisome, Golgi apparatus	uM	uM	uM	0.2	tissue	CSF	database	adenosine monophosphate	human	HMDB 4.0	whole cell	csf
1009	database	human			6083	Filters: detected and quantified; CSF;Endogenous; subcellular location = mitochondria. Locations: Cytosol, Mitochondria, Nucleus, Lysosome, Endoplasmic reticulum, Peroxisome, Golgi apparatus	uM	uM	uM	23	cell	Cellular Cytoplasm	database	adenosine monophosphate	human	HMDB 4.0	cytosol
1010	database	human			6083	Filters: detected and quantified; CSF;Endogenous; subcellular location = mitochondria. Locations: Cytosol, Mitochondria, Nucleus, Lysosome, Endoplasmic reticulum, Peroxisome, Golgi apparatus	uM	uM	uM	71	cell	Cellular Cytoplasm	database	adenosine monophosphate	human	HMDB 4.0	cytosol
1011	database	human			6083	Filters: detected and quantified; CSF;Endogenous; subcellular location = mitochondria. Locations: Cytosol, Mitochondria, Nucleus, Lysosome, Endoplasmic reticulum, Peroxisome, Golgi apparatus	uM	uM	uM	80	cell	Cellular Cytoplasm	database	adenosine monophosphate	human	HMDB 4.0	cytosol
1012	database	human			6083	Filters: detected and quantified; CSF;Endogenous; subcellular location = mitochondria. Locations: Cytosol, Mitochondria, Nucleus, Lysosome, Endoplasmic reticulum, Peroxisome, Golgi apparatus	uM	uM	uM	89	cell	Cellular Cytoplasm	database	adenosine monophosphate	human	HMDB 4.0	cytosol
1013	model	rat			6083		uM	mM	uM	3640	organelle	rat liver mitochondria	model	adenosine monophosphate	rat	Modeling of ATP–ADP steady‐state exchange rate mediated by the adenine nucleotide translocase in isolated mitochondria FEBS 2009 Eugeniy Metelkin Oleg Demin Zsuzsanna Kovács Christos Chinopoulos	mitochondria	liver
1014	mass spectrometry	mouse	8-week-old		6083	cerebella mouse 2 known	uM	nmol/g	umol/g	1.2386	tissue	cerebella mouse 2 known	ce-tofms	adenosine monophosphate	mouse	Sugimoto, 2012, Nucleic Acids Research, MMMDB: Mouse Multiple Tissue Metabolome Database	whole cell	brain
1015	mass spectrometry	mouse	8-week-old		6083	cerebra mouse 2 known	uM	nmol/g	umol/g	1.5323	tissue	cerebra mouse 2 known	ce-tofms	adenosine monophosphate	mouse	Sugimoto, 2012, Nucleic Acids Research, MMMDB: Mouse Multiple Tissue Metabolome Database	whole cell	brain
1016	mass spectrometry	mouse	8-week-old		6083	cerebra mouse 1 known	uM	nmol/g	umol/g	1.53534	tissue	cerebra mouse 1 known	ce-tofms	adenosine monophosphate	mouse	Sugimoto, 2012, Nucleic Acids Research, MMMDB: Mouse Multiple Tissue Metabolome Database	whole cell	brain
1017	mass spectrometry	mouse	8-week-old		6083	cerebella mouse 1 known	uM	nmol/g	umol/g	1.58907	tissue	cerebella mouse 1 known	ce-tofms	adenosine monophosphate	mouse	Sugimoto, 2012, Nucleic Acids Research, MMMDB: Mouse Multiple Tissue Metabolome Database	whole cell	brain
1018	estimation	estimation		astrocyte	6083	estimation	uM	mM	uM	0.01	cell	astrocyte		adenosine monophosphate	estimation		whole cell	brain
1019	estimation	estimation		neuron	6083	estimation	uM	mM	uM	0.01	estimation	neuron		adenosine monophosphate	estimation		whole cell	brain
1020	estimation	estimation		astrocyte	6083	estimation	uM	mM	uM	0.02	cell	astrocyte		adenosine monophosphate	estimation		whole cell	brain
1021	estimation	estimation		neuron	6083	estimation	uM	mM	uM	0.02	estimation	neuron		adenosine monophosphate	estimation		whole cell	brain
1022	estimation	estimation		astrocyte	6083	estimation	uM	mM	uM	10	cell	astrocyte		adenosine monophosphate	estimation		whole cell	brain
1023	estimation	estimation		neuron	6083	estimation	uM	mM	uM	10	estimation	neuron		adenosine monophosphate	estimation		whole cell	brain
1024	estimation	estimation		astrocyte	6083	estimation	uM	mM	uM	50	cell	astrocyte		adenosine monophosphate	estimation		whole cell	brain
1025	review	human			5957		uM	mM	uM	3000	tissue	brain	review	adenosine triphosphate	human	(2012). Neural Metabolism In Vivo (Boston, MA: Springer US). 10.1007/978-1-4614-1788-0	whole cell	brain
1026	mass spectrometry	human		human hela cells	5957		uM	uM	uM	75.6922	organelle	mitochondrial matrix of HeLa cells	immunoblotting, lc/ms-based metabolomics	adenosine triphosphate	human hela cells	Chen, 2016, Cell, Absolute Quantification of Matrix Metabolites Reveals the Dynamics of Mitochondrial Metabolism	mitochondria	human hela cells
1027	mass spectrometry	human		human hela cells	5957	concentration of 3 replicates are given in the source; this value comes from the first replicate	uM	uM	uM	4817.18	cell	HeLa cells (Whole-cell)	immunoblotting, lc/ms-based metabolomics	adenosine triphosphate	human hela cells	Chen, 2016, Cell, Absolute Quantification of Matrix Metabolites Reveals the Dynamics of Mitochondrial Metabolism	whole cell	human hela cells
1028	database	human			5957	Filters: detected and quantified; CSF;Endogenous; subcellular location = mitochondria. Locations: Cytosol, Mitochondria, Myelin sheath, Nucleus, Endoplasmic reticulum, Peroxisome	uM	uM	uM	1390	tissue	Blood	database	adenosine triphosphate	human	HMDB 4.0	whole cell	blood
1029	database	human			5957	Filters: detected and quantified; CSF;Endogenous; subcellular location = mitochondria. Locations: Cytosol, Mitochondria, Myelin sheath, Nucleus, Endoplasmic reticulum, Peroxisome	uM	uM	uM	3152	tissue	Blood	database	adenosine triphosphate	human	HMDB 4.0	whole cell	blood
1030	database	human			5957	Filters: detected and quantified; CSF;Endogenous; subcellular location = mitochondria. Locations: Cytosol, Mitochondria, Myelin sheath, Nucleus, Endoplasmic reticulum, Peroxisome	uM	uM	uM	1.85	tissue	CSF	database	adenosine triphosphate	human	HMDB 4.0	whole cell	csf
1031	database	human			5957	Filters: detected and quantified; CSF;Endogenous; subcellular location = mitochondria. Locations: Cytosol, Mitochondria, Myelin sheath, Nucleus, Endoplasmic reticulum, Peroxisome	uM	uM	uM	1290	cell	Cellular Cytoplasm	database	adenosine triphosphate	human	HMDB 4.0	cytosol
1032	database	human			5957	Filters: detected and quantified; CSF;Endogenous; subcellular location = mitochondria. Locations: Cytosol, Mitochondria, Myelin sheath, Nucleus, Endoplasmic reticulum, Peroxisome	uM	uM	uM	1540	cell	Cellular Cytoplasm	database	adenosine triphosphate	human	HMDB 4.0	cytosol
1033	database	human			5957	Filters: detected and quantified; CSF;Endogenous; subcellular location = mitochondria. Locations: Cytosol, Mitochondria, Myelin sheath, Nucleus, Endoplasmic reticulum, Peroxisome	uM	uM	uM	1790	cell	Cellular Cytoplasm	database	adenosine triphosphate	human	HMDB 4.0	cytosol
1034	chemistry	rat			5957		uM	nmol/mg dry weight	nmol/mg dry weight	2.288	tissue	striatum rat adult	metabolite analysis by either microquantitative histochemistry or bioluminescent analysis	adenosine triphosphate	rat	Lust, 2003, Metabolic Brain Disease, Changing Metabolic and Energy Profiles in Fetal, Neonatal, and Adult Rat Brain	whole cell	brain
1035	chemistry	rat			5957		uM	nmol/mg dry weight	nmol/mg dry weight	2.496	tissue	cortex rat adult	metabolite analysis by either microquantitative histochemistry or bioluminescent analysis	adenosine triphosphate	rat	Lust, 2003, Metabolic Brain Disease, Changing Metabolic and Energy Profiles in Fetal, Neonatal, and Adult Rat Brain	whole cell	brain
1036	chemistry	rat			5957		uM	nmol/mg dry weight	nmol/mg dry weight	2.704	tissue	striatum rat P7 neonate	metabolite analysis by either microquantitative histochemistry or bioluminescent analysis	adenosine triphosphate	rat	Lust, 2003, Metabolic Brain Disease, Changing Metabolic and Energy Profiles in Fetal, Neonatal, and Adult Rat Brain	whole cell	brain
1037	chemistry	rat			5957		uM	nmol/mg dry weight	nmol/mg dry weight	2.912	tissue	cortex rat P7 neonate	metabolite analysis by either microquantitative histochemistry or bioluminescent analysis	adenosine triphosphate	rat	Lust, 2003, Metabolic Brain Disease, Changing Metabolic and Energy Profiles in Fetal, Neonatal, and Adult Rat Brain	whole cell	brain
1038	model	rat			5957		uM	mM	uM	510	organelle	rat liver mitochondria	model	adenosine triphosphate	rat	Modeling of ATP–ADP steady‐state exchange rate mediated by the adenine nucleotide translocase in isolated mitochondria FEBS 2009 Eugeniy Metelkin Oleg Demin Zsuzsanna Kovács Christos Chinopoulos	mitochondria	liver
1039	mass spectrometry	mouse	8-week-old		5957	cerebella mouse 2 known	uM	nmol/g	umol/g	0.0230425	tissue	cerebella mouse 2 known	ce-tofms	adenosine triphosphate	mouse	Sugimoto, 2012, Nucleic Acids Research, MMMDB: Mouse Multiple Tissue Metabolome Database	whole cell	brain
1040	mass spectrometry	mouse	8-week-old		5957	cerebra mouse 1 known	uM	nmol/g	umol/g	0.0280314	tissue	cerebra mouse 1 known	ce-tofms	adenosine triphosphate	mouse	Sugimoto, 2012, Nucleic Acids Research, MMMDB: Mouse Multiple Tissue Metabolome Database	whole cell	brain
1041	mass spectrometry	mouse	8-week-old		5957	cerebella mouse 1 known	uM	nmol/g	umol/g	0.0295924	tissue	cerebella mouse 1 known	ce-tofms	adenosine triphosphate	mouse	Sugimoto, 2012, Nucleic Acids Research, MMMDB: Mouse Multiple Tissue Metabolome Database	whole cell	brain
1042	mass spectrometry	mouse	8-week-old		5957	cerebra mouse 2 known	uM	nmol/g	umol/g	0.0367614	tissue	cerebra mouse 2 known	ce-tofms	adenosine triphosphate	mouse	Sugimoto, 2012, Nucleic Acids Research, MMMDB: Mouse Multiple Tissue Metabolome Database	whole cell	brain
1043	estimation	estimation		astrocyte	5957	estimation	uM	mM	uM	2187.17	cell	astrocyte		adenosine triphosphate	estimation		whole cell	brain
1044	estimation	estimation		astrocyte	5957	estimation	uM	mM	uM	2190	cell	astrocyte		adenosine triphosphate	estimation		whole cell	brain
1045	estimation	estimation		neuron	5957	estimation	uM	mM	uM	2197.35	estimation	neuron		adenosine triphosphate	estimation		whole cell	brain
1046	estimation	estimation		astrocyte	5957	estimation	uM	mM	uM	7800	cell	astrocyte		adenosine triphosphate	estimation		whole cell	brain
1047	estimation	estimation		astrocyte	5957	estimation	uM	mM	uM	8200	cell	astrocyte		adenosine triphosphate	estimation		whole cell	brain
1048	mass spectrometry	human		human hela cells	440122	concentration of 3 replicates are given in the source; this value comes from the first replicate	uM	uM	uM	0.0702519	cell	HeLa cells (Whole-cell)	immunoblotting, lc/ms-based metabolomics	adenylosuccinate	human hela cells	Chen, 2016, Cell, Absolute Quantification of Matrix Metabolites Reveals the Dynamics of Mitochondrial Metabolism	whole cell	human hela cells
1050	mass spectrometry	mouse	8-week-old		440122	cerebella mouse 2 known	uM	nmol/g	umol/g	0.169365	tissue	cerebella mouse 2 known	ce-tofms	adenylosuccinate	mouse	Sugimoto, 2012, Nucleic Acids Research, MMMDB: Mouse Multiple Tissue Metabolome Database	whole cell	brain
1052	mass spectrometry	mouse	8-week-old		440122	cerebella mouse 1 known	uM	nmol/g	umol/g	0.170279	tissue	cerebella mouse 1 known	ce-tofms	adenylosuccinate	mouse	Sugimoto, 2012, Nucleic Acids Research, MMMDB: Mouse Multiple Tissue Metabolome Database	whole cell	brain
1054	mass spectrometry	mouse	8-week-old		440122	cerebra mouse 1 known	uM	nmol/g	umol/g	0.232878	tissue	cerebra mouse 1 known	ce-tofms	adenylosuccinate	mouse	Sugimoto, 2012, Nucleic Acids Research, MMMDB: Mouse Multiple Tissue Metabolome Database	whole cell	brain
1056	mass spectrometry	mouse	8-week-old		440122	cerebra mouse 2 known	uM	nmol/g	umol/g	0.241967	tissue	cerebra mouse 2 known	ce-tofms	adenylosuccinate	mouse	Sugimoto, 2012, Nucleic Acids Research, MMMDB: Mouse Multiple Tissue Metabolome Database	whole cell	brain
1068	mass spectrometry	human		human hela cells	6022		uM	uM	uM	83.2337	organelle	mitochondrial matrix of HeLa cells	immunoblotting, lc/ms-based metabolomics	adp	human hela cells	Chen, 2016, Cell, Absolute Quantification of Matrix Metabolites Reveals the Dynamics of Mitochondrial Metabolism	mitochondria	human hela cells
1069	mass spectrometry	human		human hela cells	6022	concentration of 3 replicates are given in the source; this value comes from the first replicate	uM	uM	uM	129.715	cell	HeLa cells (Whole-cell)	immunoblotting, lc/ms-based metabolomics	adp	human hela cells	Chen, 2016, Cell, Absolute Quantification of Matrix Metabolites Reveals the Dynamics of Mitochondrial Metabolism	whole cell	human hela cells
1070	database	human			6022	Filters: detected and quantified; CSF;Endogenous; subcellular location = mitochondria. Locations: Cytosol, Mitochondria, Nucleus, Endoplasmic reticulum, Peroxisome	uM	uM	uM	160	tissue	Blood	database	adp	human	HMDB 4.0	whole cell	blood
1071	database	human			6022	Filters: detected and quantified; CSF;Endogenous; subcellular location = mitochondria. Locations: Cytosol, Mitochondria, Nucleus, Endoplasmic reticulum, Peroxisome	uM	uM	uM	1.9	tissue	CSF	database	adp	human	HMDB 4.0	whole cell	csf
1072	database	human			6022	Filters: detected and quantified; CSF;Endogenous; subcellular location = mitochondria. Locations: Cytosol, Mitochondria, Nucleus, Endoplasmic reticulum, Peroxisome	uM	uM	uM	150	cell	Cellular Cytoplasm	database	adp	human	HMDB 4.0	cytosol
1073	database	human			6022	Filters: detected and quantified; CSF;Endogenous; subcellular location = mitochondria. Locations: Cytosol, Mitochondria, Nucleus, Endoplasmic reticulum, Peroxisome	uM	uM	uM	270	cell	Cellular Cytoplasm	database	adp	human	HMDB 4.0	cytosol
1074	database	human			6022	Filters: detected and quantified; CSF;Endogenous; subcellular location = mitochondria. Locations: Cytosol, Mitochondria, Nucleus, Endoplasmic reticulum, Peroxisome	uM	uM	uM	390	cell	Cellular Cytoplasm	database	adp	human	HMDB 4.0	cytosol
1075	model	rat			6022		uM	mM	uM	8230	organelle	rat liver mitochondria	model	adp	rat	Modeling of ATP–ADP steady‐state exchange rate mediated by the adenine nucleotide translocase in isolated mitochondria FEBS 2009 Eugeniy Metelkin Oleg Demin Zsuzsanna Kovács Christos Chinopoulos	mitochondria	liver
1076	mass spectrometry	mouse	8-week-old		6022	cerebella mouse 2 known	uM	nmol/g	umol/g	0.0587325	tissue	cerebella mouse 2 known	ce-tofms	adp	mouse	Sugimoto, 2012, Nucleic Acids Research, MMMDB: Mouse Multiple Tissue Metabolome Database	whole cell	brain
1077	mass spectrometry	mouse	8-week-old		6022	cerebra mouse 1 known	uM	nmol/g	umol/g	0.0888826	tissue	cerebra mouse 1 known	ce-tofms	adp	mouse	Sugimoto, 2012, Nucleic Acids Research, MMMDB: Mouse Multiple Tissue Metabolome Database	whole cell	brain
1078	mass spectrometry	mouse	8-week-old		6022	cerebella mouse 1 known	uM	nmol/g	umol/g	0.0906035	tissue	cerebella mouse 1 known	ce-tofms	adp	mouse	Sugimoto, 2012, Nucleic Acids Research, MMMDB: Mouse Multiple Tissue Metabolome Database	whole cell	brain
1079	mass spectrometry	mouse	8-week-old		6022	cerebra mouse 2 known	uM	nmol/g	umol/g	0.104363	tissue	cerebra mouse 2 known	ce-tofms	adp	mouse	Sugimoto, 2012, Nucleic Acids Research, MMMDB: Mouse Multiple Tissue Metabolome Database	whole cell	brain
1080	estimation	estimation		astrocyte	6022	estimation	uM	mM	uM	1e-07	cell	astrocyte		adp	estimation		whole cell	brain
1081	estimation	estimation		astrocyte	6022	estimation	uM	mM	uM	1.3	cell	astrocyte		adp	estimation		whole cell	brain
1082	estimation	estimation		astrocyte	6022	estimation	uM	mM	uM	13	cell	astrocyte		adp	estimation		whole cell	brain
1083	estimation	estimation		astrocyte	6022	estimation	uM	mM	uM	24.5268	cell	astrocyte		adp	estimation		whole cell	brain
1084	estimation	estimation		neuron	6022	estimation	uM	mM	uM	24.5268	estimation	neuron		adp	estimation		whole cell	brain
1085	estimation	estimation		astrocyte	6022	estimation	uM	mM	uM	415	cell	astrocyte		adp	estimation		whole cell	brain
1086	estimation	estimation		neuron	6022	estimation	uM	mM	uM	415	estimation	neuron		adp	estimation		whole cell	brain
1087	mass spectrometry	human		human hela cells	30243		uM	uM	uM	0.680086	organelle	mitochondrial matrix of HeLa cells	immunoblotting, lc/ms-based metabolomics	adp ribose	human hela cells	Chen, 2016, Cell, Absolute Quantification of Matrix Metabolites Reveals the Dynamics of Mitochondrial Metabolism	mitochondria	human hela cells
1088	mass spectrometry	rat	postnatal day 1		5497181		uM	nmol/g brain tissue	nmol/g brain tissue	1.80807	tissue	brain rat postnatal day 1	high-sensitivity and high-resolution mass spectrometry	adrenic acid	rat	Zheng, 2016, Scientific reports, The Brain Metabolome of Male Rats across the Lifespan	whole cell	brain
1090	mass spectrometry	rat	postnatal week 12		5497181		uM	nmol/g brain tissue	nmol/g brain tissue	2.49074	tissue	brain rat postnatal week 12	high-sensitivity and high-resolution mass spectrometry	adrenic acid	rat	Zheng, 2016, Scientific reports, The Brain Metabolome of Male Rats across the Lifespan	whole cell	brain
1092	mass spectrometry	rat	postnatal week 56		5497181		uM	nmol/g brain tissue	nmol/g brain tissue	2.59078	tissue	brain rat postnatal week 56	high-sensitivity and high-resolution mass spectrometry	adrenic acid	rat	Zheng, 2016, Scientific reports, The Brain Metabolome of Male Rats across the Lifespan	whole cell	brain
1094	mass spectrometry	rat	postnatal week 24		5497181		uM	nmol/g brain tissue	nmol/g brain tissue	2.67992	tissue	brain rat postnatal week 24	high-sensitivity and high-resolution mass spectrometry	adrenic acid	rat	Zheng, 2016, Scientific reports, The Brain Metabolome of Male Rats across the Lifespan	whole cell	brain
1096	mass spectrometry	rat	postnatal week 7		5497181		uM	nmol/g brain tissue	nmol/g brain tissue	2.73692	tissue	brain rat postnatal week 7	high-sensitivity and high-resolution mass spectrometry	adrenic acid	rat	Zheng, 2016, Scientific reports, The Brain Metabolome of Male Rats across the Lifespan	whole cell	brain
1098	mass spectrometry	rat	postnatal week 111		5497181		uM	nmol/g brain tissue	nmol/g brain tissue	2.74765	tissue	brain rat postnatal week 111	high-sensitivity and high-resolution mass spectrometry	adrenic acid	rat	Zheng, 2016, Scientific reports, The Brain Metabolome of Male Rats across the Lifespan	whole cell	brain
1100	mass spectrometry	rat	postnatal week 9		5497181		uM	nmol/g brain tissue	nmol/g brain tissue	3.00508	tissue	brain rat postnatal week 9	high-sensitivity and high-resolution mass spectrometry	adrenic acid	rat	Zheng, 2016, Scientific reports, The Brain Metabolome of Male Rats across the Lifespan	whole cell	brain
1102	mass spectrometry	rat	postnatal week 1		5497181		uM	nmol/g brain tissue	nmol/g brain tissue	13.2122	tissue	brain rat postnatal week 1	high-sensitivity and high-resolution mass spectrometry	adrenic acid	rat	Zheng, 2016, Scientific reports, The Brain Metabolome of Male Rats across the Lifespan	whole cell	brain
1104	mass spectrometry	rat	postnatal week 3		5497181		uM	nmol/g brain tissue	nmol/g brain tissue	14.7382	tissue	brain rat postnatal week 3	high-sensitivity and high-resolution mass spectrometry	adrenic acid	rat	Zheng, 2016, Scientific reports, The Brain Metabolome of Male Rats across the Lifespan	whole cell	brain
1124	database	human			199	Filters: detected and quantified; CSF;Endogenous; subcellular location = mitochondria. Locations: Cytosol, Mitochondria	uM	uM	uM	0.31	tissue	CSF	database	agmatine	human	HMDB 4.0	whole cell	csf
1125	mass spectrometry	rat	postnatal week 12		602		uM	nmol/g brain tissue	nmol/g brain tissue	4.45544	tissue	brain rat postnatal week 12	high-sensitivity and high-resolution mass spectrometry	alanine	rat	Zheng, 2016, Scientific reports, The Brain Metabolome of Male Rats across the Lifespan	whole cell	brain
1128	mass spectrometry	rat	postnatal day 1		602		uM	nmol/g brain tissue	nmol/g brain tissue	4.50105	tissue	brain rat postnatal day 1	high-sensitivity and high-resolution mass spectrometry	alanine	rat	Zheng, 2016, Scientific reports, The Brain Metabolome of Male Rats across the Lifespan	whole cell	brain
1131	mass spectrometry	rat	postnatal week 9		602		uM	nmol/g brain tissue	nmol/g brain tissue	4.52956	tissue	brain rat postnatal week 9	high-sensitivity and high-resolution mass spectrometry	alanine	rat	Zheng, 2016, Scientific reports, The Brain Metabolome of Male Rats across the Lifespan	whole cell	brain
1134	mass spectrometry	rat	postnatal week 111		602		uM	nmol/g brain tissue	nmol/g brain tissue	4.5667	tissue	brain rat postnatal week 111	high-sensitivity and high-resolution mass spectrometry	alanine	rat	Zheng, 2016, Scientific reports, The Brain Metabolome of Male Rats across the Lifespan	whole cell	brain
1137	mass spectrometry	rat	postnatal week 7		602		uM	nmol/g brain tissue	nmol/g brain tissue	4.85309	tissue	brain rat postnatal week 7	high-sensitivity and high-resolution mass spectrometry	alanine	rat	Zheng, 2016, Scientific reports, The Brain Metabolome of Male Rats across the Lifespan	whole cell	brain
1140	mass spectrometry	rat	postnatal week 24		602		uM	nmol/g brain tissue	nmol/g brain tissue	4.88878	tissue	brain rat postnatal week 24	high-sensitivity and high-resolution mass spectrometry	alanine	rat	Zheng, 2016, Scientific reports, The Brain Metabolome of Male Rats across the Lifespan	whole cell	brain
1143	mass spectrometry	rat	postnatal week 56		602		uM	nmol/g brain tissue	nmol/g brain tissue	5.18725	tissue	brain rat postnatal week 56	high-sensitivity and high-resolution mass spectrometry	alanine	rat	Zheng, 2016, Scientific reports, The Brain Metabolome of Male Rats across the Lifespan	whole cell	brain
1146	mass spectrometry	rat	postnatal week 1		602		uM	nmol/g brain tissue	nmol/g brain tissue	13.6857	tissue	brain rat postnatal week 1	high-sensitivity and high-resolution mass spectrometry	alanine	rat	Zheng, 2016, Scientific reports, The Brain Metabolome of Male Rats across the Lifespan	whole cell	brain
1149	mass spectrometry	rat	postnatal week 3		602		uM	nmol/g brain tissue	nmol/g brain tissue	17.0242	tissue	brain rat postnatal week 3	high-sensitivity and high-resolution mass spectrometry	alanine	rat	Zheng, 2016, Scientific reports, The Brain Metabolome of Male Rats across the Lifespan	whole cell	brain
1206	mass spectrometry	human		human hela cells	204		uM	uM	uM	3.33639	organelle	mitochondrial matrix of HeLa cells	immunoblotting, lc/ms-based metabolomics	allantoin	human hela cells	Chen, 2016, Cell, Absolute Quantification of Matrix Metabolites Reveals the Dynamics of Mitochondrial Metabolism	mitochondria	human hela cells
1207	mass spectrometry	human		human hela cells	204	concentration of 3 replicates are given in the source; this value comes from the first replicate	uM	uM	uM	14.4406	cell	HeLa cells (Whole-cell)	immunoblotting, lc/ms-based metabolomics	allantoin	human hela cells	Chen, 2016, Cell, Absolute Quantification of Matrix Metabolites Reveals the Dynamics of Mitochondrial Metabolism	whole cell	human hela cells
1208	mass spectrometry	mouse	8-week-old		87310	cerebra mouse 1 known	uM	nmol/g	umol/g	0.00062169	tissue	cerebra mouse 1 known	ce-tofms	alliin	mouse	Sugimoto, 2012, Nucleic Acids Research, MMMDB: Mouse Multiple Tissue Metabolome Database	whole cell	brain
1209	mass spectrometry	mouse	8-week-old		11883891	Glucuronateand(or)Galactturonateand(or)trans-4-Hydroxy-3-methoxycinnamate	uM	nmol/g	umol/g	0.00296373	tissue	cerebella mouse 1 known	ce-tofms	alpha-d-galacturonate	mouse	Sugimoto, 2012, Nucleic Acids Research, MMMDB: Mouse Multiple Tissue Metabolome Database	whole cell	brain
1210	mass spectrometry	mouse	8-week-old		11883891	Glucuronateand(or)Galactturonateand(or)trans-4-Hydroxy-3-methoxycinnamate	uM	nmol/g	umol/g	0.00391814	tissue	cerebra mouse 2 known	ce-tofms	alpha-d-galacturonate	mouse	Sugimoto, 2012, Nucleic Acids Research, MMMDB: Mouse Multiple Tissue Metabolome Database	whole cell	brain
1211	mass spectrometry	human		human hela cells	51		uM	uM	uM	130.82	organelle	mitochondrial matrix of HeLa cells	immunoblotting, lc/ms-based metabolomics	alpha-ketoglutarate	human hela cells	Chen, 2016, Cell, Absolute Quantification of Matrix Metabolites Reveals the Dynamics of Mitochondrial Metabolism	mitochondria	human hela cells
1213	mass spectrometry	human		human hela cells	51	concentration of 3 replicates are given in the source; this value comes from the first replicate	uM	uM	uM	1213.3	cell	HeLa cells (Whole-cell)	immunoblotting, lc/ms-based metabolomics	alpha-ketoglutarate	human hela cells	Chen, 2016, Cell, Absolute Quantification of Matrix Metabolites Reveals the Dynamics of Mitochondrial Metabolism	whole cell	human hela cells
1219	mass spectrometry	rat	postnatal day 1		5280934		uM	nmol/g brain tissue	nmol/g brain tissue	0.0003016	tissue	brain rat postnatal day 1	high-sensitivity and high-resolution mass spectrometry	alpha-linolenic acid	rat	Zheng, 2016, Scientific reports, The Brain Metabolome of Male Rats across the Lifespan	whole cell	brain
1220	mass spectrometry	rat	postnatal week 1		5280934		uM	nmol/g brain tissue	nmol/g brain tissue	0.0005096	tissue	brain rat postnatal week 1	high-sensitivity and high-resolution mass spectrometry	alpha-linolenic acid	rat	Zheng, 2016, Scientific reports, The Brain Metabolome of Male Rats across the Lifespan	whole cell	brain
1221	mass spectrometry	rat	postnatal week 9		5280934		uM	nmol/g brain tissue	nmol/g brain tissue	0.00078	tissue	brain rat postnatal week 9	high-sensitivity and high-resolution mass spectrometry	alpha-linolenic acid	rat	Zheng, 2016, Scientific reports, The Brain Metabolome of Male Rats across the Lifespan	whole cell	brain
1222	mass spectrometry	rat	postnatal week 111		5280934		uM	nmol/g brain tissue	nmol/g brain tissue	0.001352	tissue	brain rat postnatal week 111	high-sensitivity and high-resolution mass spectrometry	alpha-linolenic acid	rat	Zheng, 2016, Scientific reports, The Brain Metabolome of Male Rats across the Lifespan	whole cell	brain
1223	mass spectrometry	rat	postnatal week 7		5280934		uM	nmol/g brain tissue	nmol/g brain tissue	0.0013936	tissue	brain rat postnatal week 7	high-sensitivity and high-resolution mass spectrometry	alpha-linolenic acid	rat	Zheng, 2016, Scientific reports, The Brain Metabolome of Male Rats across the Lifespan	whole cell	brain
1224	mass spectrometry	rat	postnatal week 56		5280934		uM	nmol/g brain tissue	nmol/g brain tissue	0.0015184	tissue	brain rat postnatal week 56	high-sensitivity and high-resolution mass spectrometry	alpha-linolenic acid	rat	Zheng, 2016, Scientific reports, The Brain Metabolome of Male Rats across the Lifespan	whole cell	brain
1225	mass spectrometry	rat	postnatal week 3		5280934		uM	nmol/g brain tissue	nmol/g brain tissue	0.0015496	tissue	brain rat postnatal week 3	high-sensitivity and high-resolution mass spectrometry	alpha-linolenic acid	rat	Zheng, 2016, Scientific reports, The Brain Metabolome of Male Rats across the Lifespan	whole cell	brain
1226	mass spectrometry	rat	postnatal week 12		5280934		uM	nmol/g brain tissue	nmol/g brain tissue	0.0017368	tissue	brain rat postnatal week 12	high-sensitivity and high-resolution mass spectrometry	alpha-linolenic acid	rat	Zheng, 2016, Scientific reports, The Brain Metabolome of Male Rats across the Lifespan	whole cell	brain
1227	mass spectrometry	rat	postnatal week 24		5280934		uM	nmol/g brain tissue	nmol/g brain tissue	0.0019344	tissue	brain rat postnatal week 24	high-sensitivity and high-resolution mass spectrometry	alpha-linolenic acid	rat	Zheng, 2016, Scientific reports, The Brain Metabolome of Male Rats across the Lifespan	whole cell	brain
1228	mass spectrometry	mouse	8-week-old		94309	cerebra mouse 2 known	uM	nmol/g	umol/g	0.00189441	tissue	cerebra mouse 2 known	ce-tofms	alpha-methylserine	mouse	Sugimoto, 2012, Nucleic Acids Research, MMMDB: Mouse Multiple Tissue Metabolome Database	whole cell	brain
1229	mass spectrometry	mouse	8-week-old		94309	cerebra mouse 1 known	uM	nmol/g	umol/g	0.00196099	tissue	cerebra mouse 1 known	ce-tofms	alpha-methylserine	mouse	Sugimoto, 2012, Nucleic Acids Research, MMMDB: Mouse Multiple Tissue Metabolome Database	whole cell	brain
1230	mass spectrometry	mouse	8-week-old		94309	cerebella mouse 1 known	uM	nmol/g	umol/g	0.00210985	tissue	cerebella mouse 1 known	ce-tofms	alpha-methylserine	mouse	Sugimoto, 2012, Nucleic Acids Research, MMMDB: Mouse Multiple Tissue Metabolome Database	whole cell	brain
1231	mass spectrometry	mouse	8-week-old		94309	cerebella mouse 2 known	uM	nmol/g	umol/g	0.00231463	tissue	cerebella mouse 2 known	ce-tofms	alpha-methylserine	mouse	Sugimoto, 2012, Nucleic Acids Research, MMMDB: Mouse Multiple Tissue Metabolome Database	whole cell	brain
1232	mass spectrometry	rat	postnatal day 1		5283852		uM	nmol/g brain tissue	nmol/g brain tissue	1.144e-06	tissue	brain rat postnatal day 1	high-sensitivity and high-resolution mass spectrometry	alpha-muricholic acid	rat	Zheng, 2016, Scientific reports, The Brain Metabolome of Male Rats across the Lifespan	whole cell	brain
1233	mass spectrometry	rat	postnatal week 1		5283852		uM	nmol/g brain tissue	nmol/g brain tissue	1.248e-06	tissue	brain rat postnatal week 1	high-sensitivity and high-resolution mass spectrometry	alpha-muricholic acid	rat	Zheng, 2016, Scientific reports, The Brain Metabolome of Male Rats across the Lifespan	whole cell	brain
1234	mass spectrometry	rat	postnatal week 24		5283852		uM	nmol/g brain tissue	nmol/g brain tissue	4.16e-06	tissue	brain rat postnatal week 24	high-sensitivity and high-resolution mass spectrometry	alpha-muricholic acid	rat	Zheng, 2016, Scientific reports, The Brain Metabolome of Male Rats across the Lifespan	whole cell	brain
1235	mass spectrometry	rat	postnatal week 9		5283852		uM	nmol/g brain tissue	nmol/g brain tissue	5.72e-06	tissue	brain rat postnatal week 9	high-sensitivity and high-resolution mass spectrometry	alpha-muricholic acid	rat	Zheng, 2016, Scientific reports, The Brain Metabolome of Male Rats across the Lifespan	whole cell	brain
1236	mass spectrometry	rat	postnatal week 111		5283852		uM	nmol/g brain tissue	nmol/g brain tissue	5.824e-06	tissue	brain rat postnatal week 111	high-sensitivity and high-resolution mass spectrometry	alpha-muricholic acid	rat	Zheng, 2016, Scientific reports, The Brain Metabolome of Male Rats across the Lifespan	whole cell	brain
1237	mass spectrometry	rat	postnatal week 7		5283852		uM	nmol/g brain tissue	nmol/g brain tissue	1.4144e-05	tissue	brain rat postnatal week 7	high-sensitivity and high-resolution mass spectrometry	alpha-muricholic acid	rat	Zheng, 2016, Scientific reports, The Brain Metabolome of Male Rats across the Lifespan	whole cell	brain
1238	mass spectrometry	rat	postnatal week 12		5283852		uM	nmol/g brain tissue	nmol/g brain tissue	1.4768e-05	tissue	brain rat postnatal week 12	high-sensitivity and high-resolution mass spectrometry	alpha-muricholic acid	rat	Zheng, 2016, Scientific reports, The Brain Metabolome of Male Rats across the Lifespan	whole cell	brain
1239	mass spectrometry	rat	postnatal week 56		5283852		uM	nmol/g brain tissue	nmol/g brain tissue	1.4768e-05	tissue	brain rat postnatal week 56	high-sensitivity and high-resolution mass spectrometry	alpha-muricholic acid	rat	Zheng, 2016, Scientific reports, The Brain Metabolome of Male Rats across the Lifespan	whole cell	brain
1240	mass spectrometry	rat	postnatal week 3		5283852		uM	nmol/g brain tissue	nmol/g brain tissue	4.7008e-05	tissue	brain rat postnatal week 3	high-sensitivity and high-resolution mass spectrometry	alpha-muricholic acid	rat	Zheng, 2016, Scientific reports, The Brain Metabolome of Male Rats across the Lifespan	whole cell	brain
1241	mass spectrometry	rat	postnatal day 1		10467		uM	nmol/g brain tissue	nmol/g brain tissue	0.0039312	tissue	brain rat postnatal day 1	high-sensitivity and high-resolution mass spectrometry	arachidic acid	rat	Zheng, 2016, Scientific reports, The Brain Metabolome of Male Rats across the Lifespan	whole cell	brain
1242	mass spectrometry	rat	postnatal week 56		10467		uM	nmol/g brain tissue	nmol/g brain tissue	0.0064688	tissue	brain rat postnatal week 56	high-sensitivity and high-resolution mass spectrometry	arachidic acid	rat	Zheng, 2016, Scientific reports, The Brain Metabolome of Male Rats across the Lifespan	whole cell	brain
1243	mass spectrometry	rat	postnatal week 9		10467		uM	nmol/g brain tissue	nmol/g brain tissue	0.0064792	tissue	brain rat postnatal week 9	high-sensitivity and high-resolution mass spectrometry	arachidic acid	rat	Zheng, 2016, Scientific reports, The Brain Metabolome of Male Rats across the Lifespan	whole cell	brain
1244	mass spectrometry	rat	postnatal week 7		10467		uM	nmol/g brain tissue	nmol/g brain tissue	0.007592	tissue	brain rat postnatal week 7	high-sensitivity and high-resolution mass spectrometry	arachidic acid	rat	Zheng, 2016, Scientific reports, The Brain Metabolome of Male Rats across the Lifespan	whole cell	brain
1245	mass spectrometry	rat	postnatal week 111		10467		uM	nmol/g brain tissue	nmol/g brain tissue	0.0095576	tissue	brain rat postnatal week 111	high-sensitivity and high-resolution mass spectrometry	arachidic acid	rat	Zheng, 2016, Scientific reports, The Brain Metabolome of Male Rats across the Lifespan	whole cell	brain
1246	mass spectrometry	rat	postnatal week 1		10467		uM	nmol/g brain tissue	nmol/g brain tissue	0.009932	tissue	brain rat postnatal week 1	high-sensitivity and high-resolution mass spectrometry	arachidic acid	rat	Zheng, 2016, Scientific reports, The Brain Metabolome of Male Rats across the Lifespan	whole cell	brain
1247	mass spectrometry	rat	postnatal week 24		10467		uM	nmol/g brain tissue	nmol/g brain tissue	0.0165152	tissue	brain rat postnatal week 24	high-sensitivity and high-resolution mass spectrometry	arachidic acid	rat	Zheng, 2016, Scientific reports, The Brain Metabolome of Male Rats across the Lifespan	whole cell	brain
1248	mass spectrometry	rat	postnatal week 12		10467		uM	nmol/g brain tissue	nmol/g brain tissue	0.0203632	tissue	brain rat postnatal week 12	high-sensitivity and high-resolution mass spectrometry	arachidic acid	rat	Zheng, 2016, Scientific reports, The Brain Metabolome of Male Rats across the Lifespan	whole cell	brain
1249	mass spectrometry	rat	postnatal week 3		10467		uM	nmol/g brain tissue	nmol/g brain tissue	0.0232128	tissue	brain rat postnatal week 3	high-sensitivity and high-resolution mass spectrometry	arachidic acid	rat	Zheng, 2016, Scientific reports, The Brain Metabolome of Male Rats across the Lifespan	whole cell	brain
1250	mass spectrometry	rat	postnatal day 1		444899		uM	nmol/g brain tissue	nmol/g brain tissue	1.7652	tissue	brain rat postnatal day 1	high-sensitivity and high-resolution mass spectrometry	arachidonic acid	rat	Zheng, 2016, Scientific reports, The Brain Metabolome of Male Rats across the Lifespan	whole cell	brain
1251	mass spectrometry	rat	postnatal week 7		444899		uM	nmol/g brain tissue	nmol/g brain tissue	4.42071	tissue	brain rat postnatal week 7	high-sensitivity and high-resolution mass spectrometry	arachidonic acid	rat	Zheng, 2016, Scientific reports, The Brain Metabolome of Male Rats across the Lifespan	whole cell	brain
1252	mass spectrometry	rat	postnatal week 56		444899		uM	nmol/g brain tissue	nmol/g brain tissue	4.56488	tissue	brain rat postnatal week 56	high-sensitivity and high-resolution mass spectrometry	arachidonic acid	rat	Zheng, 2016, Scientific reports, The Brain Metabolome of Male Rats across the Lifespan	whole cell	brain
1253	mass spectrometry	rat	postnatal week 12		444899		uM	nmol/g brain tissue	nmol/g brain tissue	4.84094	tissue	brain rat postnatal week 12	high-sensitivity and high-resolution mass spectrometry	arachidonic acid	rat	Zheng, 2016, Scientific reports, The Brain Metabolome of Male Rats across the Lifespan	whole cell	brain
1254	mass spectrometry	rat	postnatal week 9		444899		uM	nmol/g brain tissue	nmol/g brain tissue	4.87427	tissue	brain rat postnatal week 9	high-sensitivity and high-resolution mass spectrometry	arachidonic acid	rat	Zheng, 2016, Scientific reports, The Brain Metabolome of Male Rats across the Lifespan	whole cell	brain
1255	mass spectrometry	rat	postnatal week 24		444899		uM	nmol/g brain tissue	nmol/g brain tissue	4.92261	tissue	brain rat postnatal week 24	high-sensitivity and high-resolution mass spectrometry	arachidonic acid	rat	Zheng, 2016, Scientific reports, The Brain Metabolome of Male Rats across the Lifespan	whole cell	brain
1256	mass spectrometry	rat	postnatal week 111		444899		uM	nmol/g brain tissue	nmol/g brain tissue	6.37405	tissue	brain rat postnatal week 111	high-sensitivity and high-resolution mass spectrometry	arachidonic acid	rat	Zheng, 2016, Scientific reports, The Brain Metabolome of Male Rats across the Lifespan	whole cell	brain
1257	mass spectrometry	rat	postnatal week 1		444899		uM	nmol/g brain tissue	nmol/g brain tissue	8.97864	tissue	brain rat postnatal week 1	high-sensitivity and high-resolution mass spectrometry	arachidonic acid	rat	Zheng, 2016, Scientific reports, The Brain Metabolome of Male Rats across the Lifespan	whole cell	brain
1258	mass spectrometry	rat	postnatal week 3		444899		uM	nmol/g brain tissue	nmol/g brain tissue	10.6541	tissue	brain rat postnatal week 3	high-sensitivity and high-resolution mass spectrometry	arachidonic acid	rat	Zheng, 2016, Scientific reports, The Brain Metabolome of Male Rats across the Lifespan	whole cell	brain
1259	mass spectrometry	human		human hela cells	16950	concentration of 3 replicates are given in the source; this value comes from the first replicate	uM	uM	uM	19.8041	cell	HeLa cells (Whole-cell)	immunoblotting, lc/ms-based metabolomics	argininosuccinate	human hela cells	Chen, 2016, Cell, Absolute Quantification of Matrix Metabolites Reveals the Dynamics of Mitochondrial Metabolism	whole cell	human hela cells
1263	mass spectrometry	mouse	8-week-old		16950	cerebella mouse 2 known	uM	nmol/g	umol/g	0.00750599	tissue	cerebella mouse 2 known	ce-tofms	argininosuccinate	mouse	Sugimoto, 2012, Nucleic Acids Research, MMMDB: Mouse Multiple Tissue Metabolome Database	whole cell	brain
1267	mass spectrometry	mouse	8-week-old		16950	cerebra mouse 2 known	uM	nmol/g	umol/g	0.00800104	tissue	cerebra mouse 2 known	ce-tofms	argininosuccinate	mouse	Sugimoto, 2012, Nucleic Acids Research, MMMDB: Mouse Multiple Tissue Metabolome Database	whole cell	brain
1271	mass spectrometry	mouse	8-week-old		16950	cerebra mouse 1 known	uM	nmol/g	umol/g	0.0082962	tissue	cerebra mouse 1 known	ce-tofms	argininosuccinate	mouse	Sugimoto, 2012, Nucleic Acids Research, MMMDB: Mouse Multiple Tissue Metabolome Database	whole cell	brain
1275	mass spectrometry	mouse	8-week-old		16950	cerebella mouse 1 known	uM	nmol/g	umol/g	0.0107327	tissue	cerebella mouse 1 known	ce-tofms	argininosuccinate	mouse	Sugimoto, 2012, Nucleic Acids Research, MMMDB: Mouse Multiple Tissue Metabolome Database	whole cell	brain
1339	mrs	mouse	adult (P90)		54670067		uM	ug/mol	umol/g	1.2584	tissue	posterior cortex brain mouse	in vivo 1h nmr spectroscopy at 14.1 t	ascorbate	mouse	Kulak, 2010, Journal of Neurochemistry, Neurochemical profile of the developing mouse cortex determined by in vivo 1H NMR spectroscopy at 14.1 T and the effect of recurrent anaesthesia.	whole cell	brain
1341	mrs	mouse	adult (P90)		54670067		uM	ug/mol	umol/g	1.5496	tissue	anterior cortex brain mouse	in vivo 1h nmr spectroscopy at 14.1 t	ascorbate	mouse	Kulak, 2010, Journal of Neurochemistry, Neurochemical profile of the developing mouse cortex determined by in vivo 1H NMR spectroscopy at 14.1 T and the effect of recurrent anaesthesia.	whole cell	brain
1347	mass spectrometry	rat	postnatal week 9		6267		uM	nmol/g brain tissue	nmol/g brain tissue	0.373547	tissue	brain rat postnatal week 9	high-sensitivity and high-resolution mass spectrometry	asparagine	rat	Zheng, 2016, Scientific reports, The Brain Metabolome of Male Rats across the Lifespan	whole cell	brain
1350	mass spectrometry	rat	postnatal week 24		6267		uM	nmol/g brain tissue	nmol/g brain tissue	0.425734	tissue	brain rat postnatal week 24	high-sensitivity and high-resolution mass spectrometry	asparagine	rat	Zheng, 2016, Scientific reports, The Brain Metabolome of Male Rats across the Lifespan	whole cell	brain
1353	mass spectrometry	rat	postnatal week 12		6267		uM	nmol/g brain tissue	nmol/g brain tissue	0.453294	tissue	brain rat postnatal week 12	high-sensitivity and high-resolution mass spectrometry	asparagine	rat	Zheng, 2016, Scientific reports, The Brain Metabolome of Male Rats across the Lifespan	whole cell	brain
1356	mass spectrometry	rat	postnatal week 7		6267		uM	nmol/g brain tissue	nmol/g brain tissue	0.547217	tissue	brain rat postnatal week 7	high-sensitivity and high-resolution mass spectrometry	asparagine	rat	Zheng, 2016, Scientific reports, The Brain Metabolome of Male Rats across the Lifespan	whole cell	brain
1359	mass spectrometry	rat	postnatal week 111		6267		uM	nmol/g brain tissue	nmol/g brain tissue	0.600818	tissue	brain rat postnatal week 111	high-sensitivity and high-resolution mass spectrometry	asparagine	rat	Zheng, 2016, Scientific reports, The Brain Metabolome of Male Rats across the Lifespan	whole cell	brain
1362	mass spectrometry	rat	postnatal day 1		6267		uM	nmol/g brain tissue	nmol/g brain tissue	0.655439	tissue	brain rat postnatal day 1	high-sensitivity and high-resolution mass spectrometry	asparagine	rat	Zheng, 2016, Scientific reports, The Brain Metabolome of Male Rats across the Lifespan	whole cell	brain
1365	mass spectrometry	rat	postnatal week 56		6267		uM	nmol/g brain tissue	nmol/g brain tissue	0.754582	tissue	brain rat postnatal week 56	high-sensitivity and high-resolution mass spectrometry	asparagine	rat	Zheng, 2016, Scientific reports, The Brain Metabolome of Male Rats across the Lifespan	whole cell	brain
1368	mass spectrometry	rat	postnatal week 3		6267		uM	nmol/g brain tissue	nmol/g brain tissue	3.1166	tissue	brain rat postnatal week 3	high-sensitivity and high-resolution mass spectrometry	asparagine	rat	Zheng, 2016, Scientific reports, The Brain Metabolome of Male Rats across the Lifespan	whole cell	brain
1371	mass spectrometry	rat	postnatal week 1		6267		uM	nmol/g brain tissue	nmol/g brain tissue	3.13167	tissue	brain rat postnatal week 1	high-sensitivity and high-resolution mass spectrometry	asparagine	rat	Zheng, 2016, Scientific reports, The Brain Metabolome of Male Rats across the Lifespan	whole cell	brain
1428	mass spectrometry	rat	postnatal day 1		5960		uM	nmol/g brain tissue	nmol/g brain tissue	85.1913	tissue	brain rat postnatal day 1	high-sensitivity and high-resolution mass spectrometry	aspartate	rat	Zheng, 2016, Scientific reports, The Brain Metabolome of Male Rats across the Lifespan	whole cell	brain
1431	mass spectrometry	rat	postnatal week 111		5960		uM	nmol/g brain tissue	nmol/g brain tissue	155.431	tissue	brain rat postnatal week 111	high-sensitivity and high-resolution mass spectrometry	aspartate	rat	Zheng, 2016, Scientific reports, The Brain Metabolome of Male Rats across the Lifespan	whole cell	brain
1434	mass spectrometry	rat	postnatal week 7		5960		uM	nmol/g brain tissue	nmol/g brain tissue	177.008	tissue	brain rat postnatal week 7	high-sensitivity and high-resolution mass spectrometry	aspartate	rat	Zheng, 2016, Scientific reports, The Brain Metabolome of Male Rats across the Lifespan	whole cell	brain
1437	mass spectrometry	rat	postnatal week 9		5960		uM	nmol/g brain tissue	nmol/g brain tissue	234	tissue	brain rat postnatal week 9	high-sensitivity and high-resolution mass spectrometry	aspartate	rat	Zheng, 2016, Scientific reports, The Brain Metabolome of Male Rats across the Lifespan	whole cell	brain
1440	mass spectrometry	rat	postnatal week 56		5960		uM	nmol/g brain tissue	nmol/g brain tissue	236.998	tissue	brain rat postnatal week 56	high-sensitivity and high-resolution mass spectrometry	aspartate	rat	Zheng, 2016, Scientific reports, The Brain Metabolome of Male Rats across the Lifespan	whole cell	brain
1443	mass spectrometry	rat	postnatal week 24		5960		uM	nmol/g brain tissue	nmol/g brain tissue	485.93	tissue	brain rat postnatal week 24	high-sensitivity and high-resolution mass spectrometry	aspartate	rat	Zheng, 2016, Scientific reports, The Brain Metabolome of Male Rats across the Lifespan	whole cell	brain
1446	mass spectrometry	rat	postnatal week 12		5960		uM	nmol/g brain tissue	nmol/g brain tissue	561.425	tissue	brain rat postnatal week 12	high-sensitivity and high-resolution mass spectrometry	aspartate	rat	Zheng, 2016, Scientific reports, The Brain Metabolome of Male Rats across the Lifespan	whole cell	brain
1449	mass spectrometry	rat	postnatal week 1		5960		uM	nmol/g brain tissue	nmol/g brain tissue	863.331	tissue	brain rat postnatal week 1	high-sensitivity and high-resolution mass spectrometry	aspartate	rat	Zheng, 2016, Scientific reports, The Brain Metabolome of Male Rats across the Lifespan	whole cell	brain
1452	mass spectrometry	rat	postnatal week 3		5960		uM	nmol/g brain tissue	nmol/g brain tissue	902.528	tissue	brain rat postnatal week 3	high-sensitivity and high-resolution mass spectrometry	aspartate	rat	Zheng, 2016, Scientific reports, The Brain Metabolome of Male Rats across the Lifespan	whole cell	brain
1509	mass spectrometry	human		human hela cells	123831	concentration of 3 replicates are given in the source; this value comes from the first replicate	uM	uM	uM	0.326452	cell	HeLa cells (Whole-cell)	immunoblotting, lc/ms-based metabolomics	asymmetric dimethylarginine	human hela cells	Chen, 2016, Cell, Absolute Quantification of Matrix Metabolites Reveals the Dynamics of Mitochondrial Metabolism	whole cell	human hela cells
1510	mass spectrometry	human		human hela cells	123831		uM	uM	uM	0.632722	organelle	mitochondrial matrix of HeLa cells	immunoblotting, lc/ms-based metabolomics	asymmetric dimethylarginine	human hela cells	Chen, 2016, Cell, Absolute Quantification of Matrix Metabolites Reveals the Dynamics of Mitochondrial Metabolism	mitochondria	human hela cells
1511	mass spectrometry	mouse	8-week-old		2266	cerebella mouse 2 known	uM	nmol/g	umol/g	0.00128756	tissue	cerebella mouse 2 known	ce-tofms	azelate	mouse	Sugimoto, 2012, Nucleic Acids Research, MMMDB: Mouse Multiple Tissue Metabolome Database	whole cell	brain
1513	mass spectrometry	mouse	8-week-old		2266	cerebra mouse 2 known	uM	nmol/g	umol/g	0.00192575	tissue	cerebra mouse 2 known	ce-tofms	azelate	mouse	Sugimoto, 2012, Nucleic Acids Research, MMMDB: Mouse Multiple Tissue Metabolome Database	whole cell	brain
1515	mass spectrometry	mouse	8-week-old		2266	cerebra mouse 1 known	uM	nmol/g	umol/g	0.00198127	tissue	cerebra mouse 1 known	ce-tofms	azelate	mouse	Sugimoto, 2012, Nucleic Acids Research, MMMDB: Mouse Multiple Tissue Metabolome Database	whole cell	brain
1517	mass spectrometry	mouse	8-week-old		2266	cerebella mouse 1 known	uM	nmol/g	umol/g	0.00280203	tissue	cerebella mouse 1 known	ce-tofms	azelate	mouse	Sugimoto, 2012, Nucleic Acids Research, MMMDB: Mouse Multiple Tissue Metabolome Database	whole cell	brain
1527	mass spectrometry	mouse	8-week-old		242	cerebella mouse 1 known	uM	nmol/g	umol/g	0.0165855	tissue	cerebella mouse 1 known	ce-tofms	benzoate	mouse	Sugimoto, 2012, Nucleic Acids Research, MMMDB: Mouse Multiple Tissue Metabolome Database	whole cell	brain
1528	mass spectrometry	mouse	8-week-old		242	cerebra mouse 2 known	uM	nmol/g	umol/g	0.0175358	tissue	cerebra mouse 2 known	ce-tofms	benzoate	mouse	Sugimoto, 2012, Nucleic Acids Research, MMMDB: Mouse Multiple Tissue Metabolome Database	whole cell	brain
1529	mass spectrometry	mouse	8-week-old		242	cerebella mouse 2 known	uM	nmol/g	umol/g	0.0188254	tissue	cerebella mouse 2 known	ce-tofms	benzoate	mouse	Sugimoto, 2012, Nucleic Acids Research, MMMDB: Mouse Multiple Tissue Metabolome Database	whole cell	brain
1530	mass spectrometry	mouse	8-week-old		242	cerebra mouse 1 known	uM	nmol/g	umol/g	0.0211768	tissue	cerebra mouse 1 known	ce-tofms	benzoate	mouse	Sugimoto, 2012, Nucleic Acids Research, MMMDB: Mouse Multiple Tissue Metabolome Database	whole cell	brain
1531	mass spectrometry	mouse	8-week-old		86289883	cerebra mouse 1 known	uM	nmol/g	umol/g	0.00814234	tissue	cerebra mouse 1 known	ce-tofms	beta-ala-lys(amca)	mouse	Sugimoto, 2012, Nucleic Acids Research, MMMDB: Mouse Multiple Tissue Metabolome Database	whole cell	brain
1532	mass spectrometry	human		human hela cells	239	concentration of 3 replicates are given in the source; this value comes from the first replicate	uM	uM	uM	6527.02	cell	HeLa cells (Whole-cell)	immunoblotting, lc/ms-based metabolomics	beta-alanine	human hela cells	Chen, 2016, Cell, Absolute Quantification of Matrix Metabolites Reveals the Dynamics of Mitochondrial Metabolism	whole cell	human hela cells
1533	database	human			239	Filters: detected and quantified; CSF;Endogenous; subcellular location = mitochondria. Locations: cytosol, mitochondria. "The associated inhibition of GABA transaminase and displacement of GABA from CNS binding sites can also lead to GABAuria (high levels of GABA in the urine) and convulsions. In addition to its neurotoxicity, beta-alanine reduces cellular levels of taurine, which are required fo…	uM	uM	uM	1.76	tissue	Blood	database	beta-alanine	human	HMDB 4.0	whole cell	blood
1534	database	human			239	Filters: detected and quantified; CSF;Endogenous; subcellular location = mitochondria. Locations: cytosol, mitochondria. "The associated inhibition of GABA transaminase and displacement of GABA from CNS binding sites can also lead to GABAuria (high levels of GABA in the urine) and convulsions. In addition to its neurotoxicity, beta-alanine reduces cellular levels of taurine, which are required fo…	uM	uM	uM	3	tissue	Blood	database	beta-alanine	human	HMDB 4.0	whole cell	blood
1535	database	human			239	Filters: detected and quantified; CSF;Endogenous; subcellular location = mitochondria. Locations: cytosol, mitochondria. "The associated inhibition of GABA transaminase and displacement of GABA from CNS binding sites can also lead to GABAuria (high levels of GABA in the urine) and convulsions. In addition to its neurotoxicity, beta-alanine reduces cellular levels of taurine, which are required fo…	uM	uM	uM	3.8	tissue	Blood	database	beta-alanine	human	HMDB 4.0	whole cell	blood
1536	database	human			239	Filters: detected and quantified; CSF;Endogenous; subcellular location = mitochondria. Locations: cytosol, mitochondria. "The associated inhibition of GABA transaminase and displacement of GABA from CNS binding sites can also lead to GABAuria (high levels of GABA in the urine) and convulsions. In addition to its neurotoxicity, beta-alanine reduces cellular levels of taurine, which are required fo…	uM	uM	uM	0.024	tissue	CSF	database	beta-alanine	human	HMDB 4.0	whole cell	csf
1537	mass spectrometry	mouse	8-week-old		239	cerebra mouse 2 known	uM	nmol/g	umol/g	0.0519262	tissue	cerebra mouse 2 known	ce-tofms	beta-alanine	mouse	Sugimoto, 2012, Nucleic Acids Research, MMMDB: Mouse Multiple Tissue Metabolome Database	whole cell	brain
1538	mass spectrometry	mouse	8-week-old		239	cerebella mouse 1 known	uM	nmol/g	umol/g	0.0526243	tissue	cerebella mouse 1 known	ce-tofms	beta-alanine	mouse	Sugimoto, 2012, Nucleic Acids Research, MMMDB: Mouse Multiple Tissue Metabolome Database	whole cell	brain
1539	mass spectrometry	mouse	8-week-old		239	cerebra mouse 1 known	uM	nmol/g	umol/g	0.0564242	tissue	cerebra mouse 1 known	ce-tofms	beta-alanine	mouse	Sugimoto, 2012, Nucleic Acids Research, MMMDB: Mouse Multiple Tissue Metabolome Database	whole cell	brain
1540	mass spectrometry	mouse	8-week-old		239	cerebella mouse 2 known	uM	nmol/g	umol/g	0.0625092	tissue	cerebella mouse 2 known	ce-tofms	beta-alanine	mouse	Sugimoto, 2012, Nucleic Acids Research, MMMDB: Mouse Multiple Tissue Metabolome Database	whole cell	brain
1541	mass spectrometry	rat	postnatal day 1		5283853		uM	nmol/g brain tissue	nmol/g brain tissue	1.144e-06	tissue	brain rat postnatal day 1	high-sensitivity and high-resolution mass spectrometry	beta-muricholic acid	rat	Zheng, 2016, Scientific reports, The Brain Metabolome of Male Rats across the Lifespan	whole cell	brain
1542	mass spectrometry	rat	postnatal week 1		5283853		uM	nmol/g brain tissue	nmol/g brain tissue	1.768e-06	tissue	brain rat postnatal week 1	high-sensitivity and high-resolution mass spectrometry	beta-muricholic acid	rat	Zheng, 2016, Scientific reports, The Brain Metabolome of Male Rats across the Lifespan	whole cell	brain
1543	mass spectrometry	rat	postnatal week 9		5283853		uM	nmol/g brain tissue	nmol/g brain tissue	5.72e-06	tissue	brain rat postnatal week 9	high-sensitivity and high-resolution mass spectrometry	beta-muricholic acid	rat	Zheng, 2016, Scientific reports, The Brain Metabolome of Male Rats across the Lifespan	whole cell	brain
1544	mass spectrometry	rat	postnatal week 24		5283853		uM	nmol/g brain tissue	nmol/g brain tissue	9.88e-06	tissue	brain rat postnatal week 24	high-sensitivity and high-resolution mass spectrometry	beta-muricholic acid	rat	Zheng, 2016, Scientific reports, The Brain Metabolome of Male Rats across the Lifespan	whole cell	brain
1545	mass spectrometry	rat	postnatal week 111		5283853		uM	nmol/g brain tissue	nmol/g brain tissue	1.0088e-05	tissue	brain rat postnatal week 111	high-sensitivity and high-resolution mass spectrometry	beta-muricholic acid	rat	Zheng, 2016, Scientific reports, The Brain Metabolome of Male Rats across the Lifespan	whole cell	brain
1546	mass spectrometry	rat	postnatal week 56		5283853		uM	nmol/g brain tissue	nmol/g brain tissue	1.4248e-05	tissue	brain rat postnatal week 56	high-sensitivity and high-resolution mass spectrometry	beta-muricholic acid	rat	Zheng, 2016, Scientific reports, The Brain Metabolome of Male Rats across the Lifespan	whole cell	brain
1547	mass spectrometry	rat	postnatal week 12		5283853		uM	nmol/g brain tissue	nmol/g brain tissue	1.4872e-05	tissue	brain rat postnatal week 12	high-sensitivity and high-resolution mass spectrometry	beta-muricholic acid	rat	Zheng, 2016, Scientific reports, The Brain Metabolome of Male Rats across the Lifespan	whole cell	brain
1548	mass spectrometry	rat	postnatal week 7		5283853		uM	nmol/g brain tissue	nmol/g brain tissue	1.5184e-05	tissue	brain rat postnatal week 7	high-sensitivity and high-resolution mass spectrometry	beta-muricholic acid	rat	Zheng, 2016, Scientific reports, The Brain Metabolome of Male Rats across the Lifespan	whole cell	brain
1549	mass spectrometry	rat	postnatal week 3		5283853		uM	nmol/g brain tissue	nmol/g brain tissue	4.4824e-05	tissue	brain rat postnatal week 3	high-sensitivity and high-resolution mass spectrometry	beta-muricholic acid	rat	Zheng, 2016, Scientific reports, The Brain Metabolome of Male Rats across the Lifespan	whole cell	brain
1550	mass spectrometry	human		human hela cells	247		uM	uM	uM	11.351	organelle	mitochondrial matrix of HeLa cells	immunoblotting, lc/ms-based metabolomics	betaine	human hela cells	Chen, 2016, Cell, Absolute Quantification of Matrix Metabolites Reveals the Dynamics of Mitochondrial Metabolism	mitochondria	human hela cells
1551	mass spectrometry	human		human hela cells	247	concentration of 3 replicates are given in the source; this value comes from the first replicate	uM	uM	uM	11.6419	cell	HeLa cells (Whole-cell)	immunoblotting, lc/ms-based metabolomics	betaine	human hela cells	Chen, 2016, Cell, Absolute Quantification of Matrix Metabolites Reveals the Dynamics of Mitochondrial Metabolism	whole cell	human hela cells
1552	mass spectrometry	mouse	8-week-old		247	cerebra mouse 1 known	uM	nmol/g	umol/g	0.0207942	tissue	cerebra mouse 1 known	ce-tofms	betaine	mouse	Sugimoto, 2012, Nucleic Acids Research, MMMDB: Mouse Multiple Tissue Metabolome Database	whole cell	brain
1553	mass spectrometry	mouse	8-week-old		247	cerebra mouse 2 known	uM	nmol/g	umol/g	0.0213343	tissue	cerebra mouse 2 known	ce-tofms	betaine	mouse	Sugimoto, 2012, Nucleic Acids Research, MMMDB: Mouse Multiple Tissue Metabolome Database	whole cell	brain
1554	mass spectrometry	mouse	8-week-old		247	cerebella mouse 2 known	uM	nmol/g	umol/g	0.0604885	tissue	cerebella mouse 2 known	ce-tofms	betaine	mouse	Sugimoto, 2012, Nucleic Acids Research, MMMDB: Mouse Multiple Tissue Metabolome Database	whole cell	brain
1555	mass spectrometry	mouse	8-week-old		247	cerebella mouse 1 known	uM	nmol/g	umol/g	0.0653148	tissue	cerebella mouse 1 known	ce-tofms	betaine	mouse	Sugimoto, 2012, Nucleic Acids Research, MMMDB: Mouse Multiple Tissue Metabolome Database	whole cell	brain
1556	mass spectrometry	mouse	8-week-old		249	cerebella mouse 1 known	uM	nmol/g	umol/g	0.0422277	tissue	cerebella mouse 1 known	ce-tofms	betaine aldehyde	mouse	Sugimoto, 2012, Nucleic Acids Research, MMMDB: Mouse Multiple Tissue Metabolome Database	whole cell	brain
1557	mass spectrometry	mouse	8-week-old		171548	cerebra mouse 1 known	uM	nmol/g	umol/g	0.0175946	tissue	cerebra mouse 1 known	ce-tofms	biotin	mouse	Sugimoto, 2012, Nucleic Acids Research, MMMDB: Mouse Multiple Tissue Metabolome Database	whole cell	brain
1558	mass spectrometry	mouse	8-week-old		171548	cerebra mouse 2 known	uM	nmol/g	umol/g	0.0195538	tissue	cerebra mouse 2 known	ce-tofms	biotin	mouse	Sugimoto, 2012, Nucleic Acids Research, MMMDB: Mouse Multiple Tissue Metabolome Database	whole cell	brain
1559	mass spectrometry	mouse	8-week-old		171548	cerebella mouse 2 known	uM	nmol/g	umol/g	0.0227057	tissue	cerebella mouse 2 known	ce-tofms	biotin	mouse	Sugimoto, 2012, Nucleic Acids Research, MMMDB: Mouse Multiple Tissue Metabolome Database	whole cell	brain
1560	mass spectrometry	mouse	8-week-old		171548	cerebella mouse 1 known	uM	nmol/g	umol/g	0.0257151	tissue	cerebella mouse 1 known	ce-tofms	biotin	mouse	Sugimoto, 2012, Nucleic Acids Research, MMMDB: Mouse Multiple Tissue Metabolome Database	whole cell	brain
1561	mass spectrometry	mouse	8-week-old		264	cerebra mouse 2 known	uM	nmol/g	umol/g	0.00293176	tissue	cerebra mouse 2 known	ce-tofms	butanoate	mouse	Sugimoto, 2012, Nucleic Acids Research, MMMDB: Mouse Multiple Tissue Metabolome Database	whole cell	brain
1563	mass spectrometry	mouse	8-week-old		264	cerebra mouse 1 known	uM	nmol/g	umol/g	0.0038962	tissue	cerebra mouse 1 known	ce-tofms	butanoate	mouse	Sugimoto, 2012, Nucleic Acids Research, MMMDB: Mouse Multiple Tissue Metabolome Database	whole cell	brain
1565	mass spectrometry	mouse	8-week-old		264	cerebella mouse 2 known	uM	nmol/g	umol/g	0.00480503	tissue	cerebella mouse 2 known	ce-tofms	butanoate	mouse	Sugimoto, 2012, Nucleic Acids Research, MMMDB: Mouse Multiple Tissue Metabolome Database	whole cell	brain
1567	mass spectrometry	mouse	8-week-old		264	cerebella mouse 1 known	uM	nmol/g	umol/g	0.00539737	tissue	cerebella mouse 1 known	ce-tofms	butanoate	mouse	Sugimoto, 2012, Nucleic Acids Research, MMMDB: Mouse Multiple Tissue Metabolome Database	whole cell	brain
1577	mass spectrometry	rat	postnatal week 9		53481615		uM	nmol/g brain tissue	nmol/g brain tissue	6.968e-05	tissue	brain rat postnatal week 9	high-sensitivity and high-resolution mass spectrometry	butenylcarnitine	rat	Zheng, 2016, Scientific reports, The Brain Metabolome of Male Rats across the Lifespan	whole cell	brain
1578	mass spectrometry	rat	postnatal day 1		53481615		uM	nmol/g brain tissue	nmol/g brain tissue	7.488e-05	tissue	brain rat postnatal day 1	high-sensitivity and high-resolution mass spectrometry	butenylcarnitine	rat	Zheng, 2016, Scientific reports, The Brain Metabolome of Male Rats across the Lifespan	whole cell	brain
1579	mass spectrometry	rat	postnatal week 56		53481615		uM	nmol/g brain tissue	nmol/g brain tissue	7.904e-05	tissue	brain rat postnatal week 56	high-sensitivity and high-resolution mass spectrometry	butenylcarnitine	rat	Zheng, 2016, Scientific reports, The Brain Metabolome of Male Rats across the Lifespan	whole cell	brain
1580	mass spectrometry	rat	postnatal week 12		53481615		uM	nmol/g brain tissue	nmol/g brain tissue	8.216e-05	tissue	brain rat postnatal week 12	high-sensitivity and high-resolution mass spectrometry	butenylcarnitine	rat	Zheng, 2016, Scientific reports, The Brain Metabolome of Male Rats across the Lifespan	whole cell	brain
1581	mass spectrometry	rat	postnatal week 24		53481615		uM	nmol/g brain tissue	nmol/g brain tissue	8.216e-05	tissue	brain rat postnatal week 24	high-sensitivity and high-resolution mass spectrometry	butenylcarnitine	rat	Zheng, 2016, Scientific reports, The Brain Metabolome of Male Rats across the Lifespan	whole cell	brain
1582	mass spectrometry	rat	postnatal week 111		53481615		uM	nmol/g brain tissue	nmol/g brain tissue	8.736e-05	tissue	brain rat postnatal week 111	high-sensitivity and high-resolution mass spectrometry	butenylcarnitine	rat	Zheng, 2016, Scientific reports, The Brain Metabolome of Male Rats across the Lifespan	whole cell	brain
1583	mass spectrometry	rat	postnatal week 7		53481615		uM	nmol/g brain tissue	nmol/g brain tissue	9.256e-05	tissue	brain rat postnatal week 7	high-sensitivity and high-resolution mass spectrometry	butenylcarnitine	rat	Zheng, 2016, Scientific reports, The Brain Metabolome of Male Rats across the Lifespan	whole cell	brain
1584	mass spectrometry	rat	postnatal week 1		53481615		uM	nmol/g brain tissue	nmol/g brain tissue	9.36e-05	tissue	brain rat postnatal week 1	high-sensitivity and high-resolution mass spectrometry	butenylcarnitine	rat	Zheng, 2016, Scientific reports, The Brain Metabolome of Male Rats across the Lifespan	whole cell	brain
1585	mass spectrometry	rat	postnatal week 3		53481615		uM	nmol/g brain tissue	nmol/g brain tissue	9.568e-05	tissue	brain rat postnatal week 3	high-sensitivity and high-resolution mass spectrometry	butenylcarnitine	rat	Zheng, 2016, Scientific reports, The Brain Metabolome of Male Rats across the Lifespan	whole cell	brain
1586	database	human			264	Filters: detected and quantified; CSF;Endogenous; subcellular location = mitochondria. Locations: Cytosol, Membrane, Mitochondria, Cell membrane	uM	uM	uM	0.3	tissue	Blood	database	butyric acid	human	HMDB 4.0	whole cell	blood
1587	database	human			264	Filters: detected and quantified; CSF;Endogenous; subcellular location = mitochondria. Locations: Cytosol, Membrane, Mitochondria, Cell membrane	uM	uM	uM	1	tissue	Blood	database	butyric acid	human	HMDB 4.0	whole cell	blood
1588	database	human			264	Filters: detected and quantified; CSF;Endogenous; subcellular location = mitochondria. Locations: Cytosol, Membrane, Mitochondria, Cell membrane	uM	uM	uM	1.5	tissue	Blood	database	butyric acid	human	HMDB 4.0	whole cell	blood
1589	database	human			264	Filters: detected and quantified; CSF;Endogenous; subcellular location = mitochondria. Locations: Cytosol, Membrane, Mitochondria, Cell membrane	uM	uM	uM	0	tissue	CSF	database	butyric acid	human	HMDB 4.0	whole cell	csf
1590	database	human			264	Filters: detected and quantified; CSF;Endogenous; subcellular location = mitochondria. Locations: Cytosol, Membrane, Mitochondria, Cell membrane	uM	uM	uM	1.4	tissue	CSF	database	butyric acid	human	HMDB 4.0	whole cell	csf
1591	database	human			264	Filters: detected and quantified; CSF;Endogenous; subcellular location = mitochondria. Locations: Cytosol, Membrane, Mitochondria, Cell membrane	uM	uM	uM	2.8	tissue	CSF	database	butyric acid	human	HMDB 4.0	whole cell	csf
1592	mass spectrometry	rat	postnatal week 3		213144		uM	nmol/g brain tissue	nmol/g brain tissue	0.00014352	tissue	brain rat postnatal week 3	high-sensitivity and high-resolution mass spectrometry	butyrylcarnitine	rat	Zheng, 2016, Scientific reports, The Brain Metabolome of Male Rats across the Lifespan	whole cell	brain
1594	mass spectrometry	rat	postnatal week 24		213144		uM	nmol/g brain tissue	nmol/g brain tissue	0.00017888	tissue	brain rat postnatal week 24	high-sensitivity and high-resolution mass spectrometry	butyrylcarnitine	rat	Zheng, 2016, Scientific reports, The Brain Metabolome of Male Rats across the Lifespan	whole cell	brain
1596	mass spectrometry	rat	postnatal week 56		213144		uM	nmol/g brain tissue	nmol/g brain tissue	0.00020384	tissue	brain rat postnatal week 56	high-sensitivity and high-resolution mass spectrometry	butyrylcarnitine	rat	Zheng, 2016, Scientific reports, The Brain Metabolome of Male Rats across the Lifespan	whole cell	brain
1598	mass spectrometry	rat	postnatal week 111		213144		uM	nmol/g brain tissue	nmol/g brain tissue	0.00020592	tissue	brain rat postnatal week 111	high-sensitivity and high-resolution mass spectrometry	butyrylcarnitine	rat	Zheng, 2016, Scientific reports, The Brain Metabolome of Male Rats across the Lifespan	whole cell	brain
1600	mass spectrometry	rat	postnatal week 9		213144		uM	nmol/g brain tissue	nmol/g brain tissue	0.00021008	tissue	brain rat postnatal week 9	high-sensitivity and high-resolution mass spectrometry	butyrylcarnitine	rat	Zheng, 2016, Scientific reports, The Brain Metabolome of Male Rats across the Lifespan	whole cell	brain
1602	mass spectrometry	rat	postnatal week 12		213144		uM	nmol/g brain tissue	nmol/g brain tissue	0.0002132	tissue	brain rat postnatal week 12	high-sensitivity and high-resolution mass spectrometry	butyrylcarnitine	rat	Zheng, 2016, Scientific reports, The Brain Metabolome of Male Rats across the Lifespan	whole cell	brain
1604	mass spectrometry	rat	postnatal week 7		213144		uM	nmol/g brain tissue	nmol/g brain tissue	0.00028392	tissue	brain rat postnatal week 7	high-sensitivity and high-resolution mass spectrometry	butyrylcarnitine	rat	Zheng, 2016, Scientific reports, The Brain Metabolome of Male Rats across the Lifespan	whole cell	brain
1606	mass spectrometry	rat	postnatal week 1		213144		uM	nmol/g brain tissue	nmol/g brain tissue	0.00046488	tissue	brain rat postnatal week 1	high-sensitivity and high-resolution mass spectrometry	butyrylcarnitine	rat	Zheng, 2016, Scientific reports, The Brain Metabolome of Male Rats across the Lifespan	whole cell	brain
1608	mass spectrometry	rat	postnatal day 1		213144		uM	nmol/g brain tissue	nmol/g brain tissue	0.00135096	tissue	brain rat postnatal day 1	high-sensitivity and high-resolution mass spectrometry	butyrylcarnitine	rat	Zheng, 2016, Scientific reports, The Brain Metabolome of Male Rats across the Lifespan	whole cell	brain
1628	mass spectrometry	rat	postnatal week 3		53481777		uM	nmol/g brain tissue	nmol/g brain tissue	0.00156	tissue	brain rat postnatal week 3	high-sensitivity and high-resolution mass spectrometry	c14:1-oh sphingomyelin	rat	Zheng, 2016, Scientific reports, The Brain Metabolome of Male Rats across the Lifespan	whole cell	brain
1629	mass spectrometry	rat	postnatal day 1		53481777		uM	nmol/g brain tissue	nmol/g brain tissue	0.001664	tissue	brain rat postnatal day 1	high-sensitivity and high-resolution mass spectrometry	c14:1-oh sphingomyelin	rat	Zheng, 2016, Scientific reports, The Brain Metabolome of Male Rats across the Lifespan	whole cell	brain
1630	mass spectrometry	rat	postnatal week 1		53481777		uM	nmol/g brain tissue	nmol/g brain tissue	0.0016952	tissue	brain rat postnatal week 1	high-sensitivity and high-resolution mass spectrometry	c14:1-oh sphingomyelin	rat	Zheng, 2016, Scientific reports, The Brain Metabolome of Male Rats across the Lifespan	whole cell	brain
1631	mass spectrometry	rat	postnatal week 12		53481777		uM	nmol/g brain tissue	nmol/g brain tissue	0.0017992	tissue	brain rat postnatal week 12	high-sensitivity and high-resolution mass spectrometry	c14:1-oh sphingomyelin	rat	Zheng, 2016, Scientific reports, The Brain Metabolome of Male Rats across the Lifespan	whole cell	brain
1632	mass spectrometry	rat	postnatal week 56		53481777		uM	nmol/g brain tissue	nmol/g brain tissue	0.00182	tissue	brain rat postnatal week 56	high-sensitivity and high-resolution mass spectrometry	c14:1-oh sphingomyelin	rat	Zheng, 2016, Scientific reports, The Brain Metabolome of Male Rats across the Lifespan	whole cell	brain
1633	mass spectrometry	rat	postnatal week 9		53481777		uM	nmol/g brain tissue	nmol/g brain tissue	0.0018304	tissue	brain rat postnatal week 9	high-sensitivity and high-resolution mass spectrometry	c14:1-oh sphingomyelin	rat	Zheng, 2016, Scientific reports, The Brain Metabolome of Male Rats across the Lifespan	whole cell	brain
1634	mass spectrometry	rat	postnatal week 24		53481777		uM	nmol/g brain tissue	nmol/g brain tissue	0.0018616	tissue	brain rat postnatal week 24	high-sensitivity and high-resolution mass spectrometry	c14:1-oh sphingomyelin	rat	Zheng, 2016, Scientific reports, The Brain Metabolome of Male Rats across the Lifespan	whole cell	brain
1635	mass spectrometry	rat	postnatal week 7		53481777		uM	nmol/g brain tissue	nmol/g brain tissue	0.001872	tissue	brain rat postnatal week 7	high-sensitivity and high-resolution mass spectrometry	c14:1-oh sphingomyelin	rat	Zheng, 2016, Scientific reports, The Brain Metabolome of Male Rats across the Lifespan	whole cell	brain
1636	mass spectrometry	rat	postnatal week 111		53481777		uM	nmol/g brain tissue	nmol/g brain tissue	0.0024128	tissue	brain rat postnatal week 111	high-sensitivity and high-resolution mass spectrometry	c14:1-oh sphingomyelin	rat	Zheng, 2016, Scientific reports, The Brain Metabolome of Male Rats across the Lifespan	whole cell	brain
1637	mass spectrometry	rat	postnatal week 3		9939941		uM	nmol/g brain tissue	nmol/g brain tissue	0.0291512	tissue	brain rat postnatal week 3	high-sensitivity and high-resolution mass spectrometry	c16 sphingomyelin	rat	Zheng, 2016, Scientific reports, The Brain Metabolome of Male Rats across the Lifespan	whole cell	brain
1638	mass spectrometry	rat	postnatal week 1		9939941		uM	nmol/g brain tissue	nmol/g brain tissue	0.0292864	tissue	brain rat postnatal week 1	high-sensitivity and high-resolution mass spectrometry	c16 sphingomyelin	rat	Zheng, 2016, Scientific reports, The Brain Metabolome of Male Rats across the Lifespan	whole cell	brain
1639	mass spectrometry	rat	postnatal week 56		9939941		uM	nmol/g brain tissue	nmol/g brain tissue	0.0908024	tissue	brain rat postnatal week 56	high-sensitivity and high-resolution mass spectrometry	c16 sphingomyelin	rat	Zheng, 2016, Scientific reports, The Brain Metabolome of Male Rats across the Lifespan	whole cell	brain
1640	mass spectrometry	rat	postnatal week 7		9939941		uM	nmol/g brain tissue	nmol/g brain tissue	0.0914888	tissue	brain rat postnatal week 7	high-sensitivity and high-resolution mass spectrometry	c16 sphingomyelin	rat	Zheng, 2016, Scientific reports, The Brain Metabolome of Male Rats across the Lifespan	whole cell	brain
1641	mass spectrometry	rat	postnatal week 12		9939941		uM	nmol/g brain tissue	nmol/g brain tissue	0.0940784	tissue	brain rat postnatal week 12	high-sensitivity and high-resolution mass spectrometry	c16 sphingomyelin	rat	Zheng, 2016, Scientific reports, The Brain Metabolome of Male Rats across the Lifespan	whole cell	brain
1642	mass spectrometry	rat	postnatal week 9		9939941		uM	nmol/g brain tissue	nmol/g brain tissue	0.105851	tissue	brain rat postnatal week 9	high-sensitivity and high-resolution mass spectrometry	c16 sphingomyelin	rat	Zheng, 2016, Scientific reports, The Brain Metabolome of Male Rats across the Lifespan	whole cell	brain
1643	mass spectrometry	rat	postnatal day 1		9939941		uM	nmol/g brain tissue	nmol/g brain tissue	0.110344	tissue	brain rat postnatal day 1	high-sensitivity and high-resolution mass spectrometry	c16 sphingomyelin	rat	Zheng, 2016, Scientific reports, The Brain Metabolome of Male Rats across the Lifespan	whole cell	brain
1644	mass spectrometry	rat	postnatal week 24		9939941		uM	nmol/g brain tissue	nmol/g brain tissue	0.11779	tissue	brain rat postnatal week 24	high-sensitivity and high-resolution mass spectrometry	c16 sphingomyelin	rat	Zheng, 2016, Scientific reports, The Brain Metabolome of Male Rats across the Lifespan	whole cell	brain
1645	mass spectrometry	rat	postnatal week 111		9939941		uM	nmol/g brain tissue	nmol/g brain tissue	0.142646	tissue	brain rat postnatal week 111	high-sensitivity and high-resolution mass spectrometry	c16 sphingomyelin	rat	Zheng, 2016, Scientific reports, The Brain Metabolome of Male Rats across the Lifespan	whole cell	brain
1646	mass spectrometry	rat	postnatal week 3		53481779		uM	nmol/g brain tissue	nmol/g brain tissue	0.0018824	tissue	brain rat postnatal week 3	high-sensitivity and high-resolution mass spectrometry	c16:1-oh sphingomyelin	rat	Zheng, 2016, Scientific reports, The Brain Metabolome of Male Rats across the Lifespan	whole cell	brain
1647	mass spectrometry	rat	postnatal week 1		53481779		uM	nmol/g brain tissue	nmol/g brain tissue	0.0021736	tissue	brain rat postnatal week 1	high-sensitivity and high-resolution mass spectrometry	c16:1-oh sphingomyelin	rat	Zheng, 2016, Scientific reports, The Brain Metabolome of Male Rats across the Lifespan	whole cell	brain
1648	mass spectrometry	rat	postnatal week 1		53481779		uM	nmol/g brain tissue	nmol/g brain tissue	0.0026208	tissue	brain rat postnatal week 1	high-sensitivity and high-resolution mass spectrometry	c16:1-oh sphingomyelin	rat	Zheng, 2016, Scientific reports, The Brain Metabolome of Male Rats across the Lifespan	whole cell	brain
1649	mass spectrometry	rat	postnatal day 1		53481779		uM	nmol/g brain tissue	nmol/g brain tissue	0.0034736	tissue	brain rat postnatal day 1	high-sensitivity and high-resolution mass spectrometry	c16:1-oh sphingomyelin	rat	Zheng, 2016, Scientific reports, The Brain Metabolome of Male Rats across the Lifespan	whole cell	brain
1650	mass spectrometry	rat	postnatal week 56		53481779		uM	nmol/g brain tissue	nmol/g brain tissue	0.0034944	tissue	brain rat postnatal week 56	high-sensitivity and high-resolution mass spectrometry	c16:1-oh sphingomyelin	rat	Zheng, 2016, Scientific reports, The Brain Metabolome of Male Rats across the Lifespan	whole cell	brain
1651	mass spectrometry	rat	postnatal week 12		53481779		uM	nmol/g brain tissue	nmol/g brain tissue	0.0039	tissue	brain rat postnatal week 12	high-sensitivity and high-resolution mass spectrometry	c16:1-oh sphingomyelin	rat	Zheng, 2016, Scientific reports, The Brain Metabolome of Male Rats across the Lifespan	whole cell	brain
1652	mass spectrometry	rat	postnatal week 3		53481779		uM	nmol/g brain tissue	nmol/g brain tissue	0.0039208	tissue	brain rat postnatal week 3	high-sensitivity and high-resolution mass spectrometry	c16:1-oh sphingomyelin	rat	Zheng, 2016, Scientific reports, The Brain Metabolome of Male Rats across the Lifespan	whole cell	brain
1653	mass spectrometry	rat	postnatal week 7		53481779		uM	nmol/g brain tissue	nmol/g brain tissue	0.004004	tissue	brain rat postnatal week 7	high-sensitivity and high-resolution mass spectrometry	c16:1-oh sphingomyelin	rat	Zheng, 2016, Scientific reports, The Brain Metabolome of Male Rats across the Lifespan	whole cell	brain
1654	mass spectrometry	rat	postnatal week 9		53481779		uM	nmol/g brain tissue	nmol/g brain tissue	0.004784	tissue	brain rat postnatal week 9	high-sensitivity and high-resolution mass spectrometry	c16:1-oh sphingomyelin	rat	Zheng, 2016, Scientific reports, The Brain Metabolome of Male Rats across the Lifespan	whole cell	brain
1655	mass spectrometry	rat	postnatal week 24		53481779		uM	nmol/g brain tissue	nmol/g brain tissue	0.0050336	tissue	brain rat postnatal week 24	high-sensitivity and high-resolution mass spectrometry	c16:1-oh sphingomyelin	rat	Zheng, 2016, Scientific reports, The Brain Metabolome of Male Rats across the Lifespan	whole cell	brain
1656	mass spectrometry	rat	postnatal day 1		53481779		uM	nmol/g brain tissue	nmol/g brain tissue	0.0052936	tissue	brain rat postnatal day 1	high-sensitivity and high-resolution mass spectrometry	c16:1-oh sphingomyelin	rat	Zheng, 2016, Scientific reports, The Brain Metabolome of Male Rats across the Lifespan	whole cell	brain
1657	mass spectrometry	rat	postnatal week 111		53481779		uM	nmol/g brain tissue	nmol/g brain tissue	0.0059904	tissue	brain rat postnatal week 111	high-sensitivity and high-resolution mass spectrometry	c16:1-oh sphingomyelin	rat	Zheng, 2016, Scientific reports, The Brain Metabolome of Male Rats across the Lifespan	whole cell	brain
1658	mass spectrometry	rat	postnatal week 9		53481779		uM	nmol/g brain tissue	nmol/g brain tissue	0.0099528	tissue	brain rat postnatal week 9	high-sensitivity and high-resolution mass spectrometry	c16:1-oh sphingomyelin	rat	Zheng, 2016, Scientific reports, The Brain Metabolome of Male Rats across the Lifespan	whole cell	brain
1659	mass spectrometry	rat	postnatal week 12		53481779		uM	nmol/g brain tissue	nmol/g brain tissue	0.010764	tissue	brain rat postnatal week 12	high-sensitivity and high-resolution mass spectrometry	c16:1-oh sphingomyelin	rat	Zheng, 2016, Scientific reports, The Brain Metabolome of Male Rats across the Lifespan	whole cell	brain
1660	mass spectrometry	rat	postnatal week 56		53481779		uM	nmol/g brain tissue	nmol/g brain tissue	0.0108992	tissue	brain rat postnatal week 56	high-sensitivity and high-resolution mass spectrometry	c16:1-oh sphingomyelin	rat	Zheng, 2016, Scientific reports, The Brain Metabolome of Male Rats across the Lifespan	whole cell	brain
1661	mass spectrometry	rat	postnatal week 7		53481779		uM	nmol/g brain tissue	nmol/g brain tissue	0.0111592	tissue	brain rat postnatal week 7	high-sensitivity and high-resolution mass spectrometry	c16:1-oh sphingomyelin	rat	Zheng, 2016, Scientific reports, The Brain Metabolome of Male Rats across the Lifespan	whole cell	brain
1662	mass spectrometry	rat	postnatal week 24		53481779		uM	nmol/g brain tissue	nmol/g brain tissue	0.0120952	tissue	brain rat postnatal week 24	high-sensitivity and high-resolution mass spectrometry	c16:1-oh sphingomyelin	rat	Zheng, 2016, Scientific reports, The Brain Metabolome of Male Rats across the Lifespan	whole cell	brain
1663	mass spectrometry	rat	postnatal week 111		53481779		uM	nmol/g brain tissue	nmol/g brain tissue	0.0137488	tissue	brain rat postnatal week 111	high-sensitivity and high-resolution mass spectrometry	c16:1-oh sphingomyelin	rat	Zheng, 2016, Scientific reports, The Brain Metabolome of Male Rats across the Lifespan	whole cell	brain
1664	mass spectrometry	rat	postnatal week 1		6453725		uM	nmol/g brain tissue	nmol/g brain tissue	0.279292	tissue	brain rat postnatal week 1	high-sensitivity and high-resolution mass spectrometry	c18 sphingomyelin	rat	Zheng, 2016, Scientific reports, The Brain Metabolome of Male Rats across the Lifespan	whole cell	brain
1665	mass spectrometry	rat	postnatal day 1		6453725		uM	nmol/g brain tissue	nmol/g brain tissue	0.502611	tissue	brain rat postnatal day 1	high-sensitivity and high-resolution mass spectrometry	c18 sphingomyelin	rat	Zheng, 2016, Scientific reports, The Brain Metabolome of Male Rats across the Lifespan	whole cell	brain
1666	mass spectrometry	rat	postnatal week 3		6453725		uM	nmol/g brain tissue	nmol/g brain tissue	0.608889	tissue	brain rat postnatal week 3	high-sensitivity and high-resolution mass spectrometry	c18 sphingomyelin	rat	Zheng, 2016, Scientific reports, The Brain Metabolome of Male Rats across the Lifespan	whole cell	brain
1667	mass spectrometry	rat	postnatal week 111		6453725		uM	nmol/g brain tissue	nmol/g brain tissue	2.05448	tissue	brain rat postnatal week 111	high-sensitivity and high-resolution mass spectrometry	c18 sphingomyelin	rat	Zheng, 2016, Scientific reports, The Brain Metabolome of Male Rats across the Lifespan	whole cell	brain
1668	mass spectrometry	rat	postnatal week 56		6453725		uM	nmol/g brain tissue	nmol/g brain tissue	2.09029	tissue	brain rat postnatal week 56	high-sensitivity and high-resolution mass spectrometry	c18 sphingomyelin	rat	Zheng, 2016, Scientific reports, The Brain Metabolome of Male Rats across the Lifespan	whole cell	brain
1669	mass spectrometry	rat	postnatal week 12		6453725		uM	nmol/g brain tissue	nmol/g brain tissue	2.46826	tissue	brain rat postnatal week 12	high-sensitivity and high-resolution mass spectrometry	c18 sphingomyelin	rat	Zheng, 2016, Scientific reports, The Brain Metabolome of Male Rats across the Lifespan	whole cell	brain
1670	mass spectrometry	rat	postnatal week 9		6453725		uM	nmol/g brain tissue	nmol/g brain tissue	2.47082	tissue	brain rat postnatal week 9	high-sensitivity and high-resolution mass spectrometry	c18 sphingomyelin	rat	Zheng, 2016, Scientific reports, The Brain Metabolome of Male Rats across the Lifespan	whole cell	brain
1671	mass spectrometry	rat	postnatal week 24		6453725		uM	nmol/g brain tissue	nmol/g brain tissue	2.65276	tissue	brain rat postnatal week 24	high-sensitivity and high-resolution mass spectrometry	c18 sphingomyelin	rat	Zheng, 2016, Scientific reports, The Brain Metabolome of Male Rats across the Lifespan	whole cell	brain
1672	mass spectrometry	rat	postnatal week 7		6453725		uM	nmol/g brain tissue	nmol/g brain tissue	2.71507	tissue	brain rat postnatal week 7	high-sensitivity and high-resolution mass spectrometry	c18 sphingomyelin	rat	Zheng, 2016, Scientific reports, The Brain Metabolome of Male Rats across the Lifespan	whole cell	brain
1673	mass spectrometry	rat	postnatal week 1		6443882		uM	nmol/g brain tissue	nmol/g brain tissue	0.0215384	tissue	brain rat postnatal week 1	high-sensitivity and high-resolution mass spectrometry	c18:1 sphingomyelin	rat	Zheng, 2016, Scientific reports, The Brain Metabolome of Male Rats across the Lifespan	whole cell	brain
1674	mass spectrometry	rat	postnatal day 1		6443882		uM	nmol/g brain tissue	nmol/g brain tissue	0.0377208	tissue	brain rat postnatal day 1	high-sensitivity and high-resolution mass spectrometry	c18:1 sphingomyelin	rat	Zheng, 2016, Scientific reports, The Brain Metabolome of Male Rats across the Lifespan	whole cell	brain
1675	mass spectrometry	rat	postnatal week 3		6443882		uM	nmol/g brain tissue	nmol/g brain tissue	0.0461032	tissue	brain rat postnatal week 3	high-sensitivity and high-resolution mass spectrometry	c18:1 sphingomyelin	rat	Zheng, 2016, Scientific reports, The Brain Metabolome of Male Rats across the Lifespan	whole cell	brain
1676	mass spectrometry	rat	postnatal week 56		6443882		uM	nmol/g brain tissue	nmol/g brain tissue	0.119506	tissue	brain rat postnatal week 56	high-sensitivity and high-resolution mass spectrometry	c18:1 sphingomyelin	rat	Zheng, 2016, Scientific reports, The Brain Metabolome of Male Rats across the Lifespan	whole cell	brain
1677	mass spectrometry	rat	postnatal week 7		6443882		uM	nmol/g brain tissue	nmol/g brain tissue	0.165318	tissue	brain rat postnatal week 7	high-sensitivity and high-resolution mass spectrometry	c18:1 sphingomyelin	rat	Zheng, 2016, Scientific reports, The Brain Metabolome of Male Rats across the Lifespan	whole cell	brain
1678	mass spectrometry	rat	postnatal week 111		6443882		uM	nmol/g brain tissue	nmol/g brain tissue	0.170903	tissue	brain rat postnatal week 111	high-sensitivity and high-resolution mass spectrometry	c18:1 sphingomyelin	rat	Zheng, 2016, Scientific reports, The Brain Metabolome of Male Rats across the Lifespan	whole cell	brain
1679	mass spectrometry	rat	postnatal week 9		6443882		uM	nmol/g brain tissue	nmol/g brain tissue	0.173638	tissue	brain rat postnatal week 9	high-sensitivity and high-resolution mass spectrometry	c18:1 sphingomyelin	rat	Zheng, 2016, Scientific reports, The Brain Metabolome of Male Rats across the Lifespan	whole cell	brain
1680	mass spectrometry	rat	postnatal week 12		6443882		uM	nmol/g brain tissue	nmol/g brain tissue	0.176394	tissue	brain rat postnatal week 12	high-sensitivity and high-resolution mass spectrometry	c18:1 sphingomyelin	rat	Zheng, 2016, Scientific reports, The Brain Metabolome of Male Rats across the Lifespan	whole cell	brain
1681	mass spectrometry	rat	postnatal week 24		6443882		uM	nmol/g brain tissue	nmol/g brain tissue	0.218774	tissue	brain rat postnatal week 24	high-sensitivity and high-resolution mass spectrometry	c18:1 sphingomyelin	rat	Zheng, 2016, Scientific reports, The Brain Metabolome of Male Rats across the Lifespan	whole cell	brain
1682	mass spectrometry	rat	postnatal week 1		53481783		uM	nmol/g brain tissue	nmol/g brain tissue	0.000624	tissue	brain rat postnatal week 1	high-sensitivity and high-resolution mass spectrometry	c20:2 sphingomyelin	rat	Zheng, 2016, Scientific reports, The Brain Metabolome of Male Rats across the Lifespan	whole cell	brain
1683	mass spectrometry	rat	postnatal week 3		53481783		uM	nmol/g brain tissue	nmol/g brain tissue	0.000728	tissue	brain rat postnatal week 3	high-sensitivity and high-resolution mass spectrometry	c20:2 sphingomyelin	rat	Zheng, 2016, Scientific reports, The Brain Metabolome of Male Rats across the Lifespan	whole cell	brain
1684	mass spectrometry	rat	postnatal day 1		53481783		uM	nmol/g brain tissue	nmol/g brain tissue	0.0007696	tissue	brain rat postnatal day 1	high-sensitivity and high-resolution mass spectrometry	c20:2 sphingomyelin	rat	Zheng, 2016, Scientific reports, The Brain Metabolome of Male Rats across the Lifespan	whole cell	brain
1685	mass spectrometry	rat	postnatal week 9		53481783		uM	nmol/g brain tissue	nmol/g brain tissue	0.0013	tissue	brain rat postnatal week 9	high-sensitivity and high-resolution mass spectrometry	c20:2 sphingomyelin	rat	Zheng, 2016, Scientific reports, The Brain Metabolome of Male Rats across the Lifespan	whole cell	brain
1686	mass spectrometry	rat	postnatal week 12		53481783		uM	nmol/g brain tissue	nmol/g brain tissue	0.001404	tissue	brain rat postnatal week 12	high-sensitivity and high-resolution mass spectrometry	c20:2 sphingomyelin	rat	Zheng, 2016, Scientific reports, The Brain Metabolome of Male Rats across the Lifespan	whole cell	brain
1687	mass spectrometry	rat	postnatal week 24		53481783		uM	nmol/g brain tissue	nmol/g brain tissue	0.0016016	tissue	brain rat postnatal week 24	high-sensitivity and high-resolution mass spectrometry	c20:2 sphingomyelin	rat	Zheng, 2016, Scientific reports, The Brain Metabolome of Male Rats across the Lifespan	whole cell	brain
1688	mass spectrometry	rat	postnatal week 56		53481783		uM	nmol/g brain tissue	nmol/g brain tissue	0.0016744	tissue	brain rat postnatal week 56	high-sensitivity and high-resolution mass spectrometry	c20:2 sphingomyelin	rat	Zheng, 2016, Scientific reports, The Brain Metabolome of Male Rats across the Lifespan	whole cell	brain
1689	mass spectrometry	rat	postnatal week 7		53481783		uM	nmol/g brain tissue	nmol/g brain tissue	0.0017992	tissue	brain rat postnatal week 7	high-sensitivity and high-resolution mass spectrometry	c20:2 sphingomyelin	rat	Zheng, 2016, Scientific reports, The Brain Metabolome of Male Rats across the Lifespan	whole cell	brain
1690	mass spectrometry	rat	postnatal week 111		53481783		uM	nmol/g brain tissue	nmol/g brain tissue	0.001924	tissue	brain rat postnatal week 111	high-sensitivity and high-resolution mass spectrometry	c20:2 sphingomyelin	rat	Zheng, 2016, Scientific reports, The Brain Metabolome of Male Rats across the Lifespan	whole cell	brain
1691	mass spectrometry	rat	postnatal week 1		53481785		uM	nmol/g brain tissue	nmol/g brain tissue	0.0012584	tissue	brain rat postnatal week 1	high-sensitivity and high-resolution mass spectrometry	c22:1-oh sphingomyelin	rat	Zheng, 2016, Scientific reports, The Brain Metabolome of Male Rats across the Lifespan	whole cell	brain
1692	mass spectrometry	rat	postnatal week 3		53481785		uM	nmol/g brain tissue	nmol/g brain tissue	0.0028288	tissue	brain rat postnatal week 3	high-sensitivity and high-resolution mass spectrometry	c22:1-oh sphingomyelin	rat	Zheng, 2016, Scientific reports, The Brain Metabolome of Male Rats across the Lifespan	whole cell	brain
1693	mass spectrometry	rat	postnatal day 1		53481785		uM	nmol/g brain tissue	nmol/g brain tissue	0.0058864	tissue	brain rat postnatal day 1	high-sensitivity and high-resolution mass spectrometry	c22:1-oh sphingomyelin	rat	Zheng, 2016, Scientific reports, The Brain Metabolome of Male Rats across the Lifespan	whole cell	brain
1694	mass spectrometry	rat	postnatal week 7		53481785		uM	nmol/g brain tissue	nmol/g brain tissue	0.0204568	tissue	brain rat postnatal week 7	high-sensitivity and high-resolution mass spectrometry	c22:1-oh sphingomyelin	rat	Zheng, 2016, Scientific reports, The Brain Metabolome of Male Rats across the Lifespan	whole cell	brain
1695	mass spectrometry	rat	postnatal week 56		53481785		uM	nmol/g brain tissue	nmol/g brain tissue	0.0336856	tissue	brain rat postnatal week 56	high-sensitivity and high-resolution mass spectrometry	c22:1-oh sphingomyelin	rat	Zheng, 2016, Scientific reports, The Brain Metabolome of Male Rats across the Lifespan	whole cell	brain
1696	mass spectrometry	rat	postnatal week 12		53481785		uM	nmol/g brain tissue	nmol/g brain tissue	0.0396968	tissue	brain rat postnatal week 12	high-sensitivity and high-resolution mass spectrometry	c22:1-oh sphingomyelin	rat	Zheng, 2016, Scientific reports, The Brain Metabolome of Male Rats across the Lifespan	whole cell	brain
1697	mass spectrometry	rat	postnatal week 9		53481785		uM	nmol/g brain tissue	nmol/g brain tissue	0.0497744	tissue	brain rat postnatal week 9	high-sensitivity and high-resolution mass spectrometry	c22:1-oh sphingomyelin	rat	Zheng, 2016, Scientific reports, The Brain Metabolome of Male Rats across the Lifespan	whole cell	brain
1698	mass spectrometry	rat	postnatal week 24		53481785		uM	nmol/g brain tissue	nmol/g brain tissue	0.0673088	tissue	brain rat postnatal week 24	high-sensitivity and high-resolution mass spectrometry	c22:1-oh sphingomyelin	rat	Zheng, 2016, Scientific reports, The Brain Metabolome of Male Rats across the Lifespan	whole cell	brain
1699	mass spectrometry	rat	postnatal week 111		53481785		uM	nmol/g brain tissue	nmol/g brain tissue	0.0924976	tissue	brain rat postnatal week 111	high-sensitivity and high-resolution mass spectrometry	c22:1-oh sphingomyelin	rat	Zheng, 2016, Scientific reports, The Brain Metabolome of Male Rats across the Lifespan	whole cell	brain
1700	mass spectrometry	rat	postnatal week 1		53481787		uM	nmol/g brain tissue	nmol/g brain tissue	0.000936	tissue	brain rat postnatal week 1	high-sensitivity and high-resolution mass spectrometry	c22:2-oh sphingomyelin	rat	Zheng, 2016, Scientific reports, The Brain Metabolome of Male Rats across the Lifespan	whole cell	brain
1701	mass spectrometry	rat	postnatal week 3		53481787		uM	nmol/g brain tissue	nmol/g brain tissue	0.001976	tissue	brain rat postnatal week 3	high-sensitivity and high-resolution mass spectrometry	c22:2-oh sphingomyelin	rat	Zheng, 2016, Scientific reports, The Brain Metabolome of Male Rats across the Lifespan	whole cell	brain
1702	mass spectrometry	rat	postnatal day 1		53481787		uM	nmol/g brain tissue	nmol/g brain tissue	0.006396	tissue	brain rat postnatal day 1	high-sensitivity and high-resolution mass spectrometry	c22:2-oh sphingomyelin	rat	Zheng, 2016, Scientific reports, The Brain Metabolome of Male Rats across the Lifespan	whole cell	brain
1703	mass spectrometry	rat	postnatal week 7		53481787		uM	nmol/g brain tissue	nmol/g brain tissue	0.017576	tissue	brain rat postnatal week 7	high-sensitivity and high-resolution mass spectrometry	c22:2-oh sphingomyelin	rat	Zheng, 2016, Scientific reports, The Brain Metabolome of Male Rats across the Lifespan	whole cell	brain
1704	mass spectrometry	rat	postnatal week 12		53481787		uM	nmol/g brain tissue	nmol/g brain tissue	0.0237952	tissue	brain rat postnatal week 12	high-sensitivity and high-resolution mass spectrometry	c22:2-oh sphingomyelin	rat	Zheng, 2016, Scientific reports, The Brain Metabolome of Male Rats across the Lifespan	whole cell	brain
1705	mass spectrometry	rat	postnatal week 9		53481787		uM	nmol/g brain tissue	nmol/g brain tissue	0.0318448	tissue	brain rat postnatal week 9	high-sensitivity and high-resolution mass spectrometry	c22:2-oh sphingomyelin	rat	Zheng, 2016, Scientific reports, The Brain Metabolome of Male Rats across the Lifespan	whole cell	brain
1706	mass spectrometry	rat	postnatal week 24		53481787		uM	nmol/g brain tissue	nmol/g brain tissue	0.0393016	tissue	brain rat postnatal week 24	high-sensitivity and high-resolution mass spectrometry	c22:2-oh sphingomyelin	rat	Zheng, 2016, Scientific reports, The Brain Metabolome of Male Rats across the Lifespan	whole cell	brain
1707	mass spectrometry	rat	postnatal week 56		53481787		uM	nmol/g brain tissue	nmol/g brain tissue	0.0417352	tissue	brain rat postnatal week 56	high-sensitivity and high-resolution mass spectrometry	c22:2-oh sphingomyelin	rat	Zheng, 2016, Scientific reports, The Brain Metabolome of Male Rats across the Lifespan	whole cell	brain
1708	mass spectrometry	rat	postnatal week 111		53481787		uM	nmol/g brain tissue	nmol/g brain tissue	0.0735176	tissue	brain rat postnatal week 111	high-sensitivity and high-resolution mass spectrometry	c22:2-oh sphingomyelin	rat	Zheng, 2016, Scientific reports, The Brain Metabolome of Male Rats across the Lifespan	whole cell	brain
1709	mass spectrometry	rat	postnatal week 1		44260127		uM	nmol/g brain tissue	nmol/g brain tissue	0.0310336	tissue	brain rat postnatal week 1	high-sensitivity and high-resolution mass spectrometry	c24 sphingomyelin	rat	Zheng, 2016, Scientific reports, The Brain Metabolome of Male Rats across the Lifespan	whole cell	brain
1710	mass spectrometry	rat	postnatal day 1		44260127		uM	nmol/g brain tissue	nmol/g brain tissue	0.0498576	tissue	brain rat postnatal day 1	high-sensitivity and high-resolution mass spectrometry	c24 sphingomyelin	rat	Zheng, 2016, Scientific reports, The Brain Metabolome of Male Rats across the Lifespan	whole cell	brain
1711	mass spectrometry	rat	postnatal week 3		44260127		uM	nmol/g brain tissue	nmol/g brain tissue	0.0669864	tissue	brain rat postnatal week 3	high-sensitivity and high-resolution mass spectrometry	c24 sphingomyelin	rat	Zheng, 2016, Scientific reports, The Brain Metabolome of Male Rats across the Lifespan	whole cell	brain
1712	mass spectrometry	rat	postnatal week 7		44260127		uM	nmol/g brain tissue	nmol/g brain tissue	0.143468	tissue	brain rat postnatal week 7	high-sensitivity and high-resolution mass spectrometry	c24 sphingomyelin	rat	Zheng, 2016, Scientific reports, The Brain Metabolome of Male Rats across the Lifespan	whole cell	brain
1713	mass spectrometry	rat	postnatal week 12		44260127		uM	nmol/g brain tissue	nmol/g brain tissue	0.160462	tissue	brain rat postnatal week 12	high-sensitivity and high-resolution mass spectrometry	c24 sphingomyelin	rat	Zheng, 2016, Scientific reports, The Brain Metabolome of Male Rats across the Lifespan	whole cell	brain
1714	mass spectrometry	rat	postnatal week 9		44260127		uM	nmol/g brain tissue	nmol/g brain tissue	0.187938	tissue	brain rat postnatal week 9	high-sensitivity and high-resolution mass spectrometry	c24 sphingomyelin	rat	Zheng, 2016, Scientific reports, The Brain Metabolome of Male Rats across the Lifespan	whole cell	brain
1715	mass spectrometry	rat	postnatal week 24		44260127		uM	nmol/g brain tissue	nmol/g brain tissue	0.218057	tissue	brain rat postnatal week 24	high-sensitivity and high-resolution mass spectrometry	c24 sphingomyelin	rat	Zheng, 2016, Scientific reports, The Brain Metabolome of Male Rats across the Lifespan	whole cell	brain
1716	mass spectrometry	rat	postnatal week 56		44260127		uM	nmol/g brain tissue	nmol/g brain tissue	0.297534	tissue	brain rat postnatal week 56	high-sensitivity and high-resolution mass spectrometry	c24 sphingomyelin	rat	Zheng, 2016, Scientific reports, The Brain Metabolome of Male Rats across the Lifespan	whole cell	brain
1717	mass spectrometry	rat	postnatal week 111		44260127		uM	nmol/g brain tissue	nmol/g brain tissue	0.337386	tissue	brain rat postnatal week 111	high-sensitivity and high-resolution mass spectrometry	c24 sphingomyelin	rat	Zheng, 2016, Scientific reports, The Brain Metabolome of Male Rats across the Lifespan	whole cell	brain
1718	mass spectrometry	rat	postnatal week 1		44260126		uM	nmol/g brain tissue	nmol/g brain tissue	0.0145704	tissue	brain rat postnatal week 1	high-sensitivity and high-resolution mass spectrometry	c24:1 sphingomyelin	rat	Zheng, 2016, Scientific reports, The Brain Metabolome of Male Rats across the Lifespan	whole cell	brain
1719	mass spectrometry	rat	postnatal week 3		44260126		uM	nmol/g brain tissue	nmol/g brain tissue	0.0321152	tissue	brain rat postnatal week 3	high-sensitivity and high-resolution mass spectrometry	c24:1 sphingomyelin	rat	Zheng, 2016, Scientific reports, The Brain Metabolome of Male Rats across the Lifespan	whole cell	brain
1720	mass spectrometry	rat	postnatal day 1		44260126		uM	nmol/g brain tissue	nmol/g brain tissue	0.0802776	tissue	brain rat postnatal day 1	high-sensitivity and high-resolution mass spectrometry	c24:1 sphingomyelin	rat	Zheng, 2016, Scientific reports, The Brain Metabolome of Male Rats across the Lifespan	whole cell	brain
1721	mass spectrometry	rat	postnatal week 7		44260126		uM	nmol/g brain tissue	nmol/g brain tissue	0.382554	tissue	brain rat postnatal week 7	high-sensitivity and high-resolution mass spectrometry	c24:1 sphingomyelin	rat	Zheng, 2016, Scientific reports, The Brain Metabolome of Male Rats across the Lifespan	whole cell	brain
1722	mass spectrometry	rat	postnatal week 12		44260126		uM	nmol/g brain tissue	nmol/g brain tissue	0.472649	tissue	brain rat postnatal week 12	high-sensitivity and high-resolution mass spectrometry	c24:1 sphingomyelin	rat	Zheng, 2016, Scientific reports, The Brain Metabolome of Male Rats across the Lifespan	whole cell	brain
1723	mass spectrometry	rat	postnatal week 9		44260126		uM	nmol/g brain tissue	nmol/g brain tissue	0.645486	tissue	brain rat postnatal week 9	high-sensitivity and high-resolution mass spectrometry	c24:1 sphingomyelin	rat	Zheng, 2016, Scientific reports, The Brain Metabolome of Male Rats across the Lifespan	whole cell	brain
1724	mass spectrometry	rat	postnatal week 24		44260126		uM	nmol/g brain tissue	nmol/g brain tissue	0.764254	tissue	brain rat postnatal week 24	high-sensitivity and high-resolution mass spectrometry	c24:1 sphingomyelin	rat	Zheng, 2016, Scientific reports, The Brain Metabolome of Male Rats across the Lifespan	whole cell	brain
1725	mass spectrometry	rat	postnatal week 56		44260126		uM	nmol/g brain tissue	nmol/g brain tissue	1.01178	tissue	brain rat postnatal week 56	high-sensitivity and high-resolution mass spectrometry	c24:1 sphingomyelin	rat	Zheng, 2016, Scientific reports, The Brain Metabolome of Male Rats across the Lifespan	whole cell	brain
1726	mass spectrometry	rat	postnatal week 111		44260126		uM	nmol/g brain tissue	nmol/g brain tissue	1.38524	tissue	brain rat postnatal week 111	high-sensitivity and high-resolution mass spectrometry	c24:1 sphingomyelin	rat	Zheng, 2016, Scientific reports, The Brain Metabolome of Male Rats across the Lifespan	whole cell	brain
1727	mass spectrometry	rat	postnatal week 7		53481791		uM	nmol/g brain tissue	nmol/g brain tissue	0.0066144	tissue	brain rat postnatal week 7	high-sensitivity and high-resolution mass spectrometry	c24:1-oh sphingomyelin	rat	Zheng, 2016, Scientific reports, The Brain Metabolome of Male Rats across the Lifespan	whole cell	brain
1728	mass spectrometry	rat	postnatal day 1		53481791		uM	nmol/g brain tissue	nmol/g brain tissue	0.0068224	tissue	brain rat postnatal day 1	high-sensitivity and high-resolution mass spectrometry	c24:1-oh sphingomyelin	rat	Zheng, 2016, Scientific reports, The Brain Metabolome of Male Rats across the Lifespan	whole cell	brain
1729	mass spectrometry	rat	postnatal week 12		53481791		uM	nmol/g brain tissue	nmol/g brain tissue	0.0088296	tissue	brain rat postnatal week 12	high-sensitivity and high-resolution mass spectrometry	c24:1-oh sphingomyelin	rat	Zheng, 2016, Scientific reports, The Brain Metabolome of Male Rats across the Lifespan	whole cell	brain
1730	mass spectrometry	rat	postnatal week 56		53481791		uM	nmol/g brain tissue	nmol/g brain tissue	0.010296	tissue	brain rat postnatal week 56	high-sensitivity and high-resolution mass spectrometry	c24:1-oh sphingomyelin	rat	Zheng, 2016, Scientific reports, The Brain Metabolome of Male Rats across the Lifespan	whole cell	brain
1731	mass spectrometry	rat	postnatal week 3		53481791		uM	nmol/g brain tissue	nmol/g brain tissue	0.0117728	tissue	brain rat postnatal week 3	high-sensitivity and high-resolution mass spectrometry	c24:1-oh sphingomyelin	rat	Zheng, 2016, Scientific reports, The Brain Metabolome of Male Rats across the Lifespan	whole cell	brain
1732	mass spectrometry	rat	postnatal week 9		53481791		uM	nmol/g brain tissue	nmol/g brain tissue	0.0121472	tissue	brain rat postnatal week 9	high-sensitivity and high-resolution mass spectrometry	c24:1-oh sphingomyelin	rat	Zheng, 2016, Scientific reports, The Brain Metabolome of Male Rats across the Lifespan	whole cell	brain
1733	mass spectrometry	rat	postnatal week 24		53481791		uM	nmol/g brain tissue	nmol/g brain tissue	0.0147888	tissue	brain rat postnatal week 24	high-sensitivity and high-resolution mass spectrometry	c24:1-oh sphingomyelin	rat	Zheng, 2016, Scientific reports, The Brain Metabolome of Male Rats across the Lifespan	whole cell	brain
1734	mass spectrometry	rat	postnatal week 1		53481791		uM	nmol/g brain tissue	nmol/g brain tissue	0.014924	tissue	brain rat postnatal week 1	high-sensitivity and high-resolution mass spectrometry	c24:1-oh sphingomyelin	rat	Zheng, 2016, Scientific reports, The Brain Metabolome of Male Rats across the Lifespan	whole cell	brain
1735	mass spectrometry	rat	postnatal week 111		53481791		uM	nmol/g brain tissue	nmol/g brain tissue	0.0205192	tissue	brain rat postnatal week 111	high-sensitivity and high-resolution mass spectrometry	c24:1-oh sphingomyelin	rat	Zheng, 2016, Scientific reports, The Brain Metabolome of Male Rats across the Lifespan	whole cell	brain
1736	mass spectrometry	rat	postnatal week 3		44260128		uM	nmol/g brain tissue	nmol/g brain tissue	0.0006344	tissue	brain rat postnatal week 3	high-sensitivity and high-resolution mass spectrometry	c26:1 sphingomyelin	rat	Zheng, 2016, Scientific reports, The Brain Metabolome of Male Rats across the Lifespan	whole cell	brain
1737	mass spectrometry	rat	postnatal day 1		44260128		uM	nmol/g brain tissue	nmol/g brain tissue	0.00104	tissue	brain rat postnatal day 1	high-sensitivity and high-resolution mass spectrometry	c26:1 sphingomyelin	rat	Zheng, 2016, Scientific reports, The Brain Metabolome of Male Rats across the Lifespan	whole cell	brain
1738	mass spectrometry	rat	postnatal week 1		44260128		uM	nmol/g brain tissue	nmol/g brain tissue	0.0010504	tissue	brain rat postnatal week 1	high-sensitivity and high-resolution mass spectrometry	c26:1 sphingomyelin	rat	Zheng, 2016, Scientific reports, The Brain Metabolome of Male Rats across the Lifespan	whole cell	brain
1739	mass spectrometry	rat	postnatal week 12		44260128		uM	nmol/g brain tissue	nmol/g brain tissue	0.0049712	tissue	brain rat postnatal week 12	high-sensitivity and high-resolution mass spectrometry	c26:1 sphingomyelin	rat	Zheng, 2016, Scientific reports, The Brain Metabolome of Male Rats across the Lifespan	whole cell	brain
1740	mass spectrometry	rat	postnatal week 7		44260128		uM	nmol/g brain tissue	nmol/g brain tissue	0.0053664	tissue	brain rat postnatal week 7	high-sensitivity and high-resolution mass spectrometry	c26:1 sphingomyelin	rat	Zheng, 2016, Scientific reports, The Brain Metabolome of Male Rats across the Lifespan	whole cell	brain
1741	mass spectrometry	rat	postnatal week 9		44260128		uM	nmol/g brain tissue	nmol/g brain tissue	0.0078728	tissue	brain rat postnatal week 9	high-sensitivity and high-resolution mass spectrometry	c26:1 sphingomyelin	rat	Zheng, 2016, Scientific reports, The Brain Metabolome of Male Rats across the Lifespan	whole cell	brain
1742	mass spectrometry	rat	postnatal week 24		44260128		uM	nmol/g brain tissue	nmol/g brain tissue	0.0084136	tissue	brain rat postnatal week 24	high-sensitivity and high-resolution mass spectrometry	c26:1 sphingomyelin	rat	Zheng, 2016, Scientific reports, The Brain Metabolome of Male Rats across the Lifespan	whole cell	brain
1743	mass spectrometry	rat	postnatal week 56		44260128		uM	nmol/g brain tissue	nmol/g brain tissue	0.0141544	tissue	brain rat postnatal week 56	high-sensitivity and high-resolution mass spectrometry	c26:1 sphingomyelin	rat	Zheng, 2016, Scientific reports, The Brain Metabolome of Male Rats across the Lifespan	whole cell	brain
1744	mass spectrometry	rat	postnatal week 111		44260128		uM	nmol/g brain tissue	nmol/g brain tissue	0.0217256	tissue	brain rat postnatal week 111	high-sensitivity and high-resolution mass spectrometry	c26:1 sphingomyelin	rat	Zheng, 2016, Scientific reports, The Brain Metabolome of Male Rats across the Lifespan	whole cell	brain
1745	mass spectrometry	mouse	8-week-old		273	cerebella mouse 1 known	uM	nmol/g	umol/g	0.000716344	tissue	cerebella mouse 1 known	ce-tofms	cadaverine	mouse	Sugimoto, 2012, Nucleic Acids Research, MMMDB: Mouse Multiple Tissue Metabolome Database	whole cell	brain
1746	model	model:secondary data			5460341		uM	mM	uM	1	organelle	mitochondria	model	calcium	model:secondary data	Mogilevskaya 2006	mitochondria
1747	review	review			5460341		uM	nM	uM	0.1	organelle	cytosol	review	calcium	review	Schwarz, 2015, Cellular and Molecular Life Sciences, "The endoplasmic reticulum: structure, function and response to cellular signaling."	cytosol
1748	review	review			5460341		uM	uM	uM	100	organelle	ER	review	calcium	review	Schwarz, 2015, Cellular and Molecular Life Sciences, "The endoplasmic reticulum: structure, function and response to cellular signaling."	er
1749	review	review			5460341		uM	uM	uM	800	organelle	ER	review	calcium	review	Schwarz, 2015, Cellular and Molecular Life Sciences, "The endoplasmic reticulum: structure, function and response to cellular signaling."	er
1750	review	review			5460341		uM	mM	uM	2000	cell	extracellular	review	calcium	review	Schwarz, 2015, Cellular and Molecular Life Sciences, "The endoplasmic reticulum: structure, function and response to cellular signaling."	extracellular
1751	estimation	estimation			5460341	estimation	uM	mM	uM	0.0510258	organelle	mitochondria		calcium	estimation		mitochondria	estimation
1752	mass spectrometry	mouse	8-week-old		6076	cerebella mouse 2 known	uM	nmol/g	umol/g	0.00623272	tissue	cerebella mouse 2 known	ce-tofms	camp	mouse	Sugimoto, 2012, Nucleic Acids Research, MMMDB: Mouse Multiple Tissue Metabolome Database	whole cell	brain
1753	mass spectrometry	mouse	8-week-old		6076	cerebra mouse 1 known	uM	nmol/g	umol/g	0.00664549	tissue	cerebra mouse 1 known	ce-tofms	camp	mouse	Sugimoto, 2012, Nucleic Acids Research, MMMDB: Mouse Multiple Tissue Metabolome Database	whole cell	brain
1754	mass spectrometry	mouse	8-week-old		6076	cerebra mouse 2 known	uM	nmol/g	umol/g	0.0116459	tissue	cerebra mouse 2 known	ce-tofms	camp	mouse	Sugimoto, 2012, Nucleic Acids Research, MMMDB: Mouse Multiple Tissue Metabolome Database	whole cell	brain
1755	mass spectrometry	mouse	8-week-old		6076	cerebella mouse 1 known	uM	nmol/g	umol/g	0.0175348	tissue	cerebella mouse 1 known	ce-tofms	camp	mouse	Sugimoto, 2012, Nucleic Acids Research, MMMDB: Mouse Multiple Tissue Metabolome Database	whole cell	brain
1756	estimation	estimation			6076	estimation	uM	mM	uM	44.9285	tissue	brain		camp	estimation		whole cell	brain
1757	mass spectrometry	mouse	8-week-old		5831	cerebella mouse 2 known	uM	nmol/g	umol/g	0.000542367	tissue	cerebella mouse 2 known	ce-tofms	carbachol	mouse	Sugimoto, 2012, Nucleic Acids Research, MMMDB: Mouse Multiple Tissue Metabolome Database	whole cell	brain
1758	mass spectrometry	mouse	8-week-old		5831	cerebella mouse 1 known	uM	nmol/g	umol/g	0.000713108	tissue	cerebella mouse 1 known	ce-tofms	carbachol	mouse	Sugimoto, 2012, Nucleic Acids Research, MMMDB: Mouse Multiple Tissue Metabolome Database	whole cell	brain
1759	mass spectrometry	mouse	8-week-old		5831	cerebra mouse 2 known	uM	nmol/g	umol/g	0.000941552	tissue	cerebra mouse 2 known	ce-tofms	carbachol	mouse	Sugimoto, 2012, Nucleic Acids Research, MMMDB: Mouse Multiple Tissue Metabolome Database	whole cell	brain
1760	mass spectrometry	mouse	8-week-old		5831	cerebra mouse 1 known	uM	nmol/g	umol/g	0.000961248	tissue	cerebra mouse 1 known	ce-tofms	carbachol	mouse	Sugimoto, 2012, Nucleic Acids Research, MMMDB: Mouse Multiple Tissue Metabolome Database	whole cell	brain
1761	model	rat			280		uM	mM	uM	1	tissue		model	carbon dioxide	rat	Sabate 1995, Molecular and Cellular Biochemistry 142:9-17, A model of the pentose phosphate pathway in rat liver cells	whole cell	liver
1762	mass spectrometry	human		human hela cells	288		uM	uM	uM	0.0403851	organelle	mitochondrial matrix of HeLa cells	immunoblotting, lc/ms-based metabolomics	carnitine	human hela cells	Chen, 2016, Cell, Absolute Quantification of Matrix Metabolites Reveals the Dynamics of Mitochondrial Metabolism	mitochondria	human hela cells
1764	mass spectrometry	human		human hela cells	288		uM	uM	uM	0.268481	organelle	mitochondrial matrix of HeLa cells	immunoblotting, lc/ms-based metabolomics	carnitine	human hela cells	Chen, 2016, Cell, Absolute Quantification of Matrix Metabolites Reveals the Dynamics of Mitochondrial Metabolism	mitochondria	human hela cells
1766	mass spectrometry	human		human hela cells	288		uM	uM	uM	2.73848	organelle	mitochondrial matrix of HeLa cells	immunoblotting, lc/ms-based metabolomics	carnitine	human hela cells	Chen, 2016, Cell, Absolute Quantification of Matrix Metabolites Reveals the Dynamics of Mitochondrial Metabolism	mitochondria	human hela cells
1768	mass spectrometry	human		human hela cells	288	concentration of 3 replicates are given in the source; this value comes from the first replicate	uM	uM	uM	12.3634	cell	HeLa cells (Whole-cell)	immunoblotting, lc/ms-based metabolomics	carnitine	human hela cells	Chen, 2016, Cell, Absolute Quantification of Matrix Metabolites Reveals the Dynamics of Mitochondrial Metabolism	whole cell	human hela cells
1770	mass spectrometry	human		human hela cells	288	concentration of 3 replicates are given in the source; this value comes from the first replicate	uM	uM	uM	13.2679	cell	HeLa cells (Whole-cell)	immunoblotting, lc/ms-based metabolomics	carnitine	human hela cells	Chen, 2016, Cell, Absolute Quantification of Matrix Metabolites Reveals the Dynamics of Mitochondrial Metabolism	whole cell	human hela cells
1772	mass spectrometry	human		human hela cells	288		uM	uM	uM	20.4841	organelle	mitochondrial matrix of HeLa cells	immunoblotting, lc/ms-based metabolomics	carnitine	human hela cells	Chen, 2016, Cell, Absolute Quantification of Matrix Metabolites Reveals the Dynamics of Mitochondrial Metabolism	mitochondria	human hela cells
1774	mass spectrometry	human		human hela cells	288	concentration of 3 replicates are given in the source; this value comes from the first replicate	uM	uM	uM	33.3128	cell	HeLa cells (Whole-cell)	immunoblotting, lc/ms-based metabolomics	carnitine	human hela cells	Chen, 2016, Cell, Absolute Quantification of Matrix Metabolites Reveals the Dynamics of Mitochondrial Metabolism	whole cell	human hela cells
1776	mass spectrometry	human		human hela cells	288	concentration of 3 replicates are given in the source; this value comes from the first replicate	uM	uM	uM	186.362	cell	HeLa cells (Whole-cell)	immunoblotting, lc/ms-based metabolomics	carnitine	human hela cells	Chen, 2016, Cell, Absolute Quantification of Matrix Metabolites Reveals the Dynamics of Mitochondrial Metabolism	whole cell	human hela cells
1778	database	human			288	Filters: detected and quantified; CSF;Endogenous; subcellular location = mitochondria. Locations: Mitochondria, Endoplasmic reticulum, Peroxisome, Cytosol	uM	uM	uM	14.6	tissue	Blood	database	carnitine	human	HMDB 4.0	whole cell	blood
1780	database	human			288	Filters: detected and quantified; CSF;Endogenous; subcellular location = mitochondria. Locations: Mitochondria, Endoplasmic reticulum, Peroxisome, Cytosol	uM	uM	uM	50	tissue	Blood	database	carnitine	human	HMDB 4.0	whole cell	blood
1782	database	human			288	Filters: detected and quantified; CSF;Endogenous; subcellular location = mitochondria. Locations: Mitochondria, Endoplasmic reticulum, Peroxisome, Cytosol	uM	uM	uM	1.9	tissue	CSF	database	carnitine	human	HMDB 4.0	whole cell	csf
1784	database	human			288	Filters: detected and quantified; CSF;Endogenous; subcellular location = mitochondria. Locations: Mitochondria, Endoplasmic reticulum, Peroxisome, Cytosol	uM	uM	uM	2	tissue	CSF	database	carnitine	human	HMDB 4.0	whole cell	csf
1786	database	human			288	Filters: detected and quantified; CSF;Endogenous; subcellular location = mitochondria. Locations: Mitochondria, Endoplasmic reticulum, Peroxisome, Cytosol	uM	uM	uM	4	tissue	CSF	database	carnitine	human	HMDB 4.0	whole cell	csf
1788	database	human			288	Filters: detected and quantified; CSF;Endogenous; subcellular location = mitochondria. Locations: Mitochondria, Endoplasmic reticulum, Peroxisome, Cytosol	uM	uM	uM	9	tissue	CSF	database	carnitine	human	HMDB 4.0	whole cell	csf
1790	mass spectrometry	mouse	8-week-old		288	cerebra mouse 2 known	uM	nmol/g	umol/g	0.109278	tissue	cerebra mouse 2 known	ce-tofms	carnitine	mouse	Sugimoto, 2012, Nucleic Acids Research, MMMDB: Mouse Multiple Tissue Metabolome Database	whole cell	brain
1792	mass spectrometry	mouse	8-week-old		288	cerebra mouse 1 known	uM	nmol/g	umol/g	0.118373	tissue	cerebra mouse 1 known	ce-tofms	carnitine	mouse	Sugimoto, 2012, Nucleic Acids Research, MMMDB: Mouse Multiple Tissue Metabolome Database	whole cell	brain
1794	mass spectrometry	mouse	8-week-old		288	cerebella mouse 2 known	uM	nmol/g	umol/g	0.19319	tissue	cerebella mouse 2 known	ce-tofms	carnitine	mouse	Sugimoto, 2012, Nucleic Acids Research, MMMDB: Mouse Multiple Tissue Metabolome Database	whole cell	brain
1796	mass spectrometry	mouse	8-week-old		288	cerebella mouse 1 known	uM	nmol/g	umol/g	0.200598	tissue	cerebella mouse 1 known	ce-tofms	carnitine	mouse	Sugimoto, 2012, Nucleic Acids Research, MMMDB: Mouse Multiple Tissue Metabolome Database	whole cell	brain
1798	mass spectrometry	rat	postnatal day 1		288		uM	nmol/g brain tissue	nmol/g brain tissue	0.0971766	tissue	brain rat postnatal day 1	high-sensitivity and high-resolution mass spectrometry	carnitine	rat	Zheng, 2016, Scientific reports, The Brain Metabolome of Male Rats across the Lifespan	whole cell	brain
1800	mass spectrometry	rat	postnatal week 12		288		uM	nmol/g brain tissue	nmol/g brain tissue	0.112042	tissue	brain rat postnatal week 12	high-sensitivity and high-resolution mass spectrometry	carnitine	rat	Zheng, 2016, Scientific reports, The Brain Metabolome of Male Rats across the Lifespan	whole cell	brain
1802	mass spectrometry	rat	postnatal week 1		288		uM	nmol/g brain tissue	nmol/g brain tissue	0.115757	tissue	brain rat postnatal week 1	high-sensitivity and high-resolution mass spectrometry	carnitine	rat	Zheng, 2016, Scientific reports, The Brain Metabolome of Male Rats across the Lifespan	whole cell	brain
1804	mass spectrometry	rat	postnatal week 7		288		uM	nmol/g brain tissue	nmol/g brain tissue	0.140889	tissue	brain rat postnatal week 7	high-sensitivity and high-resolution mass spectrometry	carnitine	rat	Zheng, 2016, Scientific reports, The Brain Metabolome of Male Rats across the Lifespan	whole cell	brain
1806	mass spectrometry	rat	postnatal week 24		288		uM	nmol/g brain tissue	nmol/g brain tissue	0.141032	tissue	brain rat postnatal week 24	high-sensitivity and high-resolution mass spectrometry	carnitine	rat	Zheng, 2016, Scientific reports, The Brain Metabolome of Male Rats across the Lifespan	whole cell	brain
1808	mass spectrometry	rat	postnatal week 56		288		uM	nmol/g brain tissue	nmol/g brain tissue	0.146781	tissue	brain rat postnatal week 56	high-sensitivity and high-resolution mass spectrometry	carnitine	rat	Zheng, 2016, Scientific reports, The Brain Metabolome of Male Rats across the Lifespan	whole cell	brain
1810	mass spectrometry	rat	postnatal week 111		288		uM	nmol/g brain tissue	nmol/g brain tissue	0.154313	tissue	brain rat postnatal week 111	high-sensitivity and high-resolution mass spectrometry	carnitine	rat	Zheng, 2016, Scientific reports, The Brain Metabolome of Male Rats across the Lifespan	whole cell	brain
1812	mass spectrometry	rat	postnatal week 9		288		uM	nmol/g brain tissue	nmol/g brain tissue	0.156332	tissue	brain rat postnatal week 9	high-sensitivity and high-resolution mass spectrometry	carnitine	rat	Zheng, 2016, Scientific reports, The Brain Metabolome of Male Rats across the Lifespan	whole cell	brain
1814	mass spectrometry	rat	postnatal week 3		288		uM	nmol/g brain tissue	nmol/g brain tissue	0.173236	tissue	brain rat postnatal week 3	high-sensitivity and high-resolution mass spectrometry	carnitine	rat	Zheng, 2016, Scientific reports, The Brain Metabolome of Male Rats across the Lifespan	whole cell	brain
1870	mass spectrometry	human		human hela cells	439224		uM	uM	uM	0.284891	organelle	mitochondrial matrix of HeLa cells	immunoblotting, lc/ms-based metabolomics	carnosine	human hela cells	Chen, 2016, Cell, Absolute Quantification of Matrix Metabolites Reveals the Dynamics of Mitochondrial Metabolism	mitochondria	human hela cells
1871	mass spectrometry	human		human hela cells	439224	concentration of 3 replicates are given in the source; this value comes from the first replicate	uM	uM	uM	1.76943	cell	HeLa cells (Whole-cell)	immunoblotting, lc/ms-based metabolomics	carnosine	human hela cells	Chen, 2016, Cell, Absolute Quantification of Matrix Metabolites Reveals the Dynamics of Mitochondrial Metabolism	whole cell	human hela cells
1872	mass spectrometry	mouse	8-week-old		439224	cerebra mouse 2 known	uM	nmol/g	umol/g	0.0477656	tissue	cerebra mouse 2 known	ce-tofms	carnosine	mouse	Sugimoto, 2012, Nucleic Acids Research, MMMDB: Mouse Multiple Tissue Metabolome Database	whole cell	brain
1873	mass spectrometry	mouse	8-week-old		439224	cerebra mouse 1 known	uM	nmol/g	umol/g	0.0565728	tissue	cerebra mouse 1 known	ce-tofms	carnosine	mouse	Sugimoto, 2012, Nucleic Acids Research, MMMDB: Mouse Multiple Tissue Metabolome Database	whole cell	brain
1874	mass spectrometry	mouse	8-week-old		439224	cerebella mouse 2 known	uM	nmol/g	umol/g	0.0669292	tissue	cerebella mouse 2 known	ce-tofms	carnosine	mouse	Sugimoto, 2012, Nucleic Acids Research, MMMDB: Mouse Multiple Tissue Metabolome Database	whole cell	brain
1875	mass spectrometry	mouse	8-week-old		439224	cerebella mouse 1 known	uM	nmol/g	umol/g	0.0735517	tissue	cerebella mouse 1 known	ce-tofms	carnosine	mouse	Sugimoto, 2012, Nucleic Acids Research, MMMDB: Mouse Multiple Tissue Metabolome Database	whole cell	brain
1876	mass spectrometry	rat	postnatal week 1		439224		uM	nmol/g brain tissue	nmol/g brain tissue	0.0006136	tissue	brain rat postnatal week 1	high-sensitivity and high-resolution mass spectrometry	carnosine	rat	Zheng, 2016, Scientific reports, The Brain Metabolome of Male Rats across the Lifespan	whole cell	brain
1877	mass spectrometry	rat	postnatal day 1		439224		uM	nmol/g brain tissue	nmol/g brain tissue	0.0009152	tissue	brain rat postnatal day 1	high-sensitivity and high-resolution mass spectrometry	carnosine	rat	Zheng, 2016, Scientific reports, The Brain Metabolome of Male Rats across the Lifespan	whole cell	brain
1878	mass spectrometry	rat	postnatal week 3		439224		uM	nmol/g brain tissue	nmol/g brain tissue	0.0009672	tissue	brain rat postnatal week 3	high-sensitivity and high-resolution mass spectrometry	carnosine	rat	Zheng, 2016, Scientific reports, The Brain Metabolome of Male Rats across the Lifespan	whole cell	brain
1879	mass spectrometry	rat	postnatal week 7		439224		uM	nmol/g brain tissue	nmol/g brain tissue	0.0149136	tissue	brain rat postnatal week 7	high-sensitivity and high-resolution mass spectrometry	carnosine	rat	Zheng, 2016, Scientific reports, The Brain Metabolome of Male Rats across the Lifespan	whole cell	brain
1880	mass spectrometry	rat	postnatal week 9		439224		uM	nmol/g brain tissue	nmol/g brain tissue	0.0185536	tissue	brain rat postnatal week 9	high-sensitivity and high-resolution mass spectrometry	carnosine	rat	Zheng, 2016, Scientific reports, The Brain Metabolome of Male Rats across the Lifespan	whole cell	brain
1881	mass spectrometry	rat	postnatal week 24		439224		uM	nmol/g brain tissue	nmol/g brain tissue	0.0219856	tissue	brain rat postnatal week 24	high-sensitivity and high-resolution mass spectrometry	carnosine	rat	Zheng, 2016, Scientific reports, The Brain Metabolome of Male Rats across the Lifespan	whole cell	brain
1882	mass spectrometry	rat	postnatal week 12		439224		uM	nmol/g brain tissue	nmol/g brain tissue	0.0232232	tissue	brain rat postnatal week 12	high-sensitivity and high-resolution mass spectrometry	carnosine	rat	Zheng, 2016, Scientific reports, The Brain Metabolome of Male Rats across the Lifespan	whole cell	brain
1883	mass spectrometry	rat	postnatal week 111		439224		uM	nmol/g brain tissue	nmol/g brain tissue	0.0247104	tissue	brain rat postnatal week 111	high-sensitivity and high-resolution mass spectrometry	carnosine	rat	Zheng, 2016, Scientific reports, The Brain Metabolome of Male Rats across the Lifespan	whole cell	brain
1884	mass spectrometry	rat	postnatal week 56		439224		uM	nmol/g brain tissue	nmol/g brain tissue	0.0262912	tissue	brain rat postnatal week 56	high-sensitivity and high-resolution mass spectrometry	carnosine	rat	Zheng, 2016, Scientific reports, The Brain Metabolome of Male Rats across the Lifespan	whole cell	brain
1885	mass spectrometry	human		human hela cells	6132	concentration of 3 replicates are given in the source; this value comes from the first replicate	uM	uM	uM	55.3064	cell	HeLa cells (Whole-cell)	immunoblotting, lc/ms-based metabolomics	cdp	human hela cells	Chen, 2016, Cell, Absolute Quantification of Matrix Metabolites Reveals the Dynamics of Mitochondrial Metabolism	whole cell	human hela cells
1886	mass spectrometry	mouse	8-week-old		6132	cerebella mouse 2 known	uM	nmol/g	umol/g	0.00109199	tissue	cerebella mouse 2 known	ce-tofms	cdp	mouse	Sugimoto, 2012, Nucleic Acids Research, MMMDB: Mouse Multiple Tissue Metabolome Database	whole cell	brain
1887	mass spectrometry	mouse	8-week-old		6132	cerebella mouse 1 known	uM	nmol/g	umol/g	0.00147366	tissue	cerebella mouse 1 known	ce-tofms	cdp	mouse	Sugimoto, 2012, Nucleic Acids Research, MMMDB: Mouse Multiple Tissue Metabolome Database	whole cell	brain
1888	mass spectrometry	mouse	8-week-old		6132	cerebra mouse 1 known	uM	nmol/g	umol/g	0.00147531	tissue	cerebra mouse 1 known	ce-tofms	cdp	mouse	Sugimoto, 2012, Nucleic Acids Research, MMMDB: Mouse Multiple Tissue Metabolome Database	whole cell	brain
1889	mass spectrometry	mouse	8-week-old		6132	cerebra mouse 2 known	uM	nmol/g	umol/g	0.00203895	tissue	cerebra mouse 2 known	ce-tofms	cdp	mouse	Sugimoto, 2012, Nucleic Acids Research, MMMDB: Mouse Multiple Tissue Metabolome Database	whole cell	brain
1890	mass spectrometry	rat	postnatal day 1		445580		uM	nmol/g brain tissue	nmol/g brain tissue	0.485576	tissue	brain rat postnatal day 1	high-sensitivity and high-resolution mass spectrometry	cervonic acid	rat	Zheng, 2016, Scientific reports, The Brain Metabolome of Male Rats across the Lifespan	whole cell	brain
1891	mass spectrometry	rat	postnatal week 56		445580		uM	nmol/g brain tissue	nmol/g brain tissue	1.06636	tissue	brain rat postnatal week 56	high-sensitivity and high-resolution mass spectrometry	cervonic acid	rat	Zheng, 2016, Scientific reports, The Brain Metabolome of Male Rats across the Lifespan	whole cell	brain
1892	mass spectrometry	rat	postnatal week 111		445580		uM	nmol/g brain tissue	nmol/g brain tissue	1.11221	tissue	brain rat postnatal week 111	high-sensitivity and high-resolution mass spectrometry	cervonic acid	rat	Zheng, 2016, Scientific reports, The Brain Metabolome of Male Rats across the Lifespan	whole cell	brain
1893	mass spectrometry	rat	postnatal week 7		445580		uM	nmol/g brain tissue	nmol/g brain tissue	1.14618	tissue	brain rat postnatal week 7	high-sensitivity and high-resolution mass spectrometry	cervonic acid	rat	Zheng, 2016, Scientific reports, The Brain Metabolome of Male Rats across the Lifespan	whole cell	brain
1894	mass spectrometry	rat	postnatal week 24		445580		uM	nmol/g brain tissue	nmol/g brain tissue	1.25563	tissue	brain rat postnatal week 24	high-sensitivity and high-resolution mass spectrometry	cervonic acid	rat	Zheng, 2016, Scientific reports, The Brain Metabolome of Male Rats across the Lifespan	whole cell	brain
1895	mass spectrometry	rat	postnatal week 12		445580		uM	nmol/g brain tissue	nmol/g brain tissue	1.29965	tissue	brain rat postnatal week 12	high-sensitivity and high-resolution mass spectrometry	cervonic acid	rat	Zheng, 2016, Scientific reports, The Brain Metabolome of Male Rats across the Lifespan	whole cell	brain
1896	mass spectrometry	rat	postnatal week 9		445580		uM	nmol/g brain tissue	nmol/g brain tissue	1.35247	tissue	brain rat postnatal week 9	high-sensitivity and high-resolution mass spectrometry	cervonic acid	rat	Zheng, 2016, Scientific reports, The Brain Metabolome of Male Rats across the Lifespan	whole cell	brain
1897	mass spectrometry	rat	postnatal week 1		445580		uM	nmol/g brain tissue	nmol/g brain tissue	4.98125	tissue	brain rat postnatal week 1	high-sensitivity and high-resolution mass spectrometry	cervonic acid	rat	Zheng, 2016, Scientific reports, The Brain Metabolome of Male Rats across the Lifespan	whole cell	brain
1898	mass spectrometry	rat	postnatal week 3		445580		uM	nmol/g brain tissue	nmol/g brain tissue	7.27822	tissue	brain rat postnatal week 3	high-sensitivity and high-resolution mass spectrometry	cervonic acid	rat	Zheng, 2016, Scientific reports, The Brain Metabolome of Male Rats across the Lifespan	whole cell	brain
1899	mass spectrometry	rat	postnatal week 1		10133		uM	nmol/g brain tissue	nmol/g brain tissue	1.144e-06	tissue	brain rat postnatal week 1	high-sensitivity and high-resolution mass spectrometry	chenodeoxycholic acid	rat	Zheng, 2016, Scientific reports, The Brain Metabolome of Male Rats across the Lifespan	whole cell	brain
1900	mass spectrometry	rat	postnatal day 1		10133		uM	nmol/g brain tissue	nmol/g brain tissue	2.704e-06	tissue	brain rat postnatal day 1	high-sensitivity and high-resolution mass spectrometry	chenodeoxycholic acid	rat	Zheng, 2016, Scientific reports, The Brain Metabolome of Male Rats across the Lifespan	whole cell	brain
1901	mass spectrometry	rat	postnatal week 9		10133		uM	nmol/g brain tissue	nmol/g brain tissue	4.68e-06	tissue	brain rat postnatal week 9	high-sensitivity and high-resolution mass spectrometry	chenodeoxycholic acid	rat	Zheng, 2016, Scientific reports, The Brain Metabolome of Male Rats across the Lifespan	whole cell	brain
1902	mass spectrometry	rat	postnatal week 24		10133		uM	nmol/g brain tissue	nmol/g brain tissue	5.72e-06	tissue	brain rat postnatal week 24	high-sensitivity and high-resolution mass spectrometry	chenodeoxycholic acid	rat	Zheng, 2016, Scientific reports, The Brain Metabolome of Male Rats across the Lifespan	whole cell	brain
1903	mass spectrometry	rat	postnatal week 111		10133		uM	nmol/g brain tissue	nmol/g brain tissue	1.1752e-05	tissue	brain rat postnatal week 111	high-sensitivity and high-resolution mass spectrometry	chenodeoxycholic acid	rat	Zheng, 2016, Scientific reports, The Brain Metabolome of Male Rats across the Lifespan	whole cell	brain
1904	mass spectrometry	rat	postnatal week 12		10133		uM	nmol/g brain tissue	nmol/g brain tissue	2.2672e-05	tissue	brain rat postnatal week 12	high-sensitivity and high-resolution mass spectrometry	chenodeoxycholic acid	rat	Zheng, 2016, Scientific reports, The Brain Metabolome of Male Rats across the Lifespan	whole cell	brain
1905	mass spectrometry	rat	postnatal week 7		10133		uM	nmol/g brain tissue	nmol/g brain tissue	2.4648e-05	tissue	brain rat postnatal week 7	high-sensitivity and high-resolution mass spectrometry	chenodeoxycholic acid	rat	Zheng, 2016, Scientific reports, The Brain Metabolome of Male Rats across the Lifespan	whole cell	brain
1906	mass spectrometry	rat	postnatal week 56		10133		uM	nmol/g brain tissue	nmol/g brain tissue	2.6936e-05	tissue	brain rat postnatal week 56	high-sensitivity and high-resolution mass spectrometry	chenodeoxycholic acid	rat	Zheng, 2016, Scientific reports, The Brain Metabolome of Male Rats across the Lifespan	whole cell	brain
1907	mass spectrometry	rat	postnatal week 3		10133		uM	nmol/g brain tissue	nmol/g brain tissue	5.2208e-05	tissue	brain rat postnatal week 3	high-sensitivity and high-resolution mass spectrometry	chenodeoxycholic acid	rat	Zheng, 2016, Scientific reports, The Brain Metabolome of Male Rats across the Lifespan	whole cell	brain
1908	database	human			5997	Filters: detected and quantified; CSF;Endogenous; subcellular location = mitochondria. Locations: Membrane, Mitochondria, Lysosome, Endoplasmic reticulum, Golgi apparatus, Cell membrane, Cytosol	uM	uM	uM	32	tissue	Blood	database	cholesterol	human	HMDB 4.0	whole cell	blood
1909	database	human			5997	Filters: detected and quantified; CSF;Endogenous; subcellular location = mitochondria. Locations: Membrane, Mitochondria, Lysosome, Endoplasmic reticulum, Golgi apparatus, Cell membrane, Cytosol	uM	uM	uM	5700	tissue	Blood	database	cholesterol	human	HMDB 4.0	whole cell	blood
1910	database	human			5997	Filters: detected and quantified; CSF;Endogenous; subcellular location = mitochondria. Locations: Membrane, Mitochondria, Lysosome, Endoplasmic reticulum, Golgi apparatus, Cell membrane, Cytosol	uM	uM	uM	3.9	tissue	CSF	database	cholesterol	human	HMDB 4.0	whole cell	csf
1911	database	human			5997	Filters: detected and quantified; CSF;Endogenous; subcellular location = mitochondria. Locations: Membrane, Mitochondria, Lysosome, Endoplasmic reticulum, Golgi apparatus, Cell membrane, Cytosol	uM	uM	uM	4.3	tissue	CSF	database	cholesterol	human	HMDB 4.0	whole cell	csf
1912	database	human			5997	Filters: detected and quantified; CSF;Endogenous; subcellular location = mitochondria. Locations: Membrane, Mitochondria, Lysosome, Endoplasmic reticulum, Golgi apparatus, Cell membrane, Cytosol	uM	uM	uM	4.7	tissue	CSF	database	cholesterol	human	HMDB 4.0	whole cell	csf
1913	database	human			5997	Filters: detected and quantified; CSF;Endogenous; subcellular location = mitochondria. Locations: Membrane, Mitochondria, Lysosome, Endoplasmic reticulum, Golgi apparatus, Cell membrane, Cytosol	uM	uM	uM	7.88	tissue	CSF	database	cholesterol	human	HMDB 4.0	whole cell	csf
1914	database	human			5997	Filters: detected and quantified; CSF;Endogenous; subcellular location = mitochondria. Locations: Membrane, Mitochondria, Lysosome, Endoplasmic reticulum, Golgi apparatus, Cell membrane, Cytosol	uM	uM	uM	8.32	tissue	CSF	database	cholesterol	human	HMDB 4.0	whole cell	csf
1915	database	human			5997	Filters: detected and quantified; CSF;Endogenous; subcellular location = mitochondria. Locations: Membrane, Mitochondria, Lysosome, Endoplasmic reticulum, Golgi apparatus, Cell membrane, Cytosol	uM	uM	uM	8.76	tissue	CSF	database	cholesterol	human	HMDB 4.0	whole cell	csf
1916	mass spectrometry	rat	postnatal week 1		221493		uM	nmol/g brain tissue	nmol/g brain tissue	1.144e-05	tissue	brain rat postnatal week 1	high-sensitivity and high-resolution mass spectrometry	cholic acid	rat	Zheng, 2016, Scientific reports, The Brain Metabolome of Male Rats across the Lifespan	whole cell	brain
1917	mass spectrometry	rat	postnatal day 1		221493		uM	nmol/g brain tissue	nmol/g brain tissue	1.3312e-05	tissue	brain rat postnatal day 1	high-sensitivity and high-resolution mass spectrometry	cholic acid	rat	Zheng, 2016, Scientific reports, The Brain Metabolome of Male Rats across the Lifespan	whole cell	brain
1918	mass spectrometry	rat	postnatal week 9		221493		uM	nmol/g brain tissue	nmol/g brain tissue	3.8688e-05	tissue	brain rat postnatal week 9	high-sensitivity and high-resolution mass spectrometry	cholic acid	rat	Zheng, 2016, Scientific reports, The Brain Metabolome of Male Rats across the Lifespan	whole cell	brain
1919	mass spectrometry	rat	postnatal week 24		221493		uM	nmol/g brain tissue	nmol/g brain tissue	5.096e-05	tissue	brain rat postnatal week 24	high-sensitivity and high-resolution mass spectrometry	cholic acid	rat	Zheng, 2016, Scientific reports, The Brain Metabolome of Male Rats across the Lifespan	whole cell	brain
1920	mass spectrometry	rat	postnatal week 111		221493		uM	nmol/g brain tissue	nmol/g brain tissue	6.4376e-05	tissue	brain rat postnatal week 111	high-sensitivity and high-resolution mass spectrometry	cholic acid	rat	Zheng, 2016, Scientific reports, The Brain Metabolome of Male Rats across the Lifespan	whole cell	brain
1921	mass spectrometry	rat	postnatal week 3		221493		uM	nmol/g brain tissue	nmol/g brain tissue	0.000173264	tissue	brain rat postnatal week 3	high-sensitivity and high-resolution mass spectrometry	cholic acid	rat	Zheng, 2016, Scientific reports, The Brain Metabolome of Male Rats across the Lifespan	whole cell	brain
1922	mass spectrometry	rat	postnatal week 12		221493		uM	nmol/g brain tissue	nmol/g brain tissue	0.000188032	tissue	brain rat postnatal week 12	high-sensitivity and high-resolution mass spectrometry	cholic acid	rat	Zheng, 2016, Scientific reports, The Brain Metabolome of Male Rats across the Lifespan	whole cell	brain
1923	mass spectrometry	rat	postnatal week 56		221493		uM	nmol/g brain tissue	nmol/g brain tissue	0.000188656	tissue	brain rat postnatal week 56	high-sensitivity and high-resolution mass spectrometry	cholic acid	rat	Zheng, 2016, Scientific reports, The Brain Metabolome of Male Rats across the Lifespan	whole cell	brain
1924	mass spectrometry	rat	postnatal week 7		221493		uM	nmol/g brain tissue	nmol/g brain tissue	0.000206648	tissue	brain rat postnatal week 7	high-sensitivity and high-resolution mass spectrometry	cholic acid	rat	Zheng, 2016, Scientific reports, The Brain Metabolome of Male Rats across the Lifespan	whole cell	brain
1925	mass spectrometry	human		human hela cells	305		uM	uM	uM	0.303364	organelle	mitochondrial matrix of HeLa cells	immunoblotting, lc/ms-based metabolomics	choline	human hela cells	Chen, 2016, Cell, Absolute Quantification of Matrix Metabolites Reveals the Dynamics of Mitochondrial Metabolism	mitochondria	human hela cells
1926	mass spectrometry	human		human hela cells	305	concentration of 3 replicates are given in the source; this value comes from the first replicate	uM	uM	uM	39.9718	cell	HeLa cells (Whole-cell)	immunoblotting, lc/ms-based metabolomics	choline	human hela cells	Chen, 2016, Cell, Absolute Quantification of Matrix Metabolites Reveals the Dynamics of Mitochondrial Metabolism	whole cell	human hela cells
1927	mrs	mouse	3 month old		305		uM	mmol/kg ww	umol/g	1.664	tissue	brain mouse in vivo	magnetic resonance spectroscopy at 7 tesla	choline	mouse	Cudalbu, 2005, Proceedings of the 2005 IEEE Engineering in Medicine and Biology 27th Annual Conference, Metabolite concentrations of healthy mouse brain by Magnetic Resonance Spectroscopy at 7 Tesla	whole cell	brain
1928	mrs	human	age range 18-39 years, mean 27 +- 4 years		305		uM	mM	uM	880	tissue	grey matter occipital	quantitativesingle-voxel proton mrs at 2.0 t	choline	human	Pouwels, 1998, Magn. Reson. Med., Regional Metabolite Concentrations in Human Brain as Determined by Quantitative Localized Proton MRS	whole cell	brain
1929	mrs	human	age range 18-39 years, mean 27 +- 4 years		305		uM	mM	uM	1100	tissue	grey matter parietal	quantitativesingle-voxel proton mrs at 2.0 t	choline	human	Pouwels, 1998, Magn. Reson. Med., Regional Metabolite Concentrations in Human Brain as Determined by Quantitative Localized Proton MRS	whole cell	brain
1930	mrs	human	age range 18-39 years, mean 27 +- 4 years		305		uM	mM	uM	1300	tissue	grey matter insular	quantitativesingle-voxel proton mrs at 2.0 t	choline	human	Pouwels, 1998, Magn. Reson. Med., Regional Metabolite Concentrations in Human Brain as Determined by Quantitative Localized Proton MRS	whole cell	brain
1931	mrs	human	age range 18-39 years, mean 27 +- 4 years		305		uM	mM	uM	1380	tissue	grey matter frontal	quantitativesingle-voxel proton mrs at 2.0 t	choline	human	Pouwels, 1998, Magn. Reson. Med., Regional Metabolite Concentrations in Human Brain as Determined by Quantitative Localized Proton MRS	whole cell	brain
1932	mrs	human	age range 18-39 years, mean 27 +- 4 years		305		uM	mM	uM	1640	tissue	white matter occipital	quantitativesingle-voxel proton mrs at 2.0 t	choline	human	Pouwels, 1998, Magn. Reson. Med., Regional Metabolite Concentrations in Human Brain as Determined by Quantitative Localized Proton MRS	whole cell	brain
1933	mrs	human	age range 18-39 years, mean 27 +- 4 years		305		uM	mM	uM	1680	tissue	white matter parietal	quantitativesingle-voxel proton mrs at 2.0 t	choline	human	Pouwels, 1998, Magn. Reson. Med., Regional Metabolite Concentrations in Human Brain as Determined by Quantitative Localized Proton MRS	whole cell	brain
1934	mrs	human	age range 18-39 years, mean 27 +- 4 years		305		uM	mM	uM	1780	tissue	white matter frontal	quantitativesingle-voxel proton mrs at 2.0 t	choline	human	Pouwels, 1998, Magn. Reson. Med., Regional Metabolite Concentrations in Human Brain as Determined by Quantitative Localized Proton MRS	whole cell	brain
1935	mrs	human	age range 18-39 years, mean 27 +- 4 years		305		uM	mM	uM	1810	tissue	thalamus	quantitativesingle-voxel proton mrs at 2.0 t	choline	human	Pouwels, 1998, Magn. Reson. Med., Regional Metabolite Concentrations in Human Brain as Determined by Quantitative Localized Proton MRS	whole cell	brain
1936	mrs	human	age range 18-39 years, mean 27 +- 4 years		305		uM	mM	uM	2190	tissue	cerebellum vermis	quantitativesingle-voxel proton mrs at 2.0 t	choline	human	Pouwels, 1998, Magn. Reson. Med., Regional Metabolite Concentrations in Human Brain as Determined by Quantitative Localized Proton MRS	whole cell	brain
1937	mrs	human	age range 18-39 years, mean 27 +- 4 years		305		uM	mM	uM	2210	tissue	cerebellum hemisphere	quantitativesingle-voxel proton mrs at 2.0 t	choline	human	Pouwels, 1998, Magn. Reson. Med., Regional Metabolite Concentrations in Human Brain as Determined by Quantitative Localized Proton MRS	whole cell	brain
1938	mrs	human			305		uM	mM	uM	1000	tissue	grey matter parietal baseline	proton mr spectroscopic imaging	choline	human	Wiebenga, 2014, NMR in Biomedicine, Longitudinal absolute metabolite quantification of white and gray matter regions in healthy controls using proton MR spectroscopic imaging	whole cell	brain
1939	mrs	human			305		uM	mM	uM	1400	tissue	white matter parietal baseline	proton mr spectroscopic imaging	choline	human	Wiebenga, 2014, NMR in Biomedicine, Longitudinal absolute metabolite quantification of white and gray matter regions in healthy controls using proton MR spectroscopic imaging	whole cell	brain
1940	mrs	human			305		uM	mM	uM	1500	tissue	white matter semioval baseline	proton mr spectroscopic imaging	choline	human	Wiebenga, 2014, NMR in Biomedicine, Longitudinal absolute metabolite quantification of white and gray matter regions in healthy controls using proton MR spectroscopic imaging	whole cell	brain
1941	mrs	human			305		uM	mM	uM	1600	tissue	white matter frontal baseline	proton mr spectroscopic imaging	choline	human	Wiebenga, 2014, NMR in Biomedicine, Longitudinal absolute metabolite quantification of white and gray matter regions in healthy controls using proton MR spectroscopic imaging	whole cell	brain
1942	mrs	human			305		uM	mM	uM	1800	tissue	gray matter frontal baseline	proton mr spectroscopic imaging	choline	human	Wiebenga, 2014, NMR in Biomedicine, Longitudinal absolute metabolite quantification of white and gray matter regions in healthy controls using proton MR spectroscopic imaging	whole cell	brain
1943	mass spectrometry	rat	postnatal day 1		5312435		uM	nmol/g brain tissue	nmol/g brain tissue	0.0010712	tissue	brain rat postnatal day 1	high-sensitivity and high-resolution mass spectrometry	cis-10-heptadecenoic acid	rat	Zheng, 2016, Scientific reports, The Brain Metabolome of Male Rats across the Lifespan	whole cell	brain
1944	mass spectrometry	rat	postnatal week 12		5312435		uM	nmol/g brain tissue	nmol/g brain tissue	0.005096	tissue	brain rat postnatal week 12	high-sensitivity and high-resolution mass spectrometry	cis-10-heptadecenoic acid	rat	Zheng, 2016, Scientific reports, The Brain Metabolome of Male Rats across the Lifespan	whole cell	brain
1945	mass spectrometry	rat	postnatal week 7		5312435		uM	nmol/g brain tissue	nmol/g brain tissue	0.0054288	tissue	brain rat postnatal week 7	high-sensitivity and high-resolution mass spectrometry	cis-10-heptadecenoic acid	rat	Zheng, 2016, Scientific reports, The Brain Metabolome of Male Rats across the Lifespan	whole cell	brain
1946	mass spectrometry	rat	postnatal week 9		5312435		uM	nmol/g brain tissue	nmol/g brain tissue	0.0067496	tissue	brain rat postnatal week 9	high-sensitivity and high-resolution mass spectrometry	cis-10-heptadecenoic acid	rat	Zheng, 2016, Scientific reports, The Brain Metabolome of Male Rats across the Lifespan	whole cell	brain
1947	mass spectrometry	rat	postnatal week 56		5312435		uM	nmol/g brain tissue	nmol/g brain tissue	0.0076024	tissue	brain rat postnatal week 56	high-sensitivity and high-resolution mass spectrometry	cis-10-heptadecenoic acid	rat	Zheng, 2016, Scientific reports, The Brain Metabolome of Male Rats across the Lifespan	whole cell	brain
1948	mass spectrometry	rat	postnatal week 24		5312435		uM	nmol/g brain tissue	nmol/g brain tissue	0.0077064	tissue	brain rat postnatal week 24	high-sensitivity and high-resolution mass spectrometry	cis-10-heptadecenoic acid	rat	Zheng, 2016, Scientific reports, The Brain Metabolome of Male Rats across the Lifespan	whole cell	brain
1949	mass spectrometry	rat	postnatal week 111		5312435		uM	nmol/g brain tissue	nmol/g brain tissue	0.0119912	tissue	brain rat postnatal week 111	high-sensitivity and high-resolution mass spectrometry	cis-10-heptadecenoic acid	rat	Zheng, 2016, Scientific reports, The Brain Metabolome of Male Rats across the Lifespan	whole cell	brain
1950	mass spectrometry	rat	postnatal week 1		5312435		uM	nmol/g brain tissue	nmol/g brain tissue	0.0133848	tissue	brain rat postnatal week 1	high-sensitivity and high-resolution mass spectrometry	cis-10-heptadecenoic acid	rat	Zheng, 2016, Scientific reports, The Brain Metabolome of Male Rats across the Lifespan	whole cell	brain
1951	mass spectrometry	rat	postnatal week 3		5312435		uM	nmol/g brain tissue	nmol/g brain tissue	0.0134888	tissue	brain rat postnatal week 3	high-sensitivity and high-resolution mass spectrometry	cis-10-heptadecenoic acid	rat	Zheng, 2016, Scientific reports, The Brain Metabolome of Male Rats across the Lifespan	whole cell	brain
1952	mass spectrometry	rat	postnatal day 1		5312513		uM	nmol/g brain tissue	nmol/g brain tissue	0.0001456	tissue	brain rat postnatal day 1	high-sensitivity and high-resolution mass spectrometry	cis-10-nonadecenoic acid	rat	Zheng, 2016, Scientific reports, The Brain Metabolome of Male Rats across the Lifespan	whole cell	brain
1953	mass spectrometry	rat	postnatal week 12		5312513		uM	nmol/g brain tissue	nmol/g brain tissue	0.0012064	tissue	brain rat postnatal week 12	high-sensitivity and high-resolution mass spectrometry	cis-10-nonadecenoic acid	rat	Zheng, 2016, Scientific reports, The Brain Metabolome of Male Rats across the Lifespan	whole cell	brain
1954	mass spectrometry	rat	postnatal week 7		5312513		uM	nmol/g brain tissue	nmol/g brain tissue	0.0016016	tissue	brain rat postnatal week 7	high-sensitivity and high-resolution mass spectrometry	cis-10-nonadecenoic acid	rat	Zheng, 2016, Scientific reports, The Brain Metabolome of Male Rats across the Lifespan	whole cell	brain
1955	mass spectrometry	rat	postnatal week 24		5312513		uM	nmol/g brain tissue	nmol/g brain tissue	0.0016328	tissue	brain rat postnatal week 24	high-sensitivity and high-resolution mass spectrometry	cis-10-nonadecenoic acid	rat	Zheng, 2016, Scientific reports, The Brain Metabolome of Male Rats across the Lifespan	whole cell	brain
1956	mass spectrometry	rat	postnatal week 1		5312513		uM	nmol/g brain tissue	nmol/g brain tissue	0.0017888	tissue	brain rat postnatal week 1	high-sensitivity and high-resolution mass spectrometry	cis-10-nonadecenoic acid	rat	Zheng, 2016, Scientific reports, The Brain Metabolome of Male Rats across the Lifespan	whole cell	brain
1957	mass spectrometry	rat	postnatal week 9		5312513		uM	nmol/g brain tissue	nmol/g brain tissue	0.0019864	tissue	brain rat postnatal week 9	high-sensitivity and high-resolution mass spectrometry	cis-10-nonadecenoic acid	rat	Zheng, 2016, Scientific reports, The Brain Metabolome of Male Rats across the Lifespan	whole cell	brain
1958	mass spectrometry	rat	postnatal week 56		5312513		uM	nmol/g brain tissue	nmol/g brain tissue	0.0020592	tissue	brain rat postnatal week 56	high-sensitivity and high-resolution mass spectrometry	cis-10-nonadecenoic acid	rat	Zheng, 2016, Scientific reports, The Brain Metabolome of Male Rats across the Lifespan	whole cell	brain
1959	mass spectrometry	rat	postnatal week 3		5312513		uM	nmol/g brain tissue	nmol/g brain tissue	0.0030888	tissue	brain rat postnatal week 3	high-sensitivity and high-resolution mass spectrometry	cis-10-nonadecenoic acid	rat	Zheng, 2016, Scientific reports, The Brain Metabolome of Male Rats across the Lifespan	whole cell	brain
1960	mass spectrometry	rat	postnatal week 111		5312513		uM	nmol/g brain tissue	nmol/g brain tissue	0.0037232	tissue	brain rat postnatal week 111	high-sensitivity and high-resolution mass spectrometry	cis-10-nonadecenoic acid	rat	Zheng, 2016, Scientific reports, The Brain Metabolome of Male Rats across the Lifespan	whole cell	brain
1961	mass spectrometry	rat	postnatal day 1		5282768		uM	nmol/g brain tissue	nmol/g brain tissue	0.0078624	tissue	brain rat postnatal day 1	high-sensitivity and high-resolution mass spectrometry	cis-11-eicosenoic acid	rat	Zheng, 2016, Scientific reports, The Brain Metabolome of Male Rats across the Lifespan	whole cell	brain
1962	mass spectrometry	rat	postnatal week 1		5282768		uM	nmol/g brain tissue	nmol/g brain tissue	0.0242528	tissue	brain rat postnatal week 1	high-sensitivity and high-resolution mass spectrometry	cis-11-eicosenoic acid	rat	Zheng, 2016, Scientific reports, The Brain Metabolome of Male Rats across the Lifespan	whole cell	brain
1963	mass spectrometry	rat	postnatal week 12		5282768		uM	nmol/g brain tissue	nmol/g brain tissue	0.041652	tissue	brain rat postnatal week 12	high-sensitivity and high-resolution mass spectrometry	cis-11-eicosenoic acid	rat	Zheng, 2016, Scientific reports, The Brain Metabolome of Male Rats across the Lifespan	whole cell	brain
1964	mass spectrometry	rat	postnatal week 7		5282768		uM	nmol/g brain tissue	nmol/g brain tissue	0.0475176	tissue	brain rat postnatal week 7	high-sensitivity and high-resolution mass spectrometry	cis-11-eicosenoic acid	rat	Zheng, 2016, Scientific reports, The Brain Metabolome of Male Rats across the Lifespan	whole cell	brain
1965	mass spectrometry	rat	postnatal week 9		5282768		uM	nmol/g brain tissue	nmol/g brain tissue	0.0540384	tissue	brain rat postnatal week 9	high-sensitivity and high-resolution mass spectrometry	cis-11-eicosenoic acid	rat	Zheng, 2016, Scientific reports, The Brain Metabolome of Male Rats across the Lifespan	whole cell	brain
1966	mass spectrometry	rat	postnatal week 24		5282768		uM	nmol/g brain tissue	nmol/g brain tissue	0.0584584	tissue	brain rat postnatal week 24	high-sensitivity and high-resolution mass spectrometry	cis-11-eicosenoic acid	rat	Zheng, 2016, Scientific reports, The Brain Metabolome of Male Rats across the Lifespan	whole cell	brain
1967	mass spectrometry	rat	postnatal week 3		5282768		uM	nmol/g brain tissue	nmol/g brain tissue	0.0663416	tissue	brain rat postnatal week 3	high-sensitivity and high-resolution mass spectrometry	cis-11-eicosenoic acid	rat	Zheng, 2016, Scientific reports, The Brain Metabolome of Male Rats across the Lifespan	whole cell	brain
1968	mass spectrometry	rat	postnatal week 56		5282768		uM	nmol/g brain tissue	nmol/g brain tissue	0.089128	tissue	brain rat postnatal week 56	high-sensitivity and high-resolution mass spectrometry	cis-11-eicosenoic acid	rat	Zheng, 2016, Scientific reports, The Brain Metabolome of Male Rats across the Lifespan	whole cell	brain
1969	mass spectrometry	rat	postnatal week 111		5282768		uM	nmol/g brain tissue	nmol/g brain tissue	0.111914	tissue	brain rat postnatal week 111	high-sensitivity and high-resolution mass spectrometry	cis-11-eicosenoic acid	rat	Zheng, 2016, Scientific reports, The Brain Metabolome of Male Rats across the Lifespan	whole cell	brain
1970	mass spectrometry	rat	postnatal week 9		6439848		uM	nmol/g brain tissue	nmol/g brain tissue	0.0069472	tissue	brain rat postnatal week 9	high-sensitivity and high-resolution mass spectrometry	cis-11,14-eicosadienoic acid	rat	Zheng, 2016, Scientific reports, The Brain Metabolome of Male Rats across the Lifespan	whole cell	brain
1971	mass spectrometry	rat	postnatal week 24		6439848		uM	nmol/g brain tissue	nmol/g brain tissue	0.0083824	tissue	brain rat postnatal week 24	high-sensitivity and high-resolution mass spectrometry	cis-11,14-eicosadienoic acid	rat	Zheng, 2016, Scientific reports, The Brain Metabolome of Male Rats across the Lifespan	whole cell	brain
1972	mass spectrometry	rat	postnatal day 1		6439848		uM	nmol/g brain tissue	nmol/g brain tissue	0.008528	tissue	brain rat postnatal day 1	high-sensitivity and high-resolution mass spectrometry	cis-11,14-eicosadienoic acid	rat	Zheng, 2016, Scientific reports, The Brain Metabolome of Male Rats across the Lifespan	whole cell	brain
1973	mass spectrometry	rat	postnatal week 111		6439848		uM	nmol/g brain tissue	nmol/g brain tissue	0.0091104	tissue	brain rat postnatal week 111	high-sensitivity and high-resolution mass spectrometry	cis-11,14-eicosadienoic acid	rat	Zheng, 2016, Scientific reports, The Brain Metabolome of Male Rats across the Lifespan	whole cell	brain
1974	mass spectrometry	rat	postnatal week 12		6439848		uM	nmol/g brain tissue	nmol/g brain tissue	0.0091104	tissue	brain rat postnatal week 12	high-sensitivity and high-resolution mass spectrometry	cis-11,14-eicosadienoic acid	rat	Zheng, 2016, Scientific reports, The Brain Metabolome of Male Rats across the Lifespan	whole cell	brain
1975	mass spectrometry	rat	postnatal week 7		6439848		uM	nmol/g brain tissue	nmol/g brain tissue	0.0095056	tissue	brain rat postnatal week 7	high-sensitivity and high-resolution mass spectrometry	cis-11,14-eicosadienoic acid	rat	Zheng, 2016, Scientific reports, The Brain Metabolome of Male Rats across the Lifespan	whole cell	brain
1976	mass spectrometry	rat	postnatal week 56		6439848		uM	nmol/g brain tissue	nmol/g brain tissue	0.0109408	tissue	brain rat postnatal week 56	high-sensitivity and high-resolution mass spectrometry	cis-11,14-eicosadienoic acid	rat	Zheng, 2016, Scientific reports, The Brain Metabolome of Male Rats across the Lifespan	whole cell	brain
1977	mass spectrometry	rat	postnatal week 1		6439848		uM	nmol/g brain tissue	nmol/g brain tissue	0.039728	tissue	brain rat postnatal week 1	high-sensitivity and high-resolution mass spectrometry	cis-11,14-eicosadienoic acid	rat	Zheng, 2016, Scientific reports, The Brain Metabolome of Male Rats across the Lifespan	whole cell	brain
1978	mass spectrometry	rat	postnatal week 3		6439848		uM	nmol/g brain tissue	nmol/g brain tissue	0.0399672	tissue	brain rat postnatal week 3	high-sensitivity and high-resolution mass spectrometry	cis-11,14-eicosadienoic acid	rat	Zheng, 2016, Scientific reports, The Brain Metabolome of Male Rats across the Lifespan	whole cell	brain
1979	mass spectrometry	rat	postnatal day 1		5312547		uM	nmol/g brain tissue	nmol/g brain tissue	2.08e-05	tissue	brain rat postnatal day 1	high-sensitivity and high-resolution mass spectrometry	cis-12-heneicosenoic acid	rat	Zheng, 2016, Scientific reports, The Brain Metabolome of Male Rats across the Lifespan	whole cell	brain
1980	mass spectrometry	rat	postnatal week 1		5312547		uM	nmol/g brain tissue	nmol/g brain tissue	6.24e-05	tissue	brain rat postnatal week 1	high-sensitivity and high-resolution mass spectrometry	cis-12-heneicosenoic acid	rat	Zheng, 2016, Scientific reports, The Brain Metabolome of Male Rats across the Lifespan	whole cell	brain
1981	mass spectrometry	rat	postnatal week 7		5312547		uM	nmol/g brain tissue	nmol/g brain tissue	0.0002288	tissue	brain rat postnatal week 7	high-sensitivity and high-resolution mass spectrometry	cis-12-heneicosenoic acid	rat	Zheng, 2016, Scientific reports, The Brain Metabolome of Male Rats across the Lifespan	whole cell	brain
1982	mass spectrometry	rat	postnatal week 9		5312547		uM	nmol/g brain tissue	nmol/g brain tissue	0.0002288	tissue	brain rat postnatal week 9	high-sensitivity and high-resolution mass spectrometry	cis-12-heneicosenoic acid	rat	Zheng, 2016, Scientific reports, The Brain Metabolome of Male Rats across the Lifespan	whole cell	brain
1983	mass spectrometry	rat	postnatal week 3		5312547		uM	nmol/g brain tissue	nmol/g brain tissue	0.0002496	tissue	brain rat postnatal week 3	high-sensitivity and high-resolution mass spectrometry	cis-12-heneicosenoic acid	rat	Zheng, 2016, Scientific reports, The Brain Metabolome of Male Rats across the Lifespan	whole cell	brain
1984	mass spectrometry	rat	postnatal week 56		5312547		uM	nmol/g brain tissue	nmol/g brain tissue	0.0003536	tissue	brain rat postnatal week 56	high-sensitivity and high-resolution mass spectrometry	cis-12-heneicosenoic acid	rat	Zheng, 2016, Scientific reports, The Brain Metabolome of Male Rats across the Lifespan	whole cell	brain
1985	mass spectrometry	rat	postnatal week 111		5312547		uM	nmol/g brain tissue	nmol/g brain tissue	0.000468	tissue	brain rat postnatal week 111	high-sensitivity and high-resolution mass spectrometry	cis-12-heneicosenoic acid	rat	Zheng, 2016, Scientific reports, The Brain Metabolome of Male Rats across the Lifespan	whole cell	brain
1986	mass spectrometry	rat	postnatal week 12		5312547		uM	nmol/g brain tissue	nmol/g brain tissue	0.0011544	tissue	brain rat postnatal week 12	high-sensitivity and high-resolution mass spectrometry	cis-12-heneicosenoic acid	rat	Zheng, 2016, Scientific reports, The Brain Metabolome of Male Rats across the Lifespan	whole cell	brain
1987	mass spectrometry	rat	postnatal week 24		5312547		uM	nmol/g brain tissue	nmol/g brain tissue	0.0014248	tissue	brain rat postnatal week 24	high-sensitivity and high-resolution mass spectrometry	cis-12-heneicosenoic acid	rat	Zheng, 2016, Scientific reports, The Brain Metabolome of Male Rats across the Lifespan	whole cell	brain
1988	mass spectrometry	rat	postnatal week 9		5282807		uM	nmol/g brain tissue	nmol/g brain tissue	0.0669136	tissue	brain rat postnatal week 9	high-sensitivity and high-resolution mass spectrometry	cis-13,16-docosadienoic acid	rat	Zheng, 2016, Scientific reports, The Brain Metabolome of Male Rats across the Lifespan	whole cell	brain
1989	mass spectrometry	rat	postnatal week 24		5282807		uM	nmol/g brain tissue	nmol/g brain tissue	0.075972	tissue	brain rat postnatal week 24	high-sensitivity and high-resolution mass spectrometry	cis-13,16-docosadienoic acid	rat	Zheng, 2016, Scientific reports, The Brain Metabolome of Male Rats across the Lifespan	whole cell	brain
1990	mass spectrometry	rat	postnatal week 12		5282807		uM	nmol/g brain tissue	nmol/g brain tissue	0.079196	tissue	brain rat postnatal week 12	high-sensitivity and high-resolution mass spectrometry	cis-13,16-docosadienoic acid	rat	Zheng, 2016, Scientific reports, The Brain Metabolome of Male Rats across the Lifespan	whole cell	brain
1991	mass spectrometry	rat	postnatal week 7		5282807		uM	nmol/g brain tissue	nmol/g brain tissue	0.080236	tissue	brain rat postnatal week 7	high-sensitivity and high-resolution mass spectrometry	cis-13,16-docosadienoic acid	rat	Zheng, 2016, Scientific reports, The Brain Metabolome of Male Rats across the Lifespan	whole cell	brain
1992	mass spectrometry	rat	postnatal day 1		5282807		uM	nmol/g brain tissue	nmol/g brain tissue	0.108659	tissue	brain rat postnatal day 1	high-sensitivity and high-resolution mass spectrometry	cis-13,16-docosadienoic acid	rat	Zheng, 2016, Scientific reports, The Brain Metabolome of Male Rats across the Lifespan	whole cell	brain
1993	mass spectrometry	rat	postnatal week 111		5282807		uM	nmol/g brain tissue	nmol/g brain tissue	0.149053	tissue	brain rat postnatal week 111	high-sensitivity and high-resolution mass spectrometry	cis-13,16-docosadienoic acid	rat	Zheng, 2016, Scientific reports, The Brain Metabolome of Male Rats across the Lifespan	whole cell	brain
1994	mass spectrometry	rat	postnatal week 56		5282807		uM	nmol/g brain tissue	nmol/g brain tissue	0.199046	tissue	brain rat postnatal week 56	high-sensitivity and high-resolution mass spectrometry	cis-13,16-docosadienoic acid	rat	Zheng, 2016, Scientific reports, The Brain Metabolome of Male Rats across the Lifespan	whole cell	brain
1995	mass spectrometry	rat	postnatal week 1		5282807		uM	nmol/g brain tissue	nmol/g brain tissue	0.204443	tissue	brain rat postnatal week 1	high-sensitivity and high-resolution mass spectrometry	cis-13,16-docosadienoic acid	rat	Zheng, 2016, Scientific reports, The Brain Metabolome of Male Rats across the Lifespan	whole cell	brain
1996	mass spectrometry	rat	postnatal week 3		5282807		uM	nmol/g brain tissue	nmol/g brain tissue	0.288912	tissue	brain rat postnatal week 3	high-sensitivity and high-resolution mass spectrometry	cis-13,16-docosadienoic acid	rat	Zheng, 2016, Scientific reports, The Brain Metabolome of Male Rats across the Lifespan	whole cell	brain
1997	mass spectrometry	rat	postnatal week 24		3146		uM	nmol/g brain tissue	nmol/g brain tissue	0.0010504	tissue	brain rat postnatal week 24	high-sensitivity and high-resolution mass spectrometry	cis-13,16,19-docosatrienoic acid	rat	Zheng, 2016, Scientific reports, The Brain Metabolome of Male Rats across the Lifespan	whole cell	brain
1998	mass spectrometry	rat	postnatal week 9		3146		uM	nmol/g brain tissue	nmol/g brain tissue	0.0011232	tissue	brain rat postnatal week 9	high-sensitivity and high-resolution mass spectrometry	cis-13,16,19-docosatrienoic acid	rat	Zheng, 2016, Scientific reports, The Brain Metabolome of Male Rats across the Lifespan	whole cell	brain
1999	mass spectrometry	rat	postnatal week 12		3146		uM	nmol/g brain tissue	nmol/g brain tissue	0.001144	tissue	brain rat postnatal week 12	high-sensitivity and high-resolution mass spectrometry	cis-13,16,19-docosatrienoic acid	rat	Zheng, 2016, Scientific reports, The Brain Metabolome of Male Rats across the Lifespan	whole cell	brain
2000	mass spectrometry	rat	postnatal week 111		3146		uM	nmol/g brain tissue	nmol/g brain tissue	0.0012688	tissue	brain rat postnatal week 111	high-sensitivity and high-resolution mass spectrometry	cis-13,16,19-docosatrienoic acid	rat	Zheng, 2016, Scientific reports, The Brain Metabolome of Male Rats across the Lifespan	whole cell	brain
2001	mass spectrometry	rat	postnatal week 7		3146		uM	nmol/g brain tissue	nmol/g brain tissue	0.0014872	tissue	brain rat postnatal week 7	high-sensitivity and high-resolution mass spectrometry	cis-13,16,19-docosatrienoic acid	rat	Zheng, 2016, Scientific reports, The Brain Metabolome of Male Rats across the Lifespan	whole cell	brain
2002	mass spectrometry	rat	postnatal week 56		3146		uM	nmol/g brain tissue	nmol/g brain tissue	0.0016328	tissue	brain rat postnatal week 56	high-sensitivity and high-resolution mass spectrometry	cis-13,16,19-docosatrienoic acid	rat	Zheng, 2016, Scientific reports, The Brain Metabolome of Male Rats across the Lifespan	whole cell	brain
2003	mass spectrometry	rat	postnatal day 1		3146		uM	nmol/g brain tissue	nmol/g brain tissue	0.0023192	tissue	brain rat postnatal day 1	high-sensitivity and high-resolution mass spectrometry	cis-13,16,19-docosatrienoic acid	rat	Zheng, 2016, Scientific reports, The Brain Metabolome of Male Rats across the Lifespan	whole cell	brain
2004	mass spectrometry	rat	postnatal week 3		3146		uM	nmol/g brain tissue	nmol/g brain tissue	0.0099008	tissue	brain rat postnatal week 3	high-sensitivity and high-resolution mass spectrometry	cis-13,16,19-docosatrienoic acid	rat	Zheng, 2016, Scientific reports, The Brain Metabolome of Male Rats across the Lifespan	whole cell	brain
2005	mass spectrometry	rat	postnatal week 1		3146		uM	nmol/g brain tissue	nmol/g brain tissue	0.0112216	tissue	brain rat postnatal week 1	high-sensitivity and high-resolution mass spectrometry	cis-13,16,19-docosatrienoic acid	rat	Zheng, 2016, Scientific reports, The Brain Metabolome of Male Rats across the Lifespan	whole cell	brain
2006	mass spectrometry	rat	postnatal week 1		5312562		uM	nmol/g brain tissue	nmol/g brain tissue	9.36e-05	tissue	brain rat postnatal week 1	high-sensitivity and high-resolution mass spectrometry	cis-14-tricosenoic acid	rat	Zheng, 2016, Scientific reports, The Brain Metabolome of Male Rats across the Lifespan	whole cell	brain
2007	mass spectrometry	rat	postnatal day 1		5312562		uM	nmol/g brain tissue	nmol/g brain tissue	0.0001144	tissue	brain rat postnatal day 1	high-sensitivity and high-resolution mass spectrometry	cis-14-tricosenoic acid	rat	Zheng, 2016, Scientific reports, The Brain Metabolome of Male Rats across the Lifespan	whole cell	brain
2008	mass spectrometry	rat	postnatal week 3		5312562		uM	nmol/g brain tissue	nmol/g brain tissue	0.0005512	tissue	brain rat postnatal week 3	high-sensitivity and high-resolution mass spectrometry	cis-14-tricosenoic acid	rat	Zheng, 2016, Scientific reports, The Brain Metabolome of Male Rats across the Lifespan	whole cell	brain
2009	mass spectrometry	rat	postnatal week 12		5312562		uM	nmol/g brain tissue	nmol/g brain tissue	0.0016848	tissue	brain rat postnatal week 12	high-sensitivity and high-resolution mass spectrometry	cis-14-tricosenoic acid	rat	Zheng, 2016, Scientific reports, The Brain Metabolome of Male Rats across the Lifespan	whole cell	brain
2010	mass spectrometry	rat	postnatal week 7		5312562		uM	nmol/g brain tissue	nmol/g brain tissue	0.0019656	tissue	brain rat postnatal week 7	high-sensitivity and high-resolution mass spectrometry	cis-14-tricosenoic acid	rat	Zheng, 2016, Scientific reports, The Brain Metabolome of Male Rats across the Lifespan	whole cell	brain
2011	mass spectrometry	rat	postnatal week 9		5312562		uM	nmol/g brain tissue	nmol/g brain tissue	0.003068	tissue	brain rat postnatal week 9	high-sensitivity and high-resolution mass spectrometry	cis-14-tricosenoic acid	rat	Zheng, 2016, Scientific reports, The Brain Metabolome of Male Rats across the Lifespan	whole cell	brain
2012	mass spectrometry	rat	postnatal week 24		5312562		uM	nmol/g brain tissue	nmol/g brain tissue	0.0034528	tissue	brain rat postnatal week 24	high-sensitivity and high-resolution mass spectrometry	cis-14-tricosenoic acid	rat	Zheng, 2016, Scientific reports, The Brain Metabolome of Male Rats across the Lifespan	whole cell	brain
2013	mass spectrometry	rat	postnatal week 56		5312562		uM	nmol/g brain tissue	nmol/g brain tissue	0.0039832	tissue	brain rat postnatal week 56	high-sensitivity and high-resolution mass spectrometry	cis-14-tricosenoic acid	rat	Zheng, 2016, Scientific reports, The Brain Metabolome of Male Rats across the Lifespan	whole cell	brain
2014	mass spectrometry	rat	postnatal week 111		5312562		uM	nmol/g brain tissue	nmol/g brain tissue	0.00676	tissue	brain rat postnatal week 111	high-sensitivity and high-resolution mass spectrometry	cis-14-tricosenoic acid	rat	Zheng, 2016, Scientific reports, The Brain Metabolome of Male Rats across the Lifespan	whole cell	brain
2015	mass spectrometry	rat	postnatal week 56		5497182		uM	nmol/g brain tissue	nmol/g brain tissue	0.036556	tissue	brain rat postnatal week 56	high-sensitivity and high-resolution mass spectrometry	cis-7,10,13,16,19-docosapentaenoic acid	rat	Zheng, 2016, Scientific reports, The Brain Metabolome of Male Rats across the Lifespan	whole cell	brain
2016	mass spectrometry	rat	postnatal week 7		5497182		uM	nmol/g brain tissue	nmol/g brain tissue	0.0403728	tissue	brain rat postnatal week 7	high-sensitivity and high-resolution mass spectrometry	cis-7,10,13,16,19-docosapentaenoic acid	rat	Zheng, 2016, Scientific reports, The Brain Metabolome of Male Rats across the Lifespan	whole cell	brain
2017	mass spectrometry	rat	postnatal week 111		5497182		uM	nmol/g brain tissue	nmol/g brain tissue	0.0431496	tissue	brain rat postnatal week 111	high-sensitivity and high-resolution mass spectrometry	cis-7,10,13,16,19-docosapentaenoic acid	rat	Zheng, 2016, Scientific reports, The Brain Metabolome of Male Rats across the Lifespan	whole cell	brain
2018	mass spectrometry	rat	postnatal week 9		5497182		uM	nmol/g brain tissue	nmol/g brain tissue	0.0444912	tissue	brain rat postnatal week 9	high-sensitivity and high-resolution mass spectrometry	cis-7,10,13,16,19-docosapentaenoic acid	rat	Zheng, 2016, Scientific reports, The Brain Metabolome of Male Rats across the Lifespan	whole cell	brain
2019	mass spectrometry	rat	postnatal week 12		5497182		uM	nmol/g brain tissue	nmol/g brain tissue	0.0448448	tissue	brain rat postnatal week 12	high-sensitivity and high-resolution mass spectrometry	cis-7,10,13,16,19-docosapentaenoic acid	rat	Zheng, 2016, Scientific reports, The Brain Metabolome of Male Rats across the Lifespan	whole cell	brain
2020	mass spectrometry	rat	postnatal week 24		5497182		uM	nmol/g brain tissue	nmol/g brain tissue	0.0475592	tissue	brain rat postnatal week 24	high-sensitivity and high-resolution mass spectrometry	cis-7,10,13,16,19-docosapentaenoic acid	rat	Zheng, 2016, Scientific reports, The Brain Metabolome of Male Rats across the Lifespan	whole cell	brain
2021	mass spectrometry	rat	postnatal day 1		5497182		uM	nmol/g brain tissue	nmol/g brain tissue	0.0484848	tissue	brain rat postnatal day 1	high-sensitivity and high-resolution mass spectrometry	cis-7,10,13,16,19-docosapentaenoic acid	rat	Zheng, 2016, Scientific reports, The Brain Metabolome of Male Rats across the Lifespan	whole cell	brain
2022	mass spectrometry	rat	postnatal week 3		5497182		uM	nmol/g brain tissue	nmol/g brain tissue	0.195749	tissue	brain rat postnatal week 3	high-sensitivity and high-resolution mass spectrometry	cis-7,10,13,16,19-docosapentaenoic acid	rat	Zheng, 2016, Scientific reports, The Brain Metabolome of Male Rats across the Lifespan	whole cell	brain
2023	mass spectrometry	rat	postnatal week 1		5497182		uM	nmol/g brain tissue	nmol/g brain tissue	0.226574	tissue	brain rat postnatal week 1	high-sensitivity and high-resolution mass spectrometry	cis-7,10,13,16,19-docosapentaenoic acid	rat	Zheng, 2016, Scientific reports, The Brain Metabolome of Male Rats across the Lifespan	whole cell	brain
2024	mass spectrometry	human		human hela cells	643757		uM	uM	uM	25.1312	organelle	mitochondrial matrix of HeLa cells	immunoblotting, lc/ms-based metabolomics	cis-aconitate	human hela cells	Chen, 2016, Cell, Absolute Quantification of Matrix Metabolites Reveals the Dynamics of Mitochondrial Metabolism	mitochondria	human hela cells
2025	mass spectrometry	human		human hela cells	643757	concentration of 3 replicates are given in the source; this value comes from the first replicate	uM	uM	uM	809.841	cell	HeLa cells (Whole-cell)	immunoblotting, lc/ms-based metabolomics	cis-aconitate	human hela cells	Chen, 2016, Cell, Absolute Quantification of Matrix Metabolites Reveals the Dynamics of Mitochondrial Metabolism	whole cell	human hela cells
2026	mass spectrometry	mouse	8-week-old		643757	cerebella mouse 1 known	uM	nmol/g	umol/g	0.0147222	tissue	cerebella mouse 1 known	ce-tofms	cis-aconitate	mouse	Sugimoto, 2012, Nucleic Acids Research, MMMDB: Mouse Multiple Tissue Metabolome Database	whole cell	brain
2027	mass spectrometry	mouse	8-week-old		643757	cerebra mouse 1 known	uM	nmol/g	umol/g	0.0170996	tissue	cerebra mouse 1 known	ce-tofms	cis-aconitate	mouse	Sugimoto, 2012, Nucleic Acids Research, MMMDB: Mouse Multiple Tissue Metabolome Database	whole cell	brain
2028	mass spectrometry	mouse	8-week-old		643757	cerebra mouse 2 known	uM	nmol/g	umol/g	0.0199277	tissue	cerebra mouse 2 known	ce-tofms	cis-aconitate	mouse	Sugimoto, 2012, Nucleic Acids Research, MMMDB: Mouse Multiple Tissue Metabolome Database	whole cell	brain
2029	mass spectrometry	mouse	8-week-old		643757	cerebella mouse 2 known	uM	nmol/g	umol/g	0.0235153	tissue	cerebella mouse 2 known	ce-tofms	cis-aconitate	mouse	Sugimoto, 2012, Nucleic Acids Research, MMMDB: Mouse Multiple Tissue Metabolome Database	whole cell	brain
2030	mass spectrometry	human		human hela cells	1549103	concentration of 3 replicates are given in the source; this value comes from the first replicate	uM	uM	uM	0.011201	cell	HeLa cells (Whole-cell)	immunoblotting, lc/ms-based metabolomics	cis-urocanic acid	human hela cells	Chen, 2016, Cell, Absolute Quantification of Matrix Metabolites Reveals the Dynamics of Mitochondrial Metabolism	whole cell	human hela cells
2031	mass spectrometry	mouse	8-week-old		643798	cerebella mouse 1 known	uM	nmol/g	umol/g	0.00320112	tissue	cerebella mouse 1 known	ce-tofms	citraconate	mouse	Sugimoto, 2012, Nucleic Acids Research, MMMDB: Mouse Multiple Tissue Metabolome Database	whole cell	brain
2032	mass spectrometry	mouse	8-week-old		643798	cerebella mouse 2 known	uM	nmol/g	umol/g	0.00402101	tissue	cerebella mouse 2 known	ce-tofms	citraconate	mouse	Sugimoto, 2012, Nucleic Acids Research, MMMDB: Mouse Multiple Tissue Metabolome Database	whole cell	brain
2033	mass spectrometry	mouse	8-week-old		643798	cerebra mouse 1 known	uM	nmol/g	umol/g	0.00528505	tissue	cerebra mouse 1 known	ce-tofms	citraconate	mouse	Sugimoto, 2012, Nucleic Acids Research, MMMDB: Mouse Multiple Tissue Metabolome Database	whole cell	brain
2034	mass spectrometry	mouse	8-week-old		643798	cerebra mouse 2 known	uM	nmol/g	umol/g	0.00563333	tissue	cerebra mouse 2 known	ce-tofms	citraconate	mouse	Sugimoto, 2012, Nucleic Acids Research, MMMDB: Mouse Multiple Tissue Metabolome Database	whole cell	brain
2035	mass spectrometry	mouse	8-week-old		1081	cerebella mouse 1 known	uM	nmol/g	umol/g	0.0565056	tissue	cerebella mouse 1 known	ce-tofms	citramalate	mouse	Sugimoto, 2012, Nucleic Acids Research, MMMDB: Mouse Multiple Tissue Metabolome Database	whole cell	brain
2037	mass spectrometry	mouse	8-week-old		1081	cerebella mouse 2 known	uM	nmol/g	umol/g	0.0643718	tissue	cerebella mouse 2 known	ce-tofms	citramalate	mouse	Sugimoto, 2012, Nucleic Acids Research, MMMDB: Mouse Multiple Tissue Metabolome Database	whole cell	brain
2039	mass spectrometry	mouse	8-week-old		1081	cerebra mouse 1 known	uM	nmol/g	umol/g	0.0889165	tissue	cerebra mouse 1 known	ce-tofms	citramalate	mouse	Sugimoto, 2012, Nucleic Acids Research, MMMDB: Mouse Multiple Tissue Metabolome Database	whole cell	brain
2041	mass spectrometry	mouse	8-week-old		1081	cerebra mouse 2 known	uM	nmol/g	umol/g	0.101466	tissue	cerebra mouse 2 known	ce-tofms	citramalate	mouse	Sugimoto, 2012, Nucleic Acids Research, MMMDB: Mouse Multiple Tissue Metabolome Database	whole cell	brain
2051	model	model:secondary data		neuron	311	Berndt cite 20 papers for concentrations; check precise locations and methods from initial papers	uM	mM	uM	1250	model:secondary data	mitochondria	model	citric acid	model:secondary data	Berndt, 2015	mitochondria	model:secondary data
2052	mass spectrometry	human		human hela cells	311	concentration of 3 replicates are given in the source; this value comes from the first replicate; citrate/isocitrate	uM	uM	uM	1314.05	cell	HeLa cells (Whole-cell)	immunoblotting, lc/ms-based metabolomics	citric acid	human hela cells	Chen, 2016, Cell, Absolute Quantification of Matrix Metabolites Reveals the Dynamics of Mitochondrial Metabolism	whole cell	human hela cells
2053	database	human			311	Filters: detected and quantified; CSF;Endogenous; subcellular location = mitochondria. Locations: Cytosol, Mitochondria	uM	uM	uM	30	tissue	Blood	database	citric acid	human	HMDB 4.0	whole cell	blood
2054	database	human			311	Filters: detected and quantified; CSF;Endogenous; subcellular location = mitochondria. Locations: Cytosol, Mitochondria	uM	uM	uM	400	tissue	Blood	database	citric acid	human	HMDB 4.0	whole cell	blood
2055	database	human			311	Filters: detected and quantified; CSF;Endogenous; subcellular location = mitochondria. Locations: Cytosol, Mitochondria	uM	uM	uM	75	tissue	CSF	database	citric acid	human	HMDB 4.0	whole cell	csf
2056	database	human			311	Filters: detected and quantified; CSF;Endogenous; subcellular location = mitochondria. Locations: Cytosol, Mitochondria	uM	uM	uM	400	tissue	CSF	database	citric acid	human	HMDB 4.0	whole cell	csf
2057	mass spectrometry	mouse	8-week-old		311	cerebella mouse 1 known	uM	nmol/g	umol/g	0.181348	tissue	cerebella mouse 1 known	ce-tofms	citric acid	mouse	Sugimoto, 2012, Nucleic Acids Research, MMMDB: Mouse Multiple Tissue Metabolome Database	whole cell	brain
2058	mass spectrometry	mouse	8-week-old		311	cerebra mouse 1 known	uM	nmol/g	umol/g	0.275414	tissue	cerebra mouse 1 known	ce-tofms	citric acid	mouse	Sugimoto, 2012, Nucleic Acids Research, MMMDB: Mouse Multiple Tissue Metabolome Database	whole cell	brain
2059	mass spectrometry	mouse	8-week-old		311	cerebra mouse 2 known	uM	nmol/g	umol/g	0.309648	tissue	cerebra mouse 2 known	ce-tofms	citric acid	mouse	Sugimoto, 2012, Nucleic Acids Research, MMMDB: Mouse Multiple Tissue Metabolome Database	whole cell	brain
2060	mass spectrometry	mouse	8-week-old		311	cerebella mouse 2 known	uM	nmol/g	umol/g	0.321914	tissue	cerebella mouse 2 known	ce-tofms	citric acid	mouse	Sugimoto, 2012, Nucleic Acids Research, MMMDB: Mouse Multiple Tissue Metabolome Database	whole cell	brain
2061	mass spectrometry	human		human hela cells	9750		uM	uM	uM	0.136537	organelle	mitochondrial matrix of HeLa cells	immunoblotting, lc/ms-based metabolomics	citrulline	human hela cells	Chen, 2016, Cell, Absolute Quantification of Matrix Metabolites Reveals the Dynamics of Mitochondrial Metabolism	mitochondria	human hela cells
2062	mass spectrometry	human		human hela cells	9750	concentration of 3 replicates are given in the source; this value comes from the first replicate	uM	uM	uM	8.79615	cell	HeLa cells (Whole-cell)	immunoblotting, lc/ms-based metabolomics	citrulline	human hela cells	Chen, 2016, Cell, Absolute Quantification of Matrix Metabolites Reveals the Dynamics of Mitochondrial Metabolism	whole cell	human hela cells
2063	database	human			9750	Filters: detected and quantified; CSF;Endogenous; subcellular location = mitochondria. Locations: Cytosol, Mitochondria, Myelin sheath	uM	uM	uM	6	tissue	Blood	database	citrulline	human	HMDB 4.0	whole cell	blood
2064	database	human			9750	Filters: detected and quantified; CSF;Endogenous; subcellular location = mitochondria. Locations: Cytosol, Mitochondria, Myelin sheath	uM	uM	uM	30	tissue	Blood	database	citrulline	human	HMDB 4.0	whole cell	blood
2065	database	human			9750	Filters: detected and quantified; CSF;Endogenous; subcellular location = mitochondria. Locations: Cytosol, Mitochondria, Myelin sheath	uM	uM	uM	38	tissue	Blood	database	citrulline	human	HMDB 4.0	whole cell	blood
2066	database	human			9750	Filters: detected and quantified; CSF;Endogenous; subcellular location = mitochondria. Locations: Cytosol, Mitochondria, Myelin sheath	uM	uM	uM	46	tissue	Blood	database	citrulline	human	HMDB 4.0	whole cell	blood
2067	database	human			9750	Filters: detected and quantified; CSF;Endogenous; subcellular location = mitochondria. Locations: Cytosol, Mitochondria, Myelin sheath	uM	uM	uM	1.35	tissue	CSF	database	citrulline	human	HMDB 4.0	whole cell	csf
2068	database	human			9750	Filters: detected and quantified; CSF;Endogenous; subcellular location = mitochondria. Locations: Cytosol, Mitochondria, Myelin sheath	uM	uM	uM	2.62	tissue	CSF	database	citrulline	human	HMDB 4.0	whole cell	csf
2069	database	human			9750	Filters: detected and quantified; CSF;Endogenous; subcellular location = mitochondria. Locations: Cytosol, Mitochondria, Myelin sheath	uM	uM	uM	3.89	tissue	CSF	database	citrulline	human	HMDB 4.0	whole cell	csf
2070	database	human			9750	Filters: detected and quantified; CSF;Endogenous; subcellular location = mitochondria. Locations: Cytosol, Mitochondria, Myelin sheath	uM	uM	uM	5.81	tissue	CSF	database	citrulline	human	HMDB 4.0	whole cell	csf
2071	mass spectrometry	mouse	8-week-old		9750	cerebra mouse 2 known	uM	nmol/g	umol/g	0.0169027	tissue	cerebra mouse 2 known	ce-tofms	citrulline	mouse	Sugimoto, 2012, Nucleic Acids Research, MMMDB: Mouse Multiple Tissue Metabolome Database	whole cell	brain
2072	mass spectrometry	mouse	8-week-old		9750	cerebra mouse 1 known	uM	nmol/g	umol/g	0.0210722	tissue	cerebra mouse 1 known	ce-tofms	citrulline	mouse	Sugimoto, 2012, Nucleic Acids Research, MMMDB: Mouse Multiple Tissue Metabolome Database	whole cell	brain
2073	mass spectrometry	mouse	8-week-old		9750	cerebella mouse 1 known	uM	nmol/g	umol/g	0.0354472	tissue	cerebella mouse 1 known	ce-tofms	citrulline	mouse	Sugimoto, 2012, Nucleic Acids Research, MMMDB: Mouse Multiple Tissue Metabolome Database	whole cell	brain
2074	mass spectrometry	mouse	8-week-old		9750	cerebella mouse 2 known	uM	nmol/g	umol/g	0.038386	tissue	cerebella mouse 2 known	ce-tofms	citrulline	mouse	Sugimoto, 2012, Nucleic Acids Research, MMMDB: Mouse Multiple Tissue Metabolome Database	whole cell	brain
2075	mass spectrometry	rat	postnatal week 9		9750		uM	nmol/g brain tissue	nmol/g brain tissue	0.108638	tissue	brain rat postnatal week 9	high-sensitivity and high-resolution mass spectrometry	citrulline	rat	Zheng, 2016, Scientific reports, The Brain Metabolome of Male Rats across the Lifespan	whole cell	brain
2076	mass spectrometry	rat	postnatal week 24		9750		uM	nmol/g brain tissue	nmol/g brain tissue	0.173295	tissue	brain rat postnatal week 24	high-sensitivity and high-resolution mass spectrometry	citrulline	rat	Zheng, 2016, Scientific reports, The Brain Metabolome of Male Rats across the Lifespan	whole cell	brain
2077	mass spectrometry	rat	postnatal week 7		9750		uM	nmol/g brain tissue	nmol/g brain tissue	0.207563	tissue	brain rat postnatal week 7	high-sensitivity and high-resolution mass spectrometry	citrulline	rat	Zheng, 2016, Scientific reports, The Brain Metabolome of Male Rats across the Lifespan	whole cell	brain
2078	mass spectrometry	rat	postnatal week 12		9750		uM	nmol/g brain tissue	nmol/g brain tissue	0.21685	tissue	brain rat postnatal week 12	high-sensitivity and high-resolution mass spectrometry	citrulline	rat	Zheng, 2016, Scientific reports, The Brain Metabolome of Male Rats across the Lifespan	whole cell	brain
2079	mass spectrometry	rat	postnatal day 1		9750		uM	nmol/g brain tissue	nmol/g brain tissue	0.28757	tissue	brain rat postnatal day 1	high-sensitivity and high-resolution mass spectrometry	citrulline	rat	Zheng, 2016, Scientific reports, The Brain Metabolome of Male Rats across the Lifespan	whole cell	brain
2080	mass spectrometry	rat	postnatal week 111		9750		uM	nmol/g brain tissue	nmol/g brain tissue	0.435646	tissue	brain rat postnatal week 111	high-sensitivity and high-resolution mass spectrometry	citrulline	rat	Zheng, 2016, Scientific reports, The Brain Metabolome of Male Rats across the Lifespan	whole cell	brain
2081	mass spectrometry	rat	postnatal week 1		9750		uM	nmol/g brain tissue	nmol/g brain tissue	0.82863	tissue	brain rat postnatal week 1	high-sensitivity and high-resolution mass spectrometry	citrulline	rat	Zheng, 2016, Scientific reports, The Brain Metabolome of Male Rats across the Lifespan	whole cell	brain
2082	mass spectrometry	rat	postnatal week 56		9750		uM	nmol/g brain tissue	nmol/g brain tissue	0.894837	tissue	brain rat postnatal week 56	high-sensitivity and high-resolution mass spectrometry	citrulline	rat	Zheng, 2016, Scientific reports, The Brain Metabolome of Male Rats across the Lifespan	whole cell	brain
2083	mass spectrometry	rat	postnatal week 3		9750		uM	nmol/g brain tissue	nmol/g brain tissue	1.13067	tissue	brain rat postnatal week 3	high-sensitivity and high-resolution mass spectrometry	citrulline	rat	Zheng, 2016, Scientific reports, The Brain Metabolome of Male Rats across the Lifespan	whole cell	brain
2084	mass spectrometry	human		human hela cells	6131		uM	uM	uM	6.92372	organelle	mitochondrial matrix of HeLa cells	immunoblotting, lc/ms-based metabolomics	cmp	human hela cells	Chen, 2016, Cell, Absolute Quantification of Matrix Metabolites Reveals the Dynamics of Mitochondrial Metabolism	mitochondria	human hela cells
2088	mass spectrometry	human		human hela cells	6131	concentration of 3 replicates are given in the source; this value comes from the first replicate	uM	uM	uM	20.515	cell	HeLa cells (Whole-cell)	immunoblotting, lc/ms-based metabolomics	cmp	human hela cells	Chen, 2016, Cell, Absolute Quantification of Matrix Metabolites Reveals the Dynamics of Mitochondrial Metabolism	whole cell	human hela cells
2092	mass spectrometry	mouse	8-week-old		6131	cerebella mouse 2 known	uM	nmol/g	umol/g	0.0174126	tissue	cerebella mouse 2 known	ce-tofms	cmp	mouse	Sugimoto, 2012, Nucleic Acids Research, MMMDB: Mouse Multiple Tissue Metabolome Database	whole cell	brain
2096	mass spectrometry	mouse	8-week-old		6131	cerebra mouse 1 known	uM	nmol/g	umol/g	0.0193638	tissue	cerebra mouse 1 known	ce-tofms	cmp	mouse	Sugimoto, 2012, Nucleic Acids Research, MMMDB: Mouse Multiple Tissue Metabolome Database	whole cell	brain
2100	mass spectrometry	mouse	8-week-old		6131	cerebella mouse 1 known	uM	nmol/g	umol/g	0.0209655	tissue	cerebella mouse 1 known	ce-tofms	cmp	mouse	Sugimoto, 2012, Nucleic Acids Research, MMMDB: Mouse Multiple Tissue Metabolome Database	whole cell	brain
2104	mass spectrometry	mouse	8-week-old		6131	cerebra mouse 2 known	uM	nmol/g	umol/g	0.0235798	tissue	cerebra mouse 2 known	ce-tofms	cmp	mouse	Sugimoto, 2012, Nucleic Acids Research, MMMDB: Mouse Multiple Tissue Metabolome Database	whole cell	brain
2180	mass spectrometry	human		human hela cells	317	concentration of 3 replicates are given in the source; this value comes from the first replicate	uM	uM	uM	15.3267	cell	HeLa cells (Whole-cell)	immunoblotting, lc/ms-based metabolomics	coenzyme a	human hela cells	Chen, 2016, Cell, Absolute Quantification of Matrix Metabolites Reveals the Dynamics of Mitochondrial Metabolism	whole cell	human hela cells
2196	mass spectrometry	human		human hela cells	317		uM	uM	uM	17.101	organelle	mitochondrial matrix of HeLa cells	immunoblotting, lc/ms-based metabolomics	coenzyme a	human hela cells	Chen, 2016, Cell, Absolute Quantification of Matrix Metabolites Reveals the Dynamics of Mitochondrial Metabolism	mitochondria	human hela cells
2212	mass spectrometry	human		human hct116 colon cancer cells	317	fig 3b	uM	mM	uM	11	cell	Intracellular concentrations of metabolites in HCT116 cells after incubation in [13C6]-glucose medium for 5 hr	13c labelling, lc + high-resolution mass spectrometry (lc-hrms)	coenzyme a	human hct116 colon cancer cells	Liu, 2018, Cell, Acetate Production from Glucose and Coupling to Mitochondrial Metabolism in Mammals	whole cell
2228	model	model:secondary data			317	0.16-0.79 mM from Mogilevskaya 2006	uM	mM	uM	370	organelle	mitochondria	model	coenzyme a	model:secondary data	Mogilevskaya 2006	mitochondria
3204	database	human			5754	Filters: detected and quantified; CSF;Endogenous; subcellular location = mitochondria. Locations: Membrane, Mitochondria, Endoplasmic reticulum, Cell membrane, Cytosol	uM	uM	uM	0.013	tissue	Blood	database	cortisol	human	HMDB 4.0	whole cell	blood
3205	database	human			5754	Filters: detected and quantified; CSF;Endogenous; subcellular location = mitochondria. Locations: Membrane, Mitochondria, Endoplasmic reticulum, Cell membrane, Cytosol	uM	uM	uM	0.427	tissue	Blood	database	cortisol	human	HMDB 4.0	whole cell	blood
3206	database	human			5754	Filters: detected and quantified; CSF;Endogenous; subcellular location = mitochondria. Locations: Membrane, Mitochondria, Endoplasmic reticulum, Cell membrane, Cytosol	uM	uM	uM	0.02	tissue	CSF	database	cortisol	human	HMDB 4.0	whole cell	csf
3207	database	human			5754	Filters: detected and quantified; CSF;Endogenous; subcellular location = mitochondria. Locations: Membrane, Mitochondria, Endoplasmic reticulum, Cell membrane, Cytosol	uM	uM	uM	0.052	tissue	CSF	database	cortisol	human	HMDB 4.0	whole cell	csf
3208	model	model:secondary data		astrocyte	586	estimation	uM	mM	uM	1.1	model:secondary data	astrocyte	model	creatine	model:secondary data	Calvetti 2018	whole cell	brain
3209	mass spectrometry	human		human hela cells	586		uM	uM	uM	259.952	organelle	mitochondrial matrix of HeLa cells	immunoblotting, lc/ms-based metabolomics	creatine	human hela cells	Chen, 2016, Cell, Absolute Quantification of Matrix Metabolites Reveals the Dynamics of Mitochondrial Metabolism	mitochondria	human hela cells
3210	mass spectrometry	human		human hela cells	586	concentration of 3 replicates are given in the source; this value comes from the first replicate	uM	uM	uM	2213.77	cell	HeLa cells (Whole-cell)	immunoblotting, lc/ms-based metabolomics	creatine	human hela cells	Chen, 2016, Cell, Absolute Quantification of Matrix Metabolites Reveals the Dynamics of Mitochondrial Metabolism	whole cell	human hela cells
3211	mrs	mouse	3 month old		586		uM	mmol/kg ww	umol/g	4.888	tissue	brain mouse in vivo	magnetic resonance spectroscopy at 7 tesla	creatine	mouse	Cudalbu, 2005, Proceedings of the 2005 IEEE Engineering in Medicine and Biology 27th Annual Conference, Metabolite concentrations of healthy mouse brain by Magnetic Resonance Spectroscopy at 7 Tesla	whole cell	brain
3212	database	human			586	Filters: detected and quantified; CSF;Endogenous; subcellular location = mitochondria. Locations: Mitochondria, Myelin sheath, Cytosol	uM	uM	uM	30.1	tissue	Blood	database	creatine	human	HMDB 4.0	whole cell	blood
3213	database	human			586	Filters: detected and quantified; CSF;Endogenous; subcellular location = mitochondria. Locations: Mitochondria, Myelin sheath, Cytosol	uM	uM	uM	87	tissue	Blood	database	creatine	human	HMDB 4.0	whole cell	blood
3214	database	human			586	Filters: detected and quantified; CSF;Endogenous; subcellular location = mitochondria. Locations: Mitochondria, Myelin sheath, Cytosol	uM	uM	uM	44	tissue	CSF	database	creatine	human	HMDB 4.0	whole cell	csf
3215	mrs	mouse	adult (P90)		586		uM	ug/mol	umol/g	4.1704	tissue	anterior cortex brain mouse	in vivo 1h nmr spectroscopy at 14.1 t	creatine	mouse	Kulak, 2010, Journal of Neurochemistry, Neurochemical profile of the developing mouse cortex determined by in vivo 1H NMR spectroscopy at 14.1 T and the effect of recurrent anaesthesia.	whole cell	brain
3216	mrs	mouse	adult (P90)		586		uM	ug/mol	umol/g	4.3992	tissue	posterior cortex brain mouse	in vivo 1h nmr spectroscopy at 14.1 t	creatine	mouse	Kulak, 2010, Journal of Neurochemistry, Neurochemical profile of the developing mouse cortex determined by in vivo 1H NMR spectroscopy at 14.1 T and the effect of recurrent anaesthesia.	whole cell	brain
3217	mrs	human	age range 18-39 years, mean 27 +- 4 years		586		uM	mM	uM	5500	tissue	white matter occipital	quantitativesingle-voxel proton mrs at 2.0 t	creatine	human	Pouwels, 1998, Magn. Reson. Med., Regional Metabolite Concentrations in Human Brain as Determined by Quantitative Localized Proton MRS	whole cell	brain
3218	mrs	human	age range 18-39 years, mean 27 +- 4 years		586		uM	mM	uM	5700	tissue	white matter frontal	quantitativesingle-voxel proton mrs at 2.0 t	creatine	human	Pouwels, 1998, Magn. Reson. Med., Regional Metabolite Concentrations in Human Brain as Determined by Quantitative Localized Proton MRS	whole cell	brain
3219	mrs	human	age range 18-39 years, mean 27 +- 4 years		586		uM	mM	uM	5700	tissue	white matter parietal	quantitativesingle-voxel proton mrs at 2.0 t	creatine	human	Pouwels, 1998, Magn. Reson. Med., Regional Metabolite Concentrations in Human Brain as Determined by Quantitative Localized Proton MRS	whole cell	brain
3220	mrs	human	age range 18-39 years, mean 27 +- 4 years		586		uM	mM	uM	6400	tissue	grey matter frontal	quantitativesingle-voxel proton mrs at 2.0 t	creatine	human	Pouwels, 1998, Magn. Reson. Med., Regional Metabolite Concentrations in Human Brain as Determined by Quantitative Localized Proton MRS	whole cell	brain
3221	mrs	human	age range 18-39 years, mean 27 +- 4 years		586		uM	mM	uM	6500	tissue	grey matter parietal	quantitativesingle-voxel proton mrs at 2.0 t	creatine	human	Pouwels, 1998, Magn. Reson. Med., Regional Metabolite Concentrations in Human Brain as Determined by Quantitative Localized Proton MRS	whole cell	brain
3222	mrs	human	age range 18-39 years, mean 27 +- 4 years		586		uM	mM	uM	6800	tissue	thalamus	quantitativesingle-voxel proton mrs at 2.0 t	creatine	human	Pouwels, 1998, Magn. Reson. Med., Regional Metabolite Concentrations in Human Brain as Determined by Quantitative Localized Proton MRS	whole cell	brain
3223	mrs	human	age range 18-39 years, mean 27 +- 4 years		586		uM	mM	uM	6900	tissue	grey matter occipital	quantitativesingle-voxel proton mrs at 2.0 t	creatine	human	Pouwels, 1998, Magn. Reson. Med., Regional Metabolite Concentrations in Human Brain as Determined by Quantitative Localized Proton MRS	whole cell	brain
3224	mrs	human	age range 18-39 years, mean 27 +- 4 years		586		uM	mM	uM	7000	tissue	grey matter insular	quantitativesingle-voxel proton mrs at 2.0 t	creatine	human	Pouwels, 1998, Magn. Reson. Med., Regional Metabolite Concentrations in Human Brain as Determined by Quantitative Localized Proton MRS	whole cell	brain
3225	mrs	human	age range 18-39 years, mean 27 +- 4 years		586		uM	mM	uM	8700	tissue	cerebellum hemisphere	quantitativesingle-voxel proton mrs at 2.0 t	creatine	human	Pouwels, 1998, Magn. Reson. Med., Regional Metabolite Concentrations in Human Brain as Determined by Quantitative Localized Proton MRS	whole cell	brain
3226	mrs	human	age range 18-39 years, mean 27 +- 4 years		586		uM	mM	uM	9000	tissue	cerebellum vermis	quantitativesingle-voxel proton mrs at 2.0 t	creatine	human	Pouwels, 1998, Magn. Reson. Med., Regional Metabolite Concentrations in Human Brain as Determined by Quantitative Localized Proton MRS	whole cell	brain
3227	mass spectrometry	mouse	8-week-old		586	cerebra mouse 2 known	uM	nmol/g	umol/g	8.2805	tissue	cerebra mouse 2 known	ce-tofms	creatine	mouse	Sugimoto, 2012, Nucleic Acids Research, MMMDB: Mouse Multiple Tissue Metabolome Database	whole cell	brain
3228	mass spectrometry	mouse	8-week-old		586	cerebra mouse 1 known	uM	nmol/g	umol/g	8.57079	tissue	cerebra mouse 1 known	ce-tofms	creatine	mouse	Sugimoto, 2012, Nucleic Acids Research, MMMDB: Mouse Multiple Tissue Metabolome Database	whole cell	brain
3229	mass spectrometry	mouse	8-week-old		586	cerebella mouse 2 known	uM	nmol/g	umol/g	10.7878	tissue	cerebella mouse 2 known	ce-tofms	creatine	mouse	Sugimoto, 2012, Nucleic Acids Research, MMMDB: Mouse Multiple Tissue Metabolome Database	whole cell	brain
3230	mass spectrometry	mouse	8-week-old		586	cerebella mouse 1 known	uM	nmol/g	umol/g	11.0347	tissue	cerebella mouse 1 known	ce-tofms	creatine	mouse	Sugimoto, 2012, Nucleic Acids Research, MMMDB: Mouse Multiple Tissue Metabolome Database	whole cell	brain
3231	mrs	human			586		uM	mM	uM	4500	tissue	white matter semioval baseline	proton mr spectroscopic imaging	creatine	human	Wiebenga, 2014, NMR in Biomedicine, Longitudinal absolute metabolite quantification of white and gray matter regions in healthy controls using proton MR spectroscopic imaging	whole cell	brain
3232	mrs	human			586		uM	mM	uM	4600	tissue	white matter parietal baseline	proton mr spectroscopic imaging	creatine	human	Wiebenga, 2014, NMR in Biomedicine, Longitudinal absolute metabolite quantification of white and gray matter regions in healthy controls using proton MR spectroscopic imaging	whole cell	brain
3233	mrs	human			586		uM	mM	uM	4900	tissue	white matter frontal baseline	proton mr spectroscopic imaging	creatine	human	Wiebenga, 2014, NMR in Biomedicine, Longitudinal absolute metabolite quantification of white and gray matter regions in healthy controls using proton MR spectroscopic imaging	whole cell	brain
3234	mrs	human			586		uM	mM	uM	5800	tissue	grey matter parietal baseline	proton mr spectroscopic imaging	creatine	human	Wiebenga, 2014, NMR in Biomedicine, Longitudinal absolute metabolite quantification of white and gray matter regions in healthy controls using proton MR spectroscopic imaging	whole cell	brain
3235	mrs	human			586		uM	mM	uM	6700	tissue	gray matter frontal baseline	proton mr spectroscopic imaging	creatine	human	Wiebenga, 2014, NMR in Biomedicine, Longitudinal absolute metabolite quantification of white and gray matter regions in healthy controls using proton MR spectroscopic imaging	whole cell	brain
3236	estimation	estimation		neuron	586	estimation	uM	mM	uM	1.1	estimation	neuron		creatine	estimation		whole cell	brain
3237	mass spectrometry	human		human hela cells	588		uM	uM	uM	0.720475	organelle	mitochondrial matrix of HeLa cells	immunoblotting, lc/ms-based metabolomics	creatinine	human hela cells	Chen, 2016, Cell, Absolute Quantification of Matrix Metabolites Reveals the Dynamics of Mitochondrial Metabolism	mitochondria	human hela cells
3238	mass spectrometry	human		human hela cells	588	concentration of 3 replicates are given in the source; this value comes from the first replicate	uM	uM	uM	16.692	cell	HeLa cells (Whole-cell)	immunoblotting, lc/ms-based metabolomics	creatinine	human hela cells	Chen, 2016, Cell, Absolute Quantification of Matrix Metabolites Reveals the Dynamics of Mitochondrial Metabolism	whole cell	human hela cells
3239	mass spectrometry	mouse	8-week-old		588	cerebra mouse 1 known	uM	nmol/g	umol/g	0.0282581	tissue	cerebra mouse 1 known	ce-tofms	creatinine	mouse	Sugimoto, 2012, Nucleic Acids Research, MMMDB: Mouse Multiple Tissue Metabolome Database	whole cell	brain
3240	mass spectrometry	mouse	8-week-old		588	cerebra mouse 2 known	uM	nmol/g	umol/g	0.0290587	tissue	cerebra mouse 2 known	ce-tofms	creatinine	mouse	Sugimoto, 2012, Nucleic Acids Research, MMMDB: Mouse Multiple Tissue Metabolome Database	whole cell	brain
3241	mass spectrometry	mouse	8-week-old		588	cerebella mouse 1 known	uM	nmol/g	umol/g	0.0335614	tissue	cerebella mouse 1 known	ce-tofms	creatinine	mouse	Sugimoto, 2012, Nucleic Acids Research, MMMDB: Mouse Multiple Tissue Metabolome Database	whole cell	brain
3242	mass spectrometry	mouse	8-week-old		588	cerebella mouse 2 known	uM	nmol/g	umol/g	0.0365994	tissue	cerebella mouse 2 known	ce-tofms	creatinine	mouse	Sugimoto, 2012, Nucleic Acids Research, MMMDB: Mouse Multiple Tissue Metabolome Database	whole cell	brain
3243	mass spectrometry	rat	postnatal day 1		588		uM	nmol/g brain tissue	nmol/g brain tissue	0.228748	tissue	brain rat postnatal day 1	high-sensitivity and high-resolution mass spectrometry	creatinine	rat	Zheng, 2016, Scientific reports, The Brain Metabolome of Male Rats across the Lifespan	whole cell	brain
3244	mass spectrometry	rat	postnatal week 1		588		uM	nmol/g brain tissue	nmol/g brain tissue	0.258055	tissue	brain rat postnatal week 1	high-sensitivity and high-resolution mass spectrometry	creatinine	rat	Zheng, 2016, Scientific reports, The Brain Metabolome of Male Rats across the Lifespan	whole cell	brain
3245	mass spectrometry	rat	postnatal week 12		588		uM	nmol/g brain tissue	nmol/g brain tissue	0.364738	tissue	brain rat postnatal week 12	high-sensitivity and high-resolution mass spectrometry	creatinine	rat	Zheng, 2016, Scientific reports, The Brain Metabolome of Male Rats across the Lifespan	whole cell	brain
3246	mass spectrometry	rat	postnatal week 7		588		uM	nmol/g brain tissue	nmol/g brain tissue	0.372299	tissue	brain rat postnatal week 7	high-sensitivity and high-resolution mass spectrometry	creatinine	rat	Zheng, 2016, Scientific reports, The Brain Metabolome of Male Rats across the Lifespan	whole cell	brain
3247	mass spectrometry	rat	postnatal week 9		588		uM	nmol/g brain tissue	nmol/g brain tissue	0.378924	tissue	brain rat postnatal week 9	high-sensitivity and high-resolution mass spectrometry	creatinine	rat	Zheng, 2016, Scientific reports, The Brain Metabolome of Male Rats across the Lifespan	whole cell	brain
3248	mass spectrometry	rat	postnatal week 111		588		uM	nmol/g brain tissue	nmol/g brain tissue	0.385518	tissue	brain rat postnatal week 111	high-sensitivity and high-resolution mass spectrometry	creatinine	rat	Zheng, 2016, Scientific reports, The Brain Metabolome of Male Rats across the Lifespan	whole cell	brain
3249	mass spectrometry	rat	postnatal week 56		588		uM	nmol/g brain tissue	nmol/g brain tissue	0.386807	tissue	brain rat postnatal week 56	high-sensitivity and high-resolution mass spectrometry	creatinine	rat	Zheng, 2016, Scientific reports, The Brain Metabolome of Male Rats across the Lifespan	whole cell	brain
3250	mass spectrometry	rat	postnatal week 24		588		uM	nmol/g brain tissue	nmol/g brain tissue	0.416634	tissue	brain rat postnatal week 24	high-sensitivity and high-resolution mass spectrometry	creatinine	rat	Zheng, 2016, Scientific reports, The Brain Metabolome of Male Rats across the Lifespan	whole cell	brain
3251	mass spectrometry	rat	postnatal week 3		588		uM	nmol/g brain tissue	nmol/g brain tissue	0.434814	tissue	brain rat postnatal week 3	high-sensitivity and high-resolution mass spectrometry	creatinine	rat	Zheng, 2016, Scientific reports, The Brain Metabolome of Male Rats across the Lifespan	whole cell	brain
3252	mass spectrometry	human		human hela cells	6176	concentration of 3 replicates are given in the source; this value comes from the first replicate	uM	uM	uM	561.085	cell	HeLa cells (Whole-cell)	immunoblotting, lc/ms-based metabolomics	ctp	human hela cells	Chen, 2016, Cell, Absolute Quantification of Matrix Metabolites Reveals the Dynamics of Mitochondrial Metabolism	whole cell	human hela cells
3253	mass spectrometry	mouse	8-week-old		168965	cerebra mouse 1 known	uM	nmol/g	umol/g	8.78186e-05	tissue	cerebra mouse 1 known	ce-tofms	cyclohexanecarboxylate	mouse	Sugimoto, 2012, Nucleic Acids Research, MMMDB: Mouse Multiple Tissue Metabolome Database	whole cell	brain
3254	mass spectrometry	mouse	8-week-old		168965	cerebra mouse 2 known	uM	nmol/g	umol/g	9.62181e-05	tissue	cerebra mouse 2 known	ce-tofms	cyclohexanecarboxylate	mouse	Sugimoto, 2012, Nucleic Acids Research, MMMDB: Mouse Multiple Tissue Metabolome Database	whole cell	brain
3255	mass spectrometry	mouse	8-week-old		168965	cerebella mouse 2 known	uM	nmol/g	umol/g	0.000141815	tissue	cerebella mouse 2 known	ce-tofms	cyclohexanecarboxylate	mouse	Sugimoto, 2012, Nucleic Acids Research, MMMDB: Mouse Multiple Tissue Metabolome Database	whole cell	brain
3256	mass spectrometry	mouse	8-week-old		168965	cerebella mouse 1 known	uM	nmol/g	umol/g	0.000180664	tissue	cerebella mouse 1 known	ce-tofms	cyclohexanecarboxylate	mouse	Sugimoto, 2012, Nucleic Acids Research, MMMDB: Mouse Multiple Tissue Metabolome Database	whole cell	brain
3257	mass spectrometry	human		human hela cells	834		uM	uM	uM	6.75845	organelle	mitochondrial matrix of HeLa cells	immunoblotting, lc/ms-based metabolomics	cystathionine	human hela cells	Chen, 2016, Cell, Absolute Quantification of Matrix Metabolites Reveals the Dynamics of Mitochondrial Metabolism	mitochondria	human hela cells
3259	mass spectrometry	human		human hela cells	834	concentration of 3 replicates are given in the source; this value comes from the first replicate	uM	uM	uM	78.5678	cell	HeLa cells (Whole-cell)	immunoblotting, lc/ms-based metabolomics	cystathionine	human hela cells	Chen, 2016, Cell, Absolute Quantification of Matrix Metabolites Reveals the Dynamics of Mitochondrial Metabolism	whole cell	human hela cells
3261	mass spectrometry	mouse	8-week-old		834	cerebra mouse 2 known	uM	nmol/g	umol/g	0.0142535	tissue	cerebra mouse 2 known	ce-tofms	cystathionine	mouse	Sugimoto, 2012, Nucleic Acids Research, MMMDB: Mouse Multiple Tissue Metabolome Database	whole cell	brain
3263	mass spectrometry	mouse	8-week-old		834	cerebra mouse 1 known	uM	nmol/g	umol/g	0.0183592	tissue	cerebra mouse 1 known	ce-tofms	cystathionine	mouse	Sugimoto, 2012, Nucleic Acids Research, MMMDB: Mouse Multiple Tissue Metabolome Database	whole cell	brain
3265	mass spectrometry	mouse	8-week-old		834	cerebella mouse 2 known	uM	nmol/g	umol/g	0.0458117	tissue	cerebella mouse 2 known	ce-tofms	cystathionine	mouse	Sugimoto, 2012, Nucleic Acids Research, MMMDB: Mouse Multiple Tissue Metabolome Database	whole cell	brain
3267	mass spectrometry	mouse	8-week-old		834	cerebella mouse 1 known	uM	nmol/g	umol/g	0.0468664	tissue	cerebella mouse 1 known	ce-tofms	cystathionine	mouse	Sugimoto, 2012, Nucleic Acids Research, MMMDB: Mouse Multiple Tissue Metabolome Database	whole cell	brain
3281	database	human			594	Filters: detected and quantified; CSF;Endogenous; subcellular location = mitochondria. Locations: Cytosol, Mitochondria, Myelin sheath	uM	uM	uM	0.36	tissue	Blood	database	cysteine	human	HMDB 4.0	whole cell	blood
3284	database	human			594	Filters: detected and quantified; CSF;Endogenous; subcellular location = mitochondria. Locations: Cytosol, Mitochondria, Myelin sheath	uM	uM	uM	52	tissue	Blood	database	cysteine	human	HMDB 4.0	whole cell	blood
3287	database	human			594	Filters: detected and quantified; CSF;Endogenous; subcellular location = mitochondria. Locations: Cytosol, Mitochondria, Myelin sheath	uM	uM	uM	197	tissue	Blood	database	cysteine	human	HMDB 4.0	whole cell	blood
3290	database	human			594	Filters: detected and quantified; CSF;Endogenous; subcellular location = mitochondria. Locations: Cytosol, Mitochondria, Myelin sheath	uM	uM	uM	212	tissue	Blood	database	cysteine	human	HMDB 4.0	whole cell	blood
3293	database	human			594	Filters: detected and quantified; CSF;Endogenous; subcellular location = mitochondria. Locations: Cytosol, Mitochondria, Myelin sheath	uM	uM	uM	0.017	tissue	CSF	database	cysteine	human	HMDB 4.0	whole cell	csf
3296	database	human			594	Filters: detected and quantified; CSF;Endogenous; subcellular location = mitochondria. Locations: Cytosol, Mitochondria, Myelin sheath	uM	uM	uM	0.054	tissue	CSF	database	cysteine	human	HMDB 4.0	whole cell	csf
3299	database	human			594	Filters: detected and quantified; CSF;Endogenous; subcellular location = mitochondria. Locations: Cytosol, Mitochondria, Myelin sheath	uM	uM	uM	0.108	tissue	CSF	database	cysteine	human	HMDB 4.0	whole cell	csf
3302	review	review		cell	594	low micromolar range	uM	umol	uM	1	cell	intracellular	review	cysteine	review	McBean, 2017, Antioxidants, Cysteine, Glutathione, and Thiol Redox Balance in Astrocytes	whole cell
3305	mass spectrometry	mouse	8-week-old		594	cerebella mouse 2 known	uM	nmol/g	umol/g	0.00288739	tissue	cerebella mouse 2 known	ce-tofms	cysteine	mouse	Sugimoto, 2012, Nucleic Acids Research, MMMDB: Mouse Multiple Tissue Metabolome Database	whole cell	brain
3362	mass spectrometry	rat	adult		595		uM	ng/g wet tissue	ng/g wet tissue	669.448	tissue	brain rat	novel quantitative method that uses hydrophilic interaction ultra-high-performance liquid chromatogra- phy–tandem mass spectrometry (hilic-uplc–ms/ms), which is highly selective, high throughput, and exhibits better chromatographic behavior than existing methods	cystine	rat	Chen, 2016, Anal Bioanal Chem, Target-based metabolomics for the quantitative measurement of 37 pathway metabolites in rat brain and serum using hydrophilic interaction ultra-high-performance liquid chromatography–tandem mass spectrometry	whole cell	brain
3366	mass spectrometry	human		human hela cells	595	concentration of 3 replicates are given in the source; this value comes from the first replicate	uM	uM	uM	0.529291	cell	HeLa cells (Whole-cell)	immunoblotting, lc/ms-based metabolomics	cystine	human hela cells	Chen, 2016, Cell, Absolute Quantification of Matrix Metabolites Reveals the Dynamics of Mitochondrial Metabolism	whole cell	human hela cells
3394	mass spectrometry	human		human hela cells	6175		uM	uM	uM	0.0269242	organelle	mitochondrial matrix of HeLa cells	immunoblotting, lc/ms-based metabolomics	cytidine	human hela cells	Chen, 2016, Cell, Absolute Quantification of Matrix Metabolites Reveals the Dynamics of Mitochondrial Metabolism	mitochondria	human hela cells
3395	mass spectrometry	human		human hela cells	6175	concentration of 3 replicates are given in the source; this value comes from the first replicate	uM	uM	uM	0.620833	cell	HeLa cells (Whole-cell)	immunoblotting, lc/ms-based metabolomics	cytidine	human hela cells	Chen, 2016, Cell, Absolute Quantification of Matrix Metabolites Reveals the Dynamics of Mitochondrial Metabolism	whole cell	human hela cells
3396	database	human			6175	Filters: detected and quantified; CSF;Endogenous; subcellular location = mitochondria. Locations: Mitochondria, Nucleus, Lysosome	uM	uM	uM	0.1	tissue	Blood	database	cytidine	human	HMDB 4.0	whole cell	blood
3397	database	human			6175	Filters: detected and quantified; CSF;Endogenous; subcellular location = mitochondria. Locations: Mitochondria, Nucleus, Lysosome	uM	uM	uM	0.25	tissue	Blood	database	cytidine	human	HMDB 4.0	whole cell	blood
3398	database	human			6175	Filters: detected and quantified; CSF;Endogenous; subcellular location = mitochondria. Locations: Mitochondria, Nucleus, Lysosome	uM	uM	uM	0.44	tissue	CSF	database	cytidine	human	HMDB 4.0	whole cell	csf
3399	mass spectrometry	mouse	8-week-old		6175	cerebra mouse 1 known	uM	nmol/g	umol/g	0.0253748	tissue	cerebra mouse 1 known	ce-tofms	cytidine	mouse	Sugimoto, 2012, Nucleic Acids Research, MMMDB: Mouse Multiple Tissue Metabolome Database	whole cell	brain
3400	mass spectrometry	mouse	8-week-old		6175	cerebra mouse 2 known	uM	nmol/g	umol/g	0.0259463	tissue	cerebra mouse 2 known	ce-tofms	cytidine	mouse	Sugimoto, 2012, Nucleic Acids Research, MMMDB: Mouse Multiple Tissue Metabolome Database	whole cell	brain
3401	mass spectrometry	mouse	8-week-old		6175	cerebella mouse 2 known	uM	nmol/g	umol/g	0.0260436	tissue	cerebella mouse 2 known	ce-tofms	cytidine	mouse	Sugimoto, 2012, Nucleic Acids Research, MMMDB: Mouse Multiple Tissue Metabolome Database	whole cell	brain
3402	mass spectrometry	mouse	8-week-old		6175	cerebella mouse 1 known	uM	nmol/g	umol/g	0.0290636	tissue	cerebella mouse 1 known	ce-tofms	cytidine	mouse	Sugimoto, 2012, Nucleic Acids Research, MMMDB: Mouse Multiple Tissue Metabolome Database	whole cell	brain
3403	estimation	estimation			16057918	estimation	uM	mM	uM	104.89	estimation			cytochrome c	estimation		whole cell	estimation
3405	estimation	estimation			16057918	estimation	uM	mM	uM	210	estimation			cytochrome c	estimation		whole cell	estimation
3411	mass spectrometry	rat	adult		597		uM	ng/g wet tissue	ng/g wet tissue	2.67676	tissue	brain rat	novel quantitative method that uses hydrophilic interaction ultra-high-performance liquid chromatogra- phy–tandem mass spectrometry (hilic-uplc–ms/ms), which is highly selective, high throughput, and exhibits better chromatographic behavior than existing methods	cytosine	rat	Chen, 2016, Anal Bioanal Chem, Target-based metabolomics for the quantitative measurement of 37 pathway metabolites in rat brain and serum using hydrophilic interaction ultra-high-performance liquid chromatography–tandem mass spectrometry	whole cell	brain
3412	mass spectrometry	mouse	8-week-old		597	cerebra mouse 2 known	uM	nmol/g	umol/g	0.000752163	tissue	cerebra mouse 2 known	ce-tofms	cytosine	mouse	Sugimoto, 2012, Nucleic Acids Research, MMMDB: Mouse Multiple Tissue Metabolome Database	whole cell	brain
3413	database	human			439391	Filters: detected and quantified; CSF;Endogenous; subcellular location = mitochondria. Locations: Cytosol, Mitochondria	uM	uM	uM	0.3	tissue	Blood	database	d-2-hydroxyglutaric acid	human	HMDB 4.0	whole cell	blood
3414	database	human			439391	Filters: detected and quantified; CSF;Endogenous; subcellular location = mitochondria. Locations: Cytosol, Mitochondria	uM	uM	uM	0.7	tissue	Blood	database	d-2-hydroxyglutaric acid	human	HMDB 4.0	whole cell	blood
3415	database	human			439391	Filters: detected and quantified; CSF;Endogenous; subcellular location = mitochondria. Locations: Cytosol, Mitochondria	uM	uM	uM	0.9	tissue	Blood	database	d-2-hydroxyglutaric acid	human	HMDB 4.0	whole cell	blood
3416	database	human			439391	Filters: detected and quantified; CSF;Endogenous; subcellular location = mitochondria. Locations: Cytosol, Mitochondria	uM	uM	uM	0.067	tissue	CSF	database	d-2-hydroxyglutaric acid	human	HMDB 4.0	whole cell	csf
3417	database	human			439391	Filters: detected and quantified; CSF;Endogenous; subcellular location = mitochondria. Locations: Cytosol, Mitochondria	uM	uM	uM	0.34	tissue	CSF	database	d-2-hydroxyglutaric acid	human	HMDB 4.0	whole cell	csf
3418	mass spectrometry	human		human hela cells	439958		uM	uM	uM	3.82744	organelle	mitochondrial matrix of HeLa cells	immunoblotting, lc/ms-based metabolomics	d-glucose 6-phosphate	human hela cells	Chen, 2016, Cell, Absolute Quantification of Matrix Metabolites Reveals the Dynamics of Mitochondrial Metabolism	mitochondria	human hela cells
3419	mass spectrometry	human		human hela cells	439958	concentration of 3 replicates are given in the source; this value comes from the first replicate	uM	uM	uM	159.695	cell	HeLa cells (Whole-cell)	immunoblotting, lc/ms-based metabolomics	d-glucose 6-phosphate	human hela cells	Chen, 2016, Cell, Absolute Quantification of Matrix Metabolites Reveals the Dynamics of Mitochondrial Metabolism	whole cell	human hela cells
3420	mass spectrometry	mouse	8-week-old		439958	Fructose6-phosphateand(or) Glucose6-phosphate	uM	nmol/g	umol/g	0.00758927	tissue	cerebra mouse 2 known	ce-tofms	d-glucose 6-phosphate	mouse	Sugimoto, 2012, Nucleic Acids Research, MMMDB: Mouse Multiple Tissue Metabolome Database	whole cell	brain
3421	mass spectrometry	mouse	8-week-old		439958	Fructose6-phosphateand(or) Glucose6-phosphate	uM	nmol/g	umol/g	0.00780629	tissue	cerebella mouse 1 known	ce-tofms	d-glucose 6-phosphate	mouse	Sugimoto, 2012, Nucleic Acids Research, MMMDB: Mouse Multiple Tissue Metabolome Database	whole cell	brain
3422	mass spectrometry	mouse	8-week-old		439958	Fructose6-phosphateand(or) Glucose6-phosphate	uM	nmol/g	umol/g	0.0141211	tissue	cerebella mouse 2 known	ce-tofms	d-glucose 6-phosphate	mouse	Sugimoto, 2012, Nucleic Acids Research, MMMDB: Mouse Multiple Tissue Metabolome Database	whole cell	brain
3423	mass spectrometry	mouse	8-week-old		439958	Fructose6-phosphateand(or) Glucose6-phosphate	uM	nmol/g	umol/g	0.0196584	tissue	cerebra mouse 1 known	ce-tofms	d-glucose 6-phosphate	mouse	Sugimoto, 2012, Nucleic Acids Research, MMMDB: Mouse Multiple Tissue Metabolome Database	whole cell	brain
3424	estimation	estimation		neuron	439958	0.1 is approx from figure, Berndt 2015	uM	mM	uM	100	estimation	neuron		d-glucose 6-phosphate	estimation	Berndt, 2015	whole cell	brain
3425	estimation	estimation		astrocyte	439958	estimation	uM	mM	uM	541.282	cell	astrocyte		d-glucose 6-phosphate	estimation		whole cell	brain
3426	estimation	estimation		astrocyte	439958	estimation	uM	mM	uM	700	cell	astrocyte		d-glucose 6-phosphate	estimation		whole cell	brain
3427	estimation	estimation		astrocyte	439958	estimation	uM	mM	uM	750	cell	astrocyte		d-glucose 6-phosphate	estimation		whole cell	brain
3428	estimation	estimation		astrocyte	439958	estimation	uM	mM	uM	6700	cell	astrocyte		d-glucose 6-phosphate	estimation		whole cell	brain
3429	database	human			61503	Filters: detected and quantified; CSF;Endogenous; subcellular location = mitochondria. Locations: Cytosol, Mitochondria	uM	uM	uM	7.26	tissue	Blood	database	d-lactic acid	human	HMDB 4.0	whole cell	blood
3430	database	human			61503	Filters: detected and quantified; CSF;Endogenous; subcellular location = mitochondria. Locations: Cytosol, Mitochondria	uM	uM	uM	11	tissue	Blood	database	d-lactic acid	human	HMDB 4.0	whole cell	blood
3431	mass spectrometry	human		human hela cells	65091	concentration of 3 replicates are given in the source; this value comes from the first replicate	uM	uM	uM	241.427	cell	HeLa cells (Whole-cell)	immunoblotting, lc/ms-based metabolomics	dctp	human hela cells	Chen, 2016, Cell, Absolute Quantification of Matrix Metabolites Reveals the Dynamics of Mitochondrial Metabolism	whole cell	human hela cells
3432	mass spectrometry	rat	postnatal day 1		6450015		uM	nmol/g brain tissue	nmol/g brain tissue	8.84e-05	tissue	brain rat postnatal day 1	high-sensitivity and high-resolution mass spectrometry	decadienylcarnitine	rat	Zheng, 2016, Scientific reports, The Brain Metabolome of Male Rats across the Lifespan	whole cell	brain
3433	mass spectrometry	rat	postnatal week 24		6450015		uM	nmol/g brain tissue	nmol/g brain tissue	9.984e-05	tissue	brain rat postnatal week 24	high-sensitivity and high-resolution mass spectrometry	decadienylcarnitine	rat	Zheng, 2016, Scientific reports, The Brain Metabolome of Male Rats across the Lifespan	whole cell	brain
3434	mass spectrometry	rat	postnatal week 9		6450015		uM	nmol/g brain tissue	nmol/g brain tissue	9.984e-05	tissue	brain rat postnatal week 9	high-sensitivity and high-resolution mass spectrometry	decadienylcarnitine	rat	Zheng, 2016, Scientific reports, The Brain Metabolome of Male Rats across the Lifespan	whole cell	brain
3435	mass spectrometry	rat	postnatal week 111		6450015		uM	nmol/g brain tissue	nmol/g brain tissue	0.00011232	tissue	brain rat postnatal week 111	high-sensitivity and high-resolution mass spectrometry	decadienylcarnitine	rat	Zheng, 2016, Scientific reports, The Brain Metabolome of Male Rats across the Lifespan	whole cell	brain
3436	mass spectrometry	rat	postnatal week 56		6450015		uM	nmol/g brain tissue	nmol/g brain tissue	0.00011544	tissue	brain rat postnatal week 56	high-sensitivity and high-resolution mass spectrometry	decadienylcarnitine	rat	Zheng, 2016, Scientific reports, The Brain Metabolome of Male Rats across the Lifespan	whole cell	brain
3437	mass spectrometry	rat	postnatal week 7		6450015		uM	nmol/g brain tissue	nmol/g brain tissue	0.00012376	tissue	brain rat postnatal week 7	high-sensitivity and high-resolution mass spectrometry	decadienylcarnitine	rat	Zheng, 2016, Scientific reports, The Brain Metabolome of Male Rats across the Lifespan	whole cell	brain
3438	mass spectrometry	rat	postnatal week 3		6450015		uM	nmol/g brain tissue	nmol/g brain tissue	0.00013	tissue	brain rat postnatal week 3	high-sensitivity and high-resolution mass spectrometry	decadienylcarnitine	rat	Zheng, 2016, Scientific reports, The Brain Metabolome of Male Rats across the Lifespan	whole cell	brain
3439	mass spectrometry	rat	postnatal week 1		6450015		uM	nmol/g brain tissue	nmol/g brain tissue	0.000156	tissue	brain rat postnatal week 1	high-sensitivity and high-resolution mass spectrometry	decadienylcarnitine	rat	Zheng, 2016, Scientific reports, The Brain Metabolome of Male Rats across the Lifespan	whole cell	brain
3440	mass spectrometry	rat	postnatal week 12		6450015		uM	nmol/g brain tissue	nmol/g brain tissue	0.00016224	tissue	brain rat postnatal week 12	high-sensitivity and high-resolution mass spectrometry	decadienylcarnitine	rat	Zheng, 2016, Scientific reports, The Brain Metabolome of Male Rats across the Lifespan	whole cell	brain
3441	mass spectrometry	mouse	8-week-old		2969	cerebra mouse 2 known	uM	nmol/g	umol/g	0.00142924	tissue	cerebra mouse 2 known	ce-tofms	decanoate	mouse	Sugimoto, 2012, Nucleic Acids Research, MMMDB: Mouse Multiple Tissue Metabolome Database	whole cell	brain
3443	mass spectrometry	mouse	8-week-old		2969	cerebella mouse 2 known	uM	nmol/g	umol/g	0.00148353	tissue	cerebella mouse 2 known	ce-tofms	decanoate	mouse	Sugimoto, 2012, Nucleic Acids Research, MMMDB: Mouse Multiple Tissue Metabolome Database	whole cell	brain
3445	mass spectrometry	mouse	8-week-old		2969	cerebella mouse 1 known	uM	nmol/g	umol/g	0.00271799	tissue	cerebella mouse 1 known	ce-tofms	decanoate	mouse	Sugimoto, 2012, Nucleic Acids Research, MMMDB: Mouse Multiple Tissue Metabolome Database	whole cell	brain
3453	mass spectrometry	rat	postnatal day 1		10245190		uM	nmol/g brain tissue	nmol/g brain tissue	6.76e-05	tissue	brain rat postnatal day 1	high-sensitivity and high-resolution mass spectrometry	decanoylcarnitine	rat	Zheng, 2016, Scientific reports, The Brain Metabolome of Male Rats across the Lifespan	whole cell	brain
3454	mass spectrometry	rat	postnatal week 1		10245190		uM	nmol/g brain tissue	nmol/g brain tissue	9.88e-05	tissue	brain rat postnatal week 1	high-sensitivity and high-resolution mass spectrometry	decanoylcarnitine	rat	Zheng, 2016, Scientific reports, The Brain Metabolome of Male Rats across the Lifespan	whole cell	brain
3455	mass spectrometry	rat	postnatal week 3		10245190		uM	nmol/g brain tissue	nmol/g brain tissue	0.00012064	tissue	brain rat postnatal week 3	high-sensitivity and high-resolution mass spectrometry	decanoylcarnitine	rat	Zheng, 2016, Scientific reports, The Brain Metabolome of Male Rats across the Lifespan	whole cell	brain
3456	mass spectrometry	rat	postnatal week 111		10245190		uM	nmol/g brain tissue	nmol/g brain tissue	0.0002132	tissue	brain rat postnatal week 111	high-sensitivity and high-resolution mass spectrometry	decanoylcarnitine	rat	Zheng, 2016, Scientific reports, The Brain Metabolome of Male Rats across the Lifespan	whole cell	brain
3457	mass spectrometry	rat	postnatal week 24		10245190		uM	nmol/g brain tissue	nmol/g brain tissue	0.00022672	tissue	brain rat postnatal week 24	high-sensitivity and high-resolution mass spectrometry	decanoylcarnitine	rat	Zheng, 2016, Scientific reports, The Brain Metabolome of Male Rats across the Lifespan	whole cell	brain
3458	mass spectrometry	rat	postnatal week 7		10245190		uM	nmol/g brain tissue	nmol/g brain tissue	0.00022672	tissue	brain rat postnatal week 7	high-sensitivity and high-resolution mass spectrometry	decanoylcarnitine	rat	Zheng, 2016, Scientific reports, The Brain Metabolome of Male Rats across the Lifespan	whole cell	brain
3459	mass spectrometry	rat	postnatal week 9		10245190		uM	nmol/g brain tissue	nmol/g brain tissue	0.00025584	tissue	brain rat postnatal week 9	high-sensitivity and high-resolution mass spectrometry	decanoylcarnitine	rat	Zheng, 2016, Scientific reports, The Brain Metabolome of Male Rats across the Lifespan	whole cell	brain
3460	mass spectrometry	rat	postnatal week 12		10245190		uM	nmol/g brain tissue	nmol/g brain tissue	0.00025688	tissue	brain rat postnatal week 12	high-sensitivity and high-resolution mass spectrometry	decanoylcarnitine	rat	Zheng, 2016, Scientific reports, The Brain Metabolome of Male Rats across the Lifespan	whole cell	brain
3461	mass spectrometry	rat	postnatal week 56		10245190		uM	nmol/g brain tissue	nmol/g brain tissue	0.00032448	tissue	brain rat postnatal week 56	high-sensitivity and high-resolution mass spectrometry	decanoylcarnitine	rat	Zheng, 2016, Scientific reports, The Brain Metabolome of Male Rats across the Lifespan	whole cell	brain
3462	mass spectrometry	rat	postnatal week 24		129628702		uM	nmol/g brain tissue	nmol/g brain tissue	0.001092	tissue	brain rat postnatal week 24	high-sensitivity and high-resolution mass spectrometry	decenoylcarnitine	rat	Zheng, 2016, Scientific reports, The Brain Metabolome of Male Rats across the Lifespan	whole cell	brain
3463	mass spectrometry	rat	postnatal week 9		129628702		uM	nmol/g brain tissue	nmol/g brain tissue	0.00123136	tissue	brain rat postnatal week 9	high-sensitivity and high-resolution mass spectrometry	decenoylcarnitine	rat	Zheng, 2016, Scientific reports, The Brain Metabolome of Male Rats across the Lifespan	whole cell	brain
3464	mass spectrometry	rat	postnatal week 12		129628702		uM	nmol/g brain tissue	nmol/g brain tissue	0.00124072	tissue	brain rat postnatal week 12	high-sensitivity and high-resolution mass spectrometry	decenoylcarnitine	rat	Zheng, 2016, Scientific reports, The Brain Metabolome of Male Rats across the Lifespan	whole cell	brain
3465	mass spectrometry	rat	postnatal week 111		129628702		uM	nmol/g brain tissue	nmol/g brain tissue	0.00129896	tissue	brain rat postnatal week 111	high-sensitivity and high-resolution mass spectrometry	decenoylcarnitine	rat	Zheng, 2016, Scientific reports, The Brain Metabolome of Male Rats across the Lifespan	whole cell	brain
3466	mass spectrometry	rat	postnatal week 7		129628702		uM	nmol/g brain tissue	nmol/g brain tissue	0.00154856	tissue	brain rat postnatal week 7	high-sensitivity and high-resolution mass spectrometry	decenoylcarnitine	rat	Zheng, 2016, Scientific reports, The Brain Metabolome of Male Rats across the Lifespan	whole cell	brain
3467	mass spectrometry	rat	postnatal week 56		129628702		uM	nmol/g brain tissue	nmol/g brain tissue	0.0015964	tissue	brain rat postnatal week 56	high-sensitivity and high-resolution mass spectrometry	decenoylcarnitine	rat	Zheng, 2016, Scientific reports, The Brain Metabolome of Male Rats across the Lifespan	whole cell	brain
3468	mass spectrometry	rat	postnatal week 1		129628702		uM	nmol/g brain tissue	nmol/g brain tissue	0.00179504	tissue	brain rat postnatal week 1	high-sensitivity and high-resolution mass spectrometry	decenoylcarnitine	rat	Zheng, 2016, Scientific reports, The Brain Metabolome of Male Rats across the Lifespan	whole cell	brain
3469	mass spectrometry	rat	postnatal week 3		129628702		uM	nmol/g brain tissue	nmol/g brain tissue	0.00194688	tissue	brain rat postnatal week 3	high-sensitivity and high-resolution mass spectrometry	decenoylcarnitine	rat	Zheng, 2016, Scientific reports, The Brain Metabolome of Male Rats across the Lifespan	whole cell	brain
3470	mass spectrometry	rat	postnatal day 1		129628702		uM	nmol/g brain tissue	nmol/g brain tissue	0.00196248	tissue	brain rat postnatal day 1	high-sensitivity and high-resolution mass spectrometry	decenoylcarnitine	rat	Zheng, 2016, Scientific reports, The Brain Metabolome of Male Rats across the Lifespan	whole cell	brain
3471	mass spectrometry	rat	postnatal day 1		222528		uM	nmol/g brain tissue	nmol/g brain tissue	1.04e-06	tissue	brain rat postnatal day 1	high-sensitivity and high-resolution mass spectrometry	deoxycholic acid	rat	Zheng, 2016, Scientific reports, The Brain Metabolome of Male Rats across the Lifespan	whole cell	brain
3472	mass spectrometry	rat	postnatal week 1		222528		uM	nmol/g brain tissue	nmol/g brain tissue	1.352e-06	tissue	brain rat postnatal week 1	high-sensitivity and high-resolution mass spectrometry	deoxycholic acid	rat	Zheng, 2016, Scientific reports, The Brain Metabolome of Male Rats across the Lifespan	whole cell	brain
3473	mass spectrometry	rat	postnatal week 9		222528		uM	nmol/g brain tissue	nmol/g brain tissue	4.68e-06	tissue	brain rat postnatal week 9	high-sensitivity and high-resolution mass spectrometry	deoxycholic acid	rat	Zheng, 2016, Scientific reports, The Brain Metabolome of Male Rats across the Lifespan	whole cell	brain
3474	mass spectrometry	rat	postnatal week 111		222528		uM	nmol/g brain tissue	nmol/g brain tissue	7.176e-06	tissue	brain rat postnatal week 111	high-sensitivity and high-resolution mass spectrometry	deoxycholic acid	rat	Zheng, 2016, Scientific reports, The Brain Metabolome of Male Rats across the Lifespan	whole cell	brain
3475	mass spectrometry	rat	postnatal week 24		222528		uM	nmol/g brain tissue	nmol/g brain tissue	8.112e-06	tissue	brain rat postnatal week 24	high-sensitivity and high-resolution mass spectrometry	deoxycholic acid	rat	Zheng, 2016, Scientific reports, The Brain Metabolome of Male Rats across the Lifespan	whole cell	brain
3476	mass spectrometry	rat	postnatal week 3		222528		uM	nmol/g brain tissue	nmol/g brain tissue	1.4456e-05	tissue	brain rat postnatal week 3	high-sensitivity and high-resolution mass spectrometry	deoxycholic acid	rat	Zheng, 2016, Scientific reports, The Brain Metabolome of Male Rats across the Lifespan	whole cell	brain
3477	mass spectrometry	rat	postnatal week 12		222528		uM	nmol/g brain tissue	nmol/g brain tissue	1.456e-05	tissue	brain rat postnatal week 12	high-sensitivity and high-resolution mass spectrometry	deoxycholic acid	rat	Zheng, 2016, Scientific reports, The Brain Metabolome of Male Rats across the Lifespan	whole cell	brain
3478	mass spectrometry	rat	postnatal week 56		222528		uM	nmol/g brain tissue	nmol/g brain tissue	1.768e-05	tissue	brain rat postnatal week 56	high-sensitivity and high-resolution mass spectrometry	deoxycholic acid	rat	Zheng, 2016, Scientific reports, The Brain Metabolome of Male Rats across the Lifespan	whole cell	brain
3479	mass spectrometry	rat	postnatal week 7		222528		uM	nmol/g brain tissue	nmol/g brain tissue	2.1424e-05	tissue	brain rat postnatal week 7	high-sensitivity and high-resolution mass spectrometry	deoxycholic acid	rat	Zheng, 2016, Scientific reports, The Brain Metabolome of Male Rats across the Lifespan	whole cell	brain
3480	database	human			13712	Filters: detected and quantified; CSF;Endogenous; subcellular location = mitochondria. Locations: mitochondria, nucleus	uM	uM	uM	0.049	tissue	Blood	database	deoxyuridine	human	HMDB 4.0	whole cell	blood
3481	database	human			13712	Filters: detected and quantified; CSF;Endogenous; subcellular location = mitochondria. Locations: mitochondria, nucleus	uM	uM	uM	0.056	tissue	Blood	database	deoxyuridine	human	HMDB 4.0	whole cell	blood
3482	database	human			13712	Filters: detected and quantified; CSF;Endogenous; subcellular location = mitochondria. Locations: mitochondria, nucleus	uM	uM	uM	0.1	tissue	Blood	database	deoxyuridine	human	HMDB 4.0	whole cell	blood
3483	database	human			13712	Filters: detected and quantified; CSF;Endogenous; subcellular location = mitochondria. Locations: mitochondria, nucleus	uM	uM	uM	0.3	tissue	Blood	database	deoxyuridine	human	HMDB 4.0	whole cell	blood
3484	database	human			13712	Filters: detected and quantified; CSF;Endogenous; subcellular location = mitochondria. Locations: mitochondria, nucleus	uM	uM	uM	0.6	tissue	Blood	database	deoxyuridine	human	HMDB 4.0	whole cell	blood
3485	database	human			13712	Filters: detected and quantified; CSF;Endogenous; subcellular location = mitochondria. Locations: mitochondria, nucleus	uM	uM	uM	0	tissue	CSF	database	deoxyuridine	human	HMDB 4.0	whole cell	csf
3486	database	human			13712	Filters: detected and quantified; CSF;Endogenous; subcellular location = mitochondria. Locations: mitochondria, nucleus	uM	uM	uM	0.1	tissue	CSF	database	deoxyuridine	human	HMDB 4.0	whole cell	csf
3487	mass spectrometry	mouse	8-week-old		11163	cerebra mouse 2 known	uM	nmol/g	umol/g	0.00454302	tissue	cerebra mouse 2 known	ce-tofms	diglycine	mouse	Sugimoto, 2012, Nucleic Acids Research, MMMDB: Mouse Multiple Tissue Metabolome Database	whole cell	brain
3488	mass spectrometry	mouse	8-week-old		11163	cerebra mouse 1 known	uM	nmol/g	umol/g	0.00495202	tissue	cerebra mouse 1 known	ce-tofms	diglycine	mouse	Sugimoto, 2012, Nucleic Acids Research, MMMDB: Mouse Multiple Tissue Metabolome Database	whole cell	brain
3489	mass spectrometry	mouse	8-week-old		11163	cerebella mouse 1 known	uM	nmol/g	umol/g	0.00549721	tissue	cerebella mouse 1 known	ce-tofms	diglycine	mouse	Sugimoto, 2012, Nucleic Acids Research, MMMDB: Mouse Multiple Tissue Metabolome Database	whole cell	brain
3490	mass spectrometry	mouse	8-week-old		11163	cerebella mouse 2 known	uM	nmol/g	umol/g	0.00668057	tissue	cerebella mouse 2 known	ce-tofms	diglycine	mouse	Sugimoto, 2012, Nucleic Acids Research, MMMDB: Mouse Multiple Tissue Metabolome Database	whole cell	brain
3491	mass spectrometry	human		human hela cells	648	concentration of 3 replicates are given in the source; this value comes from the first replicate	uM	uM	uM	1.99672	cell	HeLa cells (Whole-cell)	immunoblotting, lc/ms-based metabolomics	dihydroorotate	human hela cells	Chen, 2016, Cell, Absolute Quantification of Matrix Metabolites Reveals the Dynamics of Mitochondrial Metabolism	whole cell	human hela cells
3500	mass spectrometry	human		human hela cells	668		uM	uM	uM	4.6215	organelle	mitochondrial matrix of HeLa cells	immunoblotting, lc/ms-based metabolomics	dihydroxyacetone phosphate	human hela cells	Chen, 2016, Cell, Absolute Quantification of Matrix Metabolites Reveals the Dynamics of Mitochondrial Metabolism	mitochondria	human hela cells
3501	mass spectrometry	human		human hela cells	668	concentration of 3 replicates are given in the source; this value comes from the first replicate	uM	uM	uM	171.032	cell	HeLa cells (Whole-cell)	immunoblotting, lc/ms-based metabolomics	dihydroxyacetone phosphate	human hela cells	Chen, 2016, Cell, Absolute Quantification of Matrix Metabolites Reveals the Dynamics of Mitochondrial Metabolism	whole cell	human hela cells
3502	mass spectrometry	mouse	8-week-old		668	cerebra mouse 2 known	uM	nmol/g	umol/g	0.0905075	tissue	cerebra mouse 2 known	ce-tofms	dihydroxyacetone phosphate	mouse	Sugimoto, 2012, Nucleic Acids Research, MMMDB: Mouse Multiple Tissue Metabolome Database	whole cell	brain
3503	mass spectrometry	mouse	8-week-old		668	cerebra mouse 1 known	uM	nmol/g	umol/g	0.16987	tissue	cerebra mouse 1 known	ce-tofms	dihydroxyacetone phosphate	mouse	Sugimoto, 2012, Nucleic Acids Research, MMMDB: Mouse Multiple Tissue Metabolome Database	whole cell	brain
3504	mass spectrometry	mouse	8-week-old		668	cerebella mouse 1 known	uM	nmol/g	umol/g	0.259427	tissue	cerebella mouse 1 known	ce-tofms	dihydroxyacetone phosphate	mouse	Sugimoto, 2012, Nucleic Acids Research, MMMDB: Mouse Multiple Tissue Metabolome Database	whole cell	brain
3505	mass spectrometry	mouse	8-week-old		668	cerebella mouse 2 known	uM	nmol/g	umol/g	0.282192	tissue	cerebella mouse 2 known	ce-tofms	dihydroxyacetone phosphate	mouse	Sugimoto, 2012, Nucleic Acids Research, MMMDB: Mouse Multiple Tissue Metabolome Database	whole cell	brain
3506	estimation	estimation		neuron	668	approx from figure, so check it, Berndt 2015	uM	mM	uM	50	estimation	neuron		dihydroxyacetone phosphate	estimation		whole cell	brain
3507	estimation	estimation		astrocyte	668	estimation	uM	mM	uM	76.4	cell	astrocyte		dihydroxyacetone phosphate	estimation		whole cell	brain
3508	mass spectrometry	rat	adult		547		uM	uM	uM	0.02	tissue	brain rat	liquid chromatography−tandem mass spectrometry	dihydroxyphenylacetic acid	rat	Zheng, 2012, Analytical chemistry, Quantitative Analysis of Neurochemical Panel in Rat Brain and Plasma by Liquid Chromatography−Tandem Mass Spectrometry	whole cell	brain
3509	mass spectrometry	rat	adult		547		uM	uM	uM	5.9	tissue	brain rat	liquid chromatography−tandem mass spectrometry	dihydroxyphenylacetic acid	rat	Zheng, 2012, Analytical chemistry, Quantitative Analysis of Neurochemical Panel in Rat Brain and Plasma by Liquid Chromatography−Tandem Mass Spectrometry	whole cell	brain
3510	mass spectrometry	mouse	8-week-old		779	cerebra mouse 1 known	uM	nmol/g	umol/g	0.00626973	tissue	cerebra mouse 1 known	ce-tofms	dl-homoserine	mouse	Sugimoto, 2012, Nucleic Acids Research, MMMDB: Mouse Multiple Tissue Metabolome Database	whole cell	brain
3511	mass spectrometry	mouse	8-week-old		779	cerebra mouse 2 known	uM	nmol/g	umol/g	0.00642349	tissue	cerebra mouse 2 known	ce-tofms	dl-homoserine	mouse	Sugimoto, 2012, Nucleic Acids Research, MMMDB: Mouse Multiple Tissue Metabolome Database	whole cell	brain
3512	mass spectrometry	mouse	8-week-old		779	cerebella mouse 1 known	uM	nmol/g	umol/g	0.00705624	tissue	cerebella mouse 1 known	ce-tofms	dl-homoserine	mouse	Sugimoto, 2012, Nucleic Acids Research, MMMDB: Mouse Multiple Tissue Metabolome Database	whole cell	brain
3513	mass spectrometry	mouse	8-week-old		779	cerebella mouse 2 known	uM	nmol/g	umol/g	0.00740886	tissue	cerebella mouse 2 known	ce-tofms	dl-homoserine	mouse	Sugimoto, 2012, Nucleic Acids Research, MMMDB: Mouse Multiple Tissue Metabolome Database	whole cell	brain
3514	mass spectrometry	rat	postnatal day 1		8215		uM	nmol/g brain tissue	nmol/g brain tissue	0.0009568	tissue	brain rat postnatal day 1	high-sensitivity and high-resolution mass spectrometry	docosanoic acid	rat	Zheng, 2016, Scientific reports, The Brain Metabolome of Male Rats across the Lifespan	whole cell	brain
3515	mass spectrometry	rat	postnatal week 9		8215		uM	nmol/g brain tissue	nmol/g brain tissue	0.00286	tissue	brain rat postnatal week 9	high-sensitivity and high-resolution mass spectrometry	docosanoic acid	rat	Zheng, 2016, Scientific reports, The Brain Metabolome of Male Rats across the Lifespan	whole cell	brain
3516	mass spectrometry	rat	postnatal week 56		8215		uM	nmol/g brain tissue	nmol/g brain tissue	0.004056	tissue	brain rat postnatal week 56	high-sensitivity and high-resolution mass spectrometry	docosanoic acid	rat	Zheng, 2016, Scientific reports, The Brain Metabolome of Male Rats across the Lifespan	whole cell	brain
3517	mass spectrometry	rat	postnatal week 1		8215		uM	nmol/g brain tissue	nmol/g brain tissue	0.0054288	tissue	brain rat postnatal week 1	high-sensitivity and high-resolution mass spectrometry	docosanoic acid	rat	Zheng, 2016, Scientific reports, The Brain Metabolome of Male Rats across the Lifespan	whole cell	brain
3518	mass spectrometry	rat	postnatal week 111		8215		uM	nmol/g brain tissue	nmol/g brain tissue	0.0057096	tissue	brain rat postnatal week 111	high-sensitivity and high-resolution mass spectrometry	docosanoic acid	rat	Zheng, 2016, Scientific reports, The Brain Metabolome of Male Rats across the Lifespan	whole cell	brain
3519	mass spectrometry	rat	postnatal week 7		8215		uM	nmol/g brain tissue	nmol/g brain tissue	0.0060736	tissue	brain rat postnatal week 7	high-sensitivity and high-resolution mass spectrometry	docosanoic acid	rat	Zheng, 2016, Scientific reports, The Brain Metabolome of Male Rats across the Lifespan	whole cell	brain
3520	mass spectrometry	rat	postnatal week 24		8215		uM	nmol/g brain tissue	nmol/g brain tissue	0.0127192	tissue	brain rat postnatal week 24	high-sensitivity and high-resolution mass spectrometry	docosanoic acid	rat	Zheng, 2016, Scientific reports, The Brain Metabolome of Male Rats across the Lifespan	whole cell	brain
3521	mass spectrometry	rat	postnatal week 12		8215		uM	nmol/g brain tissue	nmol/g brain tissue	0.0172952	tissue	brain rat postnatal week 12	high-sensitivity and high-resolution mass spectrometry	docosanoic acid	rat	Zheng, 2016, Scientific reports, The Brain Metabolome of Male Rats across the Lifespan	whole cell	brain
3522	mass spectrometry	rat	postnatal week 3		8215		uM	nmol/g brain tissue	nmol/g brain tissue	0.0181896	tissue	brain rat postnatal week 3	high-sensitivity and high-resolution mass spectrometry	docosanoic acid	rat	Zheng, 2016, Scientific reports, The Brain Metabolome of Male Rats across the Lifespan	whole cell	brain
3523	mass spectrometry	rat	postnatal week 24		53481673		uM	nmol/g brain tissue	nmol/g brain tissue	6.968e-05	tissue	brain rat postnatal week 24	high-sensitivity and high-resolution mass spectrometry	dodecanedioylcarnitine	rat	Zheng, 2016, Scientific reports, The Brain Metabolome of Male Rats across the Lifespan	whole cell	brain
3525	mass spectrometry	rat	postnatal week 9		53481673		uM	nmol/g brain tissue	nmol/g brain tissue	8.84e-05	tissue	brain rat postnatal week 9	high-sensitivity and high-resolution mass spectrometry	dodecanedioylcarnitine	rat	Zheng, 2016, Scientific reports, The Brain Metabolome of Male Rats across the Lifespan	whole cell	brain
3527	mass spectrometry	rat	postnatal week 111		53481673		uM	nmol/g brain tissue	nmol/g brain tissue	9.152e-05	tissue	brain rat postnatal week 111	high-sensitivity and high-resolution mass spectrometry	dodecanedioylcarnitine	rat	Zheng, 2016, Scientific reports, The Brain Metabolome of Male Rats across the Lifespan	whole cell	brain
3529	mass spectrometry	rat	postnatal week 3		53481673		uM	nmol/g brain tissue	nmol/g brain tissue	9.776e-05	tissue	brain rat postnatal week 3	high-sensitivity and high-resolution mass spectrometry	dodecanedioylcarnitine	rat	Zheng, 2016, Scientific reports, The Brain Metabolome of Male Rats across the Lifespan	whole cell	brain
3531	mass spectrometry	rat	postnatal week 56		53481673		uM	nmol/g brain tissue	nmol/g brain tissue	9.88e-05	tissue	brain rat postnatal week 56	high-sensitivity and high-resolution mass spectrometry	dodecanedioylcarnitine	rat	Zheng, 2016, Scientific reports, The Brain Metabolome of Male Rats across the Lifespan	whole cell	brain
3533	mass spectrometry	rat	postnatal week 1		53481673		uM	nmol/g brain tissue	nmol/g brain tissue	0.000104	tissue	brain rat postnatal week 1	high-sensitivity and high-resolution mass spectrometry	dodecanedioylcarnitine	rat	Zheng, 2016, Scientific reports, The Brain Metabolome of Male Rats across the Lifespan	whole cell	brain
3535	mass spectrometry	rat	postnatal week 12		53481673		uM	nmol/g brain tissue	nmol/g brain tissue	0.00010712	tissue	brain rat postnatal week 12	high-sensitivity and high-resolution mass spectrometry	dodecanedioylcarnitine	rat	Zheng, 2016, Scientific reports, The Brain Metabolome of Male Rats across the Lifespan	whole cell	brain
3537	mass spectrometry	rat	postnatal day 1		53481673		uM	nmol/g brain tissue	nmol/g brain tissue	0.00015496	tissue	brain rat postnatal day 1	high-sensitivity and high-resolution mass spectrometry	dodecanedioylcarnitine	rat	Zheng, 2016, Scientific reports, The Brain Metabolome of Male Rats across the Lifespan	whole cell	brain
3539	mass spectrometry	rat	postnatal week 7		53481673		uM	nmol/g brain tissue	nmol/g brain tissue	0.00017576	tissue	brain rat postnatal week 7	high-sensitivity and high-resolution mass spectrometry	dodecanedioylcarnitine	rat	Zheng, 2016, Scientific reports, The Brain Metabolome of Male Rats across the Lifespan	whole cell	brain
3559	mass spectrometry	rat	postnatal day 1		168381		uM	nmol/g brain tissue	nmol/g brain tissue	7.592e-05	tissue	brain rat postnatal day 1	high-sensitivity and high-resolution mass spectrometry	dodecanoylcarnitine	rat	Zheng, 2016, Scientific reports, The Brain Metabolome of Male Rats across the Lifespan	whole cell	brain
3560	mass spectrometry	rat	postnatal week 3		168381		uM	nmol/g brain tissue	nmol/g brain tissue	8.424e-05	tissue	brain rat postnatal week 3	high-sensitivity and high-resolution mass spectrometry	dodecanoylcarnitine	rat	Zheng, 2016, Scientific reports, The Brain Metabolome of Male Rats across the Lifespan	whole cell	brain
3561	mass spectrometry	rat	postnatal week 7		168381		uM	nmol/g brain tissue	nmol/g brain tissue	9.776e-05	tissue	brain rat postnatal week 7	high-sensitivity and high-resolution mass spectrometry	dodecanoylcarnitine	rat	Zheng, 2016, Scientific reports, The Brain Metabolome of Male Rats across the Lifespan	whole cell	brain
3562	mass spectrometry	rat	postnatal week 56		168381		uM	nmol/g brain tissue	nmol/g brain tissue	0.00010504	tissue	brain rat postnatal week 56	high-sensitivity and high-resolution mass spectrometry	dodecanoylcarnitine	rat	Zheng, 2016, Scientific reports, The Brain Metabolome of Male Rats across the Lifespan	whole cell	brain
3563	mass spectrometry	rat	postnatal week 9		168381		uM	nmol/g brain tissue	nmol/g brain tissue	0.00011544	tissue	brain rat postnatal week 9	high-sensitivity and high-resolution mass spectrometry	dodecanoylcarnitine	rat	Zheng, 2016, Scientific reports, The Brain Metabolome of Male Rats across the Lifespan	whole cell	brain
3564	mass spectrometry	rat	postnatal week 12		168381		uM	nmol/g brain tissue	nmol/g brain tissue	0.0001196	tissue	brain rat postnatal week 12	high-sensitivity and high-resolution mass spectrometry	dodecanoylcarnitine	rat	Zheng, 2016, Scientific reports, The Brain Metabolome of Male Rats across the Lifespan	whole cell	brain
3565	mass spectrometry	rat	postnatal week 1		168381		uM	nmol/g brain tissue	nmol/g brain tissue	0.00012792	tissue	brain rat postnatal week 1	high-sensitivity and high-resolution mass spectrometry	dodecanoylcarnitine	rat	Zheng, 2016, Scientific reports, The Brain Metabolome of Male Rats across the Lifespan	whole cell	brain
3566	mass spectrometry	rat	postnatal week 24		168381		uM	nmol/g brain tissue	nmol/g brain tissue	0.00016536	tissue	brain rat postnatal week 24	high-sensitivity and high-resolution mass spectrometry	dodecanoylcarnitine	rat	Zheng, 2016, Scientific reports, The Brain Metabolome of Male Rats across the Lifespan	whole cell	brain
3567	mass spectrometry	rat	postnatal week 111		168381		uM	nmol/g brain tissue	nmol/g brain tissue	0.00025896	tissue	brain rat postnatal week 111	high-sensitivity and high-resolution mass spectrometry	dodecanoylcarnitine	rat	Zheng, 2016, Scientific reports, The Brain Metabolome of Male Rats across the Lifespan	whole cell	brain
3568	mass spectrometry	rat	postnatal week 56		129664620		uM	nmol/g brain tissue	nmol/g brain tissue	0.00083824	tissue	brain rat postnatal week 56	high-sensitivity and high-resolution mass spectrometry	dodecenoylcarnitine	rat	Zheng, 2016, Scientific reports, The Brain Metabolome of Male Rats across the Lifespan	whole cell	brain
3569	mass spectrometry	rat	postnatal week 3		129664620		uM	nmol/g brain tissue	nmol/g brain tissue	0.00086632	tissue	brain rat postnatal week 3	high-sensitivity and high-resolution mass spectrometry	dodecenoylcarnitine	rat	Zheng, 2016, Scientific reports, The Brain Metabolome of Male Rats across the Lifespan	whole cell	brain
3570	mass spectrometry	rat	postnatal week 7		129664620		uM	nmol/g brain tissue	nmol/g brain tissue	0.00086944	tissue	brain rat postnatal week 7	high-sensitivity and high-resolution mass spectrometry	dodecenoylcarnitine	rat	Zheng, 2016, Scientific reports, The Brain Metabolome of Male Rats across the Lifespan	whole cell	brain
3571	mass spectrometry	rat	postnatal week 9		129664620		uM	nmol/g brain tissue	nmol/g brain tissue	0.00091624	tissue	brain rat postnatal week 9	high-sensitivity and high-resolution mass spectrometry	dodecenoylcarnitine	rat	Zheng, 2016, Scientific reports, The Brain Metabolome of Male Rats across the Lifespan	whole cell	brain
3572	mass spectrometry	rat	postnatal week 24		129664620		uM	nmol/g brain tissue	nmol/g brain tissue	0.00092664	tissue	brain rat postnatal week 24	high-sensitivity and high-resolution mass spectrometry	dodecenoylcarnitine	rat	Zheng, 2016, Scientific reports, The Brain Metabolome of Male Rats across the Lifespan	whole cell	brain
3573	mass spectrometry	rat	postnatal week 12		129664620		uM	nmol/g brain tissue	nmol/g brain tissue	0.00101608	tissue	brain rat postnatal week 12	high-sensitivity and high-resolution mass spectrometry	dodecenoylcarnitine	rat	Zheng, 2016, Scientific reports, The Brain Metabolome of Male Rats across the Lifespan	whole cell	brain
3574	mass spectrometry	rat	postnatal day 1		129664620		uM	nmol/g brain tissue	nmol/g brain tissue	0.00101816	tissue	brain rat postnatal day 1	high-sensitivity and high-resolution mass spectrometry	dodecenoylcarnitine	rat	Zheng, 2016, Scientific reports, The Brain Metabolome of Male Rats across the Lifespan	whole cell	brain
3575	mass spectrometry	rat	postnatal week 1		129664620		uM	nmol/g brain tissue	nmol/g brain tissue	0.00105768	tissue	brain rat postnatal week 1	high-sensitivity and high-resolution mass spectrometry	dodecenoylcarnitine	rat	Zheng, 2016, Scientific reports, The Brain Metabolome of Male Rats across the Lifespan	whole cell	brain
3576	mass spectrometry	rat	postnatal week 111		129664620		uM	nmol/g brain tissue	nmol/g brain tissue	0.00111592	tissue	brain rat postnatal week 111	high-sensitivity and high-resolution mass spectrometry	dodecenoylcarnitine	rat	Zheng, 2016, Scientific reports, The Brain Metabolome of Male Rats across the Lifespan	whole cell	brain
3577	mass spectrometry	mouse	8-week-old		836	cerebella mouse 1 known	uM	nmol/g	umol/g	0.000819921	tissue	cerebella mouse 1 known	ce-tofms	dopa	mouse	Sugimoto, 2012, Nucleic Acids Research, MMMDB: Mouse Multiple Tissue Metabolome Database	whole cell	brain
3581	mass spectrometry	mouse	8-week-old		836	cerebella mouse 2 known	uM	nmol/g	umol/g	0.00105109	tissue	cerebella mouse 2 known	ce-tofms	dopa	mouse	Sugimoto, 2012, Nucleic Acids Research, MMMDB: Mouse Multiple Tissue Metabolome Database	whole cell	brain
3585	mass spectrometry	mouse	8-week-old		836	cerebra mouse 2 known	uM	nmol/g	umol/g	0.00120146	tissue	cerebra mouse 2 known	ce-tofms	dopa	mouse	Sugimoto, 2012, Nucleic Acids Research, MMMDB: Mouse Multiple Tissue Metabolome Database	whole cell	brain
3625	mass spectrometry	rat	adult		681		uM	ng/g wet tissue	ng/g wet tissue	0.933672	tissue	brain rat	novel quantitative method that uses hydrophilic interaction ultra-high-performance liquid chromatogra- phy–tandem mass spectrometry (hilic-uplc–ms/ms), which is highly selective, high throughput, and exhibits better chromatographic behavior than existing methods	dopamine	rat	Chen, 2016, Anal Bioanal Chem, Target-based metabolomics for the quantitative measurement of 37 pathway metabolites in rat brain and serum using hydrophilic interaction ultra-high-performance liquid chromatography–tandem mass spectrometry	whole cell	brain
3626	mass spectrometry	mouse			681		uM	ng/g tissue weight	ng/g wet tissue	0.275648	tissue	olfactory bulb brain ICR mice (male, body weight 20–30 g, 𝑛 = 24)	liquid chromatography coupled electrospray tandem mass spectrometry	dopamine	mouse	Tae-Hyun Kim, 2014, Journal of Analytical Methods in Chemistry, Quantification of Neurotransmitters in Mouse Brain Tissue by Using Liquid Chromatography Coupled Electrospray Tandem Mass Spectrometry	whole cell	brain
3627	mass spectrometry	mouse			681		uM	ng/g tissue weight	ng/g wet tissue	0.331999	tissue	pituitary gland brain ICR mice (male, body weight 20–30 g, 𝑛 = 24)	liquid chromatography coupled electrospray tandem mass spectrometry	dopamine	mouse	Tae-Hyun Kim, 2014, Journal of Analytical Methods in Chemistry, Quantification of Neurotransmitters in Mouse Brain Tissue by Using Liquid Chromatography Coupled Electrospray Tandem Mass Spectrometry	whole cell	brain
3628	mass spectrometry	mouse			681		uM	ng/g tissue weight	ng/g wet tissue	0.406003	tissue	midbrain brain ICR mice (male, body weight 20–30 g, 𝑛 = 24)	liquid chromatography coupled electrospray tandem mass spectrometry	dopamine	mouse	Tae-Hyun Kim, 2014, Journal of Analytical Methods in Chemistry, Quantification of Neurotransmitters in Mouse Brain Tissue by Using Liquid Chromatography Coupled Electrospray Tandem Mass Spectrometry	whole cell	brain
3629	mass spectrometry	mouse			681		uM	ng/g tissue weight	ng/g wet tissue	0.759729	tissue	hypothalamus brain ICR mice (male, body weight 20–30 g, 𝑛 = 24)	liquid chromatography coupled electrospray tandem mass spectrometry	dopamine	mouse	Tae-Hyun Kim, 2014, Journal of Analytical Methods in Chemistry, Quantification of Neurotransmitters in Mouse Brain Tissue by Using Liquid Chromatography Coupled Electrospray Tandem Mass Spectrometry	whole cell	brain
3630	mass spectrometry	mouse			681		uM	ng/g tissue weight	ng/g wet tissue	23.5115	tissue	striatum brain ICR mice (male, body weight 20–30 g, 𝑛 = 24)	liquid chromatography coupled electrospray tandem mass spectrometry	dopamine	mouse	Tae-Hyun Kim, 2014, Journal of Analytical Methods in Chemistry, Quantification of Neurotransmitters in Mouse Brain Tissue by Using Liquid Chromatography Coupled Electrospray Tandem Mass Spectrometry	whole cell	brain
3631	mass spectrometry	rat	adult		681		uM	uM	uM	0.03	tissue	brain rat	liquid chromatography−tandem mass spectrometry	dopamine	rat	Zheng, 2012, Analytical chemistry, Quantitative Analysis of Neurochemical Panel in Rat Brain and Plasma by Liquid Chromatography−Tandem Mass Spectrometry	whole cell	brain
3632	mass spectrometry	rat	adult		681		uM	uM	uM	26.1	tissue	brain rat	liquid chromatography−tandem mass spectrometry	dopamine	rat	Zheng, 2012, Analytical chemistry, Quantitative Analysis of Neurochemical Panel in Rat Brain and Plasma by Liquid Chromatography−Tandem Mass Spectrometry	whole cell	brain
3633	mass spectrometry	rat	postnatal week 1		681		uM	nmol/g brain tissue	nmol/g brain tissue	0.0036088	tissue	brain rat postnatal week 1	high-sensitivity and high-resolution mass spectrometry	dopamine	rat	Zheng, 2016, Scientific reports, The Brain Metabolome of Male Rats across the Lifespan	whole cell	brain
3634	mass spectrometry	rat	postnatal week 7		681		uM	nmol/g brain tissue	nmol/g brain tissue	0.0037024	tissue	brain rat postnatal week 7	high-sensitivity and high-resolution mass spectrometry	dopamine	rat	Zheng, 2016, Scientific reports, The Brain Metabolome of Male Rats across the Lifespan	whole cell	brain
3635	mass spectrometry	rat	postnatal week 3		681		uM	nmol/g brain tissue	nmol/g brain tissue	0.0037648	tissue	brain rat postnatal week 3	high-sensitivity and high-resolution mass spectrometry	dopamine	rat	Zheng, 2016, Scientific reports, The Brain Metabolome of Male Rats across the Lifespan	whole cell	brain
3636	mass spectrometry	rat	postnatal week 111		681		uM	nmol/g brain tissue	nmol/g brain tissue	0.0038792	tissue	brain rat postnatal week 111	high-sensitivity and high-resolution mass spectrometry	dopamine	rat	Zheng, 2016, Scientific reports, The Brain Metabolome of Male Rats across the Lifespan	whole cell	brain
3637	mass spectrometry	rat	postnatal week 56		681		uM	nmol/g brain tissue	nmol/g brain tissue	0.0039416	tissue	brain rat postnatal week 56	high-sensitivity and high-resolution mass spectrometry	dopamine	rat	Zheng, 2016, Scientific reports, The Brain Metabolome of Male Rats across the Lifespan	whole cell	brain
3638	mass spectrometry	rat	postnatal week 12		681		uM	nmol/g brain tissue	nmol/g brain tissue	0.0042744	tissue	brain rat postnatal week 12	high-sensitivity and high-resolution mass spectrometry	dopamine	rat	Zheng, 2016, Scientific reports, The Brain Metabolome of Male Rats across the Lifespan	whole cell	brain
3639	mass spectrometry	rat	postnatal day 1		681		uM	nmol/g brain tissue	nmol/g brain tissue	0.0043368	tissue	brain rat postnatal day 1	high-sensitivity and high-resolution mass spectrometry	dopamine	rat	Zheng, 2016, Scientific reports, The Brain Metabolome of Male Rats across the Lifespan	whole cell	brain
3640	mass spectrometry	rat	postnatal week 24		681		uM	nmol/g brain tissue	nmol/g brain tissue	0.0046072	tissue	brain rat postnatal week 24	high-sensitivity and high-resolution mass spectrometry	dopamine	rat	Zheng, 2016, Scientific reports, The Brain Metabolome of Male Rats across the Lifespan	whole cell	brain
3641	mass spectrometry	rat	postnatal week 9		681		uM	nmol/g brain tissue	nmol/g brain tissue	0.0051896	tissue	brain rat postnatal week 9	high-sensitivity and high-resolution mass spectrometry	dopamine	rat	Zheng, 2016, Scientific reports, The Brain Metabolome of Male Rats across the Lifespan	whole cell	brain
3642	mass spectrometry	mouse	8-week-old		164628	cerebra mouse 2 known	uM	nmol/g	umol/g	0.000236848	tissue	cerebra mouse 2 known	ce-tofms	dtdp	mouse	Sugimoto, 2012, Nucleic Acids Research, MMMDB: Mouse Multiple Tissue Metabolome Database	whole cell	brain
3646	mass spectrometry	mouse	8-week-old		9700	cerebra mouse 1 known	uM	nmol/g	umol/g	0.000495411	tissue	cerebra mouse 1 known	ce-tofms	dtmp	mouse	Sugimoto, 2012, Nucleic Acids Research, MMMDB: Mouse Multiple Tissue Metabolome Database	whole cell	brain
3647	mass spectrometry	mouse	8-week-old		9700	cerebella mouse 2 known	uM	nmol/g	umol/g	0.000501974	tissue	cerebella mouse 2 known	ce-tofms	dtmp	mouse	Sugimoto, 2012, Nucleic Acids Research, MMMDB: Mouse Multiple Tissue Metabolome Database	whole cell	brain
3648	mass spectrometry	mouse	8-week-old		9700	cerebra mouse 2 known	uM	nmol/g	umol/g	0.000539977	tissue	cerebra mouse 2 known	ce-tofms	dtmp	mouse	Sugimoto, 2012, Nucleic Acids Research, MMMDB: Mouse Multiple Tissue Metabolome Database	whole cell	brain
3649	mass spectrometry	mouse	8-week-old		9700	cerebella mouse 1 known	uM	nmol/g	umol/g	0.000549741	tissue	cerebella mouse 1 known	ce-tofms	dtmp	mouse	Sugimoto, 2012, Nucleic Acids Research, MMMDB: Mouse Multiple Tissue Metabolome Database	whole cell	brain
3650	mass spectrometry	human		human hela cells	64968	concentration of 3 replicates are given in the source; this value comes from the first replicate	uM	uM	uM	220.06	cell	HeLa cells (Whole-cell)	immunoblotting, lc/ms-based metabolomics	dttp	human hela cells	Chen, 2016, Cell, Absolute Quantification of Matrix Metabolites Reveals the Dynamics of Mitochondrial Metabolism	whole cell	human hela cells
3651	mass spectrometry	rat	adult		5816		uM	ng/g wet tissue	ng/g wet tissue	0.775769	tissue	brain rat	novel quantitative method that uses hydrophilic interaction ultra-high-performance liquid chromatogra- phy–tandem mass spectrometry (hilic-uplc–ms/ms), which is highly selective, high throughput, and exhibits better chromatographic behavior than existing methods	epinephrine	rat	Chen, 2016, Anal Bioanal Chem, Target-based metabolomics for the quantitative measurement of 37 pathway metabolites in rat brain and serum using hydrophilic interaction ultra-high-performance liquid chromatography–tandem mass spectrometry	whole cell	brain
3652	mass spectrometry	mouse			5816		uM	ng/g tissue weight	ng/g wet tissue	0.162068	tissue	striatum brain ICR mice (male, body weight 20–30 g, 𝑛 = 24)	liquid chromatography coupled electrospray tandem mass spectrometry	epinephrine	mouse	Tae-Hyun Kim, 2014, Journal of Analytical Methods in Chemistry, Quantification of Neurotransmitters in Mouse Brain Tissue by Using Liquid Chromatography Coupled Electrospray Tandem Mass Spectrometry	whole cell	brain
3653	mass spectrometry	mouse			5816		uM	ng/g tissue weight	ng/g wet tissue	0.201521	tissue	pituitary gland brain ICR mice (male, body weight 20–30 g, 𝑛 = 24)	liquid chromatography coupled electrospray tandem mass spectrometry	epinephrine	mouse	Tae-Hyun Kim, 2014, Journal of Analytical Methods in Chemistry, Quantification of Neurotransmitters in Mouse Brain Tissue by Using Liquid Chromatography Coupled Electrospray Tandem Mass Spectrometry	whole cell	brain
3654	mass spectrometry	mouse			5816		uM	ng/g tissue weight	ng/g wet tissue	0.254881	tissue	frontal cortex brain ICR mice (male, body weight 20–30 g, 𝑛 = 24)	liquid chromatography coupled electrospray tandem mass spectrometry	epinephrine	mouse	Tae-Hyun Kim, 2014, Journal of Analytical Methods in Chemistry, Quantification of Neurotransmitters in Mouse Brain Tissue by Using Liquid Chromatography Coupled Electrospray Tandem Mass Spectrometry	whole cell	brain
3655	mass spectrometry	mouse			5816		uM	ng/g tissue weight	ng/g wet tissue	0.338895	tissue	olfactory bulb brain ICR mice (male, body weight 20–30 g, 𝑛 = 24)	liquid chromatography coupled electrospray tandem mass spectrometry	epinephrine	mouse	Tae-Hyun Kim, 2014, Journal of Analytical Methods in Chemistry, Quantification of Neurotransmitters in Mouse Brain Tissue by Using Liquid Chromatography Coupled Electrospray Tandem Mass Spectrometry	whole cell	brain
3656	mass spectrometry	mouse			5816		uM	ng/g tissue weight	ng/g wet tissue	0.417233	tissue	midbrain brain ICR mice (male, body weight 20–30 g, 𝑛 = 24)	liquid chromatography coupled electrospray tandem mass spectrometry	epinephrine	mouse	Tae-Hyun Kim, 2014, Journal of Analytical Methods in Chemistry, Quantification of Neurotransmitters in Mouse Brain Tissue by Using Liquid Chromatography Coupled Electrospray Tandem Mass Spectrometry	whole cell	brain
3657	mass spectrometry	mouse			5816		uM	ng/g tissue weight	ng/g wet tissue	0.445048	tissue	brainstem brain ICR mice (male, body weight 20–30 g, 𝑛 = 24)	liquid chromatography coupled electrospray tandem mass spectrometry	epinephrine	mouse	Tae-Hyun Kim, 2014, Journal of Analytical Methods in Chemistry, Quantification of Neurotransmitters in Mouse Brain Tissue by Using Liquid Chromatography Coupled Electrospray Tandem Mass Spectrometry	whole cell	brain
3658	mass spectrometry	mouse			5816		uM	ng/g tissue weight	ng/g wet tissue	1.06721	tissue	hypothalamus brain ICR mice (male, body weight 20–30 g, 𝑛 = 24)	liquid chromatography coupled electrospray tandem mass spectrometry	epinephrine	mouse	Tae-Hyun Kim, 2014, Journal of Analytical Methods in Chemistry, Quantification of Neurotransmitters in Mouse Brain Tissue by Using Liquid Chromatography Coupled Electrospray Tandem Mass Spectrometry	whole cell	brain
3659	mass spectrometry	mouse			5816		uM	ng/g tissue weight	ng/g wet tissue	1.59684	tissue	hippocampus brain ICR mice (male, body weight 20–30 g, 𝑛 = 24)	liquid chromatography coupled electrospray tandem mass spectrometry	epinephrine	mouse	Tae-Hyun Kim, 2014, Journal of Analytical Methods in Chemistry, Quantification of Neurotransmitters in Mouse Brain Tissue by Using Liquid Chromatography Coupled Electrospray Tandem Mass Spectrometry	whole cell	brain
3660	model	human		erythrocyte	122357		uM	mM	uM	1170	tissue	red blood cells	model	erythrose 4-phosphate	human	Nakayama 2005	whole cell	blood
3661	model	rat			122357		uM	mM	uM	4	tissue		model	erythrose 4-phosphate	rat	Sabate 1995, Molecular and Cellular Biochemistry 142:9-17, A model of the pentose phosphate pathway in rat liver cells	whole cell	liver
3662	mass spectrometry	mouse	8-week-old		122357	cerebra mouse 1 known	uM	nmol/g	umol/g	0.0326163	tissue	cerebra mouse 1 known	ce-tofms	erythrose 4-phosphate	mouse	Sugimoto, 2012, Nucleic Acids Research, MMMDB: Mouse Multiple Tissue Metabolome Database	whole cell	brain
3663	mass spectrometry	mouse	8-week-old		122357	cerebra mouse 2 known	uM	nmol/g	umol/g	0.0357716	tissue	cerebra mouse 2 known	ce-tofms	erythrose 4-phosphate	mouse	Sugimoto, 2012, Nucleic Acids Research, MMMDB: Mouse Multiple Tissue Metabolome Database	whole cell	brain
3664	mass spectrometry	mouse	8-week-old		122357	cerebella mouse 1 known	uM	nmol/g	umol/g	0.0590463	tissue	cerebella mouse 1 known	ce-tofms	erythrose 4-phosphate	mouse	Sugimoto, 2012, Nucleic Acids Research, MMMDB: Mouse Multiple Tissue Metabolome Database	whole cell	brain
3665	mass spectrometry	mouse	8-week-old		122357	cerebella mouse 2 known	uM	nmol/g	umol/g	0.131085	tissue	cerebella mouse 2 known	ce-tofms	erythrose 4-phosphate	mouse	Sugimoto, 2012, Nucleic Acids Research, MMMDB: Mouse Multiple Tissue Metabolome Database	whole cell	brain
3666	estimation	estimation			122357	calc from Kauffman1969: <0.002 mM	uM	mM	uM	2	tissue	brain		erythrose 4-phosphate	estimation		whole cell	brain
3667	mass spectrometry	human		human hela cells	643975	concentration of 3 replicates are given in the source; this value comes from the first replicate	uM	uM	uM	13.4337	cell	HeLa cells (Whole-cell)	immunoblotting, lc/ms-based metabolomics	fad	human hela cells	Chen, 2016, Cell, Absolute Quantification of Matrix Metabolites Reveals the Dynamics of Mitochondrial Metabolism	whole cell	human hela cells
3670	mass spectrometry	human		human hela cells	643975		uM	uM	uM	20.9176	organelle	mitochondrial matrix of HeLa cells	immunoblotting, lc/ms-based metabolomics	fad	human hela cells	Chen, 2016, Cell, Absolute Quantification of Matrix Metabolites Reveals the Dynamics of Mitochondrial Metabolism	mitochondria	human hela cells
3673	mass spectrometry	mouse	8-week-old		643975	cerebella mouse 2 known	uM	nmol/g	umol/g	0.00286794	tissue	cerebella mouse 2 known	ce-tofms	fad	mouse	Sugimoto, 2012, Nucleic Acids Research, MMMDB: Mouse Multiple Tissue Metabolome Database	whole cell	brain
3676	mass spectrometry	mouse	8-week-old		643975	cerebella mouse 1 known	uM	nmol/g	umol/g	0.00494582	tissue	cerebella mouse 1 known	ce-tofms	fad	mouse	Sugimoto, 2012, Nucleic Acids Research, MMMDB: Mouse Multiple Tissue Metabolome Database	whole cell	brain
3679	mass spectrometry	mouse	8-week-old		643975	cerebra mouse 1 known	uM	nmol/g	umol/g	0.00515395	tissue	cerebra mouse 1 known	ce-tofms	fad	mouse	Sugimoto, 2012, Nucleic Acids Research, MMMDB: Mouse Multiple Tissue Metabolome Database	whole cell	brain
3712	mass spectrometry	mouse	8-week-old		445858	Glucuronateand(or)Galactturonateand(or)trans-4-Hydroxy-3-methoxycinnamate	uM	nmol/g	umol/g	0.00296373	tissue	cerebella mouse 1 known	ce-tofms	ferulic acid	mouse	Sugimoto, 2012, Nucleic Acids Research, MMMDB: Mouse Multiple Tissue Metabolome Database	whole cell	brain
3713	mass spectrometry	mouse	8-week-old		445858	Glucuronateand(or)Galactturonateand(or)trans-4-Hydroxy-3-methoxycinnamate	uM	nmol/g	umol/g	0.00391814	tissue	cerebra mouse 2 known	ce-tofms	ferulic acid	mouse	Sugimoto, 2012, Nucleic Acids Research, MMMDB: Mouse Multiple Tissue Metabolome Database	whole cell	brain
3714	database	human			284	Filters: detected and quantified; CSF;Endogenous; subcellular location = mitochondria. Locations: Mitochondria, Nucleus, Endoplasmic reticulum, Cytosol	uM	uM	uM	11.84	tissue	Blood	database	formic acid	human	HMDB 4.0	whole cell	blood
3715	database	human			284	Filters: detected and quantified; CSF;Endogenous; subcellular location = mitochondria. Locations: Mitochondria, Nucleus, Endoplasmic reticulum, Cytosol	uM	uM	uM	224.5	tissue	Blood	database	formic acid	human	HMDB 4.0	whole cell	blood
3716	database	human			284	Filters: detected and quantified; CSF;Endogenous; subcellular location = mitochondria. Locations: Mitochondria, Nucleus, Endoplasmic reticulum, Cytosol	uM	uM	uM	32	tissue	CSF	database	formic acid	human	HMDB 4.0	whole cell	csf
3717	mass spectrometry	human		human hela cells	84951	concentration of 3 replicates are given in the source; this value comes from the first replicate	uM	uM	uM	710.252	cell	HeLa cells (Whole-cell)	immunoblotting, lc/ms-based metabolomics	fosfructose	human hela cells	Chen, 2016, Cell, Absolute Quantification of Matrix Metabolites Reveals the Dynamics of Mitochondrial Metabolism	whole cell	human hela cells
3718	mass spectrometry	mouse	8-week-old		84951	cerebella mouse 1 known	uM	nmol/g	umol/g	0.0667498	tissue	cerebella mouse 1 known	ce-tofms	fosfructose	mouse	Sugimoto, 2012, Nucleic Acids Research, MMMDB: Mouse Multiple Tissue Metabolome Database	whole cell	brain
3719	mass spectrometry	mouse	8-week-old		84951	cerebra mouse 1 known	uM	nmol/g	umol/g	0.0744483	tissue	cerebra mouse 1 known	ce-tofms	fosfructose	mouse	Sugimoto, 2012, Nucleic Acids Research, MMMDB: Mouse Multiple Tissue Metabolome Database	whole cell	brain
3720	mass spectrometry	mouse	8-week-old		84951	cerebra mouse 2 known	uM	nmol/g	umol/g	0.077518	tissue	cerebra mouse 2 known	ce-tofms	fosfructose	mouse	Sugimoto, 2012, Nucleic Acids Research, MMMDB: Mouse Multiple Tissue Metabolome Database	whole cell	brain
3721	mass spectrometry	mouse	8-week-old		84951	cerebella mouse 2 known	uM	nmol/g	umol/g	0.0902016	tissue	cerebella mouse 2 known	ce-tofms	fosfructose	mouse	Sugimoto, 2012, Nucleic Acids Research, MMMDB: Mouse Multiple Tissue Metabolome Database	whole cell	brain
3722	estimation	estimation		neuron	84951	approx from figure, Berndt 2015	uM	mM	uM	35	estimation	neuron		fosfructose	estimation	Berndt 2015	whole cell	brain
3723	estimation	estimation		astrocyte	84951	estimation	uM	mM	uM	72.3	cell	astrocyte		fosfructose	estimation		whole cell	brain
3724	estimation	estimation		neuron	105021	approx from figure, Berndt 2015	uM	mM	uM	7	estimation	neuron		fructose-2,6-diphosphate	estimation	Berndt 2015	whole cell	brain
3725	estimation	estimation		neuron	105021	approx from figure, Berndt 2015	uM	mM	uM	35	estimation	neuron		fructose-2,6-diphosphate	estimation	Berndt 2015	whole cell	brain
3726	estimation	estimation		astrocyte	105021	estimation	uM	mM	uM	228	cell	astrocyte		fructose-2,6-diphosphate	estimation		whole cell	brain
3727	estimation	estimation		astrocyte	105021	estimation	uM	mM	uM	1400	cell	astrocyte		fructose-2,6-diphosphate	estimation		whole cell	brain
3728	mass spectrometry	human		human hela cells	440641	concentration of 3 replicates are given in the source; this value comes from the first replicate; F6P/G1P	uM	uM	uM	101.088	cell	HeLa cells (Whole-cell)	immunoblotting, lc/ms-based metabolomics	fructose-6-phosphate	human hela cells	Chen, 2016, Cell, Absolute Quantification of Matrix Metabolites Reveals the Dynamics of Mitochondrial Metabolism	whole cell	human hela cells
3729	mass spectrometry	mouse	8-week-old		440641	Fructose6-phosphateand(or) Glucose6-phosphate	uM	nmol/g	umol/g	0.00758927	tissue	cerebra mouse 2 known	ce-tofms	fructose-6-phosphate	mouse	Sugimoto, 2012, Nucleic Acids Research, MMMDB: Mouse Multiple Tissue Metabolome Database	whole cell	brain
3730	mass spectrometry	mouse	8-week-old		440641	Fructose6-phosphateand(or) Glucose6-phosphate	uM	nmol/g	umol/g	0.00780629	tissue	cerebella mouse 1 known	ce-tofms	fructose-6-phosphate	mouse	Sugimoto, 2012, Nucleic Acids Research, MMMDB: Mouse Multiple Tissue Metabolome Database	whole cell	brain
3731	mass spectrometry	mouse	8-week-old		440641	Fructose6-phosphateand(or) Glucose6-phosphate	uM	nmol/g	umol/g	0.0141211	tissue	cerebella mouse 2 known	ce-tofms	fructose-6-phosphate	mouse	Sugimoto, 2012, Nucleic Acids Research, MMMDB: Mouse Multiple Tissue Metabolome Database	whole cell	brain
3732	mass spectrometry	mouse	8-week-old		440641	Fructose6-phosphateand(or) Glucose6-phosphate	uM	nmol/g	umol/g	0.0196584	tissue	cerebra mouse 1 known	ce-tofms	fructose-6-phosphate	mouse	Sugimoto, 2012, Nucleic Acids Research, MMMDB: Mouse Multiple Tissue Metabolome Database	whole cell	brain
3733	model	model:secondary data		neuron	444972	Berndt cite 20 papers for concentrations; check precise locations and methods from initial papers	uM	mM	uM	350	model:secondary data	mitochondria	model	fumaric acid	model:secondary data	Berndt 2015	mitochondria	model:secondary data
3734	mass spectrometry	human		human hela cells	444972		uM	uM	uM	15.3777	organelle	mitochondrial matrix of HeLa cells	immunoblotting, lc/ms-based metabolomics	fumaric acid	human hela cells	Chen, 2016, Cell, Absolute Quantification of Matrix Metabolites Reveals the Dynamics of Mitochondrial Metabolism	mitochondria	human hela cells
3735	mass spectrometry	human		human hela cells	444972	concentration of 3 replicates are given in the source; this value comes from the first replicate	uM	uM	uM	66.3178	cell	HeLa cells (Whole-cell)	immunoblotting, lc/ms-based metabolomics	fumaric acid	human hela cells	Chen, 2016, Cell, Absolute Quantification of Matrix Metabolites Reveals the Dynamics of Mitochondrial Metabolism	whole cell	human hela cells
3736	database	human			444972	Filters: detected and quantified; CSF;Endogenous; subcellular location = mitochondria. Locations: Membrane, Mitochondria, Cell membrane, Cytosol	uM	uM	uM	0.49	tissue	Blood	database	fumaric acid	human	HMDB 4.0	whole cell	blood
3737	database	human			444972	Filters: detected and quantified; CSF;Endogenous; subcellular location = mitochondria. Locations: Membrane, Mitochondria, Cell membrane, Cytosol	uM	uM	uM	1.5	tissue	Blood	database	fumaric acid	human	HMDB 4.0	whole cell	blood
3738	database	human			444972	Filters: detected and quantified; CSF;Endogenous; subcellular location = mitochondria. Locations: Membrane, Mitochondria, Cell membrane, Cytosol	uM	uM	uM	9	tissue	CSF	database	fumaric acid	human	HMDB 4.0	whole cell	csf
3739	database	human			444972	Filters: detected and quantified; CSF;Endogenous; subcellular location = mitochondria. Locations: Membrane, Mitochondria, Cell membrane, Cytosol	uM	uM	uM	33	tissue	CSF	database	fumaric acid	human	HMDB 4.0	whole cell	csf
3740	database	human			444972	Filters: detected and quantified; CSF;Endogenous; subcellular location = mitochondria. Locations: Membrane, Mitochondria, Cell membrane, Cytosol	uM	uM	uM	57	tissue	CSF	database	fumaric acid	human	HMDB 4.0	whole cell	csf
3741	model	model:secondary data			444972		uM	mM	uM	1940	organelle	mitochondria	model	fumaric acid	model:secondary data	Mogilevskaya 2006	mitochondria
3742	mass spectrometry	mouse	8-week-old		444972	cerebella mouse 1 known	uM	nmol/g	umol/g	0.0620628	tissue	cerebella mouse 1 known	ce-tofms	fumaric acid	mouse	Sugimoto, 2012, Nucleic Acids Research, MMMDB: Mouse Multiple Tissue Metabolome Database	whole cell	brain
3743	mass spectrometry	mouse	8-week-old		444972	cerebra mouse 2 known	uM	nmol/g	umol/g	0.082466	tissue	cerebra mouse 2 known	ce-tofms	fumaric acid	mouse	Sugimoto, 2012, Nucleic Acids Research, MMMDB: Mouse Multiple Tissue Metabolome Database	whole cell	brain
3744	mass spectrometry	mouse	8-week-old		444972	cerebella mouse 2 known	uM	nmol/g	umol/g	0.0866082	tissue	cerebella mouse 2 known	ce-tofms	fumaric acid	mouse	Sugimoto, 2012, Nucleic Acids Research, MMMDB: Mouse Multiple Tissue Metabolome Database	whole cell	brain
3745	mass spectrometry	mouse	8-week-old		444972	cerebra mouse 1 known	uM	nmol/g	umol/g	0.0971211	tissue	cerebra mouse 1 known	ce-tofms	fumaric acid	mouse	Sugimoto, 2012, Nucleic Acids Research, MMMDB: Mouse Multiple Tissue Metabolome Database	whole cell	brain
3746	mass spectrometry	rat	adult		119		uM	ng/g wet tissue	ng/g wet tissue	37.4973	tissue	brain rat	novel quantitative method that uses hydrophilic interaction ultra-high-performance liquid chromatogra- phy–tandem mass spectrometry (hilic-uplc–ms/ms), which is highly selective, high throughput, and exhibits better chromatographic behavior than existing methods	gamma-aminobutyric acid	rat	Chen, 2016, Anal Bioanal Chem, Target-based metabolomics for the quantitative measurement of 37 pathway metabolites in rat brain and serum using hydrophilic interaction ultra-high-performance liquid chromatography–tandem mass spectrometry	whole cell	brain
3747	mass spectrometry	human		human hela cells	119		uM	uM	uM	33.1389	organelle	mitochondrial matrix of HeLa cells	immunoblotting, lc/ms-based metabolomics	gamma-aminobutyric acid	human hela cells	Chen, 2016, Cell, Absolute Quantification of Matrix Metabolites Reveals the Dynamics of Mitochondrial Metabolism	mitochondria	human hela cells
3748	mass spectrometry	human		human hela cells	119	concentration of 3 replicates are given in the source; this value comes from the first replicate	uM	uM	uM	177.019	cell	HeLa cells (Whole-cell)	immunoblotting, lc/ms-based metabolomics	gamma-aminobutyric acid	human hela cells	Chen, 2016, Cell, Absolute Quantification of Matrix Metabolites Reveals the Dynamics of Mitochondrial Metabolism	whole cell	human hela cells
3749	quantitative autoradiography	rat			119		uM	umol/g	umol/g	2.496	tissue	Cerebral cortex left	quantitative autoradiography, 14c, cmr, hplc with fluorometric detection	gamma-aminobutyric acid	rat	Cruz, 2005, Journal of Neurochemistry, Activation of astrocytes in brain of conscious rats during acoustic stimulation: acetate utilization in working brain	whole cell	brain
3750	quantitative autoradiography	rat			119		uM	umol/g	umol/g	2.496	tissue	Cerebral cortex right	quantitative autoradiography, 14c, cmr, hplc with fluorometric detection	gamma-aminobutyric acid	rat	Cruz, 2005, Journal of Neurochemistry, Activation of astrocytes in brain of conscious rats during acoustic stimulation: acetate utilization in working brain	whole cell	brain
3751	quantitative autoradiography	rat			119		uM	umol/g	umol/g	2.704	tissue	Inferior colliculus left rat	quantitative autoradiography, 14c, cmr, hplc with fluorometric detection	gamma-aminobutyric acid	rat	Cruz, 2005, Journal of Neurochemistry, Activation of astrocytes in brain of conscious rats during acoustic stimulation: acetate utilization in working brain	whole cell	brain
3752	quantitative autoradiography	rat			119		uM	umol/g	umol/g	2.912	tissue	Inferior colliculus right (activated) rat	quantitative autoradiography, 14c, cmr, hplc with fluorometric detection	gamma-aminobutyric acid	rat	Cruz, 2005, Journal of Neurochemistry, Activation of astrocytes in brain of conscious rats during acoustic stimulation: acetate utilization in working brain	whole cell	brain
3753	mrs	mouse	3 month old		119		uM	mmol/kg ww	umol/g	3.12	tissue	brain mouse in vivo	magnetic resonance spectroscopy at 7 tesla	gamma-aminobutyric acid	mouse	Cudalbu, 2005, Proceedings of the 2005 IEEE Engineering in Medicine and Biology 27th Annual Conference, Metabolite concentrations of healthy mouse brain by Magnetic Resonance Spectroscopy at 7 Tesla	whole cell	brain
3754	mrs	rat			119		uM	microMol/g	umol/g	1.352	tissue	brain	13c nmr spectroscopy at 14.1 t	gamma-aminobutyric acid	rat	Duarte, Gruetter, Glutamatergic and GABAergic energy metabolism measured in the rat brain by 13C NMR spectroscopy at 14.1 T, 2013. doi: 10.1111/jnc.12333	whole cell	brain
3755	database	human			119	Filters: detected and quantified; CSF;Endogenous; subcellular location = mitochondria. Locations: Mitochondria, Lysosome	uM	uM	uM	0.11	tissue	Blood	database	gamma-aminobutyric acid	human	HMDB 4.0	whole cell	blood
3756	database	human			119	Filters: detected and quantified; CSF;Endogenous; subcellular location = mitochondria. Locations: Mitochondria, Lysosome	uM	uM	uM	0.5	tissue	Blood	database	gamma-aminobutyric acid	human	HMDB 4.0	whole cell	blood
3757	database	human			119	Filters: detected and quantified; CSF;Endogenous; subcellular location = mitochondria. Locations: Mitochondria, Lysosome	uM	uM	uM	0.02	tissue	CSF	database	gamma-aminobutyric acid	human	HMDB 4.0	whole cell	csf
3758	database	human			119	Filters: detected and quantified; CSF;Endogenous; subcellular location = mitochondria. Locations: Mitochondria, Lysosome	uM	uM	uM	0.32	tissue	CSF	database	gamma-aminobutyric acid	human	HMDB 4.0	whole cell	csf
3759	mrs	mouse	adult (P90)		119		uM	ug/mol	umol/g	1.872	tissue	anterior cortex brain mouse	in vivo 1h nmr spectroscopy at 14.1 t	gamma-aminobutyric acid	mouse	Kulak, 2010, Journal of Neurochemistry, Neurochemical profile of the developing mouse cortex determined by in vivo 1H NMR spectroscopy at 14.1 T and the effect of recurrent anaesthesia.	whole cell	brain
3760	mrs	mouse	adult (P90)		119		uM	ug/mol	umol/g	2.0696	tissue	posterior cortex brain mouse	in vivo 1h nmr spectroscopy at 14.1 t	gamma-aminobutyric acid	mouse	Kulak, 2010, Journal of Neurochemistry, Neurochemical profile of the developing mouse cortex determined by in vivo 1H NMR spectroscopy at 14.1 T and the effect of recurrent anaesthesia.	whole cell	brain
3761	mrs	rat			119		uM	microMol/g	umol/g	2.184	tissue	cortical extracts of rats	13c nuclear magnetic resonance (nmr)	gamma-aminobutyric acid	rat	Patel, 2004, Journal of Cerebral Blood Flow & Metabolism, Glutamatergic Neurotransmission and Neuronal Glucose Oxidation Are Coupled During Intense Neuronal Activation	whole cell	brain
3762	mrs	rat			119		uM	microMol/g	umol/g	3.848	tissue	cortical extracts of rats	13c nuclear magnetic resonance (nmr)	gamma-aminobutyric acid	rat	Patel, 2004, Journal of Cerebral Blood Flow & Metabolism, Glutamatergic Neurotransmission and Neuronal Glucose Oxidation Are Coupled During Intense Neuronal Activation	whole cell	brain
3763	mass spectrometry	mouse	8-week-old		119	cerebella mouse 1 known	uM	nmol/g	umol/g	2.72642	tissue	cerebella mouse 1 known	ce-tofms	gamma-aminobutyric acid	mouse	Sugimoto, 2012, Nucleic Acids Research, MMMDB: Mouse Multiple Tissue Metabolome Database	whole cell	brain
3764	mass spectrometry	mouse	8-week-old		119	cerebra mouse 2 known	uM	nmol/g	umol/g	3.03014	tissue	cerebra mouse 2 known	ce-tofms	gamma-aminobutyric acid	mouse	Sugimoto, 2012, Nucleic Acids Research, MMMDB: Mouse Multiple Tissue Metabolome Database	whole cell	brain
3765	mass spectrometry	mouse	8-week-old		119	cerebella mouse 2 known	uM	nmol/g	umol/g	3.17805	tissue	cerebella mouse 2 known	ce-tofms	gamma-aminobutyric acid	mouse	Sugimoto, 2012, Nucleic Acids Research, MMMDB: Mouse Multiple Tissue Metabolome Database	whole cell	brain
3766	mass spectrometry	mouse	8-week-old		119	cerebra mouse 1 known	uM	nmol/g	umol/g	3.71198	tissue	cerebra mouse 1 known	ce-tofms	gamma-aminobutyric acid	mouse	Sugimoto, 2012, Nucleic Acids Research, MMMDB: Mouse Multiple Tissue Metabolome Database	whole cell	brain
3767	mass spectrometry	mouse			119		uM	ug/g tissue weight	ng/g wet tissue	222.178	tissue	pituitary gland brain ICR mice (male, body weight 20–30 g, 𝑛 = 24)	liquid chromatography coupled electrospray tandem mass spectrometry	gamma-aminobutyric acid	mouse	Tae-Hyun Kim, 2014, Journal of Analytical Methods in Chemistry, Quantification of Neurotransmitters in Mouse Brain Tissue by Using Liquid Chromatography Coupled Electrospray Tandem Mass Spectrometry	whole cell	brain
3768	mass spectrometry	mouse			119		uM	ug/g tissue weight	ng/g wet tissue	3518.74	tissue	brainstem brain ICR mice (male, body weight 20–30 g, 𝑛 = 24)	liquid chromatography coupled electrospray tandem mass spectrometry	gamma-aminobutyric acid	mouse	Tae-Hyun Kim, 2014, Journal of Analytical Methods in Chemistry, Quantification of Neurotransmitters in Mouse Brain Tissue by Using Liquid Chromatography Coupled Electrospray Tandem Mass Spectrometry	whole cell	brain
3769	mass spectrometry	mouse			119		uM	ug/g tissue weight	ng/g wet tissue	3932.23	tissue	cerebellum brain ICR mice (male, body weight 20–30 g, 𝑛 = 24)	liquid chromatography coupled electrospray tandem mass spectrometry	gamma-aminobutyric acid	mouse	Tae-Hyun Kim, 2014, Journal of Analytical Methods in Chemistry, Quantification of Neurotransmitters in Mouse Brain Tissue by Using Liquid Chromatography Coupled Electrospray Tandem Mass Spectrometry	whole cell	brain
3770	mass spectrometry	mouse			119		uM	ug/g tissue weight	ng/g wet tissue	4007.87	tissue	striatum brain ICR mice (male, body weight 20–30 g, 𝑛 = 24)	liquid chromatography coupled electrospray tandem mass spectrometry	gamma-aminobutyric acid	mouse	Tae-Hyun Kim, 2014, Journal of Analytical Methods in Chemistry, Quantification of Neurotransmitters in Mouse Brain Tissue by Using Liquid Chromatography Coupled Electrospray Tandem Mass Spectrometry	whole cell	brain
3771	mass spectrometry	mouse			119		uM	ug/g tissue weight	ng/g wet tissue	4344.72	tissue	frontal cortex brain ICR mice (male, body weight 20–30 g, 𝑛 = 24)	liquid chromatography coupled electrospray tandem mass spectrometry	gamma-aminobutyric acid	mouse	Tae-Hyun Kim, 2014, Journal of Analytical Methods in Chemistry, Quantification of Neurotransmitters in Mouse Brain Tissue by Using Liquid Chromatography Coupled Electrospray Tandem Mass Spectrometry	whole cell	brain
3772	mass spectrometry	mouse			119		uM	ug/g tissue weight	ng/g wet tissue	6880.15	tissue	midbrain brain ICR mice (male, body weight 20–30 g, 𝑛 = 24)	liquid chromatography coupled electrospray tandem mass spectrometry	gamma-aminobutyric acid	mouse	Tae-Hyun Kim, 2014, Journal of Analytical Methods in Chemistry, Quantification of Neurotransmitters in Mouse Brain Tissue by Using Liquid Chromatography Coupled Electrospray Tandem Mass Spectrometry	whole cell	brain
3773	mass spectrometry	mouse			119		uM	ug/g tissue weight	ng/g wet tissue	7271.46	tissue	hippocampus brain ICR mice (male, body weight 20–30 g, 𝑛 = 24)	liquid chromatography coupled electrospray tandem mass spectrometry	gamma-aminobutyric acid	mouse	Tae-Hyun Kim, 2014, Journal of Analytical Methods in Chemistry, Quantification of Neurotransmitters in Mouse Brain Tissue by Using Liquid Chromatography Coupled Electrospray Tandem Mass Spectrometry	whole cell	brain
3774	mass spectrometry	mouse			119		uM	ug/g tissue weight	ng/g wet tissue	7786.81	tissue	olfactory bulb brain ICR mice (male, body weight 20–30 g, 𝑛 = 24)	liquid chromatography coupled electrospray tandem mass spectrometry	gamma-aminobutyric acid	mouse	Tae-Hyun Kim, 2014, Journal of Analytical Methods in Chemistry, Quantification of Neurotransmitters in Mouse Brain Tissue by Using Liquid Chromatography Coupled Electrospray Tandem Mass Spectrometry	whole cell	brain
3775	mass spectrometry	mouse			119		uM	ug/g tissue weight	ng/g wet tissue	8367.72	tissue	hypothalamus brain ICR mice (male, body weight 20–30 g, 𝑛 = 24)	liquid chromatography coupled electrospray tandem mass spectrometry	gamma-aminobutyric acid	mouse	Tae-Hyun Kim, 2014, Journal of Analytical Methods in Chemistry, Quantification of Neurotransmitters in Mouse Brain Tissue by Using Liquid Chromatography Coupled Electrospray Tandem Mass Spectrometry	whole cell	brain
3776	mass spectrometry	mouse	8-week-old		725	cerebella mouse 2 known	uM	nmol/g	umol/g	0.0102584	tissue	cerebella mouse 2 known	ce-tofms	gamma-butyrobetaine	mouse	Sugimoto, 2012, Nucleic Acids Research, MMMDB: Mouse Multiple Tissue Metabolome Database	whole cell	brain
3777	mass spectrometry	mouse	8-week-old		725	cerebella mouse 1 known	uM	nmol/g	umol/g	0.0106231	tissue	cerebella mouse 1 known	ce-tofms	gamma-butyrobetaine	mouse	Sugimoto, 2012, Nucleic Acids Research, MMMDB: Mouse Multiple Tissue Metabolome Database	whole cell	brain
3778	mass spectrometry	mouse	8-week-old		725	cerebra mouse 1 known	uM	nmol/g	umol/g	0.0167774	tissue	cerebra mouse 1 known	ce-tofms	gamma-butyrobetaine	mouse	Sugimoto, 2012, Nucleic Acids Research, MMMDB: Mouse Multiple Tissue Metabolome Database	whole cell	brain
3779	mass spectrometry	mouse	8-week-old		725	cerebra mouse 2 known	uM	nmol/g	umol/g	0.0185223	tissue	cerebra mouse 2 known	ce-tofms	gamma-butyrobetaine	mouse	Sugimoto, 2012, Nucleic Acids Research, MMMDB: Mouse Multiple Tissue Metabolome Database	whole cell	brain
3780	mass spectrometry	mouse	8-week-old		123938	cerebella mouse 2 known	uM	nmol/g	umol/g	0.00970458	tissue	cerebella mouse 2 known	ce-tofms	gamma-glutamylcysteine	mouse	Sugimoto, 2012, Nucleic Acids Research, MMMDB: Mouse Multiple Tissue Metabolome Database	whole cell	brain
3781	mass spectrometry	mouse	8-week-old		123938	cerebra mouse 2 known	uM	nmol/g	umol/g	0.00988405	tissue	cerebra mouse 2 known	ce-tofms	gamma-glutamylcysteine	mouse	Sugimoto, 2012, Nucleic Acids Research, MMMDB: Mouse Multiple Tissue Metabolome Database	whole cell	brain
3782	mass spectrometry	mouse	8-week-old		123938	cerebra mouse 1 known	uM	nmol/g	umol/g	0.0132698	tissue	cerebra mouse 1 known	ce-tofms	gamma-glutamylcysteine	mouse	Sugimoto, 2012, Nucleic Acids Research, MMMDB: Mouse Multiple Tissue Metabolome Database	whole cell	brain
3783	mass spectrometry	mouse	8-week-old		123938	cerebella mouse 1 known	uM	nmol/g	umol/g	0.0133024	tissue	cerebella mouse 1 known	ce-tofms	gamma-glutamylcysteine	mouse	Sugimoto, 2012, Nucleic Acids Research, MMMDB: Mouse Multiple Tissue Metabolome Database	whole cell	brain
3784	mass spectrometry	mouse	8-week-old		500	cerebra mouse 2 known	uM	nmol/g	umol/g	0.00349141	tissue	cerebra mouse 2 known	ce-tofms	gamma-guanidinobutyrate	mouse	Sugimoto, 2012, Nucleic Acids Research, MMMDB: Mouse Multiple Tissue Metabolome Database	whole cell	brain
3785	mass spectrometry	mouse	8-week-old		500	cerebra mouse 1 known	uM	nmol/g	umol/g	0.00363716	tissue	cerebra mouse 1 known	ce-tofms	gamma-guanidinobutyrate	mouse	Sugimoto, 2012, Nucleic Acids Research, MMMDB: Mouse Multiple Tissue Metabolome Database	whole cell	brain
3786	mass spectrometry	mouse	8-week-old		500	cerebella mouse 2 known	uM	nmol/g	umol/g	0.00522589	tissue	cerebella mouse 2 known	ce-tofms	gamma-guanidinobutyrate	mouse	Sugimoto, 2012, Nucleic Acids Research, MMMDB: Mouse Multiple Tissue Metabolome Database	whole cell	brain
3787	mass spectrometry	mouse	8-week-old		500	cerebella mouse 1 known	uM	nmol/g	umol/g	0.00559296	tissue	cerebella mouse 1 known	ce-tofms	gamma-guanidinobutyrate	mouse	Sugimoto, 2012, Nucleic Acids Research, MMMDB: Mouse Multiple Tissue Metabolome Database	whole cell	brain
3788	mass spectrometry	rat	postnatal week 24		5280581		uM	nmol/g brain tissue	nmol/g brain tissue	0.241519	tissue	brain rat postnatal week 24	high-sensitivity and high-resolution mass spectrometry	gamma-homolinolenic acid	rat	Zheng, 2016, Scientific reports, The Brain Metabolome of Male Rats across the Lifespan	whole cell	brain
3789	mass spectrometry	rat	postnatal week 12		5280581		uM	nmol/g brain tissue	nmol/g brain tissue	0.26624	tissue	brain rat postnatal week 12	high-sensitivity and high-resolution mass spectrometry	gamma-homolinolenic acid	rat	Zheng, 2016, Scientific reports, The Brain Metabolome of Male Rats across the Lifespan	whole cell	brain
3790	mass spectrometry	rat	postnatal day 1		5280581		uM	nmol/g brain tissue	nmol/g brain tissue	0.271898	tissue	brain rat postnatal day 1	high-sensitivity and high-resolution mass spectrometry	gamma-homolinolenic acid	rat	Zheng, 2016, Scientific reports, The Brain Metabolome of Male Rats across the Lifespan	whole cell	brain
3791	mass spectrometry	rat	postnatal week 9		5280581		uM	nmol/g brain tissue	nmol/g brain tissue	0.276588	tissue	brain rat postnatal week 9	high-sensitivity and high-resolution mass spectrometry	gamma-homolinolenic acid	rat	Zheng, 2016, Scientific reports, The Brain Metabolome of Male Rats across the Lifespan	whole cell	brain
3792	mass spectrometry	rat	postnatal week 56		5280581		uM	nmol/g brain tissue	nmol/g brain tissue	0.277378	tissue	brain rat postnatal week 56	high-sensitivity and high-resolution mass spectrometry	gamma-homolinolenic acid	rat	Zheng, 2016, Scientific reports, The Brain Metabolome of Male Rats across the Lifespan	whole cell	brain
3793	mass spectrometry	rat	postnatal week 7		5280581		uM	nmol/g brain tissue	nmol/g brain tissue	0.296837	tissue	brain rat postnatal week 7	high-sensitivity and high-resolution mass spectrometry	gamma-homolinolenic acid	rat	Zheng, 2016, Scientific reports, The Brain Metabolome of Male Rats across the Lifespan	whole cell	brain
3794	mass spectrometry	rat	postnatal week 111		5280581		uM	nmol/g brain tissue	nmol/g brain tissue	0.342118	tissue	brain rat postnatal week 111	high-sensitivity and high-resolution mass spectrometry	gamma-homolinolenic acid	rat	Zheng, 2016, Scientific reports, The Brain Metabolome of Male Rats across the Lifespan	whole cell	brain
3795	mass spectrometry	rat	postnatal week 3		5280581		uM	nmol/g brain tissue	nmol/g brain tissue	1.14322	tissue	brain rat postnatal week 3	high-sensitivity and high-resolution mass spectrometry	gamma-homolinolenic acid	rat	Zheng, 2016, Scientific reports, The Brain Metabolome of Male Rats across the Lifespan	whole cell	brain
3796	mass spectrometry	rat	postnatal week 1		5280581		uM	nmol/g brain tissue	nmol/g brain tissue	1.22171	tissue	brain rat postnatal week 1	high-sensitivity and high-resolution mass spectrometry	gamma-homolinolenic acid	rat	Zheng, 2016, Scientific reports, The Brain Metabolome of Male Rats across the Lifespan	whole cell	brain
3797	mass spectrometry	human		human hela cells	135398627	concentration of 3 replicates are given in the source; this value comes from the first replicate	uM	uM	uM	12.8274	cell	HeLa cells (Whole-cell)	immunoblotting, lc/ms-based metabolomics	gdp-mannose	human hela cells	Chen, 2016, Cell, Absolute Quantification of Matrix Metabolites Reveals the Dynamics of Mitochondrial Metabolism	whole cell	human hela cells
3798	mass spectrometry	mouse	8-week-old		10477723	cerebra mouse 2 known	uM	nmol/g	umol/g	6.21425	tissue	cerebra mouse 2 known	ce-tofms	gin	mouse	Sugimoto, 2012, Nucleic Acids Research, MMMDB: Mouse Multiple Tissue Metabolome Database	whole cell	brain
3799	mass spectrometry	mouse	8-week-old		10477723	cerebra mouse 1 known	uM	nmol/g	umol/g	6.61925	tissue	cerebra mouse 1 known	ce-tofms	gin	mouse	Sugimoto, 2012, Nucleic Acids Research, MMMDB: Mouse Multiple Tissue Metabolome Database	whole cell	brain
3800	mass spectrometry	mouse	8-week-old		10477723	cerebella mouse 1 known	uM	nmol/g	umol/g	6.7346	tissue	cerebella mouse 1 known	ce-tofms	gin	mouse	Sugimoto, 2012, Nucleic Acids Research, MMMDB: Mouse Multiple Tissue Metabolome Database	whole cell	brain
3801	mass spectrometry	mouse	8-week-old		10477723	cerebella mouse 2 known	uM	nmol/g	umol/g	6.88351	tissue	cerebella mouse 2 known	ce-tofms	gin	mouse	Sugimoto, 2012, Nucleic Acids Research, MMMDB: Mouse Multiple Tissue Metabolome Database	whole cell	brain
3802	mass spectrometry	mouse	8-week-old		439213	cerebella mouse 2 known	uM	nmol/g	umol/g	0.000881279	tissue	cerebella mouse 2 known	ce-tofms	glucosamine	mouse	Sugimoto, 2012, Nucleic Acids Research, MMMDB: Mouse Multiple Tissue Metabolome Database	whole cell	brain
3803	mass spectrometry	mouse	8-week-old		439217	cerebra mouse 2 known	uM	nmol/g	umol/g	0.00886241	tissue	cerebra mouse 2 known	ce-tofms	glucosamine 6-phosphate	mouse	Sugimoto, 2012, Nucleic Acids Research, MMMDB: Mouse Multiple Tissue Metabolome Database	whole cell	brain
3804	mass spectrometry	mouse	8-week-old		439217	cerebella mouse 2 known	uM	nmol/g	umol/g	0.0105326	tissue	cerebella mouse 2 known	ce-tofms	glucosamine 6-phosphate	mouse	Sugimoto, 2012, Nucleic Acids Research, MMMDB: Mouse Multiple Tissue Metabolome Database	whole cell	brain
3805	mass spectrometry	mouse	8-week-old		439217	cerebra mouse 1 known	uM	nmol/g	umol/g	0.0108607	tissue	cerebra mouse 1 known	ce-tofms	glucosamine 6-phosphate	mouse	Sugimoto, 2012, Nucleic Acids Research, MMMDB: Mouse Multiple Tissue Metabolome Database	whole cell	brain
3806	mass spectrometry	mouse	8-week-old		439217	cerebella mouse 1 known	uM	nmol/g	umol/g	0.0117281	tissue	cerebella mouse 1 known	ce-tofms	glucosamine 6-phosphate	mouse	Sugimoto, 2012, Nucleic Acids Research, MMMDB: Mouse Multiple Tissue Metabolome Database	whole cell	brain
3807	review	rat			5793		uM	mM	uM	230	tissue	extracellular		glucose	rat	(2012). Neural Metabolism In Vivo (Boston, MA: Springer US). 10.1007/978-1-4614-1788-0	extracellular	brain
3808	review	review			5793		uM	mM	uM	200	tissue	extracellular		glucose		(2012). Neural Metabolism In Vivo (Boston, MA: Springer US). 10.1007/978-1-4614-1788-0	extracellular	brain
3809	review	review			5793		uM	mM	uM	250	tissue	extracellular		glucose		(2012). Neural Metabolism In Vivo (Boston, MA: Springer US). 10.1007/978-1-4614-1788-0	extracellular	brain
3810	review	rat			5793		uM	mM	uM	350	tissue	extracellular		glucose	rat	(2012). Neural Metabolism In Vivo (Boston, MA: Springer US). 10.1007/978-1-4614-1788-0	extracellular	brain:striatum
3811	review	rat			5793		uM	mM	uM	500	tissue	extracellular		glucose	rat	(2012). Neural Metabolism In Vivo (Boston, MA: Springer US). 10.1007/978-1-4614-1788-0	extracellular	brain:striatum
3812	review	rat			5793		uM	mM	uM	1000	tissue	extracellular		glucose	rat	(2012). Neural Metabolism In Vivo (Boston, MA: Springer US). 10.1007/978-1-4614-1788-0	extracellular	brain:hippocampus
3813	review	rat			5793		uM	mM	uM	2500	tissue	extracellular		glucose	rat	(2012). Neural Metabolism In Vivo (Boston, MA: Springer US). 10.1007/978-1-4614-1788-0	extracellular	brain:hippocampus
3814	review	rat			5793		uM	mM	uM	600	tissue	extracellular		glucose	rat	(2012). Neural Metabolism In Vivo (Boston, MA: Springer US). 10.1007/978-1-4614-1788-0	extracellular	brain:cortex
3815	review	human			5793		uM	mM	uM	1700	tissue	extracellular		glucose	human	(2012). Neural Metabolism In Vivo (Boston, MA: Springer US). 10.1007/978-1-4614-1788-0	extracellular	brain:cortex
3816	review	human			5793		uM	mM	uM	2100	tissue	extracellular		glucose	human	(2012). Neural Metabolism In Vivo (Boston, MA: Springer US). 10.1007/978-1-4614-1788-0	extracellular	brain:cortex
3817	review	review			5793		uM	mM	uM	1500	tissue	blood		glucose		(2012). Neural Metabolism In Vivo (Boston, MA: Springer US). 10.1007/978-1-4614-1788-0	whole cell	blood
3818	mrs	mouse	3 month old		5793		uM	mmol/kg ww	umol/g	1.456	tissue	brain mouse in vivo	magnetic resonance spectroscopy at 7 tesla	glucose	mouse	Cudalbu, 2005, Proceedings of the 2005 IEEE Engineering in Medicine and Biology 27th Annual Conference, Metabolite concentrations of healthy mouse brain by Magnetic Resonance Spectroscopy at 7 Tesla	whole cell	brain
3819	review	review			5793		uM	mM	uM	1700	tissue	brain		glucose		De Feyter, H.M., Behar, K.L., Corbin, Z.A., Fulbright, R.K., Brown, P.B., McIntyre, S., Nixon, T.W., Rothman, D.L., and de Graaf, R.A. (2018). Deuterium metabolic imaging (DMI) for MRI-based 3D mapping of metabolism in vivo. Science Advances 4, eaat7314.	tissue	brain
3820	mrs	rat			5793		uM	microMol/g	umol/g	1.456	tissue	brain	13c nmr spectroscopy at 14.1 t	glucose	rat	Duarte, Gruetter, Glutamatergic and GABAergic energy metabolism measured in the rat brain by 13C NMR spectroscopy at 14.1 T, 2013. doi: 10.1111/jnc.12333	whole cell	brain
3821	review	review			5793		uM	mM	uM	1200	cell	brain neuron		glucose		Jolivet, R., Coggan, J.S., Allaman, I., and Magistretti, P.J. (2015). Multi-timescale Modeling of Activity-Dependent Metabolic Coupling in the Neuron-Glia-Vasculature Ensemble. PLOS Computational Biology 11, e1004036.	whole cell	brain
3822	review	review			5793		uM	mM	uM	1190	cell	brain astrocytes		glucose		Jolivet, R., Coggan, J.S., Allaman, I., and Magistretti, P.J. (2015). Multi-timescale Modeling of Activity-Dependent Metabolic Coupling in the Neuron-Glia-Vasculature Ensemble. PLOS Computational Biology 11, e1004036.	whole cell	brain
3823	mrs	mouse	adult (P90)		5793		uM	ug/mol	umol/g	1.8304	tissue	anterior cortex brain mouse	in vivo 1h nmr spectroscopy at 14.1 t	glucose	mouse	Kulak, 2010, Journal of Neurochemistry, Neurochemical profile of the developing mouse cortex determined by in vivo 1H NMR spectroscopy at 14.1 T and the effect of recurrent anaesthesia.	whole cell	brain
3824	mrs	mouse	adult (P90)		5793		uM	ug/mol	umol/g	2.0904	tissue	posterior cortex brain mouse	in vivo 1h nmr spectroscopy at 14.1 t	glucose	mouse	Kulak, 2010, Journal of Neurochemistry, Neurochemical profile of the developing mouse cortex determined by in vivo 1H NMR spectroscopy at 14.1 T and the effect of recurrent anaesthesia.	whole cell	brain
3825	estimation	estimation			5793	estimation	uM	mM	uM	4500.39	tissue	blood		glucose	estimation		whole cell	blood
3826	estimation	estimation		astrocyte	5793	estimation	uM	mM	uM	1121.2	cell	astrocyte		glucose	estimation		whole cell	brain
3827	estimation	estimation		astrocyte	5793	estimation	uM	mM	uM	1190	cell	astrocyte		glucose	estimation		whole cell	brain
3828	estimation	estimation		neuron	5793	estimation	uM	mM	uM	1195.25	estimation	neuron		glucose	estimation		whole cell	brain
3829	estimation	estimation			5793	estimation	uM	mM	uM	2498.31	tissue	extracellular		glucose	estimation		whole cell	estimation
3830	mass spectrometry	human		human hela cells	65533	concentration of 3 replicates are given in the source; this value comes from the first replicate; F6P/G1P	uM	uM	uM	101.088	cell	HeLa cells (Whole-cell)	immunoblotting, lc/ms-based metabolomics	glucose-1-phosphate	human hela cells	Chen, 2016, Cell, Absolute Quantification of Matrix Metabolites Reveals the Dynamics of Mitochondrial Metabolism	whole cell	human hela cells
3831	mass spectrometry	mouse	8-week-old		65533	cerebella mouse 1 known	uM	nmol/g	umol/g	0.0337011	tissue	cerebella mouse 1 known	ce-tofms	glucose-1-phosphate	mouse	Sugimoto, 2012, Nucleic Acids Research, MMMDB: Mouse Multiple Tissue Metabolome Database	whole cell	brain
3832	mass spectrometry	mouse	8-week-old		65533	cerebella mouse 2 known	uM	nmol/g	umol/g	0.0385474	tissue	cerebella mouse 2 known	ce-tofms	glucose-1-phosphate	mouse	Sugimoto, 2012, Nucleic Acids Research, MMMDB: Mouse Multiple Tissue Metabolome Database	whole cell	brain
3833	mass spectrometry	mouse	8-week-old		65533	cerebra mouse 2 known	uM	nmol/g	umol/g	0.0610593	tissue	cerebra mouse 2 known	ce-tofms	glucose-1-phosphate	mouse	Sugimoto, 2012, Nucleic Acids Research, MMMDB: Mouse Multiple Tissue Metabolome Database	whole cell	brain
3834	mass spectrometry	mouse	8-week-old		65533	cerebra mouse 1 known	uM	nmol/g	umol/g	0.0711965	tissue	cerebra mouse 1 known	ce-tofms	glucose-1-phosphate	mouse	Sugimoto, 2012, Nucleic Acids Research, MMMDB: Mouse Multiple Tissue Metabolome Database	whole cell	brain
3835	estimation	estimation		astrocyte	65533	estimation	uM	mM	uM	58.9	cell	astrocyte		glucose-1-phosphate	estimation		whole cell	brain
3836	mass spectrometry	mouse	8-week-old		94715	Glucuronateand(or)Galactturonateand(or)trans-4-Hydroxy-3-methoxycinnamate	uM	nmol/g	umol/g	0.00296373	tissue	cerebella mouse 1 known	ce-tofms	glucuronate	mouse	Sugimoto, 2012, Nucleic Acids Research, MMMDB: Mouse Multiple Tissue Metabolome Database	whole cell	brain
3837	mass spectrometry	mouse	8-week-old		94715	Glucuronateand(or)Galactturonateand(or)trans-4-Hydroxy-3-methoxycinnamate	uM	nmol/g	umol/g	0.00391814	tissue	cerebra mouse 2 known	ce-tofms	glucuronate	mouse	Sugimoto, 2012, Nucleic Acids Research, MMMDB: Mouse Multiple Tissue Metabolome Database	whole cell	brain
3838	mass spectrometry	mouse	8-week-old		743	cerebra mouse 1 known	uM	nmol/g	umol/g	0.00379347	tissue	cerebra mouse 1 known	ce-tofms	glutarate	mouse	Sugimoto, 2012, Nucleic Acids Research, MMMDB: Mouse Multiple Tissue Metabolome Database	whole cell	brain
3839	mass spectrometry	mouse	8-week-old		743	cerebra mouse 2 known	uM	nmol/g	umol/g	0.00468295	tissue	cerebra mouse 2 known	ce-tofms	glutarate	mouse	Sugimoto, 2012, Nucleic Acids Research, MMMDB: Mouse Multiple Tissue Metabolome Database	whole cell	brain
3840	mass spectrometry	mouse	8-week-old		743	cerebella mouse 1 known	uM	nmol/g	umol/g	0.0049861	tissue	cerebella mouse 1 known	ce-tofms	glutarate	mouse	Sugimoto, 2012, Nucleic Acids Research, MMMDB: Mouse Multiple Tissue Metabolome Database	whole cell	brain
3841	mass spectrometry	mouse	8-week-old		743	cerebella mouse 2 known	uM	nmol/g	umol/g	0.00564437	tissue	cerebella mouse 2 known	ce-tofms	glutarate	mouse	Sugimoto, 2012, Nucleic Acids Research, MMMDB: Mouse Multiple Tissue Metabolome Database	whole cell	brain
3842	mass spectrometry	rat	postnatal week 9		71317118		uM	nmol/g brain tissue	nmol/g brain tissue	8.424e-05	tissue	brain rat postnatal week 9	high-sensitivity and high-resolution mass spectrometry	glutarylcarnitine	rat	Zheng, 2016, Scientific reports, The Brain Metabolome of Male Rats across the Lifespan	whole cell	brain
3843	mass spectrometry	rat	postnatal week 7		71317118		uM	nmol/g brain tissue	nmol/g brain tissue	9.152e-05	tissue	brain rat postnatal week 7	high-sensitivity and high-resolution mass spectrometry	glutarylcarnitine	rat	Zheng, 2016, Scientific reports, The Brain Metabolome of Male Rats across the Lifespan	whole cell	brain
3844	mass spectrometry	rat	postnatal week 111		71317118		uM	nmol/g brain tissue	nmol/g brain tissue	9.256e-05	tissue	brain rat postnatal week 111	high-sensitivity and high-resolution mass spectrometry	glutarylcarnitine	rat	Zheng, 2016, Scientific reports, The Brain Metabolome of Male Rats across the Lifespan	whole cell	brain
3845	mass spectrometry	rat	postnatal week 12		71317118		uM	nmol/g brain tissue	nmol/g brain tissue	0.00010504	tissue	brain rat postnatal week 12	high-sensitivity and high-resolution mass spectrometry	glutarylcarnitine	rat	Zheng, 2016, Scientific reports, The Brain Metabolome of Male Rats across the Lifespan	whole cell	brain
3846	mass spectrometry	rat	postnatal week 1		71317118		uM	nmol/g brain tissue	nmol/g brain tissue	0.00010608	tissue	brain rat postnatal week 1	high-sensitivity and high-resolution mass spectrometry	glutarylcarnitine	rat	Zheng, 2016, Scientific reports, The Brain Metabolome of Male Rats across the Lifespan	whole cell	brain
3847	mass spectrometry	rat	postnatal week 56		71317118		uM	nmol/g brain tissue	nmol/g brain tissue	0.00010608	tissue	brain rat postnatal week 56	high-sensitivity and high-resolution mass spectrometry	glutarylcarnitine	rat	Zheng, 2016, Scientific reports, The Brain Metabolome of Male Rats across the Lifespan	whole cell	brain
3848	mass spectrometry	rat	postnatal week 3		71317118		uM	nmol/g brain tissue	nmol/g brain tissue	0.00011024	tissue	brain rat postnatal week 3	high-sensitivity and high-resolution mass spectrometry	glutarylcarnitine	rat	Zheng, 2016, Scientific reports, The Brain Metabolome of Male Rats across the Lifespan	whole cell	brain
3849	mass spectrometry	rat	postnatal day 1		71317118		uM	nmol/g brain tissue	nmol/g brain tissue	0.00013	tissue	brain rat postnatal day 1	high-sensitivity and high-resolution mass spectrometry	glutarylcarnitine	rat	Zheng, 2016, Scientific reports, The Brain Metabolome of Male Rats across the Lifespan	whole cell	brain
3850	mass spectrometry	rat	postnatal week 24		71317118		uM	nmol/g brain tissue	nmol/g brain tissue	0.00013416	tissue	brain rat postnatal week 24	high-sensitivity and high-resolution mass spectrometry	glutarylcarnitine	rat	Zheng, 2016, Scientific reports, The Brain Metabolome of Male Rats across the Lifespan	whole cell	brain
3851	mass spectrometry	human		human hela cells	124886		uM	uM	uM	1526.52	organelle	mitochondrial matrix of HeLa cells	immunoblotting, lc/ms-based metabolomics	glutathione	human hela cells	Chen, 2016, Cell, Absolute Quantification of Matrix Metabolites Reveals the Dynamics of Mitochondrial Metabolism	mitochondria	brain
3852	mass spectrometry	human		human hela cells	124886	concentration of 3 replicates are given in the source; this value comes from the first replicate	uM	uM	uM	5173.53	cell	HeLa cells (Whole-cell)	immunoblotting, lc/ms-based metabolomics	glutathione	human hela cells	Chen, 2016, Cell, Absolute Quantification of Matrix Metabolites Reveals the Dynamics of Mitochondrial Metabolism	whole cell	brain
3853	mrs	rat			124886		uM	microMol/g	umol/g	0.9464	tissue	brain	13c nmr spectroscopy at 14.1 t	glutathione	rat	Duarte, Gruetter, Glutamatergic and GABAergic energy metabolism measured in the rat brain by 13C NMR spectroscopy at 14.1 T, 2013. doi: 10.1111/jnc.12333	whole cell	brain
[truncated: 1,957 more rows]
