# Supplementary material for: A Standardized Brain Molecular Atlas: A Resource for Systems Modeling and Simulation
Source: Front Mol Neurosci. 2021 Nov 10;14:604559. doi: 10.3389/fnmol.2021.604559 (PMC8631404; doi:10.3389/fnmol.2021.604559)
Supplement: Supplementary file 6 [file Data_Sheet_6.zip › S2Table.tsv]

	term id	# enriched genes	category	chart color	description	enriched genes	FDR value	network.SUID	nodes.SUID	term name	ClusterID
0	415	20	GO Process		cellular biosynthetic process	Eno2|Glud1|Sod1|Got1|Atp5b|Atp5a1|Txn1|Park7|Ldhb|Pkm|Gpi1|Eno1|Cox5b|Aldoa|Hk1|Aldoc|Idh2|Ldha|Gapdh|Tpi1	0.0021	2066	78|131|221|124|111|198|109|77|112|183|142|76|203|189|150|188|127|114|191|171	GO.0044249	amygdala_1
1	453	16	GO Process		negative regulation of metabolic process	Cstb|Prdx2|Sod1|Prdx5|Got1|Hspd1|Txn1|Park7|Cd59a|Gpi1|Hbb-bh1|Eno1|Vdac1|Thy1|Gapdh|Gstp1	0.0033	2066	194|110|221|113|124|205|109|77|209|142|147|76|98|108|191|197	GO.0009892	amygdala_1
2	454	4	GO Process		cellular carbohydrate metabolic process	Got1|Hk1|Idh2|Tpi1	0.0033	2066	124|150|127|171	GO.0044262	amygdala_1
3	455	17	GO Process		regulation of multicellular organismal process	Prdx2|Sod1|Atp5b|Atp5a1|Hspd1|Park7|Alb|S100b|Cd59a|Gpi1|Lgals1|Hk1|Sptbn1|Idh2|Thy1|Gapdh|Gstp1	0.0033	2066	110|221|111|198|205|77|133|218|209|142|81|150|120|127|108|191|197	GO.0051239	amygdala_1
4	456	6	GO Component		lysosome	Sod1|Got1|Map1lc3a|Prdx6|Atp6v1a|Ctsd	0.0034	2066	221|124|156|128|103|165	GO.0005764	amygdala_1
5	457	8	GO Component		cell body	Ckb|Eno2|Sod1|Txn1|Park7|Sncb|S100b|Thy1	0.0034	2066	211|78|221|109|77|212|218|108	GO.0044297	amygdala_1
6	458	3	GO Function		electron transfer activity	Cox5a|Cox5b|Cycs	0.0034	2066	204|203|137	GO.0009055	amygdala_1
7	459	3	UniProt Keywords		Copper	Sod1|Park7|Alb	0.0035	2066	221|77|133	KW-0186	amygdala_1
8	460	2	Pfam		Globin	Hbb-bh1|Hba-a1	0.0035	2066	147|175	PF00042	amygdala_1
9	461	9	GO Process		response to drug	Sod1|Hspd1|Map1lc3a|Park7|Gpi1|Hbb-bh1|Lgals1|Hba-a1|Gstp1	0.0035	2066	221|205|156|77|142|147|81|175|197	GO.0042493	amygdala_1
10	462	15	GO Process		nucleobase-containing compound biosynthetic process	Eno2|Atp5b|Atp5a1|Txn1|Pkm|Gpi1|Eno1|Cox5b|Aldoa|Hk1|Aldoc|Idh2|Ldha|Gapdh|Tpi1	0.0036	2066	78|111|198|109|183|142|76|203|189|150|188|127|114|191|171	GO.0034654	amygdala_1
11	463	38	GO Process		biological regulation	Ckb|Cstb|Prdx2|Tppp|Glud1|Sod1|Glo1|Prdx5|Got1|Atp5b|Atp5a1|Hspd1|Txn1|Park7|Alb|Sncb|Cisd1|S100b|Cd59a|Gpi1|Hbb-bh1|Syp|Prdx6|Eno1|Aldoa|Lgals1|Hba-a1|Hk1|Sptan1|Vdac1|Sptbn1|Idh2|Atp6v1a|Thy1|Gapdh|Prdx1|Cycs|Gstp1	0.0038	2066	211|194|110|118|131|221|106|113|124|111|198|205|109|77|133|212|74|218|209|142|147|174|128|76|189|81|175|150|164|98|120|127|103|108|191|115|137|197	GO.0065007	amygdala_1
12	464	3	RCTM		Signaling by Insulin receptor	Atp6v1b2|Atp6v1e1|Atp6v1a	0.0038	2066	187|91|103	MMU-74752	amygdala_1
13	465	2	UniProt Keywords		Schiff base	Aldoa|Aldoc	0.004	2066	189|188	KW-0704	amygdala_1
14	466	5	GO Process		sulfur compound metabolic process	Cs|Sod1|Glo1|Park7|Gstp1	0.004	2066	130|221|106|77|197	GO.0006790	amygdala_1
15	467	7	GO Process		cellular ion homeostasis	Ckb|Sod1|Got1|Atp5b|S100b|Atp6v1a|Thy1	0.0041	2066	211|221|124|111|218|103|108	GO.0006873	amygdala_1
16	468	5	GO Process		regulation of leukocyte cell-cell adhesion	Prdx2|Hspd1|Lgals1|Thy1|Gstp1	0.0041	2066	110|205|81|108|197	GO.1903037	amygdala_1
17	469	2	GO Function		MHC class I protein binding	Atp5b|Atp5a1	0.0042	2066	111|198	GO.0042288	amygdala_1
18	452	3	GO Process		regulation of acute inflammatory response	Park7|Cd59a|Gstp1	0.0033	2066	77|209|197	GO.0002673	amygdala_1
19	451	3	GO Process		cell killing	Alb|Gapdh|Prdx1	0.0033	2066	133|191|115	GO.0001906	amygdala_1
20	450	8	GO Process		regulation of proteolysis	Cstb|Prdx5|Hspd1|Park7|Cd59a|Gpi1|Gapdh|Cycs	0.0032	2066	194|113|205|77|209|142|191|137	GO.0030162	amygdala_1
21	449	6	GO Process		positive regulation of cytokine production	Sod1|Hspd1|Park7|Hk1|Sptbn1|Gapdh	0.0032	2066	221|205|77|150|120|191	GO.0001819	amygdala_1
22	431	4	GO Function		protease binding	Cstb|Hspd1|Park7|Aldoa	0.0026	2066	194|205|77|189	GO.0002020	amygdala_1
23	432	9	GO Function		transition metal ion binding	Aco2|Sod1|Glo1|Park7|Alb|Sncb|Cisd1|S100b|Hba-a1	0.0026	2066	139|221|106|77|133|212|74|218|175	GO.0046914	amygdala_1
24	433	2	GO Function		proton-transporting ATP synthase activity, rotational mechanism	Atp5b|Atp5a1	0.0026	2066	111|198	GO.0046933	amygdala_1
25	434	2	InterPro		Globin/Protoglobin	Hbb-bh1|Hba-a1	0.0026	2066	147|175	IPR012292	amygdala_1
26	435	3	GO Function		copper ion binding	Sod1|Park7|Sncb	0.0027	2066	221|77|212	GO.0005507	amygdala_1
27	436	5	GO Process		negative regulation of endopeptidase activity	Cstb|Prdx5|Park7|Gpi1|Gapdh	0.0027	2066	194|113|77|142|191	GO.0010951	amygdala_1
28	437	9	GO Process		response to organic cyclic compound	Sod1|Got1|Hspd1|Map1lc3a|S100b|Gpi1|Lgals1|Hba-a1|Gstp1	0.0027	2066	221|124|205|156|218|142|81|175|197	GO.0014070	amygdala_1
29	438	2	GO Process		fructose 1,6-bisphosphate metabolic process	Aldoa|Aldoc	0.0027	2066	189|188	GO.0030388	amygdala_1
30	470	4	UniProt Keywords		Heme	Cox5a|Hbb-bh1|Hba-a1|Cycs	0.0042	2066	204|147|175|137	KW-0349	amygdala_1
31	439	2	GO Process		aldehyde biosynthetic process	Gpi1|Tpi1	0.0027	2066	142|171	GO.0046184	amygdala_1
32	441	5	GO Process		cellular response to extracellular stimulus	Sod1|Map1lc3a|Alb|Ldha|Gstp1	0.0028	2066	221|156|133|114|197	GO.0031668	amygdala_1
33	442	3	KEGG Pathways		Synaptic vesicle cycle	Atp6v1b2|Atp6v1e1|Atp6v1a	0.0029	2066	187|91|103	mmu04721	amygdala_1
34	443	4	GO Process		positive regulation of cytokine secretion	Hspd1|Hk1|Sptbn1|Gapdh	0.0029	2066	205|150|120|191	GO.0050715	amygdala_1
35	444	3	KEGG Pathways		Central carbon metabolism in cancer	Pkm|Hk1|Ldha	0.003	2066	183|150|114	mmu05230	amygdala_1
36	445	2	UniProt Keywords		Gluconeogenesis	Gpi1|Tpi1	0.003	2066	142|171	KW-0312	amygdala_1
37	446	2	UniProt Keywords		Oxygen transport	Hbb-bh1|Hba-a1	0.003	2066	147|175	KW-0561	amygdala_1
38	447	3	GO Process		response to cadmium ion	Sod1|Got1|Gpi1	0.003	2066	221|124|142	GO.0046686	amygdala_1
39	448	23	GO Function		heterocyclic compound binding	Ckb|Atp6v1b2|Glud1|Prdx5|Got1|Atp5b|Atp5a1|Hspd1|Park7|Alb|Ldhb|Pkm|Hbb-bh1|Eno1|Hba-a1|Hk1|Vdac1|Mdh1|Idh2|Atp6v1a|Gapdh|Prdx1|Cycs	0.0031	2066	211|187|131|113|124|111|198|205|77|133|112|183|147|76|175|150|98|215|127|103|191|115|137	GO.1901363	amygdala_1
40	440	2	GO Component		sperm fibrous sheath	Aldoa|Ldha	0.0028	2066	189|114	GO.0035686	amygdala_1
41	430	5	RCTM		Transcriptional Regulation by TP53	Prdx2|Prdx5|Txn1|Gpi1|Prdx1	0.0025	2066	110|113|109|142|115	MMU-3700989	amygdala_1
42	471	8	GO Component		synapse part	Eno2|Got1|Park7|Sncb|Syp|Eno1|Vdac1|Sptbn1	0.0043	2066	78|124|77|212|174|76|98|120	GO.0044456	amygdala_1
43	473	4	GO Process		response to glucocorticoid	Got1|Hspd1|S100b|Gstp1	0.0043	2066	124|205|218|197	GO.0051384	amygdala_1
44	496	7	GO Component		neuronal cell body	Ckb|Eno2|Sod1|Txn1|Sncb|S100b|Thy1	0.0061	2066	211|78|221|109|212|218|108	GO.0043025	amygdala_1
45	497	9	GO Component		plasma membrane region	Eno2|Atp6v1e1|Gpi1|Syp|Eno1|Hk1|Sptbn1|Atp6v1a|Thy1	0.0061	2066	78|91|142|174|76|150|120|103|108	GO.0098590	amygdala_1
46	498	2	UniProt Keywords		Actin capping	Sptan1|Sptbn1	0.0061	2066	164|120	KW-0117	amygdala_1
47	499	2	RCTM		Pink/Parkin Mediated Mitophagy	Map1lc3a|Vdac1	0.0062	2066	156|98	MMU-5205685	amygdala_1
48	500	2	GO Process		glycerol metabolic process	Got1|Tpi1	0.0063	2066	124|171	GO.0006071	amygdala_1
49	501	2	GO Process		NAD biosynthetic process	Gpi1|Hk1	0.0063	2066	142|150	GO.0009435	amygdala_1
50	502	5	GO Process		response to steroid hormone	Got1|Hspd1|S100b|Gpi1|Gstp1	0.0063	2066	124|205|218|142|197	GO.0048545	amygdala_1
51	503	15	GO Function		anion binding	Ckb|Atp6v1b2|Glud1|Got1|Atp5b|Atp5a1|Hspd1|Map1lc3a|Alb|Pkm|Hk1|Sptbn1|Atp6v1a|Thy1|Gstp1	0.0064	2066	211|187|131|124|111|198|205|156|133|183|150|120|103|108|197	GO.0043168	amygdala_1
52	504	2	KEGG Pathways		Proximal tubule bicarbonate reclamation	Glud1|Mdh1	0.0064	2066	131|215	mmu04964	amygdala_1
53	505	28	GO Process		response to stimulus	Prdx2|Glud1|Aco2|Sod1|Prdx5|Got1|Hspd1|Map1lc3a|Txn1|Park7|Alb|Pkm|S100b|Gpi1|Hbb-bh1|Syp|Prdx6|Lgals1|Hba-a1|Hk1|Vdac1|Sptbn1|Ldha|Atp6v1a|Thy1|Gapdh|Prdx1|Gstp1	0.0064	2066	110|131|139|221|113|124|205|156|109|77|133|183|218|142|147|174|128|81|175|150|98|120|114|103|108|191|115|197	GO.0050896	amygdala_1
54	506	19	GO Process		organic substance biosynthetic process	Eno2|Glud1|Got1|Atp5b|Atp5a1|Txn1|Park7|Ldhb|Pkm|Gpi1|Eno1|Cox5b|Aldoa|Hk1|Aldoc|Idh2|Ldha|Gapdh|Tpi1	0.0064	2066	78|131|124|111|198|109|77|112|183|142|76|203|189|150|188|127|114|191|171	GO.1901576	amygdala_1
55	507	3	GO Process		regulation of oxidative stress-induced cell death	Sod1|Txn1|Park7	0.0064	2066	221|109|77	GO.1903201	amygdala_1
56	508	9	GO Component		extracellular space	Cstb|Sod1|Hspd1|Alb|S100b|Aldoa|Lgals1|Hba-a1|Ctsd	0.0067	2066	194|221|205|133|218|189|81|175|165	GO.0005615	amygdala_1
57	509	3	GO Component		microvillus	Atp6v1b2|Atp6v1e1|Atp6v1a	0.0067	2066	187|91|103	GO.0005902	amygdala_1
58	510	4	GO Component		growth cone	Eno2|Sncb|Eno1|Thy1	0.0067	2066	78|212|76|108	GO.0030426	amygdala_1
59	511	7	GO Process		inorganic ion homeostasis	Ckb|Sod1|Got1|Atp5b|S100b|Atp6v1a|Thy1	0.0073	2066	211|221|124|111|218|103|108	GO.0098771	amygdala_1
60	512	4	GO Function		magnesium ion binding	Eno2|Pkm|Eno1|Idh2	0.0074	2066	78|183|76|127	GO.0000287	amygdala_1
61	495	3	GO Process		regulation of mitochondrial membrane potential	Sod1|Got1|Park7	0.0058	2066	221|124|77	GO.0051881	amygdala_1
62	494	12	GO Process		positive regulation of multicellular organismal process	Prdx2|Sod1|Atp5b|Atp5a1|Hspd1|Park7|Alb|S100b|Gpi1|Hk1|Sptbn1|Gapdh	0.0058	2066	110|221|111|198|205|77|133|218|142|150|120|191	GO.0051240	amygdala_1
63	493	2	GO Function		glutathione peroxidase activity	Prdx6|Gstp1	0.0057	2066	128|197	GO.0004602	amygdala_1
64	492	2	RCTM		Cristae formation	Atp5b|Atp5a1	0.0054	2066	111|198	MMU-8949613	amygdala_1
65	474	4	GO Process		organic hydroxy compound biosynthetic process	Got1|Park7|Ldhb|Ldha	0.0043	2066	124|77|112|114	GO.1901617	amygdala_1
66	475	35	GO Process		regulation of cellular process	Cstb|Prdx2|Tppp|Glud1|Sod1|Glo1|Prdx5|Got1|Atp5b|Atp5a1|Hspd1|Txn1|Park7|Alb|Sncb|Cisd1|S100b|Cd59a|Gpi1|Hbb-bh1|Syp|Prdx6|Eno1|Aldoa|Lgals1|Hk1|Sptan1|Vdac1|Sptbn1|Idh2|Thy1|Gapdh|Prdx1|Cycs|Gstp1	0.0044	2066	194|110|118|131|221|106|113|124|111|198|205|109|77|133|212|74|218|209|142|147|174|128|76|189|81|150|164|98|120|127|108|191|115|137|197	GO.0050794	amygdala_1
67	476	2	GO Process		dicarboxylic acid biosynthetic process	Glud1|Got1	0.0045	2066	131|124	GO.0043650	amygdala_1
68	477	2	GO Process		aldehyde catabolic process	Glo1|Gpi1	0.0045	2066	106|142	GO.0046185	amygdala_1
69	478	2	GO Component		mitochondrial respiratory chain complex IV	Cox5a|Cox5b	0.0046	2066	204|203	GO.0005751	amygdala_1
70	479	4	GO Process		cellular modified amino acid metabolic process	Sod1|Glo1|Park7|Gstp1	0.0048	2066	221|106|77|197	GO.0006575	amygdala_1
71	480	3	GO Component		mitochondrial respirasome	Cox5a|Park7|Cox5b	0.0049	2066	204|77|203	GO.0005746	amygdala_1
72	481	21	GO Component		plasma membrane	Eno2|Atp6v1b2|Atp6v1e1|Sod1|Glo1|Atp5b|Atp5a1|Hspd1|Park7|Cd59a|Gpi1|Syp|Eno1|Hk1|Sptan1|Vdac1|Sptbn1|Atp6v1a|Thy1|Gapdh|Gstp1	0.0049	2066	78|187|91|221|106|111|198|205|77|209|142|174|76|150|164|98|120|103|108|191|197	GO.0005886	amygdala_1
73	472	2	GO Component		sperm head	Park7|Aldoa	0.0043	2066	77|189	GO.0061827	amygdala_1
74	482	3	GO Component		main axon	Sptan1|Sptbn1|Thy1	0.0049	2066	164|120|108	GO.0044304	amygdala_1
75	484	3	GO Component		respiratory chain complex	Cox5a|Park7|Cox5b	0.0049	2066	204|77|203	GO.0098803	amygdala_1
76	485	3	GO Component		mitochondrial intermembrane space	Sod1|Park7|Cycs	0.0052	2066	221|77|137	GO.0005758	amygdala_1
77	486	30	GO Component		membrane	Cox5a|Eno2|Atp6v1b2|Mdh2|Atp6v1e1|Sod1|Glo1|Atp5b|Atp5a1|Hspd1|Map1lc3a|Park7|Ldhb|Cisd1|Cd59a|Gpi1|Syp|Eno1|Cox5b|Aldoa|Hk1|Sptan1|Vdac1|Sptbn1|Atp6v1a|Thy1|Gapdh|Ctsd|Cycs|Gstp1	0.0052	2066	204|78|187|217|91|221|106|111|198|205|156|77|112|74|209|142|174|76|203|189|150|164|98|120|103|108|191|165|137|197	GO.0016020	amygdala_1
78	487	2	GO Component		axolemma	Sptbn1|Thy1	0.0052	2066	120|108	GO.0030673	amygdala_1
79	488	2	KEGG Pathways		Arginine biosynthesis	Glud1|Got1	0.0053	2066	131|124	mmu00220	amygdala_1
80	489	3	KEGG Pathways		RNA degradation	Eno2|Hspd1|Eno1	0.0053	2066	78|205|76	mmu03018	amygdala_1
81	490	3	KEGG Pathways		Rheumatoid arthritis	Atp6v1b2|Atp6v1e1|Atp6v1a	0.0053	2066	187|91|103	mmu05323	amygdala_1
82	491	2	RCTM		Formation of ATP by chemiosmotic coupling	Atp5b|Atp5a1	0.0054	2066	111|198	MMU-163210	amygdala_1
83	483	3	GO Component		extracellular exosome	Hspd1|Alb|Aldoa	0.0049	2066	205|133|189	GO.0070062	amygdala_1
84	513	2	GO Process		2-oxoglutarate metabolic process	Got1|Idh2	0.0074	2066	124|127	GO.0006103	amygdala_1
85	429	2	RCTM		Interaction between L1 and Ankyrins	Sptan1|Sptbn1	0.0024	2066	164|120	MMU-445095	amygdala_1
86	427	2	InterPro		Globin	Hbb-bh1|Hba-a1	0.0024	2066	147|175	IPR000971	amygdala_1
87	366	2	GO Component		hemoglobin complex	Hbb-bh1|Hba-a1	0.0008300000000000001	2066	147|175	GO.0005833	amygdala_1
88	367	2	GO Process		lactate biosynthetic process from pyruvate	Ldhb|Ldha	0.0008699999999999999	2066	112|114	GO.0019244	amygdala_1
89	368	2	GO Function		phosphopyruvate hydratase activity	Eno2|Eno1	0.0009199999999999999	2066	78|76	GO.0004634	amygdala_1
90	369	2	GO Function		angiostatin binding	Atp5b|Atp5a1	0.0009199999999999999	2066	111|198	GO.0043532	amygdala_1
91	370	2	Pfam		Enolase, C-terminal TIM barrel domain	Eno2|Eno1	0.0009400000000000001	2066	78|76	PF00113	amygdala_1
92	371	2	Pfam		Fructose-bisphosphate aldolase class-I	Aldoa|Aldoc	0.0009400000000000001	2066	189|188	PF00274	amygdala_1
93	372	2	Pfam		Enolase, N-terminal domain	Eno2|Eno1	0.0009400000000000001	2066	78|76	PF03952	amygdala_1
94	373	3	GO Process		regulation of superoxide metabolic process	Sod1|Park7|Gstp1	0.0009400000000000001	2066	221|77|197	GO.0090322	amygdala_1
95	374	12	GO Function		protein dimerization activity	Eno2|Mdh2|Prdx5|Hspd1|Park7|S100b|Prdx6|Eno1|Lgals1|Hk1|Sptan1|Prdx1	0.0009599999999999999	2066	78|217|113|205|77|218|128|76|81|150|164|115	GO.0046983	amygdala_1
96	375	6	GO Component		mitochondrial inner membrane	Cox5a|Atp5b|Atp5a1|Hspd1|Park7|Cox5b	0.0009699999999999999	2066	204|111|198|205|77|203	GO.0005743	amygdala_1
97	376	24	GO Component		protein-containing complex	Cox5a|Eno2|Atp6v1b2|Atp6v1e1|Sod1|Atp5b|Atp5a1|Hspd1|Park7|Alb|Pkm|Hbb-bh1|Syp|Eno1|Cox5b|Aldoa|Hba-a1|Hk1|Sptan1|Vdac1|Sptbn1|Atp6v1a|Gapdh|Gstp1	0.001	2066	204|78|187|91|221|111|198|205|77|133|183|147|174|76|203|189|175|150|164|98|120|103|191|197	GO.0032991	amygdala_1
98	377	2	UniProt Keywords		CF(1)	Atp5b|Atp5a1	0.001	2066	111|198	KW-0139	amygdala_1
99	378	10	GO Component		membrane protein complex	Cox5a|Atp6v1b2|Atp6v1e1|Atp5b|Atp5a1|Hspd1|Park7|Cox5b|Vdac1|Atp6v1a	0.0011	2066	204|187|91|111|198|205|77|203|98|103	GO.0098796	amygdala_1
100	379	15	UniProt Keywords		Ubl conjugation	Eno2|Hspd1|Park7|Pkm|Cisd1|Gpi1|Syp|Eno1|Aldoa|Vdac1|Mdh1|Ldha|Gapdh|Prdx1|Tpi1	0.0011	2066	78|205|77|183|74|142|174|76|189|98|215|114|191|115|171	KW-0832	amygdala_1
101	380	4	GO Process		carbohydrate biosynthetic process	Got1|Gpi1|Gapdh|Tpi1	0.0011	2066	124|142|191|171	GO.0016051	amygdala_1
102	381	7	GO Process		regulation of protein secretion	Glud1|Hspd1|Gpi1|Hk1|Sptbn1|Idh2|Gapdh	0.0011	2066	131|205|142|150|120|127|191	GO.0050708	amygdala_1
103	382	6	GO Process		cellular response to external stimulus	Sod1|Got1|Map1lc3a|Alb|Ldha|Gstp1	0.0011	2066	221|124|156|133|114|197	GO.0071496	amygdala_1
104	365	2	GO Component		mitochondrial proton-transporting ATP synthase complex, catalytic core F(1)	Atp5b|Atp5a1	0.0008300000000000001	2066	111|198	GO.0000275	amygdala_1
105	364	2	Pfam		Enolase C-terminal domain-like	Eno2|Eno1	0.0007599999999999999	2066	78|76	PF13378	amygdala_1
106	363	2	InterPro		Enolase-like, C-terminal domain superfamily	Eno2|Eno1	0.00072	2066	78|76	IPR036849	amygdala_1
107	362	2	InterPro		Fructose-bisphosphate aldolase class-I active site	Aldoa|Aldoc	0.00072	2066	189|188	IPR029768	amygdala_1
108	344	2	GO Process		canonical glycolysis	Gpi1|Hk1	0.00061	2066	142|150	GO.0061621	amygdala_1
109	345	2	GO Process		glucose catabolic process to pyruvate	Gpi1|Hk1	0.00061	2066	142|150	GO.0061718	amygdala_1
110	346	3	GO Process		response to copper ion	Sod1|Map1lc3a|Park7	0.00062	2066	221|156|77	GO.0046688	amygdala_1
111	347	21	GO Process		response to chemical	Prdx2|Glud1|Sod1|Prdx5|Got1|Hspd1|Map1lc3a|Txn1|Park7|Pkm|S100b|Gpi1|Hbb-bh1|Syp|Prdx6|Lgals1|Hba-a1|Atp6v1a|Gapdh|Prdx1|Gstp1	0.00063	2066	110|131|221|113|124|205|156|109|77|183|218|142|147|174|128|81|175|103|191|115|197	GO.0042221	amygdala_1
112	348	6	GO Process		positive regulation of protein secretion	Glud1|Hspd1|Gpi1|Hk1|Sptbn1|Gapdh	0.00063	2066	131|205|142|150|120|191	GO.0050714	amygdala_1
113	349	8	GO Process		inorganic cation transmembrane transport	Cox5a|Atp6v1b2|Atp6v1e1|Atp5b|Atp5a1|Cox5b|Vdac1|Atp6v1a	0.00064	2066	204|187|91|111|198|203|98|103	GO.0098662	amygdala_1
114	350	3	RCTM		ROS, RNS production in phagocytes	Atp6v1b2|Atp6v1e1|Atp6v1a	0.00066	2066	187|91|103	MMU-1222556	amygdala_1
115	351	2	GO Function		fructose-bisphosphate aldolase activity	Aldoa|Aldoc	0.00067	2066	189|188	GO.0004332	amygdala_1
116	383	2	GO Component		cuticular plate	Sptan1|Sptbn1	0.0012	2066	164|120	GO.0032437	amygdala_1
117	352	2	GO Function		L-lactate dehydrogenase activity	Ldhb|Ldha	0.00067	2066	112|114	GO.0004459	amygdala_1
118	354	2	InterPro		Fructose-bisphosphate aldolase, class-I	Aldoa|Aldoc	0.00072	2066	189|188	IPR000741	amygdala_1
119	355	2	InterPro		Enolase	Eno2|Eno1	0.00072	2066	78|76	IPR000941	amygdala_1
120	356	2	InterPro		L-lactate dehydrogenase	Ldhb|Ldha	0.00072	2066	112|114	IPR011304	amygdala_1
121	357	2	InterPro		L-lactate dehydrogenase, active site	Ldhb|Ldha	0.00072	2066	112|114	IPR018177	amygdala_1
122	358	2	InterPro		Enolase, C-terminal TIM barrel domain	Eno2|Eno1	0.00072	2066	78|76	IPR020810	amygdala_1
123	359	2	InterPro		Enolase, N-terminal	Eno2|Eno1	0.00072	2066	78|76	IPR020811	amygdala_1
124	360	2	InterPro		Enolase-like, N-terminal	Eno2|Eno1	0.00072	2066	78|76	IPR029017	amygdala_1
125	361	2	InterPro		Enolase C-terminal domain-like	Eno2|Eno1	0.00072	2066	78|76	IPR029065	amygdala_1
126	353	2	GO Function		L-malate dehydrogenase activity	Mdh2|Mdh1	0.00067	2066	217|215	GO.0030060	amygdala_1
127	428	2	InterPro		Globin-like superfamily	Hbb-bh1|Hba-a1	0.0024	2066	147|175	IPR009050	amygdala_1
128	384	2	GO Component		proton-transporting V-type ATPase, V1 domain	Atp6v1b2|Atp6v1a	0.0012	2066	187|103	GO.0033180	amygdala_1
129	386	3	GO Function		molecular carrier activity	Park7|Hbb-bh1|Hba-a1	0.0012	2066	77|147|175	GO.0140104	amygdala_1
130	409	6	GO Component		distal axon	Eno2|Got1|Sncb|Syp|Eno1|Thy1	0.002	2066	78|124|212|174|76|108	GO.0150034	amygdala_1
131	410	14	GO Function		nucleotide binding	Ckb|Atp6v1b2|Glud1|Atp5b|Atp5a1|Hspd1|Ldhb|Pkm|Hk1|Vdac1|Mdh1|Idh2|Atp6v1a|Gapdh	0.002	2066	211|187|131|111|198|205|112|183|150|98|215|127|103|191	GO.0000166	amygdala_1
132	411	6	GO Process		response to metal ion	Glud1|Sod1|Got1|Map1lc3a|Park7|Gpi1	0.002	2066	131|221|124|156|77|142	GO.0010038	amygdala_1
133	412	3	RCTM		Iron uptake and transport	Atp6v1b2|Atp6v1e1|Atp6v1a	0.002	2066	187|91|103	MMU-917937	amygdala_1
134	413	6	UniProt Keywords		Iron	Cox5a|Aco2|Cisd1|Hbb-bh1|Hba-a1|Cycs	0.0021	2066	204|139|74|147|175|137	KW-0408	amygdala_1
135	414	4	GO Process		myeloid cell homeostasis	Sod1|Gpi1|Hba-a1|Prdx1	0.0021	2066	221|142|175|115	GO.0002262	amygdala_1
136	416	6	GO Process		negative regulation of proteolysis	Cstb|Prdx5|Park7|Cd59a|Gpi1|Gapdh	0.0021	2066	194|113|77|209|142|191	GO.0045861	amygdala_1
137	417	4	GO Component		cell cortex part	Eno2|Eno1|Sptan1|Sptbn1	0.0022	2066	78|76|164|120	GO.0044448	amygdala_1
138	418	4	GO Process		response to hydrogen peroxide	Sod1|Hspd1|Map1lc3a|Park7	0.0022	2066	221|205|156|77	GO.0042542	amygdala_1
139	419	2	SMART		Enolase, C-terminal TIM barrel domain	Eno2|Eno1	0.0022	2066	78|76	SM01192	amygdala_1
140	420	2	SMART		Enolase, N-terminal domain	Eno2|Eno1	0.0022	2066	78|76	SM01193	amygdala_1
141	421	2	GO Process		malate metabolic process	Mdh2|Mdh1	0.0023	2066	217|215	GO.0006108	amygdala_1
142	422	5	GO Process		response to xenobiotic stimulus	Sod1|Hspd1|Map1lc3a|Gpi1|Gstp1	0.0023	2066	221|205|156|142|197	GO.0009410	amygdala_1
143	423	2	GO Process		oxygen transport	Hbb-bh1|Hba-a1	0.0023	2066	147|175	GO.0015671	amygdala_1
144	424	2	GO Process		response to isolation stress	Aco2|Lgals1	0.0023	2066	139|81	GO.0035900	amygdala_1
145	425	4	GO Process		response to ammonium ion	Hspd1|Map1lc3a|Gpi1|Gapdh	0.0023	2066	205|156|142|191	GO.0060359	amygdala_1
146	426	19	GO Function		metal ion binding	Cox5a|Eno2|Aco2|Sod1|Glo1|Atp5b|Park7|Alb|Pkm|Sncb|Cisd1|S100b|Hbb-bh1|Eno1|Cox5b|Hba-a1|Sptan1|Idh2|Cycs	0.0024	2066	204|78|139|221|106|111|77|133|183|212|74|218|147|76|203|175|164|127|137	GO.0046872	amygdala_1
147	408	2	GO Process		positive regulation of oxidative stress-induced intrinsic apoptotic signaling pathway	Sod1|Park7	0.0019	2066	221|77	GO.1902177	amygdala_1
148	407	2	GO Process		negative regulation of protein export from nucleus	Txn1|Park7	0.0019	2066	109|77	GO.0046826	amygdala_1
149	406	9	GO Function		protein homodimerization activity	Eno2|Mdh2|Park7|S100b|Prdx6|Eno1|Lgals1|Hk1|Prdx1	0.0019	2066	78|217|77|218|128|76|81|150|115	GO.0042803	amygdala_1
150	405	4	GO Function		heme binding	Hbb-bh1|Hba-a1|Prdx1|Cycs	0.0019	2066	147|175|115|137	GO.0020037	amygdala_1
151	387	2	GO Process		killing by symbiont of host cells	Alb|Gapdh	0.0012	2066	133|191	GO.0001907	amygdala_1
152	388	2	GO Process		isocitrate metabolic process	Aco2|Idh2	0.0012	2066	139|127	GO.0006102	amygdala_1
153	389	3	GO Process		maintenance of protein localization in organelle	Txn1|Park7|Hk1	0.0012	2066	109|77|150	GO.0072595	amygdala_1
154	390	6	RCTM		Cellular responses to stress	Prdx2|Sod1|Prdx5|Txn1|Prdx1|Gstp1	0.0012	2066	110|221|113|109|115|197	MMU-2262752	amygdala_1
155	391	6	GO Function		ubiquitin protein ligase binding	Ckb|Hspd1|Map1lc3a|Gpi1|Prdx6|Tpi1	0.0013	2066	211|205|156|142|128|171	GO.0031625	amygdala_1
156	392	3	InterPro		Aldolase-type TIM barrel	Aldoa|Aldoc|Tpi1	0.0013	2066	189|188|171	IPR013785	amygdala_1
157	393	12	UniProt Keywords		Isopeptide bond	Eno2|Hspd1|Park7|Pkm|Cisd1|Eno1|Aldoa|Vdac1|Ldha|Gapdh|Prdx1|Tpi1	0.0014	2066	78|205|77|183|74|76|189|98|114|191|115|171	KW-1017	amygdala_1
158	394	9	GO Process		cation transport	Cox5a|Atp6v1b2|Atp6v1e1|Atp5b|Atp5a1|Park7|Cox5b|Vdac1|Atp6v1a	0.0014	2066	204|187|91|111|198|77|203|98|103	GO.0006812	amygdala_1
159	385	3	GO Function		ADP binding	Glud1|Atp5a1|Pkm	0.0012	2066	131|198|183	GO.0043531	amygdala_1
160	395	20	GO Function		cation binding	Cox5a|Eno2|Glud1|Aco2|Sod1|Glo1|Atp5b|Park7|Alb|Pkm|Sncb|Cisd1|S100b|Hbb-bh1|Eno1|Cox5b|Hba-a1|Sptan1|Idh2|Cycs	0.0015	2066	204|78|131|139|221|106|111|77|133|183|212|74|218|147|76|203|175|164|127|137	GO.0043169	amygdala_1
161	397	2	GO Function		cuprous ion binding	Park7|Sncb	0.0016	2066	77|212	GO.1903136	amygdala_1
162	398	5	GO Process		regulation of cysteine-type endopeptidase activity involved in apoptotic process	Prdx5|Hspd1|Park7|Gpi1|Cycs	0.0016	2066	113|205|77|142|137	GO.0043281	amygdala_1
163	399	2	GO Function		oxygen carrier activity	Hbb-bh1|Hba-a1	0.0018	2066	147|175	GO.0005344	amygdala_1
164	400	2	GO Function		intramolecular oxidoreductase activity, interconverting aldoses and ketoses	Gpi1|Tpi1	0.0018	2066	142|171	GO.0016861	amygdala_1
165	401	24	GO Function		organic cyclic compound binding	Ckb|Atp6v1b2|Glud1|Prdx5|Got1|Atp5b|Atp5a1|Hspd1|Park7|Alb|Ldhb|Pkm|Hbb-bh1|Syp|Eno1|Hba-a1|Hk1|Vdac1|Mdh1|Idh2|Atp6v1a|Gapdh|Prdx1|Cycs	0.0018	2066	211|187|131|113|124|111|198|205|77|133|112|183|147|174|76|175|150|98|215|127|103|191|115|137	GO.0097159	amygdala_1
166	402	2	RCTM		Transcriptional activation of mitochondrial biogenesis	Glud1|Idh2	0.0018	2066	131|127	MMU-2151201	amygdala_1
167	403	9	GO Function		cytoskeletal protein binding	Tppp|Map1lc3a|Sncb|S100b|Aldoa|Sptan1|Aldoc|Sptbn1|Gapdh	0.0019	2066	118|156|212|218|189|164|188|120|191	GO.0008092	amygdala_1
168	404	3	GO Function		carbon-carbon lyase activity	Got1|Aldoa|Aldoc	0.0019	2066	124|189|188	GO.0016830	amygdala_1
169	396	2	GO Process		glutamate catabolic process	Glud1|Got1	0.0015	2066	131|124	GO.0006538	amygdala_1
170	514	2	GO Process		muscle cell cellular homeostasis	Sod1|Aldoa	0.0074	2066	221|189	GO.0046716	amygdala_1
171	515	2	InterPro		Spectrin repeat	Sptan1|Sptbn1	0.0076	2066	164|120	IPR002017	amygdala_1
172	516	8	GO Process		programmed cell death	Prdx5|Hspd1|Pkm|Lgals1|Aldoc|Vdac1|Gapdh|Cycs	0.0076	2066	113|205|183|81|188|98|191|137	GO.0012501	amygdala_1
173	626	2	GO Process		regulation of collagen biosynthetic process	Prdx5|Got1	0.027999999999999997	2066	113|124	GO.0032965	amygdala_1
174	627	3	RCTM		Ion channel transport	Atp6v1b2|Atp6v1e1|Atp6v1a	0.0283	2066	187|91|103	MMU-983712	amygdala_1
175	628	7	GO Process		response to organonitrogen compound	Sod1|Got1|Hspd1|Map1lc3a|Pkm|Gpi1|Gstp1	0.0284	2066	221|124|205|156|183|142|197	GO.0010243	amygdala_1
176	629	3	GO Process		cellular response to insulin stimulus	Got1|Pkm|Gstp1	0.0284	2066	124|183|197	GO.0032869	amygdala_1
177	630	2	GO Process		B cell activation involved in immune response	Hspd1|Lgals1	0.0288	2066	205|81	GO.0002312	amygdala_1
178	631	4	GO Process		learning or memory	Glud1|S100b|Gpi1|Vdac1	0.0288	2066	131|218|142|98	GO.0007611	amygdala_1
179	632	16	GO Process		establishment of localization	Cox5a|Atp6v1b2|Atp6v1e1|Sod1|Atp5b|Atp5a1|Hspd1|Park7|Hbb-bh1|Syp|Cox5b|Hba-a1|Hk1|Vdac1|Sptbn1|Atp6v1a	0.0288	2066	204|187|91|221|111|198|205|77|147|174|203|175|150|98|120|103	GO.0051234	amygdala_1
180	633	4	GO Process		regulation of T cell activation	Prdx2|Hspd1|Lgals1|Thy1	0.0289	2066	110|205|81|108	GO.0050863	amygdala_1
181	634	9	GO Function		ATP binding	Ckb|Atp6v1b2|Glud1|Atp5b|Atp5a1|Hspd1|Pkm|Hk1|Atp6v1a	0.028999999999999998	2066	211|187|131|111|198|205|183|150|103	GO.0005524	amygdala_1
182	635	5	GO Process		response to nutrient levels	Sod1|Hspd1|Map1lc3a|Alb|Gstp1	0.0291	2066	221|205|156|133|197	GO.0031667	amygdala_1
183	636	3	GO Component		axon terminus	Got1|Sncb|Syp	0.03	2066	124|212|174	GO.0043679	amygdala_1
184	637	3	GO Function		iron ion binding	Aco2|Cisd1|Hba-a1	0.0303	2066	139|74|175	GO.0005506	amygdala_1
185	638	2	GO Function		pyridoxal phosphate binding	Got1|Alb	0.0303	2066	124|133	GO.0030170	amygdala_1
186	639	3	GO Process		drug transport	Park7|Hbb-bh1|Hba-a1	0.0306	2066	77|147|175	GO.0015893	amygdala_1
187	640	7	UniProt Keywords		Methylation	Cs|Atp5a1|Alb|Pkm|Mdh1|Gapdh|Tpi1	0.0309	2066	130|198|133|183|215|191|171	KW-0488	amygdala_1
188	641	2	UniProt Keywords		S-nitrosylation	Txn1|Gapdh	0.0309	2066	109|191	KW-0702	amygdala_1
189	642	2	UniProt Keywords		Translocase	Atp5b|Atp6v1a	0.0309	2066	111|103	KW-1278	amygdala_1
190	625	2	UniProt Keywords		Allosteric enzyme	Pkm|Hk1	0.0263	2066	183|150	KW-0021	amygdala_1
191	624	8	GO Process		negative regulation of molecular function	Cstb|Prdx2|Prdx5|Park7|Gpi1|Thy1|Gapdh|Gstp1	0.026000000000000002	2066	194|110|113|77|142|108|191|197	GO.0044092	amygdala_1
192	623	2	GO Process		response to ischemia	Hspd1|Hk1	0.026000000000000002	2066	205|150	GO.0002931	amygdala_1
193	622	23	GO Component		membrane part	Cox5a|Eno2|Atp6v1b2|Atp6v1e1|Atp5b|Atp5a1|Hspd1|Park7|Ldhb|Cisd1|Cd59a|Gpi1|Syp|Eno1|Cox5b|Hk1|Sptan1|Vdac1|Sptbn1|Atp6v1a|Thy1|Ctsd|Cycs	0.026000000000000002	2066	204|78|187|91|111|198|205|77|112|74|209|142|174|76|203|150|164|98|120|103|108|165|137	GO.0044425	amygdala_1
194	604	6	GO Process		positive regulation of apoptotic process	Sod1|Hspd1|Park7|S100b|Gapdh|Cycs	0.0203	2066	221|205|77|218|191|137	GO.0043065	amygdala_1
195	605	7	GO Process		apoptotic process	Prdx5|Hspd1|Lgals1|Aldoc|Vdac1|Gapdh|Cycs	0.0206	2066	113|205|81|188|98|191|137	GO.0006915	amygdala_1
196	606	6	GO Process		regulation of cellular response to stress	Sod1|Txn1|Park7|Thy1|Prdx1|Gstp1	0.0206	2066	221|109|77|108|115|197	GO.0080135	amygdala_1
197	607	4	GO Process		negative regulation of cell adhesion	Prdx2|Atp5b|Lgals1|Gstp1	0.0207	2066	110|111|81|197	GO.0007162	amygdala_1
198	608	2	KEGG Pathways		Amyotrophic lateral sclerosis (ALS)	Sod1|Cycs	0.0211	2066	221|137	mmu05014	amygdala_1
199	609	3	KEGG Pathways		Phagosome	Atp6v1b2|Atp6v1e1|Atp6v1a	0.0218	2066	187|91|103	mmu04145	amygdala_1
200	610	2	GO Process		regulation of long-term neuronal synaptic plasticity	S100b|Syp	0.0218	2066	218|174	GO.0048169	amygdala_1
201	611	3	GO Component		mitochondrial outer membrane	Cisd1|Hk1|Vdac1	0.0222	2066	74|150|98	GO.0005741	amygdala_1
202	643	19	GO Process		localization	Cox5a|Atp6v1b2|Atp6v1e1|Sod1|Atp5b|Atp5a1|Hspd1|Txn1|Park7|Alb|Hbb-bh1|Syp|Cox5b|Hba-a1|Hk1|Vdac1|Sptbn1|Atp6v1a|Thy1	0.032	2066	204|187|91|221|111|198|205|109|77|133|147|174|203|175|150|98|120|103|108	GO.0051179	amygdala_1
203	612	22	GO Process		cellular response to stimulus	Prdx2|Sod1|Prdx5|Got1|Hspd1|Map1lc3a|Txn1|Park7|Alb|Pkm|S100b|Syp|Prdx6|Lgals1|Hba-a1|Sptbn1|Ldha|Atp6v1a|Thy1|Gapdh|Prdx1|Gstp1	0.0223	2066	110|221|113|124|205|156|109|77|133|183|218|174|128|81|175|120|114|103|108|191|115|197	GO.0051716	amygdala_1
204	614	2	UniProt Keywords		Nitration	Ckb|Tpi1	0.023	2066	211|171	KW-0944	amygdala_1
205	615	21	GO Process		positive regulation of cellular process	Prdx2|Tppp|Glud1|Sod1|Got1|Atp5b|Atp5a1|Hspd1|Txn1|Park7|S100b|Gpi1|Prdx6|Aldoa|Lgals1|Hk1|Sptbn1|Thy1|Gapdh|Cycs|Gstp1	0.0233	2066	110|118|131|221|124|111|198|205|109|77|218|142|128|189|81|150|120|108|191|137|197	GO.0048522	amygdala_1
206	616	3	RCTM		ER to Golgi Anterograde Transport	Cd59a|Sptan1|Sptbn1	0.0235	2066	209|164|120	MMU-199977	amygdala_1
207	617	6	GO Function		lipid binding	Hspd1|Map1lc3a|Alb|Syp|Sptbn1|Thy1	0.0236	2066	205|156|133|174|120|108	GO.0008289	amygdala_1
208	618	6	GO Process		regulation of cell adhesion	Prdx2|Atp5b|Hspd1|Lgals1|Thy1|Gstp1	0.0236	2066	110|111|205|81|108|197	GO.0030155	amygdala_1
209	619	2	KEGG Pathways		Legionellosis	Hspd1|Cycs	0.0237	2066	205|137	mmu05134	amygdala_1
210	620	3	KEGG Pathways		Tuberculosis	Hspd1|Ctsd|Cycs	0.0237	2066	205|165|137	mmu05152	amygdala_1
211	621	2	KEGG Pathways		Glutathione metabolism	Idh2|Gstp1	0.0256	2066	127|197	mmu00480	amygdala_1
212	613	4	UniProt Keywords		Mitochondrion inner membrane	Cox5a|Atp5b|Atp5a1|Cox5b	0.0226	2066	204|111|198|203	KW-0999	amygdala_1
213	603	2	KEGG Pathways		Type II diabetes mellitus	Pkm|Hk1	0.0202	2066	183|150	mmu04930	amygdala_1
214	644	3	GO Function		endopeptidase inhibitor activity	Cstb|Prdx5|Gapdh	0.0325	2066	194|113|191	GO.0004866	amygdala_1
215	646	3	GO Component		sarcomere	Aldoa|Sptan1|Sptbn1	0.0337	2066	189|164|120	GO.0030017	amygdala_1
216	669	4	GO Process		chemical synaptic transmission	Park7|Sncb|Syp|Vdac1	0.0399	2066	77|212|174|98	GO.0007268	amygdala_1
217	670	2	RCTM		L1CAM interactions	Sptan1|Sptbn1	0.0402	2066	164|120	MMU-373760	amygdala_1
218	671	10	GO Process		immune system process	Prdx2|Sod1|Glo1|Hspd1|Gpi1|Lgals1|Hba-a1|Thy1|Gapdh|Prdx1	0.0407	2066	110|221|106|205|142|81|175|108|191|115	GO.0002376	amygdala_1
219	672	3	GO Process		glial cell differentiation	Sod1|S100b|Gstp1	0.0411	2066	221|218|197	GO.0010001	amygdala_1
220	673	2	GO Process		cellular iron ion homeostasis	Sod1|Atp6v1a	0.0417	2066	221|103	GO.0006879	amygdala_1
221	674	2	GO Process		positive regulation of blood vessel endothelial cell migration	Atp5b|Atp5a1	0.0417	2066	111|198	GO.0043536	amygdala_1
222	675	8	GO Process		negative regulation of multicellular organismal process	Prdx2|Sod1|S100b|Cd59a|Lgals1|Idh2|Thy1|Gstp1	0.0417	2066	110|221|218|209|81|127|108|197	GO.0051241	amygdala_1
223	676	13	GO Process		regulation of localization	Glud1|Atp5b|Atp5a1|Hspd1|Txn1|Park7|Gpi1|Aldoa|Hk1|Sptbn1|Idh2|Thy1|Gapdh	0.0435	2066	131|111|198|205|109|77|142|189|150|120|127|108|191	GO.0032879	amygdala_1
224	677	15	GO Process		transport	Cox5a|Atp6v1b2|Atp6v1e1|Sod1|Atp5b|Atp5a1|Hspd1|Park7|Hbb-bh1|Syp|Cox5b|Hba-a1|Vdac1|Sptbn1|Atp6v1a	0.0436	2066	204|187|91|221|111|198|205|77|147|174|203|175|98|120|103	GO.0006810	amygdala_1
225	678	4	GO Process		regulation of immune effector process	Hspd1|Cd59a|Gpi1|Hk1	0.0445	2066	205|209|142|150	GO.0002697	amygdala_1
226	679	3	GO Process		response to carbohydrate	Got1|Lgals1|Gstp1	0.0446	2066	124|81|197	GO.0009743	amygdala_1
227	680	2	GO Process		alpha-amino acid biosynthetic process	Glud1|Got1	0.0462	2066	131|124	GO.1901607	amygdala_1
228	681	3	GO Function		carboxylic acid binding	Glud1|Got1|Alb	0.0469	2066	131|124|133	GO.0031406	amygdala_1
229	682	3	GO Process		positive regulation of T cell activation	Hspd1|Lgals1|Thy1	0.0471	2066	205|81|108	GO.0050870	amygdala_1
230	683	2	GO Process		positive regulation of DNA binding	Txn1|Park7	0.0487	2066	109|77	GO.0043388	amygdala_1
231	684	2	GO Process		mitochondrial transmembrane transport	Hspd1|Cox5b	0.0487	2066	205|203	GO.1990542	amygdala_1
232	685	2	UniProt Keywords		ADP-ribosylation	Glud1|Gapdh	0.0491	2066	131|191	KW-0013	amygdala_1
233	668	2	GO Function		iron-sulfur cluster binding	Aco2|Cisd1	0.0398	2066	139|74	GO.0051536	amygdala_1
234	667	4	GO Component		cell leading edge	Atp6v1b2|S100b|Sptbn1|Thy1	0.0398	2066	187|218|120|108	GO.0031252	amygdala_1
235	666	16	UniProt Keywords		Metal-binding	Cox5a|Eno2|Aco2|Sod1|Glo1|Alb|Pkm|Cisd1|S100b|Hbb-bh1|Eno1|Cox5b|Hba-a1|Sptan1|Idh2|Cycs	0.0396	2066	204|78|139|221|106|133|183|74|218|147|76|203|175|164|127|137	KW-0479	amygdala_1
236	665	2	UniProt Keywords		Iron-sulfur	Aco2|Cisd1	0.0396	2066	139|74	KW-0411	amygdala_1
237	647	2	GO Process		regulation of collagen metabolic process	Prdx5|Got1	0.0341	2066	113|124	GO.0010712	amygdala_1
238	648	2	GO Process		response to axon injury	Sod1|Lgals1	0.0341	2066	221|81	GO.0048678	amygdala_1
239	649	3	GO Process		protein stabilization	Hspd1|Park7|Gapdh	0.0351	2066	205|77|191	GO.0050821	amygdala_1
240	650	3	RCTM		Transport to the Golgi and subsequent modification	Cd59a|Sptan1|Sptbn1	0.0351	2066	209|164|120	MMU-948021	amygdala_1
241	651	8	RCTM		Post-translational protein modification	Park7|Alb|Cd59a|Lgals1|Sptan1|Vdac1|Sptbn1|Thy1	0.0354	2066	77|133|209|81|164|98|120|108	MMU-597592	amygdala_1
242	652	3	GO Process		positive regulation of multi-organism process	Park7|Lgals1|Gapdh	0.0355	2066	77|81|191	GO.0043902	amygdala_1
243	653	2	GO Function		cysteine-type endopeptidase inhibitor activity	Cstb|Prdx5	0.0361	2066	194|113	GO.0004869	amygdala_1
244	654	4	GO Function		tubulin binding	Tppp|Map1lc3a|Sncb|Gapdh	0.0361	2066	118|156|212|191	GO.0015631	amygdala_1
245	645	4	GO Process		regulation of inflammatory response	Hspd1|Park7|Cd59a|Gstp1	0.0333	2066	205|77|209|197	GO.0050727	amygdala_1
246	655	5	GO Process		cellular metal ion homeostasis	Sod1|Got1|S100b|Atp6v1a|Thy1	0.0365	2066	221|124|218|103|108	GO.0006875	amygdala_1
247	657	2	KEGG Pathways		Cardiac muscle contraction	Cox5a|Cox5b	0.0366	2066	204|203	mmu04260	amygdala_1
248	658	5	GO Component		cilium	Pkm|Gpi1|Aldoa|Hk1|Ldha	0.0373	2066	183|142|189|150|114	GO.0005929	amygdala_1
249	659	2	GO Process		autophagosome assembly	Map1lc3a|Ctsd	0.0375	2066	156|165	GO.0000045	amygdala_1
250	660	8	GO Process		regulation of immune system process	Prdx2|Hspd1|Park7|Cd59a|Gpi1|Lgals1|Hk1|Thy1	0.0379	2066	110|205|77|209|142|81|150|108	GO.0002682	amygdala_1
251	661	5	GO Process		positive regulation of cell migration	Atp5b|Atp5a1|Gpi1|Aldoa|Thy1	0.0385	2066	111|198|142|189|108	GO.0030335	amygdala_1
252	662	2	GO Process		regulation of interleukin-1 beta production	Hk1|Gstp1	0.0385	2066	150|197	GO.0032651	amygdala_1
253	663	2	GO Process		anion homeostasis	Ckb|Got1	0.0385	2066	211|124	GO.0055081	amygdala_1
254	664	2	UniProt Keywords		Alternative initiation	Prdx5|Hk1	0.0396	2066	113|150	KW-0024	amygdala_1
255	656	2	KEGG Pathways		Platinum drug resistance	Cycs|Gstp1	0.0366	2066	137|197	mmu01524	amygdala_1
256	602	3	KEGG Pathways		mTOR signaling pathway	Atp6v1b2|Atp6v1e1|Atp6v1a	0.0202	2066	187|91|103	mmu04150	amygdala_1
257	601	2	KEGG Pathways		Amino sugar and nucleotide sugar metabolism	Gpi1|Hk1	0.0202	2066	142|150	mmu00520	amygdala_1
258	600	2	KEGG Pathways		Arginine and proline metabolism	Ckb|Got1	0.0202	2066	211|124	mmu00330	amygdala_1
259	539	3	GO Process		protein homotetramerization	Pkm|Aldoa|Aldoc	0.0095	2066	183|189|188	GO.0051289	amygdala_1
260	540	7	GO Function		inorganic molecular entity transmembrane transporter activity	Cox5a|Atp6v1e1|Atp5b|Atp5a1|Cox5b|Vdac1|Atp6v1a	0.0096	2066	204|91|111|198|203|98|103	GO.0015318	amygdala_1
261	541	14	GO Process		negative regulation of cellular metabolic process	Cstb|Prdx2|Prdx5|Hspd1|Txn1|Park7|Cd59a|Gpi1|Hbb-bh1|Eno1|Vdac1|Thy1|Gapdh|Gstp1	0.0099	2066	194|110|113|205|109|77|209|142|147|76|98|108|191|197	GO.0031324	amygdala_1
262	542	2	GO Component		cell cortex region	Eno2|Eno1	0.01	2066	78|76	GO.0099738	amygdala_1
263	543	4	GO Component		sperm part	Park7|Aldoa|Hk1|Ldha	0.0101	2066	77|189|150|114	GO.0097223	amygdala_1
264	544	2	KEGG Pathways		Starch and sucrose metabolism	Gpi1|Hk1	0.0101	2066	142|150	mmu00500	amygdala_1
265	545	3	GO Process		negative regulation of cysteine-type endopeptidase activity involved in apoptotic process	Prdx5|Park7|Gpi1	0.0103	2066	113|77|142	GO.0043154	amygdala_1
266	546	2	KEGG Pathways		Propanoate metabolism	Ldhb|Ldha	0.0104	2066	112|114	mmu00640	amygdala_1
267	547	2	GO Process		peptidyl-cysteine modification	Park7|Gapdh	0.0108	2066	77|191	GO.0018198	amygdala_1
268	548	4	GO Process		glucose homeostasis	Park7|Gpi1|Lgals1|Hk1	0.0108	2066	77|142|81|150	GO.0042593	amygdala_1
269	549	7	GO Component		cell surface	Eno2|Atp5b|Hspd1|Cd59a|Eno1|Lgals1|Thy1	0.0109	2066	78|111|205|209|76|81|108	GO.0009986	amygdala_1
270	550	9	GO Process		regulation of hydrolase activity	Cstb|Sod1|Prdx5|Hspd1|Park7|Gpi1|Thy1|Gapdh|Cycs	0.011000000000000001	2066	194|221|113|205|77|142|108|191|137	GO.0051336	amygdala_1
271	551	3	GO Process		positive regulation of endothelial cell migration	Atp5b|Atp5a1|Gpi1	0.0115	2066	111|198|142	GO.0010595	amygdala_1
272	552	10	GO Process		cellular response to stress	Prdx2|Sod1|Prdx5|Hspd1|Map1lc3a|Txn1|Park7|Alb|S100b|Prdx1	0.0115	2066	110|221|113|205|156|109|77|133|218|115	GO.0033554	amygdala_1
273	553	3	GO Process		erythrocyte homeostasis	Gpi1|Hba-a1|Prdx1	0.0115	2066	142|175|115	GO.0034101	amygdala_1
274	554	2	InterPro		Spectrin/alpha-actinin	Sptan1|Sptbn1	0.0116	2066	164|120	IPR018159	amygdala_1
275	555	12	GO Component		extracellular region	Cstb|Sod1|Hspd1|Txn1|Alb|S100b|Cd59a|Gpi1|Aldoa|Lgals1|Hba-a1|Ctsd	0.0121	2066	194|221|205|109|133|218|209|142|189|81|175|165	GO.0005576	amygdala_1
276	538	2	RCTM		Mitophagy	Map1lc3a|Vdac1	0.0093	2066	156|98	MMU-5205647	amygdala_1
277	537	15	GO Process		regulation of protein metabolic process	Cstb|Prdx2|Sod1|Prdx5|Hspd1|Txn1|Park7|S100b|Cd59a|Gpi1|Thy1|Gapdh|Prdx1|Cycs|Gstp1	0.0092	2066	194|110|221|113|205|109|77|218|209|142|108|191|115|137|197	GO.0051246	amygdala_1
278	536	6	GO Process		response to extracellular stimulus	Sod1|Hspd1|Map1lc3a|Alb|Ldha|Gstp1	0.0092	2066	221|205|156|133|114|197	GO.0009991	amygdala_1
279	535	4	KEGG Pathways		Thermogenesis	Cox5a|Atp5b|Atp5a1|Cox5b	0.009000000000000001	2066	204|111|198|203	mmu04714	amygdala_1
280	517	2	Pfam		Spectrin repeat	Sptan1|Sptbn1	0.0077	2066	164|120	PF00435	amygdala_1
281	518	2	GO Function		cytochrome-c oxidase activity	Cox5a|Cox5b	0.0079	2066	204|203	GO.0004129	amygdala_1
282	519	7	GO Process		behavior	Cstb|Glud1|Sod1|Park7|S100b|Gpi1|Vdac1	0.0079	2066	194|131|221|77|218|142|98	GO.0007610	amygdala_1
283	520	5	GO Process		response to antibiotic	Sod1|Hspd1|Map1lc3a|Park7|Gstp1	0.0079	2066	221|205|156|77|197	GO.0046677	amygdala_1
284	521	3	GO Process		regulation of oxidoreductase activity	Prdx5|Park7|Gstp1	0.0079	2066	113|77|197	GO.0051341	amygdala_1
285	522	3	GO Process		response to anesthetic	Hspd1|Map1lc3a|Gpi1	0.0079	2066	205|156|142	GO.0072347	amygdala_1
286	523	4	RCTM		Organelle biogenesis and maintenance	Glud1|Atp5b|Atp5a1|Idh2	0.0079	2066	131|111|198|127	MMU-1852241	amygdala_1
287	524	3	KEGG Pathways		Glucagon signaling pathway	Ldhb|Pkm|Ldha	0.008	2066	112|183|114	mmu04922	amygdala_1
288	556	2	GO Process		negative regulation of hydrogen peroxide-induced cell death	Txn1|Park7	0.0121	2066	109|77	GO.1903206	amygdala_1
289	525	2	GO Process		positive regulation of superoxide anion generation	Sod1|Gstp1	0.008	2066	221|197	GO.0032930	amygdala_1
290	527	4	GO Function		organic acid binding	Glud1|Got1|Alb|Hba-a1	0.0081	2066	131|124|133|175	GO.0043177	amygdala_1
291	528	3	GO Function		chaperone binding	Sod1|Hspd1|Alb	0.0083	2066	221|205|133	GO.0051087	amygdala_1
292	529	9	GO Process		transmembrane transport	Cox5a|Atp6v1b2|Atp6v1e1|Atp5b|Atp5a1|Hspd1|Cox5b|Vdac1|Atp6v1a	0.0083	2066	204|187|91|111|198|205|203|98|103	GO.0055085	amygdala_1
293	530	2	GO Function		transferase activity, transferring nitrogenous groups	Got1|Gapdh	0.0085	2066	124|191	GO.0016769	amygdala_1
294	531	3	RCTM		COPI-mediated anterograde transport	Cd59a|Sptan1|Sptbn1	0.0085	2066	209|164|120	MMU-6807878	amygdala_1
295	532	4	GO Component		cytosolic part	Eno2|Hbb-bh1|Eno1|Hba-a1	0.0087	2066	78|147|76|175	GO.0044445	amygdala_1
296	533	2	GO Component		M band	Aldoa|Sptbn1	0.0088	2066	189|120	GO.0031430	amygdala_1
297	534	3	GO Component		sperm flagellum	Aldoa|Hk1|Ldha	0.0088	2066	189|150|114	GO.0036126	amygdala_1
298	526	2	GO Process		glucose 6-phosphate metabolic process	Gpi1|Hk1	0.008	2066	142|150	GO.0051156	amygdala_1
299	557	3	GO Process		negative regulation of extrinsic apoptotic signaling pathway	Prdx2|Park7|Gstp1	0.0121	2066	110|77|197	GO.2001237	amygdala_1
300	558	25	GO Process		multicellular organismal process	Ckb|Cstb|Prdx2|Glud1|Aco2|Sod1|Glo1|Prdx5|Atp5b|Hspd1|Park7|Pkm|S100b|Cd59a|Gpi1|Eno1|Aldoa|Lgals1|Hba-a1|Vdac1|Idh2|Thy1|Gapdh|Gstp1|Tpi1	0.0125	2066	211|194|110|131|139|221|106|113|111|205|77|183|218|209|142|76|189|81|175|98|127|108|191|197|171	GO.0032501	amygdala_1
301	559	2	RCTM		Amino acid synthesis and interconversion (transamination)	Glud1|Got1	0.0126	2066	131|124	MMU-70614	amygdala_1
302	582	7	GO Process		negative regulation of catalytic activity	Cstb|Prdx5|Park7|Gpi1|Thy1|Gapdh|Gstp1	0.0159	2066	194|113|77|142|108|191|197	GO.0043086	amygdala_1
303	583	2	SMART		Spectrin repeats	Sptan1|Sptbn1	0.0163	2066	164|120	SM00150	amygdala_1
304	584	2	GO Process		response to immobilization stress	Got1|Gpi1	0.0166	2066	124|142	GO.0035902	amygdala_1
305	585	23	GO Process		positive regulation of biological process	Prdx2|Tppp|Glud1|Sod1|Prdx5|Got1|Atp5b|Atp5a1|Hspd1|Txn1|Park7|Alb|S100b|Gpi1|Prdx6|Aldoa|Lgals1|Hk1|Sptbn1|Thy1|Gapdh|Cycs|Gstp1	0.0166	2066	110|118|131|221|113|124|111|198|205|109|77|133|218|142|128|189|81|150|120|108|191|137|197	GO.0048518	amygdala_1
306	586	8	GO Process		positive regulation of transport	Glud1|Hspd1|Park7|Gpi1|Hk1|Sptbn1|Thy1|Gapdh	0.0166	2066	131|205|77|142|150|120|108|191	GO.0051050	amygdala_1
307	587	2	GO Process		negative regulation of reactive oxygen species biosynthetic process	Hspd1|Park7	0.0166	2066	205|77	GO.1903427	amygdala_1
308	588	3	GO Process		response to alkaloid	Hspd1|Map1lc3a|Gpi1	0.0171	2066	205|156|142	GO.0043279	amygdala_1
309	589	28	GO Component		intracellular organelle part	Cox5a|Cstb|Cs|Mdh2|Tppp|Glud1|Sod1|Prdx5|Got1|Atp5b|Atp5a1|Hspd1|Map1lc3a|Park7|Cisd1|Gpi1|Syp|Cox5b|Aldoa|Hba-a1|Hk1|Sptan1|Vdac1|Sptbn1|Atp6v1a|Gapdh|Prdx1|Cycs	0.0172	2066	204|194|130|217|118|131|221|113|124|111|198|205|156|77|74|142|174|203|189|175|150|164|98|120|103|191|115|137	GO.0044446	amygdala_1
310	581	2	GO Process		actin filament capping	Sptan1|Sptbn1	0.0158	2066	164|120	GO.0051693	amygdala_1
311	590	14	GO Component		organelle membrane	Cox5a|Atp5b|Atp5a1|Hspd1|Map1lc3a|Park7|Cisd1|Gpi1|Syp|Cox5b|Hk1|Vdac1|Atp6v1a|Gapdh	0.0177	2066	204|111|198|205|156|77|74|142|174|203|150|98|103|191	GO.0031090	amygdala_1
312	592	2	GO Component		mitochondrial nucleoid	Atp5b|Vdac1	0.0182	2066	111|98	GO.0042645	amygdala_1
313	593	3	UniProt Keywords		Mitochondrion outer membrane	Cisd1|Hk1|Vdac1	0.0182	2066	74|150|98	KW-1000	amygdala_1
314	594	2	GO Process		response to morphine	Map1lc3a|Gpi1	0.0183	2066	156|142	GO.0043278	amygdala_1
315	595	3	KEGG Pathways		Non-alcoholic fatty liver disease (NAFLD)	Cox5a|Cox5b|Cycs	0.0187	2066	204|203|137	mmu04932	amygdala_1
316	596	6	UniProt Keywords		Ion transport	Atp6v1b2|Atp6v1e1|Atp5b|Atp5a1|Vdac1|Atp6v1a	0.019	2066	187|91|111|198|98|103	KW-0406	amygdala_1
317	597	2	GO Process		response to ATP	Sod1|Hspd1	0.0192	2066	221|205	GO.0033198	amygdala_1
318	598	8	GO Process		negative regulation of cellular protein metabolic process	Cstb|Prdx5|Park7|Cd59a|Gpi1|Thy1|Gapdh|Gstp1	0.0195	2066	194|113|77|209|142|108|191|197	GO.0032269	amygdala_1
319	599	2	GO Component		photoreceptor inner segment	Eno2|Pkm	0.0197	2066	78|183	GO.0001917	amygdala_1
320	591	14	GO Process		response to organic substance	Prdx2|Sod1|Got1|Hspd1|Map1lc3a|Park7|Pkm|S100b|Gpi1|Syp|Lgals1|Hba-a1|Gapdh|Gstp1	0.0181	2066	110|221|124|205|156|77|183|218|142|174|81|175|191|197	GO.0010033	amygdala_1
321	343	4	GO Process		maintenance of location in cell	Txn1|Park7|Alb|Hk1	0.00061	2066	109|77|133|150	GO.0051651	amygdala_1
322	580	3	KEGG Pathways		Apoptosis	Sptan1|Ctsd|Cycs	0.0156	2066	164|165|137	mmu04210	amygdala_1
323	578	8	GO Process		response to nitrogen compound	Sod1|Got1|Hspd1|Map1lc3a|Pkm|Gpi1|Gapdh|Gstp1	0.0152	2066	221|124|205|156|183|142|191|197	GO.1901698	amygdala_1
324	560	2	GO Process		regulation of cellular respiration	Park7|Cisd1	0.0127	2066	77|74	GO.0043457	amygdala_1
325	561	3	GO Process		positive regulation of reactive oxygen species metabolic process	Sod1|Park7|Gstp1	0.0127	2066	221|77|197	GO.2000379	amygdala_1
326	562	14	GO Process		regulation of cellular protein metabolic process	Cstb|Prdx2|Sod1|Prdx5|Hspd1|Txn1|Park7|Cd59a|Gpi1|Thy1|Gapdh|Prdx1|Cycs|Gstp1	0.0128	2066	194|110|221|113|205|109|77|209|142|108|191|115|137|197	GO.0032268	amygdala_1
327	563	5	GO Component		presynapse	Got1|Park7|Sncb|Syp|Vdac1	0.0129	2066	124|77|212|174|98	GO.0098793	amygdala_1
328	564	2	RCTM		NCAM signaling for neurite out-growth	Sptan1|Sptbn1	0.013000000000000001	2066	164|120	MMU-375165	amygdala_1
329	565	7	GO Function		ion transmembrane transporter activity	Cox5a|Atp6v1e1|Atp5b|Atp5a1|Cox5b|Vdac1|Atp6v1a	0.0131	2066	204|91|111|198|203|98|103	GO.0015075	amygdala_1
330	566	9	GO Process		regulation of response to stress	Prdx2|Sod1|Hspd1|Txn1|Park7|Cd59a|Thy1|Prdx1|Gstp1	0.0131	2066	110|221|205|109|77|209|108|115|197	GO.0080134	amygdala_1
331	567	2	KEGG Pathways		Alanine, aspartate and glutamate metabolism	Glud1|Got1	0.0132	2066	131|124	mmu00250	amygdala_1
332	579	3	RCTM		Response to elevated platelet cytosolic Ca2+	Sod1|Alb|Aldoa	0.0155	2066	221|133|189	MMU-76005	amygdala_1
333	568	2	GO Process		glutamate metabolic process	Glud1|Got1	0.0134	2066	131|124	GO.0006536	amygdala_1
334	570	29	GO Component		organelle part	Cox5a|Cstb|Cs|Mdh2|Tppp|Glud1|Sod1|Prdx5|Got1|Atp5b|Atp5a1|Hspd1|Map1lc3a|Park7|Cisd1|Gpi1|Syp|Cox5b|Aldoa|Hba-a1|Hk1|Sptan1|Vdac1|Sptbn1|Ldha|Atp6v1a|Gapdh|Prdx1|Cycs	0.0137	2066	204|194|130|217|118|131|221|113|124|111|198|205|156|77|74|142|174|203|189|175|150|164|98|120|114|103|191|115|137	GO.0044422	amygdala_1
335	571	5	GO Component		cytoplasmic region	Eno2|Sod1|Eno1|Sptan1|Sptbn1	0.0139	2066	78|221|76|164|120	GO.0099568	amygdala_1
336	572	2	GO Process		negative regulation of oxidoreductase activity	Prdx5|Gstp1	0.0142	2066	113|197	GO.0051354	amygdala_1
337	573	6	GO Process		cellular cation homeostasis	Sod1|Got1|Atp5b|S100b|Atp6v1a|Thy1	0.0145	2066	221|124|111|218|103|108	GO.0030003	amygdala_1
338	574	11	GO Component		vesicle	Atp6v1b2|Atp6v1e1|Sod1|Prdx5|Hspd1|Map1lc3a|Alb|Syp|Aldoa|Vdac1|Ctsd	0.0148	2066	187|91|221|113|205|156|133|174|189|98|165	GO.0031982	amygdala_1
339	575	2	GO Process		NADP metabolic process	Prdx5|Idh2	0.015	2066	113|127	GO.0006739	amygdala_1
340	576	3	RCTM		Platelet degranulation	Sod1|Alb|Aldoa	0.0151	2066	221|133|189	MMU-114608	amygdala_1
341	577	10	RCTM		Metabolism of proteins	Txn1|Park7|Alb|Cd59a|Lgals1|Sptan1|Vdac1|Sptbn1|Thy1|Ctsd	0.0151	2066	109|77|133|209|81|164|98|120|108|165	MMU-392499	amygdala_1
342	569	10	GO Process		negative regulation of biosynthetic process	Sod1|Prdx5|Got1|Hspd1|Txn1|Park7|Hbb-bh1|Eno1|Gapdh|Gstp1	0.0134	2066	221|113|124|205|109|77|147|76|191|197	GO.0009890	amygdala_1
343	686	4	GO Component		ciliary part	Gpi1|Aldoa|Hk1|Ldha	0.0496	2066	142|189|150|114	GO.0044441	amygdala_1
344	342	2	GO Process		NADH regeneration	Gpi1|Hk1	0.00061	2066	142|150	GO.0006735	amygdala_1
345	340	4	GO Function		monosaccharide binding	Gpi1|Aldoa|Lgals1|Hk1	0.0006	2066	142|189|81|150	GO.0048029	amygdala_1
346	108	8	Reference publications		(2016) Transcriptomic-metabolomic reprogramming in EGFR-mutant NSCLC early adaptive drug escape linking TGFBeta2-bioenergetics-mitochondrial priming.	Eno2|Pkm|Gpi1|Eno1|Pgk1|Ldha|Gapdh|Tpi1	1.72e-10	2066	78|183|142|76|116|114|191|171	PMID.27852038	amygdala_1
347	109	38	GO Function		catalytic activity	Cox5a|Ckb|Eno2|Prdx2|Cs|Atp6v1b2|Mdh2|Atp6v1e1|Glud1|Aco2|Sod1|Glo1|Prdx5|Got1|Atp5b|Atp5a1|Hspd1|Txn1|Park7|Ldhb|Pkm|Gpi1|Prdx6|Eno1|Cox5b|Aldoa|Hk1|Aldoc|Mdh1|Idh2|Ldha|Atp6v1a|Gapdh|Prdx1|Ctsd|Cycs|Gstp1|Tpi1	1.93e-10	2066	204|211|78|110|130|187|217|91|131|139|221|106|113|124|111|198|205|109|77|112|183|142|128|76|203|189|150|188|215|127|114|103|191|115|165|137|197|171	GO.0003824	amygdala_1
348	110	9	Reference publications		(2014) Generalized portrait of cancer metabolic pathways inferred from a list of genes overexpressed in cancer.	Mdh2|Atp5b|Ldhb|Pkm|Eno1|Aldoa|Ldha|Gapdh|Tpi1	2.13e-10	2066	217|111|112|183|76|189|114|191|171	PMID.25243088	amygdala_1
349	111	8	Reference publications		(2016) Liver proteome of mice with different genetic susceptibilities to the effects of fluoride.	Eno2|Mdh2|Glo1|Atp5a1|Eno1|Pgk1|Gstp1|Tpi1	2.13e-10	2066	78|217|106|198|76|116|197|171	PMID.27383706	amygdala_1
350	112	8	Reference publications		(2017) The oxidized thiol proteome in aging and cataractous mouse and human lens revealed by ICAT labeling.	Prdx2|Txn1|Pkm|Prdx6|Pgk1|Sptan1|Gapdh|Tpi1	2.13e-10	2066	110|109|183|128|116|164|191|171	PMID.28177569	amygdala_1
351	113	8	Reference publications		(2017) Elevated transcriptional levels of aldolase A (ALDOA) associates with cell cycle-related genes in patients with NSCLC and several solid tumors.	Eno2|Pkm|Eno1|Pgk1|Aldoa|Ldha|Gapdh|Tpi1	2.13e-10	2066	78|183|76|116|189|114|191|171	PMID.28191039	amygdala_1
352	114	8	Reference publications		(2019) PARK2 Mutation Causes Metabolic Disturbances and Impaired Survival of Human iPSC-Derived Neurons.	Prdx2|Sod1|Park7|Ldhb|Pkm|Syp|Aldoc|Vdac1	2.4799999999999997e-10	2066	110|221|77|112|183|174|188|98	PMID.31333417	amygdala_1
353	115	7	Reference publications		(2009) Proteome analysis of schizophrenia patients Wernicke's area reveals an energy metabolism dysregulation.	Eno2|Atp5a1|Prdx6|Aldoc|Atp6v1a|Gapdh|Tpi1	2.57e-10	2066	78|198|128|188|103|191|171	PMID.19405953	amygdala_1
354	116	10	Reference publications		(2018) Cancer metabolism: New insights into classic characteristics.	Prdx2|Glud1|Txn1|Pkm|Eno1|Pgk1|Aldoc|Ldha|Gapdh|Tpi1	2.64e-10	2066	110|131|109|183|76|116|188|114|191|171	PMID.29628997	amygdala_1
355	117	9	Reference publications		(2013) Quinoline 3-sulfonamides inhibit lactate dehydrogenase A and reverse aerobic glycolysis in cancer cells.	Ldhb|Pkm|Eno1|Pgk1|Aldoa|Aldoc|Ldha|Gapdh|Tpi1	2.66e-10	2066	112|183|76|116|189|188|114|191|171	PMID.24280423	amygdala_1
356	118	9	Reference publications		(2017) The proteomic profile of a mouse model of proliferative vitreoretinopathy.	Ckb|Prdx2|Alb|Ldhb|Eno1|Aldoa|Ldha|Gapdh|Prdx1	3.02e-10	2066	211|110|133|112|76|189|114|191|115	PMID.28781956	amygdala_1
357	119	9	Reference publications		(2020) Secretome Analysis of Mouse Dendritic Cells Interacting with a Probiotic Strain of Lactobacillus gasseri.	Eno2|Sod1|Eno1|Aldoa|Lgals1|Aldoc|Ldha|Prdx1|Ctsd	3.02e-10	2066	78|221|76|189|81|188|114|115|165	PMID.32093322	amygdala_1
358	120	10	Reference publications		(2010) Comprehensive identification and modified-site mapping of S-nitrosylated targets in prostate epithelial cells.	Cs|Pkm|Eno1|Pgk1|Aldoa|Lgals1|Vdac1|Gapdh|Prdx1|Tpi1	3.03e-10	2066	130|183|76|116|189|81|98|191|115|171	PMID.20140087	amygdala_1
359	121	8	Reference publications		(2009) Proteomic identification of dopamine-conjugated proteins from isolated rat brain mitochondria and SH-SY5Y cells.	Eno2|Prdx2|Glud1|Hspd1|Txn1|Park7|Vdac1|Tpi1	3.4e-10	2066	78|110|131|205|109|77|98|171	PMID.19332121	amygdala_1
360	122	8	Reference publications		(2019) The human allicin-proteome: S-thioallylation of proteins by the garlic defence substance allicin and its biological effects.	Pkm|Gpi1|Eno1|Pgk1|Aldoa|Ldha|Gapdh|Prdx1	3.4e-10	2066	183|142|76|116|189|114|191|115	PMID.30500420	amygdala_1
361	123	8	Reference publications		(2017) Endothelial adenosine A2a receptor-mediated glycolysis is essential for pathological retinal angiogenesis.	Alb|Ldhb|Eno1|Pgk1|Aldoa|Hk1|Ldha|Gapdh	4.05e-10	2066	133|112|76|116|189|150|114|191	PMID.28928465	amygdala_1
362	124	8	GO Process		aerobic respiration	Cox5a|Cs|Mdh2|Aco2|Cox5b|Mdh1|Idh2|Cycs	4.49e-10	2066	204|130|217|139|203|215|127|137	GO.0009060	amygdala_1
363	107	12	Reference publications		(2018) Porcine Reproductive and Respiratory Syndrome Virus strains with Higher Virulence Cause Marked Protein Profile Changes in MARC-145 Cells.	Cs|Mdh2|Aco2|Atp5a1|Hspd1|Txn1|Alb|Prdx6|Pgk1|Aldoa|Gapdh|Cycs	1.71e-10	2066	130|217|139|198|205|109|133|128|116|189|191|137	PMID.30302013	amygdala_1
364	106	9	Reference publications		(2009) Proteomics in animal models of Alzheimer's and Parkinson's diseases.	Eno2|Prdx2|Park7|Alb|Sncb|Prdx6|Eno1|Aldoc|Gapdh	1.29e-10	2066	78|110|77|133|212|128|76|188|191	PMID.18703168	amygdala_1
365	105	12	Reference publications		(2015) Evidence of Mitochondrial Dysfunction within the Complex Genetic Etiology of Schizophrenia.	Prdx2|Mdh2|Aco2|Atp5b|Atp5a1|Hspd1|Txn1|Park7|Hk1|Vdac1|Ldha|Prdx1	1.21e-10	2066	110|217|139|111|198|205|109|77|150|98|114|115	PMID.26550561	amygdala_1
366	104	9	Reference publications		(2018) Proteomic Analysis of Hippocampus in a Mouse Model of Depression Reveals Neuroprotective Function of Ubiquitin C-terminal Hydrolase L1 (UCH-L1) via Stress-induced Cysteine Oxidative Modifications.	Ckb|Prdx2|Atp6v1b2|Hspd1|Alb|Ldhb|Sncb|Gapdh|Tpi1	1.17e-10	2066	211|110|187|205|133|112|212|191|171	PMID.29959188	amygdala_1
367	86	9	GO Process		cellular oxidant detoxification	Prdx2|Sod1|Prdx5|Txn1|Park7|Prdx6|Hba-a1|Prdx1|Gstp1	2.34e-11	2066	110|221|113|109|77|128|175|115|197	GO.0098869	amygdala_1
368	87	9	Reference publications		(2010) Protein markers for insulin-producing beta cells with higher glucose sensitivity.	Prdx2|Mdh2|Aco2|Park7|Alb|Pkm|Idh2|Gapdh|Tpi1	2.45e-11	2066	110|217|139|77|133|183|127|191|171	PMID.21151894	amygdala_1
369	88	9	Reference publications		(2014) FOXO3-mTOR metabolic cooperation in the regulation of erythroid cell maturation and homeostasis.	Ldhb|Pkm|Eno1|Pgk1|Aldoa|Hba-a1|Idh2|Ldha|Gapdh	2.45e-11	2066	112|183|76|116|189|175|127|114|191	PMID.24966026	amygdala_1
370	89	11	GO Process		cofactor biosynthetic process	Eno2|Sod1|Pkm|Gpi1|Eno1|Aldoa|Hk1|Aldoc|Idh2|Gapdh|Tpi1	2.47e-11	2066	78|221|183|142|76|189|150|188|127|191|171	GO.0051188	amygdala_1
371	90	10	Reference publications		(2019) Metabolic and Stress Response Changes Precede Disease Onset in the Spinal Cord of Mutant SOD1 ALS Mice.	Mdh2|Sod1|Atp5b|Atp5a1|Hspd1|Gpi1|Pgk1|Aldoa|Idh2|Gapdh	2.66e-11	2066	217|221|111|198|205|142|116|189|127|191	PMID.31213966	amygdala_1
372	91	9	Reference publications		(2011) Regulation of Aerobic Glycolysis by microRNAs in Cancer.	Eno2|Ldhb|Pkm|Gpi1|Eno1|Pgk1|Aldoa|Ldha|Tpi1	4.8300000000000004e-11	2066	78|112|183|142|76|116|189|114|171	PMID.22792411	amygdala_1
373	92	10	RCTM		The citric acid (TCA) cycle and respiratory electron transport	Cs|Mdh2|Aco2|Glo1|Atp5b|Atp5a1|Ldhb|Vdac1|Idh2|Ldha	5.6100000000000005e-11	2066	130|217|139|106|111|198|112|98|127|114	MMU-1428517	amygdala_1
374	93	8	RCTM		Pyruvate metabolism and Citric Acid (TCA) cycle	Cs|Mdh2|Aco2|Glo1|Ldhb|Vdac1|Idh2|Ldha	5.6100000000000005e-11	2066	130|217|139|106|112|98|127|114	MMU-71406	amygdala_1
375	125	7	Reference publications		(2013) Regulation of glycolysis and the Warburg effect by estrogen-related receptors.	Mdh2|Pkm|Eno1|Aldoc|Ldha|Gapdh|Tpi1	4.5400000000000003e-10	2066	217|183|76|188|114|191|171	PMID.22665055	amygdala_1
376	94	9	Reference publications		(2016) Quantitative Proteomic Analysis of Differentially Expressed Protein Profiles Involved in Pancreatic Ductal Adenocarcinoma.	Cs|Eno1|Pgk1|Aldoa|Lgals1|Vdac1|Gapdh|Prdx1|Tpi1	5.6299999999999996e-11	2066	130|76|116|189|81|98|191|115|171	PMID.26262590	amygdala_1
377	96	14	GO Process		monocarboxylic acid metabolic process	Eno2|Glo1|Park7|Ldhb|Pkm|Gpi1|Eno1|Aldoa|Hk1|Aldoc|Idh2|Ldha|Gapdh|Tpi1	6.199999999999999e-11	2066	78|106|77|112|183|142|76|189|150|188|127|114|191|171	GO.0032787	amygdala_1
378	97	52	GO Function		binding	Cox5a|Ckb|Eno2|Cstb|Prdx2|Atp6v1b2|Mdh2|Atp6v1e1|Tppp|Glud1|Aco2|Sod1|Glo1|Prdx5|Got1|Atp5b|Atp5a1|Hspd1|Map1lc3a|Txn1|Park7|Alb|Ldhb|Pkm|Sncb|Cisd1|S100b|Cd59a|Gpi1|Hbb-bh1|Syp|Prdx6|Eno1|Cox5b|Aldoa|Lgals1|Hba-a1|Hk1|Sptan1|Aldoc|Vdac1|Sptbn1|Mdh1|Idh2|Atp6v1a|Thy1|Gapdh|Prdx1|Ctsd|Cycs|Gstp1|Tpi1	7.73e-11	2066	204|211|78|194|110|187|217|91|118|131|139|221|106|113|124|111|198|205|156|109|77|133|112|183|212|74|218|209|142|147|174|128|76|203|189|81|175|150|164|188|98|120|215|127|103|108|191|115|165|137|197|171	GO.0005488	amygdala_1
379	98	8	RCTM		Glycolysis	Eno2|Pkm|Gpi1|Eno1|Aldoa|Hk1|Aldoc|Tpi1	9.119999999999999e-11	2066	78|183|142|76|189|150|188|171	MMU-70171	amygdala_1
380	99	8	Reference publications		(2014) Redox proteomics analysis to decipher the neurobiology of Alzheimer-like neurodegeneration: overlaps in Down's syndrome and Alzheimer's disease brain.	Prdx2|Txn1|Alb|Syp|Eno1|Aldoa|Gapdh|Ctsd	9.940000000000001e-11	2066	110|109|133|174|76|189|191|165	PMID.25242166	amygdala_1
381	100	8	Reference publications		(2019) Early and reversible changes to the hippocampal proteome in mice on a high-fat diet.	Ckb|Prdx2|Glo1|Alb|S100b|Aldoa|Aldoc|Prdx1	9.940000000000001e-11	2066	211|110|106|133|218|189|188|115	PMID.31462902	amygdala_1
382	101	9	Reference publications		(2013) Gastric autoantigenic proteins in Helicobacter pylori infection.	Ckb|Prdx2|Aco2|Atp5b|Hspd1|Alb|Ldhb|Prdx6|Eno1	1.0399999999999999e-10	2066	211|110|139|111|205|133|112|128|76	PMID.24142637	amygdala_1
383	102	9	Reference publications		(2019) The Metabolic Landscape of Lung Cancer: New Insights in a Disturbed Glucose Metabolism.	Alb|Pkm|Gpi1|Pgk1|Vdac1|Idh2|Ldha|Gapdh|Tpi1	1.0399999999999999e-10	2066	133|183|142|116|98|127|114|191|171	PMID.31803611	amygdala_1
384	103	8	Reference publications		(2011) Downregulation of the antioxidant protein peroxiredoxin 2 contributes to angiotensin II-mediated podocyte apoptosis.	Prdx2|Sod1|Alb|Eno1|Pgk1|Lgals1|Prdx1|Tpi1	1.17e-10	2066	110|221|133|76|116|81|115|171	PMID.21814176	amygdala_1
385	95	7	GO Process		hydrogen peroxide metabolic process	Prdx2|Sod1|Prdx5|Park7|Prdx6|Prdx1|Cycs	6.15e-11	2066	110|221|113|77|128|115|137	GO.0042743	amygdala_1
386	85	18	GO Function		oxidoreductase activity	Cox5a|Prdx2|Mdh2|Glud1|Sod1|Prdx5|Txn1|Park7|Ldhb|Prdx6|Cox5b|Mdh1|Idh2|Ldha|Gapdh|Prdx1|Cycs|Gstp1	2.1800000000000002e-11	2066	204|110|217|131|221|113|109|77|112|128|203|215|127|114|191|115|137|197	GO.0016491	amygdala_1
387	126	53	GO Component		intracellular part	Cox5a|Ckb|Eno2|Cstb|Prdx2|Cs|Atp6v1b2|Mdh2|Atp6v1e1|Tppp|Glud1|Aco2|Sod1|Glo1|Prdx5|Got1|Atp5b|Atp5a1|Hspd1|Map1lc3a|Txn1|Park7|Alb|Ldhb|Pkm|Sncb|Cisd1|S100b|Gpi1|Hbb-bh1|Syp|Prdx6|Eno1|Cox5b|Aldoa|Lgals1|Hba-a1|Hk1|Sptan1|Aldoc|Vdac1|Sptbn1|Mdh1|Idh2|Ldha|Atp6v1a|Thy1|Gapdh|Prdx1|Ctsd|Cycs|Gstp1|Tpi1	4.76e-10	2066	204|211|78|194|110|130|187|217|91|118|131|139|221|106|113|124|111|198|205|156|109|77|133|112|183|212|74|218|142|147|174|128|76|203|189|81|175|150|164|188|98|120|215|127|114|103|108|191|115|165|137|197|171	GO.0044424	amygdala_1
388	128	8	Reference publications		(2015) Protein Citrullination: A Proposed Mechanism for Pathology in Traumatic Brain Injury.	Ckb|Eno2|Alb|Eno1|Aldoa|Aldoc|Gapdh|Prdx1	4.8e-10	2066	211|78|133|76|189|188|191|115	PMID.26441823	amygdala_1
389	151	7	Reference publications		(1991) Sheep gene mapping: additional DNA markers included (CASB, CASK, LALBA, IGF-1 and AMH).	Mdh2|Ldhb|Pkm|Eno1|Ldha|Gapdh|Tpi1	1.6e-09	2066	217|112|183|76|114|191|171	PMID.1892247	amygdala_1
390	152	7	Reference publications		(2014) Frequent alteration of the protein synthesis of enzymes for glucose metabolism in hepatocellular carcinomas.	Alb|Pkm|Aldoa|Aldoc|Idh2|Ldha|Gapdh	1.6e-09	2066	133|183|189|188|127|114|191	PMID.24203292	amygdala_1
391	153	8	Reference publications		(2011) Effect of carbon nanoparticles on renal epithelial cell structure, barrier function, and protein expression.	Glo1|Atp5a1|Eno1|Aldoa|Hk1|Ldha|Gapdh|Tpi1	1.85e-09	2066	106|198|76|189|150|114|191|171	PMID.21067278	amygdala_1
392	154	8	Reference publications		(2015) Intracellular expression of Tat alters mitochondrial functions in T cells: a potential mechanism to understand mitochondrial damage during HIV-1 replication.	Cs|Hspd1|Txn1|Ldhb|Pkm|Eno1|Gapdh|Prdx1	1.85e-09	2066	130|205|109|112|183|76|191|115	PMID.26376973	amygdala_1
393	155	10	GO Process		energy derivation by oxidation of organic compounds	Cox5a|Cs|Mdh2|Aco2|S100b|Cox5b|Mdh1|Idh2|Ldha|Cycs	1.8600000000000002e-09	2066	204|130|217|139|218|203|215|127|114|137	GO.0015980	amygdala_1
394	156	42	GO Process		cellular metabolic process	Cox5a|Ckb|Eno2|Prdx2|Cs|Atp6v1b2|Mdh2|Glud1|Aco2|Sod1|Glo1|Prdx5|Got1|Atp5b|Atp5a1|Hspd1|Map1lc3a|Txn1|Park7|Ldhb|Pkm|Sncb|S100b|Gpi1|Prdx6|Eno1|Cox5b|Aldoa|Hk1|Aldoc|Sptbn1|Mdh1|Idh2|Ldha|Atp6v1a|Thy1|Gapdh|Prdx1|Ctsd|Cycs|Gstp1|Tpi1	1.8600000000000002e-09	2066	204|211|78|110|130|187|217|131|139|221|106|113|124|111|198|205|156|109|77|112|183|212|218|142|128|76|203|189|150|188|120|215|127|114|103|108|191|115|165|137|197|171	GO.0044237	amygdala_1
395	157	8	GO Function		antioxidant activity	Prdx2|Sod1|Prdx5|Txn1|Park7|Prdx6|Prdx1|Gstp1	1.9e-09	2066	110|221|113|109|77|128|115|197	GO.0016209	amygdala_1
396	158	7	Reference publications		(2010) Hypochlorite modification of sphingomyelin generates chlorinated lipid species that induce apoptosis and proteome alterations in dopaminergic PC12 neurons in vitro.	Prdx2|Mdh2|Eno1|Aldoa|Aldoc|Vdac1|Prdx1	1.99e-09	2066	110|217|76|189|188|98|115	PMID.20226853	amygdala_1
397	159	8	Reference publications		(2017) The impact of growth hormone on proteomic profiles: a review of mouse and adult human studies.	Prdx2|Atp5b|Hspd1|Alb|Hbb-bh1|Prdx6|Eno1|Mdh1	2.0999999999999998e-09	2066	110|111|205|133|147|128|76|215	PMID.28670222	amygdala_1
398	160	8	Reference publications		(2018) The relevance of tyrosine kinase inhibitors for global metabolic pathways in cancer.	Cox5a|Eno2|Pkm|Eno1|Aldoa|Vdac1|Ldha|Tpi1	2.0999999999999998e-09	2066	204|78|183|76|189|98|114|171	PMID.29455660	amygdala_1
399	161	8	Reference publications		(2018) Proteomic Analysis of Hippocampus and Cortex in Streptozotocin-Induced Diabetic Model Mice Showing Dementia.	Eno2|Atp5b|Ldhb|Sncb|Prdx6|Eno1|Gapdh|Prdx1	2.0999999999999998e-09	2066	78|111|112|212|128|76|191|115	PMID.29850612	amygdala_1
400	162	40	GO Function		protein binding	Ckb|Eno2|Cstb|Mdh2|Atp6v1e1|Tppp|Glud1|Sod1|Prdx5|Atp5b|Atp5a1|Hspd1|Map1lc3a|Txn1|Park7|Alb|Ldhb|Pkm|Sncb|Cisd1|S100b|Cd59a|Gpi1|Hbb-bh1|Syp|Prdx6|Eno1|Aldoa|Lgals1|Hk1|Sptan1|Aldoc|Vdac1|Sptbn1|Thy1|Gapdh|Prdx1|Cycs|Gstp1|Tpi1	2.23e-09	2066	211|78|194|217|91|118|131|221|113|111|198|205|156|109|77|133|112|183|212|74|218|209|142|147|174|128|76|189|81|150|164|188|98|120|108|191|115|137|197|171	GO.0005515	amygdala_1
401	163	8	Reference publications		(2014) Chaetocin-induced ROS-mediated apoptosis involves ATM-YAP1 axis and JNK-dependent inhibition of glucose metabolism.	Prdx2|Sod1|Txn1|Pkm|Aldoa|Aldoc|Idh2|Gapdh	2.37e-09	2066	110|221|109|183|189|188|127|191	PMID.24810048	amygdala_1
402	164	8	Reference publications		(2017) Glut3 Addiction Is a Druggable Vulnerability for a Molecularly Defined Subpopulation of Glioblastoma.	Ldhb|Eno1|Pgk1|Aldoa|Aldoc|Idh2|Ldha|Gapdh	2.37e-09	2066	112|76|116|189|188|127|114|191	PMID.29198914	amygdala_1
403	165	7	Reference publications		(2018) Global analysis of erythroid cells redox status reveals the involvement of Prdx1 and Prdx2 in the severity of beta thalassemia.	Prdx2|Sod1|Txn1|Prdx6|Hba-a1|Gapdh|Prdx1	2.42e-09	2066	110|221|109|128|175|191|115	PMID.30521599	amygdala_1
404	166	33	GO Process		organonitrogen compound metabolic process	Cox5a|Eno2|Cs|Atp6v1b2|Mdh2|Glud1|Sod1|Glo1|Prdx5|Got1|Atp5b|Atp5a1|Park7|Ldhb|Pkm|Sncb|Gpi1|Eno1|Cox5b|Aldoa|Hk1|Aldoc|Sptbn1|Mdh1|Idh2|Ldha|Atp6v1a|Thy1|Gapdh|Ctsd|Cycs|Gstp1|Tpi1	3.5100000000000005e-09	2066	204|78|130|187|217|131|221|106|113|124|111|198|77|112|183|212|142|76|203|189|150|188|120|215|127|114|103|108|191|165|137|197|171	GO.1901564	amygdala_1
405	167	6	RCTM		Detoxification of Reactive Oxygen Species	Prdx2|Sod1|Prdx5|Txn1|Prdx1|Gstp1	8.14e-09	2066	110|221|113|109|115|197	MMU-3299685	amygdala_1
406	150	14	GO Function		cofactor binding	Glud1|Aco2|Got1|Alb|Ldhb|Cisd1|Hbb-bh1|Hba-a1|Mdh1|Idh2|Gapdh|Prdx1|Cycs|Gstp1	1.5299999999999999e-09	2066	131|139|124|133|112|74|147|175|215|127|191|115|137|197	GO.0048037	amygdala_1
407	149	43	UniProt Keywords		Phosphoprotein	Cox5a|Ckb|Eno2|Prdx2|Cs|Mdh2|Atp6v1e1|Tppp|Glud1|Aco2|Sod1|Glo1|Prdx5|Got1|Atp5b|Atp5a1|Hspd1|Map1lc3a|Park7|Alb|Ldhb|Pkm|Sncb|Gpi1|Syp|Prdx6|Eno1|Aldoa|Lgals1|Hba-a1|Hk1|Sptan1|Aldoc|Vdac1|Sptbn1|Mdh1|Ldha|Atp6v1a|Gapdh|Prdx1|Cycs|Gstp1|Tpi1	1.3900000000000002e-09	2066	204|211|78|110|130|217|91|118|131|139|221|106|113|124|111|198|205|156|77|133|112|183|212|142|174|128|76|189|81|175|150|164|188|98|120|215|114|103|191|115|137|197|171	KW-0597	amygdala_1
408	148	8	Reference publications		(2016) Self-propelling vesicles define glycolysis as the minimal energy machinery for neuronal transport.	Eno2|Gpi1|Syp|Eno1|Aldoa|Thy1|Gapdh|Tpi1	1.3800000000000002e-09	2066	78|142|174|76|189|108|191|171	PMID.27775035	amygdala_1
409	147	10	GO Process		cellular response to toxic substance	Prdx2|Sod1|Prdx5|Map1lc3a|Txn1|Park7|Prdx6|Hba-a1|Prdx1|Gstp1	1.3400000000000001e-09	2066	110|221|113|156|109|77|128|175|115|197	GO.0097237	amygdala_1
410	129	11	RCTM		Metabolism of carbohydrates	Eno2|Mdh2|Got1|Pkm|Gpi1|Eno1|Aldoa|Hk1|Aldoc|Mdh1|Tpi1	5.23e-10	2066	78|217|124|183|142|76|189|150|188|215|171	MMU-71387	amygdala_1
411	130	8	Reference publications		(2017) Effect of everolimus on the glucose metabolic pathway in mouse skeletal muscle cells (C2C12).	Cs|Pkm|Eno1|Pgk1|Aldoa|Ldha|Gapdh|Tpi1	5.67e-10	2066	130|183|76|116|189|114|191|171	PMID.28781589	amygdala_1
412	131	9	Reference publications		(2016) Integration of Breast Cancer Secretomes with Clinical Data Elucidates Potential Serum Markers for Disease Detection, Diagnosis, and Prognosis.	Alb|Ldhb|Eno1|Pgk1|Aldoa|Ldha|Gapdh|Prdx1|Ctsd	5.78e-10	2066	133|112|76|116|189|114|191|115|165	PMID.27355404	amygdala_1
413	132	9	Reference publications		(2016) Protein Profiles for Muscle Development and Intramuscular Fat Accumulation at Different Post-Hatching Ages in Chickens.	Gpi1|Pgk1|Aldoa|Sptan1|Aldoc|Mdh1|Ldha|Gapdh|Tpi1	5.78e-10	2066	142|116|189|164|188|215|114|191|171	PMID.27508388	amygdala_1
414	133	10	Reference publications		(2019) Mitochondrial function in immature bovine oocytes is improved by an increase of cellular cyclic AMP.	Ldhb|Pkm|Gpi1|Pgk1|Aldoa|Hk1|Aldoc|Ldha|Gapdh|Tpi1	5.78e-10	2066	112|183|142|116|189|150|188|114|191|171	PMID.30914704	amygdala_1
415	134	20	GO Process		cellular catabolic process	Eno2|Prdx2|Glud1|Glo1|Prdx5|Got1|Map1lc3a|Park7|Pkm|Gpi1|Prdx6|Eno1|Aldoa|Hk1|Aldoc|Ldha|Gapdh|Prdx1|Ctsd|Tpi1	5.86e-10	2066	78|110|131|106|113|124|156|77|183|142|128|76|189|150|188|114|191|115|165|171	GO.0044248	amygdala_1
416	135	7	Reference publications		(2014) Developmental stage dependent metabolic regulation during meiotic differentiation in budding yeast.	Eno2|Cs|Aco2|Eno1|Pgk1|Gapdh|Tpi1	7.820000000000001e-10	2066	78|130|139|76|116|191|171	PMID.25178389	amygdala_1
417	136	8	Reference publications		(2016) Heterogeneous Porphyromonas gingivalis LPS modulates immuno-inflammatory response, antioxidant defense and cytoskeletal dynamics in human gingival fibroblasts.	Cstb|Prdx2|Sod1|Prdx5|Txn1|Alb|Lgals1|Prdx1	9.25e-10	2066	194|110|221|113|109|133|81|115	PMID.27538450	amygdala_1
418	127	8	Reference publications		(2008) Proteomic profiling of neuromas reveals alterations in protein composition and local protein synthesis in hyper-excitable nerves.	Ckb|Eno2|Prdx2|Txn1|Park7|Ldhb|Eno1|Prdx1	4.8e-10	2066	211|78|110|109|77|112|76|115	PMID.18700027	amygdala_1
419	137	8	Reference publications		(2018) Targeting Hepatic Protein Carbonylation and Oxidative Stress Occurring on Diet-Induced Metabolic Diseases through the Supplementation with Fish Oils.	Glud1|Hspd1|Park7|Alb|Prdx6|Pgk1|Gapdh|Tpi1	9.25e-10	2066	131|205|77|133|128|116|191|171	PMID.30261666	amygdala_1
420	139	9	Reference publications		(2018) Metabolite profiling identifies a signature of tumorigenicity in hepatocellular carcinoma.	Eno2|Alb|Pkm|Eno1|Pgk1|Aldoa|Aldoc|Gapdh|Tpi1	9.78e-10	2066	78|133|183|76|116|189|188|191|171	PMID.29928490	amygdala_1
421	140	8	Reference publications		(2016) Mitochondrial-Targeted Decyl-Triphenylphosphonium Enhances 2-Deoxy-D-Glucose Mediated Oxidative Stress and Clonogenic Killing of Multiple Myeloma Cells.	Txn1|Pkm|Gpi1|Pgk1|Aldoa|Ldha|Gapdh|Tpi1	1.0499999999999999e-09	2066	109|183|142|116|189|114|191|171	PMID.27902770	amygdala_1
422	141	8	Reference publications		(2017) Deciphering mechanisms underlying the genetic variation of general production and liver quality traits in the overfed mule duck by pQTL analyses.	Glud1|Atp5b|Park7|Alb|Eno1|Hba-a1|Vdac1|Tpi1	1.0499999999999999e-09	2066	131|111|77|133|76|175|98|171	PMID.28424047	amygdala_1
423	142	9	Reference publications		(2013) Recent advances in quantitative neuroproteomics.	Park7|Alb|Ldhb|Eno1|Pgk1|Aldoc|Gapdh|Prdx1|Tpi1	1.06e-09	2066	77|133|112|76|116|188|191|115|171	PMID.23623823	amygdala_1
424	143	9	Reference publications		(2018) The Nutrient-Sensing Hexosamine Biosynthetic Pathway as the Hub of Cancer Metabolic Rewiring.	Glud1|Txn1|Pkm|Gpi1|Eno1|Pgk1|Ldha|Gapdh|Tpi1	1.06e-09	2066	131|109|183|142|76|116|114|191|171	PMID.29865240	amygdala_1
425	144	20	GO Component		mitochondrion	Cox5a|Cs|Mdh2|Tppp|Glud1|Aco2|Sod1|Atp5b|Atp5a1|Hspd1|Park7|Cisd1|Cox5b|Aldoa|Hk1|Vdac1|Idh2|Prdx1|Cycs|Gstp1	1.07e-09	2066	204|130|217|118|131|139|221|111|198|205|77|74|203|189|150|98|127|115|137|197	GO.0005739	amygdala_1
426	145	9	Reference publications		(2017) Metabolic Dysfunction in Parkinson's Disease: Bioenergetics, Redox Homeostasis and Central Carbon Metabolism.	Sod1|Glo1|Park7|Pkm|Gpi1|Eno1|Vdac1|Idh2|Gapdh	1.16e-09	2066	221|106|77|183|142|76|98|127|191	PMID.28341600	amygdala_1
427	146	8	Reference publications		(2012) Transcriptional differences between rhesus embryonic stem cells generated from in vitro and in vivo derived embryos.	Prdx2|Atp5b|Pkm|Eno1|Pgk1|Aldoa|Lgals1|Aldoc	1.18e-09	2066	110|111|183|76|116|189|81|188	PMID.23028448	amygdala_1
428	138	8	Reference publications		(2019) Diabetes causes marked inhibition of mitochondrial metabolism in pancreatic Beta-cells.	Cs|Mdh2|Aco2|Alb|Eno1|Aldoa|Idh2|Gapdh	9.25e-10	2066	130|217|139|133|76|189|127|191	PMID.31171772	amygdala_1
429	168	15	GO Process		cellular homeostasis	Ckb|Prdx2|Sod1|Prdx5|Got1|Atp5b|Txn1|S100b|Prdx6|Aldoa|Lgals1|Hk1|Atp6v1a|Thy1|Prdx1	1.1899999999999999e-08	2066	211|110|221|113|124|111|109|218|128|189|81|150|103|108|115	GO.0019725	amygdala_1
430	84	8	Reference publications		(2011) Proteomic analysis of brain proteins in APPPS-1 human double mutant knock-in mice with increasing amyloid Beta-peptide deposition: insights into the effects of in vivo treatment with N-acetylcysteine as a potential therapeutic intervention in ...	Glud1|Aco2|Atp5a1|Alb|Eno1|Aldoa|Aldoc|Gapdh	2.1e-11	2066	131|139|198|133|76|189|188|191	PMID.21954051	amygdala_1
431	82	9	Reference publications		(2015) Activation of AMP-activated protein kinase by retinoic acid sensitizes hepatocellular carcinoma cells to apoptosis induced by sorafenib.	Cs|Pkm|Eno1|Pgk1|Aldoa|Idh2|Ldha|Gapdh|Tpi1	1.7800000000000003e-11	2066	130|183|76|116|189|127|114|191|171	PMID.25683251	amygdala_1
432	22	15	Reference publications		(2014) Unraveling the complexity of neurodegeneration in brains of subjects with Down syndrome: insights from proteomics.	Ckb|Eno2|Cstb|Cs|Atp6v1b2|Atp5b|Pkm|S100b|Prdx6|Eno1|Pgk1|Vdac1|Atp6v1a|Ctsd|Tpi1	2.49e-17	2066	211|78|194|130|187|111|183|218|128|76|116|98|103|165|171	PMID.24259517	amygdala_1
433	23	13	Reference publications		(2015) The proteome of schizophrenia.	Eno2|Prdx2|Atp6v1b2|Atp5b|Ldhb|S100b|Eno1|Pgk1|Aldoc|Atp6v1a|Gapdh|Prdx1|Gstp1	2.8499999999999995e-17	2066	78|110|187|111|112|218|76|116|188|103|191|115|197	PMID.27336025	amygdala_1
434	24	51	GO Component		cytoplasmic part	Cox5a|Ckb|Eno2|Cstb|Prdx2|Cs|Atp6v1b2|Mdh2|Atp6v1e1|Tppp|Glud1|Aco2|Sod1|Glo1|Prdx5|Got1|Atp5b|Atp5a1|Hspd1|Map1lc3a|Txn1|Park7|Alb|Ldhb|Pkm|Cisd1|S100b|Gpi1|Hbb-bh1|Syp|Prdx6|Eno1|Cox5b|Aldoa|Lgals1|Hba-a1|Hk1|Sptan1|Vdac1|Sptbn1|Mdh1|Idh2|Ldha|Atp6v1a|Thy1|Gapdh|Prdx1|Ctsd|Cycs|Gstp1|Tpi1	4.2200000000000007e-17	2066	204|211|78|194|110|130|187|217|91|118|131|139|221|106|113|124|111|198|205|156|109|77|133|112|183|74|218|142|147|174|128|76|203|189|81|175|150|164|98|120|215|127|114|103|108|191|115|165|137|197|171	GO.0044444	amygdala_1
435	25	12	Reference publications		(2011) Oncogenic K-Ras decouples glucose and glutamine metabolism to support cancer cell growth.	Eno2|Cs|Aco2|Ldhb|Pkm|Eno1|Pgk1|Aldoa|Idh2|Ldha|Gapdh|Tpi1	4.6299999999999996e-17	2066	78|130|139|112|183|76|116|189|127|114|191|171	PMID.21847114	amygdala_1
436	26	18	GO Process		purine ribonucleotide metabolic process	Cox5a|Eno2|Cs|Atp6v1b2|Atp5b|Atp5a1|Pkm|Gpi1|Eno1|Cox5b|Aldoa|Hk1|Aldoc|Ldha|Atp6v1a|Gapdh|Cycs|Tpi1	6.11e-17	2066	204|78|130|187|111|198|183|142|76|203|189|150|188|114|103|191|137|171	GO.0009150	amygdala_1
437	27	12	GO Process		ATP biosynthetic process	Eno2|Atp5b|Atp5a1|Pkm|Gpi1|Eno1|Cox5b|Aldoa|Hk1|Aldoc|Gapdh|Tpi1	9.44e-17	2066	78|111|198|183|142|76|203|189|150|188|191|171	GO.0006754	amygdala_1
438	28	16	GO Process		coenzyme metabolic process	Eno2|Cs|Mdh2|Prdx5|Ldhb|Pkm|Gpi1|Eno1|Aldoa|Hk1|Aldoc|Mdh1|Idh2|Ldha|Gapdh|Tpi1	3.27e-16	2066	78|130|217|113|112|183|142|76|189|150|188|215|127|114|191|171	GO.0006732	amygdala_1
439	29	23	GO Process		oxidation-reduction process	Cox5a|Prdx2|Cs|Mdh2|Glud1|Aco2|Sod1|Prdx5|Txn1|Park7|Ldhb|S100b|Gpi1|Prdx6|Cox5b|Hk1|Mdh1|Idh2|Ldha|Gapdh|Prdx1|Cycs|Gstp1	4.62e-16	2066	204|110|130|217|131|139|221|113|109|77|112|218|142|128|203|150|215|127|114|191|115|137|197	GO.0055114	amygdala_1
440	30	12	Reference publications		(2010) Proteomics-based systems biology modeling of bovine germinal vesicle stage oocyte and cumulus cell interaction.	Cox5a|Eno2|Prdx2|Atp6v1e1|Atp5b|Atp5a1|Eno1|Pgk1|Aldoa|Aldoc|Ldha|Tpi1	5.7e-16	2066	204|78|110|91|111|198|76|116|189|188|114|171	PMID.20574525	amygdala_1
441	31	12	GO Process		purine ribonucleoside monophosphate biosynthetic process	Eno2|Atp5b|Atp5a1|Pkm|Gpi1|Eno1|Cox5b|Aldoa|Hk1|Aldoc|Gapdh|Tpi1	1.1699999999999999e-15	2066	78|111|198|183|142|76|203|189|150|188|191|171	GO.0009168	amygdala_1
442	32	11	KEGG Pathways		Glycolysis / Gluconeogenesis	Eno2|Ldhb|Pkm|Gpi1|Eno1|Aldoa|Hk1|Aldoc|Ldha|Gapdh|Tpi1	1.25e-15	2066	78|112|183|142|76|189|150|188|114|191|171	mmu00010	amygdala_1
443	33	11	GO Process		pyruvate metabolic process	Eno2|Ldhb|Pkm|Gpi1|Eno1|Aldoa|Hk1|Aldoc|Ldha|Gapdh|Tpi1	1.36e-15	2066	78|112|183|142|76|189|150|188|114|191|171	GO.0006090	amygdala_1
444	34	10	Reference publications		(2017) Disturbed Glucose Metabolism in Rat Neurons Exposed to Cerebrospinal Fluid Obtained from Multiple Sclerosis Subjects.	Mdh2|Aco2|Sod1|Atp5b|Atp5a1|Pkm|Eno1|Pgk1|Gapdh|Tpi1	2.82e-15	2066	217|139|221|111|198|183|76|116|191|171	PMID.29267205	amygdala_1
445	35	17	GO Process		carbohydrate metabolic process	Eno2|Cs|Mdh2|Glo1|Got1|Ldhb|Pkm|Gpi1|Eno1|Aldoa|Hk1|Aldoc|Mdh1|Idh2|Ldha|Gapdh|Tpi1	2.9699999999999997e-15	2066	78|130|217|106|124|112|183|142|76|189|150|188|215|127|114|191|171	GO.0005975	amygdala_1
446	36	11	KEGG Pathways		Biosynthesis of amino acids	Eno2|Cs|Aco2|Got1|Pkm|Eno1|Aldoa|Aldoc|Idh2|Gapdh|Tpi1	3.94e-15	2066	78|130|139|124|183|76|189|188|127|191|171	mmu01230	amygdala_1
447	37	10	GO Process		ADP metabolic process	Eno2|Pkm|Gpi1|Eno1|Aldoa|Hk1|Aldoc|Ldha|Gapdh|Tpi1	4.15e-15	2066	78|183|142|76|189|150|188|114|191|171	GO.0046031	amygdala_1
448	38	28	GO Process		phosphate-containing compound metabolic process	Cox5a|Ckb|Eno2|Cs|Atp6v1b2|Mdh2|Prdx5|Atp5b|Atp5a1|Park7|Ldhb|Pkm|Gpi1|Prdx6|Eno1|Cox5b|Aldoa|Hk1|Aldoc|Sptbn1|Mdh1|Idh2|Ldha|Atp6v1a|Thy1|Gapdh|Cycs|Tpi1	4.46e-15	2066	204|211|78|130|187|217|113|111|198|77|112|183|142|128|76|203|189|150|188|120|215|127|114|103|108|191|137|171	GO.0006796	amygdala_1
449	21	12	Reference publications		(2014) Proteomic analysis of the mitochondria from embryonic and postnatal rat brains reveals response to developmental changes in energy demands.	Cox5a|Atp6v1b2|Atp6v1e1|Map1lc3a|Alb|Eno1|Pgk1|Aldoa|Aldoc|Ldha|Gapdh|Ctsd	1.13e-17	2066	204|187|91|156|133|76|116|189|188|114|191|165	PMID.25046836	amygdala_1
450	20	13	Reference publications		(2015) Species-Related Differences in the Proteome of Rat and Human Pancreatic Beta Cells.	Cox5a|Cs|Atp5b|Atp5a1|Alb|Pkm|Eno1|Cox5b|Pgk1|Aldoa|Gapdh|Cycs|Tpi1	8.749999999999999e-18	2066	204|130|111|198|133|183|76|203|116|189|191|137|171	PMID.26064985	amygdala_1
451	19	29	GO Process		small molecule metabolic process	Cox5a|Eno2|Cs|Atp6v1b2|Mdh2|Glud1|Aco2|Glo1|Prdx5|Got1|Atp5b|Atp5a1|Txn1|Park7|Ldhb|Pkm|Gpi1|Eno1|Cox5b|Aldoa|Hk1|Aldoc|Mdh1|Idh2|Ldha|Atp6v1a|Gapdh|Cycs|Tpi1	8.129999999999999e-18	2066	204|78|130|187|217|131|139|106|113|124|111|198|109|77|112|183|142|76|203|189|150|188|215|127|114|103|191|137|171	GO.0044281	amygdala_1
452	18	14	Reference publications		(2016) The Proteomic Landscape of Human Ex Vivo Regulatory and Conventional T Cells Reveals Specific Metabolic Requirements.	Cs|Mdh2|Glud1|Atp5b|Hspd1|Ldhb|Eno1|Pgk1|Aldoa|Vdac1|Idh2|Ldha|Gapdh|Tpi1	7.95e-18	2066	130|217|131|111|205|112|76|116|189|98|127|114|191|171	PMID.26885861	amygdala_1
453	0	28	GO Component		myelin sheath	Cox5a|Ckb|Eno2|Prdx2|Atp6v1b2|Mdh2|Tppp|Aco2|Sod1|Atp5b|Atp5a1|Hspd1|Alb|Ldhb|Pkm|Gpi1|Eno1|Cox5b|Aldoa|Hba-a1|Sptan1|Vdac1|Mdh1|Atp6v1a|Thy1|Gapdh|Prdx1|Cycs	1.67e-38	2066	204|211|78|110|187|217|118|139|221|111|198|205|133|112|183|142|76|203|189|175|164|98|215|103|108|191|115|137	GO.0043209	amygdala_1
454	1	29	GO Process		drug metabolic process	Cox5a|Eno2|Prdx2|Cs|Atp6v1b2|Mdh2|Aco2|Sod1|Prdx5|Atp5b|Atp5a1|Park7|Pkm|Sncb|Gpi1|Prdx6|Eno1|Cox5b|Aldoa|Hk1|Aldoc|Mdh1|Idh2|Ldha|Atp6v1a|Gapdh|Prdx1|Cycs|Tpi1	1.26e-29	2066	204|78|110|130|187|217|139|221|113|111|198|77|183|212|142|128|76|203|189|150|188|215|127|114|103|191|115|137|171	GO.0017144	amygdala_1
455	2	18	Reference publications		(2018) Lipids and lipoxidation in human brain aging. Mitochondrial ATP-synthase as a key lipoxidation target.	Cox5a|Eno2|Mdh2|Tppp|Aco2|Got1|Hspd1|Park7|Ldhb|Pkm|Prdx6|Eno1|Pgk1|Aldoa|Hba-a1|Thy1|Gapdh|Tpi1	9.56e-26	2066	204|78|217|118|139|124|205|77|112|183|128|76|116|189|175|108|191|171	PMID.30635167	amygdala_1
456	3	25	GO Process		cofactor metabolic process	Eno2|Prdx2|Cs|Mdh2|Sod1|Glo1|Prdx5|Got1|Park7|Ldhb|Pkm|Gpi1|Prdx6|Eno1|Aldoa|Hk1|Aldoc|Mdh1|Idh2|Ldha|Gapdh|Prdx1|Cycs|Gstp1|Tpi1	1.29e-25	2066	78|110|130|217|221|106|113|124|77|112|183|142|128|76|189|150|188|215|127|114|191|115|137|197|171	GO.0051186	amygdala_1
457	4	18	Reference publications		(2016) Proteomics Research in Schizophrenia.	Eno2|Cstb|Cs|Atp6v1b2|Atp5b|Atp5a1|Alb|Ldhb|Pkm|S100b|Eno1|Aldoa|Sptan1|Aldoc|Ldha|Atp6v1a|Gapdh|Tpi1	4.95e-24	2066	78|194|130|187|111|198|133|112|183|218|76|189|164|188|114|103|191|171	PMID.26909022	amygdala_1
458	5	17	Reference publications		(2019) Thymic Microenvironment Is Modified by Malnutrition and Leishmania infantum Infection.	Prdx2|Mdh2|Aco2|Sod1|Got1|Hspd1|Txn1|Alb|Pkm|Eno1|Pgk1|Aldoa|Lgals1|Ldha|Gapdh|Gstp1|Tpi1	9.109999999999999e-23	2066	110|217|139|221|124|205|109|133|183|76|116|189|81|114|191|197|171	PMID.31355153	amygdala_1
459	6	24	GO Process		nucleotide metabolic process	Cox5a|Eno2|Cs|Atp6v1b2|Mdh2|Prdx5|Atp5b|Atp5a1|Park7|Ldhb|Pkm|Gpi1|Eno1|Cox5b|Aldoa|Hk1|Aldoc|Mdh1|Idh2|Ldha|Atp6v1a|Gapdh|Cycs|Tpi1	2.73e-22	2066	204|78|130|187|217|113|111|198|77|112|183|142|76|203|189|150|188|215|127|114|103|191|137|171	GO.0009117	amygdala_1
460	7	16	KEGG Pathways		Carbon metabolism	Eno2|Cs|Mdh2|Glud1|Aco2|Got1|Pkm|Gpi1|Eno1|Aldoa|Hk1|Aldoc|Mdh1|Idh2|Gapdh|Tpi1	3.06e-21	2066	78|130|217|131|139|124|183|142|76|189|150|188|215|127|191|171	mmu01200	amygdala_1
461	39	12	GO Process		antibiotic metabolic process	Prdx2|Cs|Mdh2|Aco2|Sod1|Prdx5|Park7|Prdx6|Mdh1|Idh2|Prdx1|Cycs	5.5600000000000004e-15	2066	110|130|217|139|221|113|77|128|215|127|115|137	GO.0016999	amygdala_1
462	8	40	UniProt Keywords		Acetylation	Cox5a|Eno2|Cstb|Prdx2|Cs|Mdh2|Atp6v1e1|Glud1|Aco2|Sod1|Glo1|Prdx5|Atp5b|Atp5a1|Hspd1|Txn1|Park7|Ldhb|Pkm|Cisd1|S100b|Gpi1|Prdx6|Eno1|Cox5b|Aldoa|Lgals1|Hba-a1|Sptan1|Aldoc|Vdac1|Sptbn1|Mdh1|Idh2|Ldha|Gapdh|Prdx1|Cycs|Gstp1|Tpi1	1.01e-20	2066	204|78|194|110|130|217|91|131|139|221|106|113|111|198|205|109|77|112|183|74|218|142|128|76|203|189|81|175|164|188|98|120|215|127|114|191|115|137|197|171	KW-0007	amygdala_1
463	10	17	GO Process		ATP metabolic process	Cox5a|Eno2|Atp6v1b2|Atp5b|Atp5a1|Pkm|Gpi1|Eno1|Cox5b|Aldoa|Hk1|Aldoc|Ldha|Atp6v1a|Gapdh|Cycs|Tpi1	2.13e-20	2066	204|78|187|111|198|183|142|76|203|189|150|188|114|103|191|137|171	GO.0046034	amygdala_1
464	11	15	GO Process		nicotinamide nucleotide metabolic process	Eno2|Mdh2|Prdx5|Ldhb|Pkm|Gpi1|Eno1|Aldoa|Hk1|Aldoc|Mdh1|Idh2|Ldha|Gapdh|Tpi1	6.759999999999999e-20	2066	78|217|113|112|183|142|76|189|150|188|215|127|114|191|171	GO.0046496	amygdala_1
465	12	25	GO Process		organophosphate metabolic process	Cox5a|Eno2|Cs|Atp6v1b2|Mdh2|Prdx5|Atp5b|Atp5a1|Park7|Ldhb|Pkm|Gpi1|Prdx6|Eno1|Cox5b|Aldoa|Hk1|Aldoc|Mdh1|Idh2|Ldha|Atp6v1a|Gapdh|Cycs|Tpi1	1.25e-19	2066	204|78|130|187|217|113|111|198|77|112|183|142|128|76|203|189|150|188|215|127|114|103|191|137|171	GO.0019637	amygdala_1
466	13	19	GO Process		generation of precursor metabolites and energy	Cox5a|Eno2|Cs|Mdh2|Aco2|Pkm|S100b|Gpi1|Eno1|Cox5b|Aldoa|Hk1|Aldoc|Mdh1|Idh2|Ldha|Gapdh|Cycs|Tpi1	1.2900000000000002e-19	2066	204|78|130|217|139|183|218|142|76|203|189|150|188|215|127|114|191|137|171	GO.0006091	amygdala_1
467	14	17	GO Process		purine ribonucleoside monophosphate metabolic process	Cox5a|Eno2|Atp6v1b2|Atp5b|Atp5a1|Pkm|Gpi1|Eno1|Cox5b|Aldoa|Hk1|Aldoc|Ldha|Atp6v1a|Gapdh|Cycs|Tpi1	1.7600000000000002e-19	2066	204|78|187|111|198|183|142|76|203|189|150|188|114|103|191|137|171	GO.0009167	amygdala_1
468	15	13	Reference publications		(2011) Brain region specific mitophagy capacity could contribute to selective neuronal vulnerability in Parkinson's disease.	Eno2|Mdh2|Park7|Ldhb|Eno1|Pgk1|Aldoa|Vdac1|Idh2|Ldha|Gapdh|Prdx1|Tpi1	8.66e-19	2066	78|217|77|112|76|116|189|98|127|114|191|115|171	PMID.21943346	amygdala_1
469	16	28	KEGG Pathways		Metabolic pathways	Cox5a|Ckb|Eno2|Cs|Atp6v1b2|Mdh2|Atp6v1e1|Glud1|Aco2|Got1|Atp5b|Atp5a1|Ldhb|Pkm|Gpi1|Prdx6|Eno1|Cox5b|Aldoa|Hk1|Aldoc|Mdh1|Idh2|Ldha|Atp6v1a|Gapdh|Cycs|Tpi1	1.68e-18	2066	204|211|78|130|187|217|91|131|139|124|111|198|112|183|142|128|76|203|189|150|188|215|127|114|103|191|137|171	mmu01100	amygdala_1
470	17	14	Reference publications		(2018) Proteomic analysis of the human retina reveals region-specific susceptibilities to metabolic- and oxidative stress-related diseases.	Ckb|Eno2|Prdx2|Cs|Aco2|Ldhb|Pkm|Prdx6|Eno1|Aldoa|Aldoc|Ldha|Gapdh|Prdx1	3.11e-18	2066	211|78|110|130|139|112|183|128|76|189|188|114|191|115	PMID.29466423	amygdala_1
471	9	13	Reference publications		(2017) Bioenergetic Failure in Rat Oligodendrocyte Progenitor Cells Treated with Cerebrospinal Fluid Derived from Multiple Sclerosis Patients.	Eno2|Mdh2|Aco2|Sod1|Atp5b|Atp5a1|Pkm|Gpi1|Eno1|Pgk1|Aldoc|Gapdh|Tpi1	1.42e-20	2066	78|217|139|221|111|198|183|142|76|116|188|191|171	PMID.28775680	amygdala_1
472	83	10	Reference publications		(2017) Collagen VI Null Mice as a Model for Early Onset Muscle Decline in Aging.	Aco2|Atp5b|Hspd1|Ldhb|Eno1|Pgk1|Aldoa|Vdac1|Gapdh|Tpi1	1.95e-11	2066	139|111|205|112|76|116|189|98|191|171	PMID.29114203	amygdala_1
473	40	14	Reference publications		(2020) Comparative proteomic analyses of Duchenne muscular dystrophy and Becker muscular dystrophy muscles: changes contributing to preserve muscle function in Becker muscular dystrophy patients.	Cs|Atp5b|Atp5a1|Park7|Alb|Ldhb|Pkm|Prdx6|Aldoa|Lgals1|Vdac1|Mdh1|Ldha|Tpi1	6.58e-15	2066	130|111|198|77|133|112|183|128|189|81|98|215|114|171	PMID.31991054	amygdala_1
474	42	11	Reference publications		(2018) Elevated Autoantibodies in Subacute Human Spinal Cord Injury Are Naturally Occurring Antibodies.	Glud1|Atp5a1|Alb|S100b|Prdx6|Eno1|Pgk1|Hba-a1|Aldoc|Gapdh|Prdx1	7.82e-15	2066	131|198|133|218|128|76|116|175|188|191|115	PMID.30364218	amygdala_1
475	65	13	GO Process		nucleotide biosynthetic process	Eno2|Atp5b|Atp5a1|Pkm|Gpi1|Eno1|Cox5b|Aldoa|Hk1|Aldoc|Idh2|Gapdh|Tpi1	1.04e-12	2066	78|111|198|183|142|76|203|189|150|188|127|191|171	GO.0009165	amygdala_1
476	66	10	GO Process		nucleotide catabolic process	Eno2|Pkm|Gpi1|Eno1|Aldoa|Hk1|Aldoc|Ldha|Gapdh|Tpi1	1.5300000000000001e-12	2066	78|183|142|76|189|150|188|114|191|171	GO.0009166	amygdala_1
477	67	10	Reference publications		(2018) Mitochondrial Substrate-Level Phosphorylation as Energy Source for Glioblastoma: Review and Hypothesis.	Cs|Mdh2|Glud1|Aco2|Ldhb|Pkm|Mdh1|Idh2|Ldha|Gapdh	1.97e-12	2066	130|217|131|139|112|183|215|127|114|191	PMID.30909720	amygdala_1
478	68	25	RCTM		Metabolism	Ckb|Eno2|Cs|Mdh2|Glud1|Aco2|Glo1|Got1|Atp5b|Atp5a1|Txn1|Alb|Ldhb|Pkm|Gpi1|Eno1|Aldoa|Hk1|Aldoc|Vdac1|Mdh1|Idh2|Ldha|Gstp1|Tpi1	2.0399999999999998e-12	2066	211|78|130|217|131|139|106|124|111|198|109|133|112|183|142|76|189|150|188|98|215|127|114|197|171	MMU-1430728	amygdala_1
479	69	9	Reference publications		(2014) Redox proteomics analysis of HNE-modified proteins in Down syndrome brain: clues for understanding the development of Alzheimer disease.	Prdx2|Glud1|Sod1|Alb|Eno1|Aldoa|Aldoc|Mdh1|Gapdh	2.45e-12	2066	110|131|221|133|76|189|188|215|191	PMID.24675226	amygdala_1
480	70	8	Reference publications		(2013) An Internal Standard-Assisted Synthesis and Degradation Proteomic Approach Reveals the Potential Linkage between VPS4B Depletion and Activation of Fatty Acid Beta-Oxidation in Breast Cancer Cells.	Ldhb|Pkm|Eno1|Pgk1|Aldoa|Aldoc|Ldha|Gapdh	3.4299999999999997e-12	2066	112|183|76|116|189|188|114|191	PMID.23431444	amygdala_1
481	71	11	GO Process		organophosphate catabolic process	Eno2|Pkm|Gpi1|Prdx6|Eno1|Aldoa|Hk1|Aldoc|Ldha|Gapdh|Tpi1	4.26e-12	2066	78|183|142|128|76|189|150|188|114|191|171	GO.0046434	amygdala_1
482	72	12	Reference publications		(2014) Nuclear cytoplasmic trafficking of proteins is a major response of human fibroblasts to oxidative stress.	Prdx2|Mdh2|Atp6v1e1|Aco2|Atp5b|Atp5a1|Txn1|Park7|Lgals1|Idh2|Atp6v1a|Gstp1	4.6299999999999995e-12	2066	110|217|91|139|111|198|109|77|81|127|103|197	PMID.25133973	amygdala_1
483	73	9	Reference publications		(2019) Exosomes from glioma cells induce a tumor-like phenotype in mesenchymal stem cells by activating glycolysis.	Alb|Pkm|S100b|Gpi1|Eno1|Pgk1|Vdac1|Gapdh|Tpi1	6.01e-12	2066	133|183|218|142|76|116|98|191|171	PMID.30770778	amygdala_1
484	74	19	GO Process		carbohydrate derivative metabolic process	Cox5a|Eno2|Cs|Atp6v1b2|Atp5b|Atp5a1|Park7|Pkm|Gpi1|Eno1|Cox5b|Aldoa|Hk1|Aldoc|Ldha|Atp6v1a|Gapdh|Cycs|Tpi1	6.01e-12	2066	204|78|130|187|111|198|77|183|142|76|203|189|150|188|114|103|191|137|171	GO.1901135	amygdala_1
485	75	11	Reference publications		(2018) Metabolic Reprogramming and the Recovery of Physiological Functionality in 3D Cultures in Micro-Bioreactors.	Mdh2|Glud1|Aco2|Txn1|Park7|Pkm|Gpi1|Pgk1|Idh2|Ldha|Gapdh	6.3200000000000005e-12	2066	217|131|139|109|77|183|142|116|127|114|191	PMID.29518979	amygdala_1
486	76	11	Reference publications		(2017) GRIM-19: A master regulator of cytokine induced tumor suppression, metastasis and energy metabolism.	Eno2|Prdx2|Ldhb|Pkm|Gpi1|Eno1|Aldoa|Aldoc|Ldha|Gapdh|Tpi1	1.07e-11	2066	78|110|112|183|142|76|189|188|114|191|171	PMID.27659873	amygdala_1
487	77	8	Reference publications		(2010) Glycolytic network restructuring integral to the energetics of embryonic stem cell cardiac differentiation.	Ldhb|Pkm|Gpi1|Pgk1|Aldoc|Ldha|Gapdh|Tpi1	1.32e-11	2066	112|183|142|116|188|114|191|171	PMID.20045004	amygdala_1
488	78	9	Reference publications		(2016) Mitochondrial Dysfunction in Cancer and Neurodegenerative Diseases: Spotlight on Fatty Acid Oxidation and Lipoperoxidation Products.	Eno2|Prdx2|Cs|Glud1|Sod1|Atp5b|Atp5a1|Hspd1|Park7	1.32e-11	2066	78|110|130|131|221|111|198|205|77	PMID.26907355	amygdala_1
489	79	10	Reference publications		(2016) Clinical implications from proteomic studies in neurodegenerative diseases: lessons from mitochondrial proteins.	Cs|Aco2|Atp5b|Atp5a1|Txn1|Park7|Ldhb|Eno1|Vdac1|Gapdh	1.4199999999999998e-11	2066	130|139|111|198|109|77|112|76|98|191	PMID.26837425	amygdala_1
490	80	11	Reference publications		(2020) Skeletal Muscle Myofibrillar Protein Abundance Is Higher in Resistance-Trained Men, and Aging in the Absence of Training May Have an Opposite Effect.	Cox5a|Pkm|Eno1|Pgk1|Aldoa|Idh2|Ldha|Gapdh|Ctsd|Cycs|Tpi1	1.4699999999999998e-11	2066	204|183|76|116|189|127|114|191|165|137|171	PMID.31936810	amygdala_1
491	81	11	Reference publications		(2011) Proteomic analysis of endothelial cold-adaptation.	Eno2|Prdx2|Txn1|Pkm|Eno1|Aldoa|Aldoc|Ldha|Gapdh|Prdx1|Tpi1	1.76e-11	2066	78|110|109|183|76|189|188|114|191|115|171	PMID.22192797	amygdala_1
492	64	10	Reference publications		(2017) Transcriptomic Profiling of High-Density Giardia Foci Encysting in the Murine Proximal Intestine.	Prdx2|Mdh2|Got1|Txn1|Pkm|Gpi1|Prdx6|Mdh1|Gapdh|Tpi1	9.57e-13	2066	110|217|124|109|183|142|128|215|191|171	PMID.28620589	amygdala_1
493	63	10	GO Process		carbohydrate catabolic process	Eno2|Pkm|Gpi1|Eno1|Aldoa|Hk1|Aldoc|Ldha|Gapdh|Tpi1	5.65e-13	2066	78|183|142|76|189|150|188|114|191|171	GO.0016052	amygdala_1
494	62	9	Reference publications		(2019) Identification of the iduronate-2-sulfatase proteome in wild-type mouse brain.	Prdx2|Atp5b|Atp5a1|Txn1|Alb|Eno1|Aldoc|Prdx1|Gstp1	4.77e-13	2066	110|111|198|109|133|76|188|115|197	PMID.31193135	amygdala_1
495	61	12	GO Process		monocarboxylic acid biosynthetic process	Eno2|Park7|Ldhb|Pkm|Gpi1|Eno1|Aldoa|Hk1|Aldoc|Ldha|Gapdh|Tpi1	4.560000000000001e-13	2066	78|77|112|183|142|76|189|150|188|114|191|171	GO.0072330	amygdala_1
496	43	10	GO Process		nicotinamide nucleotide biosynthetic process	Eno2|Pkm|Gpi1|Eno1|Aldoa|Hk1|Aldoc|Idh2|Gapdh|Tpi1	2.28e-14	2066	78|183|142|76|189|150|188|127|191|171	GO.0019359	amygdala_1
497	44	11	RCTM		Glucose metabolism	Eno2|Mdh2|Got1|Pkm|Gpi1|Eno1|Aldoa|Hk1|Aldoc|Mdh1|Tpi1	2.32e-14	2066	78|217|124|183|142|76|189|150|188|215|171	MMU-70326	amygdala_1
498	45	20	GO Process		carboxylic acid metabolic process	Eno2|Cs|Mdh2|Glud1|Aco2|Glo1|Got1|Park7|Ldhb|Pkm|Gpi1|Eno1|Aldoa|Hk1|Aldoc|Mdh1|Idh2|Ldha|Gapdh|Tpi1	2.69e-14	2066	78|130|217|131|139|106|124|77|112|183|142|76|189|150|188|215|127|114|191|171	GO.0019752	amygdala_1
499	46	10	Reference publications		(2020) An Integrated Meta-Analysis of Secretome and Proteome Identify Potential Biomarkers of Pancreatic Ductal Adenocarcinoma.	Park7|Alb|Pkm|Eno1|Pgk1|Lgals1|Ldha|Gapdh|Ctsd|Tpi1	3.1e-14	2066	77|133|183|76|116|81|114|191|165|171	PMID.32197468	amygdala_1
500	47	9	UniProt Keywords		Glycolysis	Eno2|Pkm|Gpi1|Eno1|Aldoa|Hk1|Aldoc|Gapdh|Tpi1	3.75e-14	2066	78|183|142|76|189|150|188|191|171	KW-0324	amygdala_1
501	48	35	GO Component		cytosol	Ckb|Eno2|Cstb|Prdx2|Atp6v1b2|Atp6v1e1|Tppp|Sod1|Glo1|Prdx5|Got1|Hspd1|Map1lc3a|Txn1|Park7|Ldhb|Pkm|Gpi1|Hbb-bh1|Prdx6|Eno1|Aldoa|Lgals1|Hba-a1|Hk1|Mdh1|Idh2|Ldha|Atp6v1a|Thy1|Gapdh|Prdx1|Cycs|Gstp1|Tpi1	4.06e-14	2066	211|78|194|110|187|91|118|221|106|113|124|205|156|109|77|112|183|142|147|128|76|189|81|175|150|215|127|114|103|108|191|115|137|197|171	GO.0005829	amygdala_1
502	49	9	RCTM		Gluconeogenesis	Eno2|Mdh2|Got1|Gpi1|Eno1|Aldoa|Aldoc|Mdh1|Tpi1	5.39e-14	2066	78|217|124|142|76|189|188|215|171	MMU-70263	amygdala_1
503	50	9	GO Process		glycolytic process	Eno2|Pkm|Gpi1|Eno1|Aldoa|Hk1|Aldoc|Gapdh|Tpi1	6.96e-14	2066	78|183|142|76|189|150|188|191|171	GO.0006096	amygdala_1
504	41	12	Reference publications		(2013) Changes in muscle cell metabolism and mechanotransduction are associated with myopathic phenotype in a mouse model of collagen VI deficiency.	Cs|Glud1|Aco2|Atp5b|Pkm|Eno1|Aldoa|Vdac1|Mdh1|Idh2|Gapdh|Tpi1	7.67e-15	2066	130|131|139|111|183|76|189|98|215|127|191|171	PMID.23437220	amygdala_1
505	51	9	GO Process		ATP generation from ADP	Eno2|Pkm|Gpi1|Eno1|Aldoa|Hk1|Aldoc|Gapdh|Tpi1	6.96e-14	2066	78|183|142|76|189|150|188|191|171	GO.0006757	amygdala_1
506	53	14	GO Process		carboxylic acid biosynthetic process	Eno2|Glud1|Got1|Park7|Ldhb|Pkm|Gpi1|Eno1|Aldoa|Hk1|Aldoc|Ldha|Gapdh|Tpi1	1.1400000000000002e-13	2066	78|131|124|77|112|183|142|76|189|150|188|114|191|171	GO.0046394	amygdala_1
507	54	9	GO Process		pyruvate biosynthetic process	Eno2|Pkm|Gpi1|Eno1|Aldoa|Hk1|Aldoc|Gapdh|Tpi1	1.4300000000000002e-13	2066	78|183|142|76|189|150|188|191|171	GO.0042866	amygdala_1
508	55	12	Reference publications		(2015) Analysis and interpretation of transcriptomic data obtained from extended Warburg effect genes in patients with clear cell renal cell carcinoma.	Eno2|Aco2|Ldhb|Pkm|Gpi1|Eno1|Aldoa|Aldoc|Idh2|Ldha|Gapdh|Tpi1	1.4800000000000003e-13	2066	78|139|112|183|142|76|189|188|127|114|191|171	PMID.25859558	amygdala_1
509	56	10	Reference publications		(2011) Age-dependent changes in the proteome following complete spinal cord transection in a postnatal South American opossum (Monodelphis domestica).	Atp5b|Atp5a1|Hspd1|Alb|Ldhb|Eno1|Aldoc|Vdac1|Gapdh|Tpi1	1.6800000000000002e-13	2066	111|198|205|133|112|76|188|98|191|171	PMID.22110655	amygdala_1
510	57	10	Reference publications		(2017) Transcriptome Analysis Identifies Key Metabolic Changes in the Hooded Seal (Cystophora cristata) Brain in Response to Hypoxia and Reoxygenation.	Cox5a|Ldhb|Pkm|S100b|Cox5b|Aldoa|Hk1|Ldha|Gapdh|Tpi1	2.5599999999999997e-13	2066	204|112|183|218|203|189|150|114|191|171	PMID.28046118	amygdala_1
511	58	52	GO Component		cytoplasm	Cox5a|Ckb|Eno2|Cstb|Prdx2|Cs|Atp6v1b2|Mdh2|Atp6v1e1|Tppp|Glud1|Aco2|Sod1|Glo1|Prdx5|Got1|Atp5b|Atp5a1|Hspd1|Map1lc3a|Txn1|Park7|Alb|Ldhb|Pkm|Cisd1|S100b|Gpi1|Hbb-bh1|Syp|Prdx6|Eno1|Cox5b|Aldoa|Lgals1|Hba-a1|Hk1|Sptan1|Aldoc|Vdac1|Sptbn1|Mdh1|Idh2|Ldha|Atp6v1a|Thy1|Gapdh|Prdx1|Ctsd|Cycs|Gstp1|Tpi1	3.02e-13	2066	204|211|78|194|110|130|187|217|91|118|131|139|221|106|113|124|111|198|205|156|109|77|133|112|183|74|218|142|147|174|128|76|203|189|81|175|150|164|188|98|120|215|127|114|103|108|191|115|165|137|197|171	GO.0005737	amygdala_1
512	59	14	Reference publications		(2019) Identification of Proteins Differentially Expressed by Adipose-derived Mesenchymal Stem Cells Isolated from Immunodeficient Mice.	Prdx2|Glo1|Hspd1|Txn1|Pkm|Cisd1|Eno1|Pgk1|Lgals1|Vdac1|Sptbn1|Thy1|Gapdh|Prdx1	3.35e-13	2066	110|106|205|109|183|74|76|116|81|98|120|108|191|115	PMID.31151297	amygdala_1
513	60	11	Reference publications		(2007) An analysis of expression patterns of genes encoding proteins with catalytic activities.	Eno2|Pkm|Gpi1|Eno1|Pgk1|Aldoa|Hk1|Aldoc|Idh2|Gapdh|Tpi1	3.4200000000000006e-13	2066	78|183|142|76|116|189|150|188|127|191|171	PMID.17626619	amygdala_1
514	52	10	Reference publications		(2010) Frequent and recent retrotransposition of orthologous genes plays a role in the evolution of sperm glycolytic enzymes.	Eno2|Pkm|Gpi1|Eno1|Pgk1|Aldoa|Hk1|Aldoc|Gapdh|Tpi1	1.13e-13	2066	78|183|142|76|116|189|150|188|191|171	PMID.20459611	amygdala_1
515	341	2	GO Component		phosphopyruvate hydratase complex	Eno2|Eno1	0.00061	2066	78|76	GO.0000015	amygdala_1
516	169	6	GO Process		tricarboxylic acid metabolic process	Cs|Mdh2|Glud1|Aco2|Mdh1|Idh2	1.57e-08	2066	130|217|131|139|215|127	GO.0072350	amygdala_1
517	171	54	GO Component		cell part	Cox5a|Ckb|Eno2|Cstb|Prdx2|Cs|Atp6v1b2|Mdh2|Atp6v1e1|Tppp|Glud1|Aco2|Sod1|Glo1|Prdx5|Got1|Atp5b|Atp5a1|Hspd1|Map1lc3a|Txn1|Park7|Alb|Ldhb|Pkm|Sncb|Cisd1|S100b|Cd59a|Gpi1|Hbb-bh1|Syp|Prdx6|Eno1|Cox5b|Aldoa|Lgals1|Hba-a1|Hk1|Sptan1|Aldoc|Vdac1|Sptbn1|Mdh1|Idh2|Ldha|Atp6v1a|Thy1|Gapdh|Prdx1|Ctsd|Cycs|Gstp1|Tpi1	1.81e-08	2066	204|211|78|194|110|130|187|217|91|118|131|139|221|106|113|124|111|198|205|156|109|77|133|112|183|212|74|218|209|142|147|174|128|76|203|189|81|175|150|164|188|98|120|215|127|114|103|108|191|115|165|137|197|171	GO.0044464	amygdala_1
518	280	6	InterPro		NAD(P)-binding domain superfamily	Mdh2|Glud1|Ldhb|Mdh1|Ldha|Gapdh	4.01e-05	2066	217|131|112|215|114|191	IPR036291	amygdala_1
519	281	6	UniProt Keywords		NAD	Mdh2|Ldhb|Vdac1|Mdh1|Ldha|Gapdh	4.95e-05	2066	217|112|98|215|114|191	KW-0520	amygdala_1
520	282	26	GO Process		negative regulation of cellular process	Cstb|Prdx2|Sod1|Glo1|Prdx5|Atp5b|Atp5a1|Hspd1|Txn1|Park7|Alb|Sncb|S100b|Cd59a|Gpi1|Hbb-bh1|Eno1|Lgals1|Hk1|Sptan1|Vdac1|Sptbn1|Idh2|Thy1|Gapdh|Gstp1	5.11e-05	2066	194|110|221|106|113|111|198|205|109|77|133|212|218|209|142|147|76|81|150|164|98|120|127|108|191|197	GO.0048523	amygdala_1
521	283	43	GO Component		intracellular organelle	Cox5a|Ckb|Cstb|Cs|Atp6v1b2|Mdh2|Atp6v1e1|Tppp|Glud1|Aco2|Sod1|Glo1|Prdx5|Got1|Atp5b|Atp5a1|Hspd1|Map1lc3a|Txn1|Park7|Alb|Pkm|Cisd1|S100b|Gpi1|Syp|Prdx6|Cox5b|Aldoa|Lgals1|Hba-a1|Hk1|Sptan1|Vdac1|Sptbn1|Idh2|Atp6v1a|Thy1|Gapdh|Prdx1|Ctsd|Cycs|Gstp1	5.39e-05	2066	204|211|194|130|187|217|91|118|131|139|221|106|113|124|111|198|205|156|109|77|133|183|74|218|142|174|128|203|189|81|175|150|164|98|120|127|103|108|191|115|165|137|197	GO.0043229	amygdala_1
522	284	9	GO Process		response to inorganic substance	Prdx2|Glud1|Sod1|Got1|Hspd1|Map1lc3a|Park7|Gpi1|Prdx1	6.15e-05	2066	110|131|221|124|205|156|77|142|115	GO.0010035	amygdala_1
523	285	12	GO Component		organelle envelope	Cox5a|Sod1|Atp5b|Atp5a1|Hspd1|Park7|Cisd1|Cox5b|Hk1|Vdac1|Gapdh|Cycs	6.17e-05	2066	204|221|111|198|205|77|74|203|150|98|191|137	GO.0031967	amygdala_1
524	286	6	GO Process		negative regulation of neuron apoptotic process	Prdx2|Sod1|Hspd1|Park7|Sncb|Gpi1	6.17e-05	2066	110|221|205|77|212|142	GO.0043524	amygdala_1
525	287	9	GO Component		mitochondrial membrane	Cox5a|Atp5b|Atp5a1|Hspd1|Park7|Cisd1|Cox5b|Hk1|Vdac1	6.75e-05	2066	204|111|198|205|77|74|203|150|98	GO.0031966	amygdala_1
526	288	3	GO Process		glycolytic process through fructose-6-phosphate	Gpi1|Aldoa|Hk1	6.879999999999999e-05	2066	142|189|150	GO.0061615	amygdala_1
527	289	14	GO Component		neuron projection	Ckb|Eno2|Sod1|Got1|Txn1|Park7|Sncb|Gpi1|Syp|Eno1|Sptan1|Aldoc|Sptbn1|Thy1	7.099999999999999e-05	2066	211|78|221|124|109|77|212|142|174|76|164|188|120|108	GO.0043005	amygdala_1
528	290	12	GO Process		negative regulation of cell death	Prdx2|Sod1|Glo1|Prdx5|Hspd1|Txn1|Park7|Alb|Sncb|Gpi1|Hk1|Gstp1	7.7e-05	2066	110|221|106|113|205|109|77|133|212|142|150|197	GO.0060548	amygdala_1
529	291	27	GO Process		negative regulation of biological process	Cstb|Prdx2|Sod1|Glo1|Prdx5|Got1|Atp5b|Atp5a1|Hspd1|Txn1|Park7|Alb|Sncb|S100b|Cd59a|Gpi1|Hbb-bh1|Eno1|Lgals1|Hk1|Sptan1|Vdac1|Sptbn1|Idh2|Thy1|Gapdh|Gstp1	8.609999999999999e-05	2066	194|110|221|106|113|124|111|198|205|109|77|133|212|218|209|142|147|76|81|150|164|98|120|127|108|191|197	GO.0048519	amygdala_1
530	292	7	GO Process		small molecule catabolic process	Glud1|Glo1|Got1|Gpi1|Hk1|Ldha|Tpi1	8.73e-05	2066	131|106|124|142|150|114|171	GO.0044282	amygdala_1
531	293	6	GO Process		regulation of reactive oxygen species metabolic process	Prdx2|Sod1|Hspd1|Park7|Vdac1|Gstp1	9.8e-05	2066	110|221|205|77|98|197	GO.2000377	amygdala_1
532	294	3	GO Process		removal of superoxide radicals	Prdx2|Sod1|Prdx1	0.0001	2066	110|221|115	GO.0019430	amygdala_1
533	295	15	GO Process		regulation of cell death	Prdx2|Sod1|Glo1|Prdx5|Hspd1|Txn1|Park7|Alb|Sncb|S100b|Gpi1|Hk1|Gapdh|Cycs|Gstp1	0.00011	2066	110|221|106|113|205|109|77|133|212|218|142|150|191|137|197	GO.0010941	amygdala_1
534	296	11	GO Process		negative regulation of apoptotic process	Prdx2|Sod1|Glo1|Prdx5|Hspd1|Park7|Alb|Sncb|Gpi1|Hk1|Gstp1	0.00013000000000000002	2066	110|221|106|113|205|77|133|212|142|150|197	GO.0043066	amygdala_1
535	279	15	GO Component		plasma membrane bounded cell projection part	Ckb|Eno2|Sod1|Got1|Txn1|Sncb|Gpi1|Syp|Eno1|Aldoa|Hk1|Sptan1|Sptbn1|Ldha|Thy1	3.82e-05	2066	211|78|221|124|109|212|142|174|76|189|150|164|120|114|108	GO.0120038	amygdala_1
536	278	44	GO Component		organelle	Cox5a|Ckb|Cstb|Cs|Atp6v1b2|Mdh2|Atp6v1e1|Tppp|Glud1|Aco2|Sod1|Glo1|Prdx5|Got1|Atp5b|Atp5a1|Hspd1|Map1lc3a|Txn1|Park7|Alb|Pkm|Cisd1|S100b|Gpi1|Syp|Prdx6|Cox5b|Aldoa|Lgals1|Hba-a1|Hk1|Sptan1|Vdac1|Sptbn1|Idh2|Ldha|Atp6v1a|Thy1|Gapdh|Prdx1|Ctsd|Cycs|Gstp1	3.289999999999999e-05	2066	204|211|194|130|187|217|91|118|131|139|221|106|113|124|111|198|205|156|109|77|133|183|74|218|142|174|128|203|189|81|175|150|164|98|120|127|114|103|108|191|115|165|137|197	GO.0043226	amygdala_1
537	277	9	GO Component		axon part	Eno2|Sod1|Got1|Sncb|Syp|Eno1|Sptan1|Sptbn1|Thy1	3.01e-05	2066	78|221|124|212|174|76|164|120|108	GO.0033267	amygdala_1
538	276	9	RCTM		Neutrophil degranulation	Cstb|Pkm|Cd59a|Gpi1|Aldoa|Sptan1|Aldoc|Ctsd|Gstp1	2.84e-05	2066	194|183|209|142|189|164|188|165|197	MMU-6798695	amygdala_1
539	258	3	GO Process		methylglyoxal metabolic process	Glo1|Park7|Gpi1	1.7199999999999998e-05	2066	106|77|142	GO.0009438	amygdala_1
540	259	3	GO Process		lactate biosynthetic process	Park7|Ldhb|Ldha	1.7199999999999998e-05	2066	77|112|114	GO.0019249	amygdala_1
541	260	7	GO Process		cellular response to oxidative stress	Prdx2|Sod1|Prdx5|Map1lc3a|Txn1|Park7|Prdx1	1.7199999999999998e-05	2066	110|221|113|156|109|77|115	GO.0034599	amygdala_1
542	261	37	GO Process		organic substance metabolic process	Cox5a|Eno2|Cs|Atp6v1b2|Mdh2|Glud1|Aco2|Sod1|Glo1|Prdx5|Got1|Atp5b|Atp5a1|Hspd1|Txn1|Park7|Ldhb|Pkm|Sncb|Gpi1|Prdx6|Eno1|Cox5b|Aldoa|Hk1|Aldoc|Sptbn1|Mdh1|Idh2|Ldha|Atp6v1a|Thy1|Gapdh|Ctsd|Cycs|Gstp1|Tpi1	1.7199999999999998e-05	2066	204|78|130|187|217|131|139|221|106|113|124|111|198|205|109|77|112|183|212|142|128|76|203|189|150|188|120|215|127|114|103|108|191|165|137|197|171	GO.0071704	amygdala_1
543	262	3	InterPro		Peroxiredoxin, C-terminal	Prdx2|Prdx6|Prdx1	1.76e-05	2066	110|128|115	IPR019479	amygdala_1
544	263	3	InterPro		Peroxiredoxin, AhpC-type	Prdx2|Prdx6|Prdx1	1.76e-05	2066	110|128|115	IPR024706	amygdala_1
545	264	6	InterPro		Thioredoxin-like superfamily	Prdx2|Prdx5|Txn1|Prdx6|Prdx1|Gstp1	1.76e-05	2066	110|113|109|128|115|197	IPR036249	amygdala_1
546	265	4	KEGG Pathways		Fructose and mannose metabolism	Aldoa|Hk1|Aldoc|Tpi1	1.7899999999999998e-05	2066	189|150|188|171	mmu00051	amygdala_1
547	297	6	GO Component		mitochondrial membrane part	Cox5a|Atp5b|Atp5a1|Hspd1|Park7|Cox5b	0.00014	2066	204|111|198|205|77|203	GO.0044455	amygdala_1
548	266	42	GO Component		membrane-bounded organelle	Cox5a|Ckb|Cstb|Cs|Atp6v1b2|Mdh2|Atp6v1e1|Tppp|Glud1|Aco2|Sod1|Glo1|Prdx5|Got1|Atp5b|Atp5a1|Hspd1|Map1lc3a|Txn1|Park7|Alb|Pkm|Cisd1|S100b|Gpi1|Syp|Prdx6|Cox5b|Aldoa|Lgals1|Hk1|Sptan1|Vdac1|Sptbn1|Idh2|Atp6v1a|Thy1|Gapdh|Prdx1|Ctsd|Cycs|Gstp1	1.8e-05	2066	204|211|194|130|187|217|91|118|131|139|221|106|113|124|111|198|205|156|109|77|133|183|74|218|142|174|128|203|189|81|150|164|98|120|127|103|108|191|115|165|137|197	GO.0043227	amygdala_1
549	268	8	GO Component		mitochondrial matrix	Cs|Mdh2|Glud1|Atp5b|Hspd1|Park7|Vdac1|Prdx1	2.0600000000000003e-05	2066	130|217|131|111|205|77|98|115	GO.0005759	amygdala_1
550	269	5	GO Function		NAD binding	Glud1|Ldhb|Mdh1|Idh2|Gapdh	2.15e-05	2066	131|112|215|127|191	GO.0051287	amygdala_1
551	270	17	GO Function		identical protein binding	Eno2|Mdh2|Sod1|Park7|Alb|Ldhb|Pkm|Cisd1|S100b|Syp|Prdx6|Eno1|Aldoa|Lgals1|Hk1|Gapdh|Prdx1	2.2800000000000002e-05	2066	78|217|221|77|133|112|183|74|218|174|128|76|189|81|150|191|115	GO.0042802	amygdala_1
552	271	4	GO Function		ATPase activity, coupled to transmembrane movement of ions, rotational mechanism	Atp6v1e1|Atp5b|Atp5a1|Atp6v1a	2.2800000000000002e-05	2066	91|111|198|103	GO.0044769	amygdala_1
553	272	3	GO Process		glucose catabolic process	Gpi1|Hk1|Ldha	2.3800000000000003e-05	2066	142|150|114	GO.0006007	amygdala_1
554	273	3	GO Function		thioredoxin peroxidase activity	Prdx2|Prdx5|Prdx1	2.3899999999999998e-05	2066	110|113|115	GO.0008379	amygdala_1
555	274	40	GO Component		intracellular membrane-bounded organelle	Cox5a|Ckb|Cstb|Cs|Atp6v1b2|Mdh2|Tppp|Glud1|Aco2|Sod1|Glo1|Prdx5|Got1|Atp5b|Atp5a1|Hspd1|Map1lc3a|Txn1|Park7|Alb|Pkm|Cisd1|S100b|Gpi1|Prdx6|Cox5b|Aldoa|Lgals1|Hk1|Sptan1|Vdac1|Sptbn1|Idh2|Atp6v1a|Thy1|Gapdh|Prdx1|Ctsd|Cycs|Gstp1	2.6700000000000002e-05	2066	204|211|194|130|187|217|118|131|139|221|106|113|124|111|198|205|156|109|77|133|183|74|218|142|128|203|189|81|150|164|98|120|127|103|108|191|115|165|137|197	GO.0043231	amygdala_1
556	275	6	KEGG Pathways		Alzheimer's disease	Cox5a|Atp5b|Atp5a1|Cox5b|Gapdh|Cycs	2.8199999999999998e-05	2066	204|111|198|203|191|137	mmu05010	amygdala_1
557	267	3	InterPro		Alkyl hydroperoxide reductase subunit C/ Thiol specific antioxidant	Prdx2|Prdx6|Prdx1	1.9699999999999998e-05	2066	110|128|115	IPR000866	amygdala_1
558	257	35	GO Process		nitrogen compound metabolic process	Cox5a|Eno2|Cs|Atp6v1b2|Mdh2|Glud1|Sod1|Glo1|Prdx5|Got1|Atp5b|Atp5a1|Hspd1|Txn1|Park7|Ldhb|Pkm|Sncb|Gpi1|Eno1|Cox5b|Aldoa|Hk1|Aldoc|Sptbn1|Mdh1|Idh2|Ldha|Atp6v1a|Thy1|Gapdh|Ctsd|Cycs|Gstp1|Tpi1	1.64e-05	2066	204|78|130|187|217|131|221|106|113|124|111|198|205|109|77|112|183|212|142|76|203|189|150|188|120|215|127|114|103|108|191|165|137|197|171	GO.0006807	amygdala_1
559	298	7	GO Function		coenzyme binding	Glud1|Got1|Alb|Ldhb|Mdh1|Idh2|Gapdh	0.00014	2066	131|124|133|112|215|127|191	GO.0050662	amygdala_1
560	300	4	GO Process		glutathione metabolic process	Sod1|Glo1|Park7|Gstp1	0.00014	2066	221|106|77|197	GO.0006749	amygdala_1
561	323	6	GO Process		homeostasis of number of cells	Prdx2|Sod1|Prdx5|Gpi1|Hba-a1|Prdx1	0.00039	2066	110|221|113|142|175|115	GO.0048872	amygdala_1
562	324	3	GO Process		ATP synthesis coupled proton transport	Atp5b|Atp5a1|Cox5b	0.0004	2066	111|198|203	GO.0015986	amygdala_1
563	325	9	GO Process		regulation of protein transport	Glud1|Hspd1|Txn1|Park7|Gpi1|Hk1|Sptbn1|Idh2|Gapdh	0.00041	2066	131|205|109|77|142|150|120|127|191	GO.0051223	amygdala_1
564	326	9	GO Process		cellular chemical homeostasis	Ckb|Sod1|Got1|Atp5b|S100b|Lgals1|Hk1|Atp6v1a|Thy1	0.00042	2066	211|221|124|111|218|81|150|103|108	GO.0055082	amygdala_1
565	327	7	GO Process		organic hydroxy compound metabolic process	Glo1|Got1|Park7|Ldhb|Sncb|Ldha|Tpi1	0.00043	2066	106|124|77|112|212|114|171	GO.1901615	amygdala_1
566	328	7	RCTM		Cellular responses to external stimuli	Prdx2|Sod1|Prdx5|Map1lc3a|Txn1|Prdx1|Gstp1	0.00043	2066	110|221|113|156|109|115|197	MMU-8953897	amygdala_1
567	329	13	GO Process		response to oxygen-containing compound	Prdx2|Sod1|Prdx5|Got1|Hspd1|Map1lc3a|Park7|Pkm|Gpi1|Prdx6|Lgals1|Prdx1|Gstp1	0.00044	2066	110|221|113|124|205|156|77|183|142|128|81|115|197	GO.1901700	amygdala_1
568	330	14	GO Function		drug binding	Ckb|Atp6v1b2|Glud1|Got1|Atp5b|Atp5a1|Hspd1|Alb|Pkm|Hbb-bh1|Hba-a1|Hk1|Atp6v1a|Gstp1	0.00045	2066	211|187|131|124|111|198|205|133|183|147|175|150|103|197	GO.0008144	amygdala_1
569	331	3	RCTM		Insulin receptor recycling	Atp6v1b2|Atp6v1e1|Atp6v1a	0.00045999999999999996	2066	187|91|103	MMU-77387	amygdala_1
570	332	3	KEGG Pathways		Pentose phosphate pathway	Gpi1|Aldoa|Aldoc	0.00047999999999999996	2066	142|189|188	mmu00030	amygdala_1
571	333	3	GO Process		ATP hydrolysis coupled proton transport	Atp6v1b2|Atp6v1e1|Atp6v1a	0.00049	2066	187|91|103	GO.0015991	amygdala_1
572	334	2	InterPro		Enolase, conserved site	Eno2|Eno1	0.0005099999999999999	2066	78|76	IPR020809	amygdala_1
573	335	3	GO Process		gluconeogenesis	Gpi1|Gapdh|Tpi1	0.00053	2066	142|191|171	GO.0006094	amygdala_1
574	336	4	GO Component		respirasome	Cox5a|Park7|Cox5b|Cycs	0.00054	2066	204|77|203|137	GO.0070469	amygdala_1
575	337	7	GO Process		regulation of endopeptidase activity	Cstb|Prdx5|Hspd1|Park7|Gpi1|Gapdh|Cycs	0.00055	2066	194|113|205|77|142|191|137	GO.0052548	amygdala_1
576	338	10	GO Process		cellular response to oxygen-containing compound	Prdx2|Sod1|Prdx5|Got1|Map1lc3a|Park7|Pkm|Lgals1|Prdx1|Gstp1	0.00057	2066	110|221|113|124|156|77|183|81|115|197	GO.1901701	amygdala_1
577	339	3	RCTM		Transferrin endocytosis and recycling	Atp6v1b2|Atp6v1e1|Atp6v1a	0.00059	2066	187|91|103	MMU-917977	amygdala_1
578	322	4	KEGG Pathways		Peroxisome	Sod1|Prdx5|Idh2|Prdx1	0.00037999999999999997	2066	221|113|127|115	mmu04146	amygdala_1
579	321	11	GO Process		chemical homeostasis	Ckb|Sod1|Got1|Atp5b|Park7|S100b|Gpi1|Lgals1|Hk1|Atp6v1a|Thy1	0.00037	2066	211|221|124|111|77|218|142|81|150|103|108	GO.0048878	amygdala_1
580	320	2	InterPro		ATPase, F1/V1 complex, beta/alpha subunit, C-terminal	Atp5b|Atp6v1a	0.00036	2066	111|103	IPR024034	amygdala_1
581	319	2	InterPro		ATP synthase subunit alpha, N-terminal domain-like superfamily	Atp5a1|Atp6v1a	0.00036	2066	198|103	IPR023366	amygdala_1
582	301	20	GO Process		response to stress	Prdx2|Aco2|Sod1|Prdx5|Got1|Hspd1|Map1lc3a|Txn1|Park7|Alb|Pkm|S100b|Gpi1|Prdx6|Lgals1|Hk1|Vdac1|Gapdh|Prdx1|Gstp1	0.00015	2066	110|139|221|113|124|205|156|109|77|133|183|218|142|128|81|150|98|191|115|197	GO.0006950	amygdala_1
583	302	14	GO Process		regulation of apoptotic process	Prdx2|Sod1|Glo1|Prdx5|Hspd1|Park7|Alb|Sncb|S100b|Gpi1|Hk1|Gapdh|Cycs|Gstp1	0.00015	2066	110|221|106|113|205|77|133|212|218|142|150|191|137|197	GO.0042981	amygdala_1
584	303	14	RCTM		Immune System	Cstb|Atp6v1b2|Atp6v1e1|Txn1|Pkm|S100b|Cd59a|Gpi1|Aldoa|Sptan1|Aldoc|Atp6v1a|Ctsd|Gstp1	0.00016	2066	194|187|91|109|183|218|209|142|189|164|188|103|165|197	MMU-168256	amygdala_1
585	304	5	GO Component		inner mitochondrial membrane protein complex	Cox5a|Atp5b|Atp5a1|Park7|Cox5b	0.00018	2066	204|111|198|77|203	GO.0098800	amygdala_1
586	305	9	GO Process		regulation of cytokine production	Sod1|Hspd1|Park7|S100b|Cd59a|Hk1|Sptbn1|Gapdh|Gstp1	0.00018999999999999998	2066	221|205|77|218|209|150|120|191|197	GO.0001817	amygdala_1
587	306	5	GO Function		oxidoreductase activity, acting on the CH-OH group of donors, NAD or NADP as acceptor	Mdh2|Ldhb|Mdh1|Idh2|Ldha	0.0002	2066	217|112|215|127|114	GO.0016616	amygdala_1
588	307	4	GO Function		hydro-lyase activity	Eno2|Aco2|Park7|Eno1	0.0002	2066	78|139|77|76	GO.0016836	amygdala_1
589	308	34	GO Process		primary metabolic process	Cox5a|Eno2|Cs|Atp6v1b2|Mdh2|Glud1|Aco2|Glo1|Prdx5|Got1|Atp5b|Atp5a1|Hspd1|Txn1|Park7|Ldhb|Pkm|Gpi1|Prdx6|Eno1|Cox5b|Aldoa|Hk1|Aldoc|Sptbn1|Mdh1|Idh2|Ldha|Atp6v1a|Thy1|Gapdh|Ctsd|Cycs|Tpi1	0.00022	2066	204|78|130|187|217|131|139|106|113|124|111|198|205|109|77|112|183|142|128|76|203|189|150|188|120|215|127|114|103|108|191|165|137|171	GO.0044238	amygdala_1
590	299	3	GO Process		mitochondrial electron transport, cytochrome c to oxygen	Cox5a|Cox5b|Cycs	0.00014	2066	204|203|137	GO.0006123	amygdala_1
591	309	5	GO Component		peroxisome	Sod1|Prdx5|Hspd1|Idh2|Prdx1	0.00023999999999999998	2066	221|113|205|127|115	GO.0005777	amygdala_1
592	311	4	GO Process		negative regulation of reactive oxygen species metabolic process	Prdx2|Hspd1|Park7|Vdac1	0.00029	2066	110|205|77|98	GO.2000378	amygdala_1
593	312	3	GO Function		oxygen binding	Alb|Hbb-bh1|Hba-a1	0.0003	2066	133|147|175	GO.0019825	amygdala_1
594	313	4	GO Function		cation-transporting ATPase activity	Atp6v1e1|Atp5b|Atp5a1|Atp6v1a	0.0003	2066	91|111|198|103	GO.0019829	amygdala_1
595	314	3	GO Function		proton-transporting ATPase activity, rotational mechanism	Atp6v1e1|Atp5b|Atp6v1a	0.0003	2066	91|111|103	GO.0046961	amygdala_1
596	315	17	GO Process		cellular response to chemical stimulus	Prdx2|Sod1|Prdx5|Got1|Map1lc3a|Txn1|Park7|Pkm|S100b|Syp|Prdx6|Lgals1|Hba-a1|Atp6v1a|Gapdh|Prdx1|Gstp1	0.00031	2066	110|221|113|124|156|109|77|183|218|174|128|81|175|103|191|115|197	GO.0070887	amygdala_1
597	316	6	GO Component		mitochondrial protein complex	Cox5a|Atp5b|Atp5a1|Park7|Cox5b|Vdac1	0.00032	2066	204|111|198|77|203|98	GO.0098798	amygdala_1
598	317	3	KEGG Pathways		Collecting duct acid secretion	Atp6v1b2|Atp6v1e1|Atp6v1a	0.00033999999999999997	2066	187|91|103	mmu04966	amygdala_1
599	318	2	InterPro		Malate dehydrogenase, active site	Mdh2|Mdh1	0.00036	2066	217|215	IPR001252	amygdala_1
600	310	3	GO Component		peroxisomal matrix	Prdx5|Hspd1|Prdx1	0.00027	2066	113|205|115	GO.0005782	amygdala_1
601	170	5	GO Function		peroxiredoxin activity	Prdx2|Prdx5|Park7|Prdx6|Prdx1	1.72e-08	2066	110|113|77|128|115	GO.0051920	amygdala_1
602	256	5	InterPro		NAD(P)-binding domain	Mdh2|Glud1|Ldhb|Mdh1|Ldha	1.56e-05	2066	217|131|112|215|114	IPR016040	amygdala_1
603	254	28	UniProt Keywords		Cytoplasm	Ckb|Eno2|Cstb|Prdx2|Tppp|Sod1|Prdx5|Got1|Map1lc3a|Txn1|Park7|Ldhb|Pkm|Sncb|S100b|Gpi1|Prdx6|Eno1|Aldoa|Sptan1|Sptbn1|Mdh1|Ldha|Atp6v1a|Gapdh|Prdx1|Gstp1|Tpi1	1.1900000000000001e-05	2066	211|78|194|110|118|221|113|124|156|109|77|112|183|212|218|142|128|76|189|164|120|215|114|103|191|115|197|171	KW-0963	amygdala_1
604	194	14	RCTM		Innate Immune System	Cstb|Atp6v1b2|Atp6v1e1|Txn1|Pkm|S100b|Cd59a|Gpi1|Aldoa|Sptan1|Aldoc|Atp6v1a|Ctsd|Gstp1	4.03e-07	2066	194|187|91|109|183|218|209|142|189|164|188|103|165|197	MMU-168249	amygdala_1
605	195	11	GO Process		response to toxic substance	Prdx2|Sod1|Prdx5|Hspd1|Map1lc3a|Txn1|Park7|Prdx6|Hba-a1|Prdx1|Gstp1	4.2e-07	2066	110|221|113|205|156|109|77|128|175|115|197	GO.0009636	amygdala_1
606	196	15	GO Process		phosphorylation	Cox5a|Ckb|Eno2|Pkm|Gpi1|Eno1|Cox5b|Aldoa|Hk1|Aldoc|Sptbn1|Thy1|Gapdh|Cycs|Tpi1	4.39e-07	2066	204|211|78|183|142|76|203|189|150|188|120|108|191|137|171	GO.0016310	amygdala_1
607	197	5	GO Process		citrate metabolic process	Cs|Mdh2|Aco2|Mdh1|Idh2	4.86e-07	2066	130|217|139|215|127	GO.0006101	amygdala_1
608	198	5	KEGG Pathways		Citrate cycle (TCA cycle)	Cs|Mdh2|Aco2|Mdh1|Idh2	5.14e-07	2066	130|217|139|215|127	mmu00020	amygdala_1
609	199	8	GO Function		lyase activity	Eno2|Aco2|Glo1|Got1|Park7|Eno1|Aldoa|Aldoc	5.16e-07	2066	78|139|106|124|77|76|189|188	GO.0016829	amygdala_1
610	200	29	GO Process		cellular nitrogen compound metabolic process	Cox5a|Eno2|Cs|Atp6v1b2|Mdh2|Sod1|Glo1|Prdx5|Atp5b|Atp5a1|Hspd1|Txn1|Park7|Ldhb|Pkm|Gpi1|Eno1|Cox5b|Aldoa|Hk1|Aldoc|Mdh1|Idh2|Ldha|Atp6v1a|Gapdh|Cycs|Gstp1|Tpi1	5.59e-07	2066	204|78|130|187|217|221|106|113|111|198|205|109|77|112|183|142|76|203|189|150|188|215|127|114|103|191|137|197|171	GO.0034641	amygdala_1
611	201	7	GO Process		hexose metabolic process	Pkm|Gpi1|Aldoa|Hk1|Ldha|Gapdh|Tpi1	5.64e-07	2066	183|142|189|150|114|191|171	GO.0019318	amygdala_1
612	202	10	GO Process		response to oxidative stress	Prdx2|Sod1|Prdx5|Hspd1|Map1lc3a|Txn1|Park7|Prdx6|Prdx1|Gstp1	5.88e-07	2066	110|221|113|205|156|109|77|128|115|197	GO.0006979	amygdala_1
613	203	22	GO Function		small molecule binding	Ckb|Atp6v1b2|Glud1|Got1|Atp5b|Atp5a1|Hspd1|Alb|Ldhb|Pkm|Gpi1|Hbb-bh1|Syp|Aldoa|Lgals1|Hba-a1|Hk1|Vdac1|Mdh1|Idh2|Atp6v1a|Gapdh	5.93e-07	2066	211|187|131|124|111|198|205|133|112|183|142|147|174|189|81|175|150|98|215|127|103|191	GO.0036094	amygdala_1
614	204	12	UniProt Keywords		Oxidoreductase	Prdx2|Mdh2|Glud1|Sod1|Prdx5|Ldhb|Prdx6|Mdh1|Idh2|Ldha|Gapdh|Prdx1	6.02e-07	2066	110|217|131|221|113|112|128|215|127|114|191|115	KW-0560	amygdala_1
615	205	7	KEGG Pathways		Oxidative phosphorylation	Cox5a|Atp6v1b2|Atp6v1e1|Atp5b|Atp5a1|Cox5b|Atp6v1a	6.15e-07	2066	204|187|91|111|198|203|103	mmu00190	amygdala_1
616	206	4	InterPro		ATPase, F1/V1/A1 complex, alpha/beta subunit, nucleotide-binding domain	Atp6v1b2|Atp5b|Atp5a1|Atp6v1a	6.85e-07	2066	187|111|198|103	IPR000194	amygdala_1
617	207	4	InterPro		Lactate/malate dehydrogenase, N-terminal	Mdh2|Ldhb|Mdh1|Ldha	6.85e-07	2066	217|112|215|114	IPR001236	amygdala_1
618	208	4	InterPro		L-lactate/malate dehydrogenase	Mdh2|Ldhb|Mdh1|Ldha	6.85e-07	2066	217|112|215|114	IPR001557	amygdala_1
619	209	4	InterPro		ATPase, F1/V1/A1 complex, alpha/beta subunit, N-terminal domain	Atp6v1b2|Atp5b|Atp5a1|Atp6v1a	6.85e-07	2066	187|111|198|103	IPR004100	amygdala_1
620	210	4	InterPro		Lactate dehydrogenase/glycoside hydrolase, family 4, C-terminal	Mdh2|Ldhb|Mdh1|Ldha	6.85e-07	2066	217|112|215|114	IPR015955	amygdala_1
621	193	7	GO Process		proton transmembrane transport	Cox5a|Atp6v1b2|Atp6v1e1|Atp5b|Atp5a1|Cox5b|Atp6v1a	3.38e-07	2066	204|187|91|111|198|203|103	GO.1902600	amygdala_1
622	192	4	Pfam		Redoxin	Prdx2|Prdx5|Prdx6|Prdx1	2.87e-07	2066	110|113|128|115	PF08534	amygdala_1
623	191	4	Pfam		ATP synthase alpha/beta family, beta-barrel domain	Atp6v1b2|Atp5b|Atp5a1|Atp6v1a	2.87e-07	2066	187|111|198|103	PF02874	amygdala_1
624	190	4	Pfam		lactate/malate dehydrogenase, alpha/beta C-terminal domain	Mdh2|Ldhb|Mdh1|Ldha	2.87e-07	2066	217|112|215|114	PF02866	amygdala_1
625	172	6	KEGG Pathways		Pyruvate metabolism	Mdh2|Glo1|Ldhb|Pkm|Mdh1|Ldha	2.23e-08	2066	217|106|112|183|215|114	mmu00620	amygdala_1
626	173	6	GO Process		NAD metabolic process	Mdh2|Ldhb|Gpi1|Hk1|Mdh1|Ldha	2.4e-08	2066	217|112|142|150|215|114	GO.0019674	amygdala_1
627	174	5	GO Component		proton-transporting two-sector ATPase complex, catalytic domain	Atp6v1b2|Atp6v1e1|Atp5b|Atp5a1|Atp6v1a	2.54e-08	2066	187|91|111|198|103	GO.0033178	amygdala_1
628	175	23	GO Function		enzyme binding	Ckb|Eno2|Cstb|Atp6v1e1|Glud1|Sod1|Hspd1|Map1lc3a|Txn1|Park7|Alb|Ldhb|Gpi1|Prdx6|Eno1|Aldoa|Vdac1|Sptbn1|Thy1|Gapdh|Cycs|Gstp1|Tpi1	2.77e-08	2066	211|78|194|91|131|221|205|156|109|77|133|112|142|128|76|189|98|120|108|191|137|197|171	GO.0019899	amygdala_1
629	176	17	UniProt Keywords		Mitochondrion	Cox5a|Cs|Mdh2|Glud1|Aco2|Prdx5|Atp5b|Atp5a1|Hspd1|Park7|Cisd1|Cox5b|Hk1|Vdac1|Idh2|Cycs|Gstp1	2.89e-08	2066	204|130|217|131|139|113|111|198|205|77|74|203|150|98|127|137|197	KW-0496	amygdala_1
630	177	5	UniProt Keywords		Antioxidant	Prdx2|Sod1|Prdx5|Prdx6|Prdx1	2.96e-08	2066	110|221|113|128|115	KW-0049	amygdala_1
631	178	9	GO Process		response to reactive oxygen species	Prdx2|Sod1|Prdx5|Hspd1|Map1lc3a|Park7|Prdx6|Prdx1|Gstp1	4.4800000000000004e-08	2066	110|221|113|205|156|77|128|115|197	GO.0000302	amygdala_1
632	179	15	GO Component		mitochondrial part	Cox5a|Cs|Mdh2|Glud1|Sod1|Atp5b|Atp5a1|Hspd1|Park7|Cisd1|Cox5b|Hk1|Vdac1|Prdx1|Cycs	5.17e-08	2066	204|130|217|131|221|111|198|205|77|74|203|150|98|115|137	GO.0044429	amygdala_1
633	211	4	InterPro		ATPase, alpha/beta subunit, nucleotide-binding domain, active site	Atp6v1b2|Atp5b|Atp5a1|Atp6v1a	6.85e-07	2066	187|111|198|103	IPR020003	amygdala_1
634	180	11	GO Component		membrane raft	Eno2|Atp5b|Atp5a1|Hspd1|Park7|Ldhb|Eno1|Hk1|Vdac1|Thy1|Ctsd	5.52e-08	2066	78|111|198|205|77|112|76|150|98|108|165	GO.0045121	amygdala_1
635	182	51	GO Process		cellular process	Cox5a|Ckb|Eno2|Prdx2|Cs|Atp6v1b2|Mdh2|Tppp|Glud1|Aco2|Sod1|Glo1|Prdx5|Got1|Atp5b|Atp5a1|Hspd1|Map1lc3a|Txn1|Park7|Alb|Ldhb|Pkm|Sncb|S100b|Cd59a|Gpi1|Hbb-bh1|Syp|Prdx6|Eno1|Cox5b|Aldoa|Lgals1|Hba-a1|Hk1|Sptan1|Aldoc|Vdac1|Sptbn1|Mdh1|Idh2|Ldha|Atp6v1a|Thy1|Gapdh|Prdx1|Ctsd|Cycs|Gstp1|Tpi1	6.32e-08	2066	204|211|78|110|130|187|217|118|131|139|221|106|113|124|111|198|205|156|109|77|133|112|183|212|218|209|142|147|174|128|76|203|189|81|175|150|164|188|98|120|215|127|114|103|108|191|115|165|137|197|171	GO.0009987	amygdala_1
636	183	22	GO Component		plasma membrane bounded cell projection	Ckb|Eno2|Atp6v1b2|Atp6v1e1|Sod1|Got1|Txn1|Park7|Pkm|Sncb|S100b|Gpi1|Syp|Eno1|Aldoa|Hk1|Sptan1|Aldoc|Sptbn1|Ldha|Atp6v1a|Thy1	7.34e-08	2066	211|78|187|91|221|124|109|77|183|212|218|142|174|76|189|150|164|188|120|114|103|108	GO.0120025	amygdala_1
637	184	5	GO Process		NADH metabolic process	Mdh2|Gpi1|Hk1|Mdh1|Ldha	7.690000000000001e-08	2066	217|142|150|215|114	GO.0006734	amygdala_1
638	185	5	UniProt Keywords		Tricarboxylic acid cycle	Cs|Mdh2|Aco2|Mdh1|Idh2	2.22e-07	2066	130|217|139|215|127	KW-0816	amygdala_1
639	186	18	GO Process		homeostatic process	Ckb|Prdx2|Sod1|Prdx5|Got1|Atp5b|Txn1|Park7|S100b|Gpi1|Prdx6|Aldoa|Lgals1|Hba-a1|Hk1|Atp6v1a|Thy1|Prdx1	2.24e-07	2066	211|110|221|113|124|111|109|77|218|142|128|189|81|175|150|103|108|115	GO.0042592	amygdala_1
640	187	5	GO Process		tricarboxylic acid cycle	Cs|Mdh2|Aco2|Mdh1|Idh2	2.72e-07	2066	130|217|139|215|127	GO.0006099	amygdala_1
641	188	4	Pfam		ATP synthase alpha/beta family, nucleotide-binding domain	Atp6v1b2|Atp5b|Atp5a1|Atp6v1a	2.87e-07	2066	187|111|198|103	PF00006	amygdala_1
642	189	4	Pfam		lactate/malate dehydrogenase, NAD binding domain	Mdh2|Ldhb|Mdh1|Ldha	2.87e-07	2066	217|112|215|114	PF00056	amygdala_1
643	181	6	GO Function		oxidoreductase activity, acting on peroxide as acceptor	Prdx2|Prdx5|Park7|Prdx6|Prdx1|Gstp1	6.13e-08	2066	110|113|77|128|115|197	GO.0016684	amygdala_1
644	255	6	GO Process		cellular response to reactive oxygen species	Prdx2|Sod1|Prdx5|Map1lc3a|Park7|Prdx1	1.39e-05	2066	110|221|113|156|77|115	GO.0034614	amygdala_1
645	212	4	InterPro		Lactate/malate dehydrogenase, C-terminal	Mdh2|Ldhb|Mdh1|Ldha	6.85e-07	2066	217|112|215|114	IPR022383	amygdala_1
646	214	11	UniProt Keywords		Transit peptide	Cox5a|Cs|Mdh2|Glud1|Aco2|Prdx5|Atp5b|Atp5a1|Hspd1|Cox5b|Idh2	1.05e-06	2066	204|130|217|131|139|113|111|198|205|203|127	KW-0809	amygdala_1
647	237	7	KEGG Pathways		Huntington's disease	Cox5a|Sod1|Atp5b|Atp5a1|Cox5b|Vdac1|Cycs	4.05e-06	2066	204|221|111|198|203|98|137	mmu05016	amygdala_1
648	238	4	UniProt Keywords		Peroxidase	Prdx2|Prdx5|Prdx6|Prdx1	4.31e-06	2066	110|113|128|115	KW-0575	amygdala_1
649	239	3	InterPro		ATPase, F1/V1/A1 complex, alpha/beta subunit, N-terminal domain superfamily	Atp5b|Atp5a1|Atp6v1a	5.16e-06	2066	111|198|103	IPR036121	amygdala_1
650	240	15	GO Process		organic substance catabolic process	Eno2|Glud1|Glo1|Got1|Pkm|Gpi1|Prdx6|Eno1|Aldoa|Hk1|Aldoc|Ldha|Gapdh|Ctsd|Tpi1	5.69e-06	2066	78|131|106|124|183|142|128|76|189|150|188|114|191|165|171	GO.1901575	amygdala_1
651	241	4	RCTM		Citric acid cycle (TCA cycle)	Cs|Mdh2|Aco2|Idh2	6.27e-06	2066	130|217|139|127	MMU-71403	amygdala_1
652	242	6	GO Function		proton transmembrane transporter activity	Cox5a|Atp6v1e1|Atp5b|Atp5a1|Cox5b|Atp6v1a	6.52e-06	2066	204|91|111|198|203|103	GO.0015078	amygdala_1
653	243	15	GO Component		whole membrane	Eno2|Atp5b|Atp5a1|Hspd1|Map1lc3a|Park7|Ldhb|Cisd1|Syp|Eno1|Hk1|Vdac1|Atp6v1a|Thy1|Ctsd	6.74e-06	2066	78|111|198|205|156|77|112|74|174|76|150|98|103|108|165	GO.0098805	amygdala_1
654	244	5	GO Process		cellular aldehyde metabolic process	Glo1|Park7|Gpi1|Idh2|Tpi1	6.89e-06	2066	106|77|142|127|171	GO.0006081	amygdala_1
655	245	31	GO Function		ion binding	Cox5a|Ckb|Eno2|Atp6v1b2|Glud1|Aco2|Sod1|Glo1|Got1|Atp5b|Atp5a1|Hspd1|Map1lc3a|Park7|Alb|Pkm|Sncb|Cisd1|S100b|Hbb-bh1|Eno1|Cox5b|Hba-a1|Hk1|Sptan1|Sptbn1|Idh2|Atp6v1a|Thy1|Cycs|Gstp1	7.57e-06	2066	204|211|78|187|131|139|221|106|124|111|198|205|156|77|133|183|212|74|218|147|76|203|175|150|164|120|127|103|108|137|197	GO.0043167	amygdala_1
656	246	5	GO Process		ATP hydrolysis coupled ion transmembrane transport	Atp6v1b2|Atp6v1e1|Atp5b|Atp5a1|Atp6v1a	8.68e-06	2066	187|91|111|198|103	GO.0099131	amygdala_1
657	247	17	GO Component		neuron part	Ckb|Eno2|Sod1|Got1|Txn1|Park7|Pkm|Sncb|S100b|Gpi1|Syp|Eno1|Sptan1|Aldoc|Vdac1|Sptbn1|Thy1	8.71e-06	2066	211|78|221|124|109|77|183|212|218|142|174|76|164|188|98|120|108	GO.0097458	amygdala_1
658	248	4	RCTM		Mitochondrial biogenesis	Glud1|Atp5b|Atp5a1|Idh2	9.08e-06	2066	131|111|198|127	MMU-1592230	amygdala_1
659	249	4	KEGG Pathways		Glyoxylate and dicarboxylate metabolism	Cs|Mdh2|Aco2|Mdh1	9.72e-06	2066	130|217|139|215	mmu00630	amygdala_1
660	250	5	GO Process		ATP hydrolysis coupled cation transmembrane transport	Atp6v1b2|Atp6v1e1|Atp5b|Atp5a1|Atp6v1a	9.96e-06	2066	187|91|111|198|103	GO.0099132	amygdala_1
661	251	5	GO Process		cell redox homeostasis	Prdx2|Prdx5|Txn1|Prdx6|Prdx1	1.06e-05	2066	110|113|109|128|115	GO.0045454	amygdala_1
662	252	4	RCTM		Pyruvate metabolism	Glo1|Ldhb|Vdac1|Ldha	1.11e-05	2066	106|112|98|114	MMU-70268	amygdala_1
663	253	3	Pfam		C-terminal domain of 1-Cys peroxiredoxin	Prdx2|Prdx6|Prdx1	1.1599999999999999e-05	2066	110|128|115	PF10417	amygdala_1
664	236	27	GO Process		organic cyclic compound metabolic process	Cox5a|Eno2|Cs|Atp6v1b2|Mdh2|Prdx5|Atp5b|Atp5a1|Hspd1|Txn1|Park7|Ldhb|Pkm|Sncb|Gpi1|Eno1|Cox5b|Aldoa|Hk1|Aldoc|Mdh1|Idh2|Ldha|Atp6v1a|Gapdh|Cycs|Tpi1	3.76e-06	2066	204|78|130|187|217|113|111|198|205|109|77|112|183|212|142|76|203|189|150|188|215|127|114|103|191|137|171	GO.1901360	amygdala_1
665	213	7	KEGG Pathways		Parkinson's disease	Cox5a|Atp5b|Atp5a1|Park7|Cox5b|Vdac1|Cycs	8.37e-07	2066	204|111|198|77|203|98|137	mmu05012	amygdala_1
666	235	11	GO Component		mitochondrial envelope	Cox5a|Sod1|Atp5b|Atp5a1|Hspd1|Park7|Cisd1|Cox5b|Hk1|Vdac1|Cycs	3.3e-06	2066	204|221|111|198|205|77|74|203|150|98|137	GO.0005740	amygdala_1
667	233	6	KEGG Pathways		HIF-1 signaling pathway	Eno2|Eno1|Aldoa|Hk1|Ldha|Gapdh	2.68e-06	2066	78|76|189|150|114|191	mmu04066	amygdala_1
668	215	15	GO Process		organonitrogen compound biosynthetic process	Eno2|Glud1|Got1|Atp5b|Atp5a1|Pkm|Gpi1|Eno1|Cox5b|Aldoa|Hk1|Aldoc|Idh2|Gapdh|Tpi1	1.21e-06	2066	78|131|124|111|198|183|142|76|203|189|150|188|127|191|171	GO.1901566	amygdala_1
669	216	27	GO Process		cellular aromatic compound metabolic process	Cox5a|Eno2|Cs|Atp6v1b2|Mdh2|Prdx5|Atp5b|Atp5a1|Hspd1|Txn1|Park7|Ldhb|Pkm|Sncb|Gpi1|Eno1|Cox5b|Aldoa|Hk1|Aldoc|Mdh1|Idh2|Ldha|Atp6v1a|Gapdh|Cycs|Tpi1	1.57e-06	2066	204|78|130|187|217|113|111|198|205|109|77|112|183|212|142|76|203|189|150|188|215|127|114|103|191|137|171	GO.0006725	amygdala_1
670	217	4	GO Process		oxaloacetate metabolic process	Cs|Mdh2|Got1|Mdh1	1.68e-06	2066	130|217|124|215	GO.0006107	amygdala_1
671	218	4	GO Process		hydrogen peroxide catabolic process	Prdx2|Prdx5|Prdx6|Prdx1	1.68e-06	2066	110|113|128|115	GO.0042744	amygdala_1
672	219	7	UniProt Keywords		Lyase	Eno2|Aco2|Glo1|Eno1|Aldoa|Aldoc|Tpi1	1.75e-06	2066	78|139|106|76|189|188|171	KW-0456	amygdala_1
673	220	5	InterPro		Thioredoxin domain	Prdx2|Prdx5|Txn1|Prdx6|Prdx1	1.79e-06	2066	110|113|109|128|115	IPR013766	amygdala_1
674	221	5	KEGG Pathways		Cysteine and methionine metabolism	Mdh2|Got1|Ldhb|Mdh1|Ldha	1.8000000000000001e-06	2066	217|124|112|215|114	mmu00270	amygdala_1
675	222	5	GO Function		peroxidase activity	Prdx2|Prdx5|Prdx6|Prdx1|Gstp1	1.86e-06	2066	110|113|128|115|197	GO.0004601	amygdala_1
676	234	12	GO Component		axon	Eno2|Sod1|Got1|Txn1|Park7|Sncb|Syp|Eno1|Sptan1|Aldoc|Sptbn1|Thy1	2.79e-06	2066	78|221|124|109|77|212|174|76|164|188|120|108	GO.0030424	amygdala_1
677	223	4	GO Process		lactate metabolic process	Glo1|Park7|Ldhb|Ldha	2.07e-06	2066	106|77|112|114	GO.0006089	amygdala_1
678	225	5	UniProt Keywords		Redox-active center	Prdx2|Prdx5|Txn1|Prdx6|Prdx1	2.33e-06	2066	110|113|109|128|115	KW-0676	amygdala_1
679	226	5	UniProt Keywords		Hydrogen ion transport	Atp6v1b2|Atp6v1e1|Atp5b|Atp5a1|Atp6v1a	2.34e-06	2066	187|91|111|198|103	KW-0375	amygdala_1
680	227	6	GO Process		glucose metabolic process	Pkm|Gpi1|Hk1|Ldha|Gapdh|Tpi1	2.36e-06	2066	183|142|150|114|191|171	GO.0006006	amygdala_1
681	228	25	GO Process		regulation of biological quality	Ckb|Prdx2|Glud1|Sod1|Prdx5|Got1|Atp5b|Hspd1|Txn1|Park7|Alb|S100b|Gpi1|Syp|Prdx6|Aldoa|Lgals1|Hba-a1|Hk1|Sptan1|Sptbn1|Atp6v1a|Thy1|Gapdh|Prdx1	2.39e-06	2066	211|110|131|221|113|124|111|205|109|77|133|218|142|174|128|189|81|175|150|164|120|103|108|191|115	GO.0065008	amygdala_1
682	229	6	GO Process		dicarboxylic acid metabolic process	Cs|Mdh2|Glud1|Got1|Mdh1|Idh2	2.47e-06	2066	130|217|131|124|215|127	GO.0043648	amygdala_1
683	230	26	GO Process		nucleobase-containing compound metabolic process	Cox5a|Eno2|Cs|Atp6v1b2|Mdh2|Prdx5|Atp5b|Atp5a1|Hspd1|Txn1|Park7|Ldhb|Pkm|Gpi1|Eno1|Cox5b|Aldoa|Hk1|Aldoc|Mdh1|Idh2|Ldha|Atp6v1a|Gapdh|Cycs|Tpi1	2.53e-06	2066	204|78|130|187|217|113|111|198|205|109|77|112|183|142|76|203|189|150|188|215|127|114|103|191|137|171	GO.0006139	amygdala_1
684	231	5	RCTM		TP53 Regulates Metabolic Genes	Prdx2|Prdx5|Txn1|Gpi1|Prdx1	2.64e-06	2066	110|113|109|142|115	MMU-5628897	amygdala_1
685	232	4	KEGG Pathways		2-Oxocarboxylic acid metabolism	Cs|Aco2|Got1|Idh2	2.68e-06	2066	130|139|124|127	mmu01210	amygdala_1
686	224	4	Pfam		AhpC/TSA family	Prdx2|Prdx5|Prdx6|Prdx1	2.22e-06	2066	110|113|128|115	PF00578	amygdala_1
687	687	21	GO Process		developmental process	Ckb|Prdx2|Glud1|Aco2|Sod1|Glo1|Got1|Atp5b|Hspd1|Pkm|S100b|Gpi1|Eno1|Lgals1|Hba-a1|Aldoc|Idh2|Thy1|Gapdh|Gstp1|Tpi1	0.0497	2066	211|110|131|139|221|106|124|111|205|183|218|142|76|81|175|188|127|108|191|197|171	GO.0032502	amygdala_1
688	449	4	GO Process		positive regulation of response to stimulus	Rhoa|Pea15a|Mapk1|Rac1	0.0493	2066	179|160|208|163	GO.0048584	amygdala_2
689	450	5	GO Process		regulation of signaling	Rhoa|Pea15a|Arhgdia|Mapk1|Rac1	0.0497	2066	179|160|86|208|163	GO.0023051	amygdala_2
690	377	2	GO Process		stress-activated protein kinase signaling cascade	Rhoa|Mapk1	0.0145	2066	179|208	GO.0031098	amygdala_2
691	51	4	KEGG Pathways		cGMP-PKG signaling pathway	Rhoa|Atp1b1|Mapk1|Atp1a3	4.99e-06	2066	179|94|208|201	mmu04022	amygdala_2
692	50	3	RCTM		Vasopressin regulates renal water homeostasis via Aquaporins	Gnb1|Gnb2|Gng2	4.73e-06	2066	134|132|206	MMU-432040	amygdala_2
693	49	3	RCTM		Activation of GABAB receptors	Gnb1|Gnb2|Gng2	4.32e-06	2066	134|132|206	MMU-991365	amygdala_2
694	48	3	RCTM		GABA B receptor activation	Gnb1|Gnb2|Gng2	4.32e-06	2066	134|132|206	MMU-977444	amygdala_2
695	47	3	RCTM		Glucagon-like Peptide-1 (GLP1) regulates insulin secretion	Gnb1|Gnb2|Gng2	4.12e-06	2066	134|132|206	MMU-381676	amygdala_2
696	46	3	RCTM		Glucagon-type ligand receptors	Gnb1|Gnb2|Gng2	3.74e-06	2066	134|132|206	MMU-420092	amygdala_2
697	45	3	RCTM		Signal amplification	Gnb1|Gnb2|Gng2	3.74e-06	2066	134|132|206	MMU-392518	amygdala_2
698	44	4	KEGG Pathways		Alcoholism	Gnb1|Gnb2|Mapk1|Gng2	3.5000000000000004e-06	2066	134|132|208|206	mmu05034	amygdala_2
699	43	4	KEGG Pathways		Retrograde endocannabinoid signaling	Gnb1|Gnb2|Mapk1|Gng2	3.5000000000000004e-06	2066	134|132|208|206	mmu04723	amygdala_2
700	42	3	RCTM		Activation of kainate receptors upon glutamate binding	Gnb1|Gnb2|Gng2	3.2e-06	2066	134|132|206	MMU-451326	amygdala_2
701	41	3	RCTM		Glucagon signaling in metabolic regulation	Gnb1|Gnb2|Gng2	3.2e-06	2066	134|132|206	MMU-163359	amygdala_2
702	52	3	KEGG Pathways		Aldosterone-regulated sodium reabsorption	Atp1b1|Mapk1|Atp1a3	5.08e-06	2066	94|208|201	mmu04960	amygdala_2
703	40	3	RCTM		Inwardly rectifying K+ channels	Gnb1|Gnb2|Gng2	3.2e-06	2066	134|132|206	MMU-1296065	amygdala_2
704	38	4	KEGG Pathways		Serotonergic synapse	Gnb1|Gnb2|Mapk1|Gng2	2.86e-06	2066	134|132|208|206	mmu04726	amygdala_2
705	37	4	KEGG Pathways		Apelin signaling pathway	Gnb1|Gnb2|Mapk1|Gng2	2.86e-06	2066	134|132|208|206	mmu04371	amygdala_2
706	36	5	KEGG Pathways		PI3K-Akt signaling pathway	Gnb1|Gnb2|Mapk1|Rac1|Gng2	2.86e-06	2066	134|132|208|163|206	mmu04151	amygdala_2
707	35	3	RCTM		G-protein activation	Gnb1|Gnb2|Gng2	2.74e-06	2066	134|132|206	MMU-202040	amygdala_2
708	34	3	RCTM		G alpha (z) signalling events	Gnb1|Gnb2|Gng2	2.62e-06	2066	134|132|206	MMU-418597	amygdala_2
709	33	4	RCTM		Neurotransmitter receptors and postsynaptic signal transmission	Gnb1|Gnb2|Mapk1|Gng2	2.62e-06	2066	134|132|208|206	MMU-112314	amygdala_2
710	195	4	GO Function		GTPase binding	Gnb1|Gnb2|Arhgdia|Rac1	0.00039	2066	134|132|86|163	GO.0051020	amygdala_2
711	32	3	RCTM		Inhibition of voltage gated Ca2+ channels via Gbeta/gamma subunits	Gnb1|Gnb2|Gng2	2.58e-06	2066	134|132|206	MMU-997272	amygdala_2
712	31	3	RCTM		Thromboxane signalling through TP receptor	Gnb1|Gnb2|Gng2	2.58e-06	2066	134|132|206	MMU-428930	amygdala_2
713	30	3	RCTM		ADP signalling through P2Y purinoceptor 1	Gnb1|Gnb2|Gng2	2.58e-06	2066	134|132|206	MMU-418592	amygdala_2
714	29	3	RCTM		G protein gated Potassium channels	Gnb1|Gnb2|Gng2	2.58e-06	2066	134|132|206	MMU-1296059	amygdala_2
715	39	4	KEGG Pathways		Relaxin signaling pathway	Gnb1|Gnb2|Mapk1|Gng2	2.86e-06	2066	134|132|208|206	mmu04926	amygdala_2
716	28	3	RCTM		Activation of G protein gated Potassium channels	Gnb1|Gnb2|Gng2	2.58e-06	2066	134|132|206	MMU-1296041	amygdala_2
717	53	3	RCTM		Cooperation of PDCL (PhLP1) and TRiC/CCT in G-protein beta folding	Gnb1|Gnb2|Gng2	5.32e-06	2066	134|132|206	MMU-6814122	amygdala_2
718	55	3	RCTM		Chaperonin-mediated protein folding	Gnb1|Gnb2|Gng2	5.46e-06	2066	134|132|206	MMU-390466	amygdala_2
719	79	2	RCTM		Sema4D mediated inhibition of cell attachment and migration	Rhoa|Rac1	3.0299999999999998e-05	2066	179|163	MMU-416550	amygdala_2
720	78	2	RCTM		Axonal growth inhibition (RHOA activation)	Rhoa|Arhgdia	3.0299999999999998e-05	2066	179|86	MMU-193634	amygdala_2
721	77	3	RCTM		Potassium Channels	Gnb1|Gnb2|Gng2	3.0299999999999998e-05	2066	134|132|206	MMU-1296071	amygdala_2
722	76	4	RCTM		Neuronal System	Gnb1|Gnb2|Mapk1|Gng2	3.0299999999999998e-05	2066	134|132|208|206	MMU-112316	amygdala_2
723	75	4	GO Component		myelin sheath	Atp1b1|Gnb1|Gnb2|Atp1a3	2.94e-05	2066	94|134|132|201	GO.0043209	amygdala_2
724	74	3	KEGG Pathways		Adherens junction	Rhoa|Mapk1|Rac1	2.8999999999999997e-05	2066	179|208|163	mmu04520	amygdala_2
725	73	3	RCTM		Integration of energy metabolism	Gnb1|Gnb2|Gng2	2.71e-05	2066	134|132|206	MMU-163685	amygdala_2
726	72	3	RCTM		Platelet homeostasis	Gnb1|Gnb2|Gng2	2.4299999999999998e-05	2066	134|132|206	MMU-418346	amygdala_2
727	71	3	RCTM		p75 NTR receptor-mediated signalling	Rhoa|Arhgdia|Rac1	2.4299999999999998e-05	2066	179|86|163	MMU-193704	amygdala_2
728	70	5	GO Component		plasma membrane protein complex	Atp1b1|Gnb1|Gnb2|Atp1a3|Gng2	2.08e-05	2066	94|134|132|201|206	GO.0098797	amygdala_2
729	69	5	RCTM		Transport of small molecules	Atp1b1|Gnb1|Gnb2|Atp1a3|Gng2	2.0600000000000003e-05	2066	94|134|132|201|206	MMU-382551	amygdala_2
730	54	8	RCTM		Signal Transduction	Rhoa|Pea15a|Gnb1|Gnb2|Arhgdia|Mapk1|Rac1|Gng2	5.46e-06	2066	179|160|134|132|86|208|163|206	MMU-162582	amygdala_2
731	68	10	GO Process		signal transduction	Rhoa|Pea15a|Atp1b1|Gnb1|Gnb2|Arhgdia|Mapk1|Rac1|Atp1a3|Gng2	1.62e-05	2066	179|160|94|134|132|86|208|163|201|206	GO.0007165	amygdala_2
732	66	3	GO Component		heterotrimeric G-protein complex	Gnb1|Gnb2|Gng2	1.31e-05	2066	134|132|206	GO.0005834	amygdala_2
733	65	3	RCTM		Regulation of insulin secretion	Gnb1|Gnb2|Gng2	1.17e-05	2066	134|132|206	MMU-422356	amygdala_2
734	64	3	RCTM		Class B/2 (Secretin family receptors)	Gnb1|Gnb2|Gng2	1.0300000000000001e-05	2066	134|132|206	MMU-373080	amygdala_2
735	63	2	RCTM		Axonal growth stimulation	Rhoa|Arhgdia	1.01e-05	2066	179|86	MMU-209563	amygdala_2
736	62	3	RCTM		GABA receptor activation	Gnb1|Gnb2|Gng2	9.17e-06	2066	134|132|206	MMU-977443	amygdala_2
737	61	3	RCTM		Aquaporin-mediated transport	Gnb1|Gnb2|Gng2	6.49e-06	2066	134|132|206	MMU-445717	amygdala_2
738	60	4	RCTM		G alpha (q) signalling events	Gnb1|Gnb2|Mapk1|Gng2	6.49e-06	2066	134|132|208|206	MMU-416476	amygdala_2
739	59	4	RCTM		Transmission across Chemical Synapses	Gnb1|Gnb2|Mapk1|Gng2	6.49e-06	2066	134|132|208|206	MMU-112315	amygdala_2
740	58	4	GO Component		extrinsic component of cytoplasmic side of plasma membrane	Rhoa|Gnb1|Gnb2|Gng2	5.89e-06	2066	179|134|132|206	GO.0031234	amygdala_2
741	57	3	RCTM		Ca2+ pathway	Gnb1|Gnb2|Gng2	5.46e-06	2066	134|132|206	MMU-4086398	amygdala_2
742	56	3	RCTM		Protein folding	Gnb1|Gnb2|Gng2	5.46e-06	2066	134|132|206	MMU-391251	amygdala_2
743	67	3	RCTM		Signaling by NTRKs	Rhoa|Mapk1|Rac1	1.6e-05	2066	179|208|163	MMU-166520	amygdala_2
744	80	2	RCTM		RHO GTPases activate CIT	Rhoa|Rac1	3.0299999999999998e-05	2066	179|163	MMU-5625900	amygdala_2
745	27	3	RCTM		Presynaptic function of Kainate receptors	Gnb1|Gnb2|Gng2	2.51e-06	2066	134|132|206	MMU-500657	amygdala_2
746	25	3	RCTM		ADP signalling through P2Y purinoceptor 12	Gnb1|Gnb2|Gng2	2.51e-06	2066	134|132|206	MMU-392170	amygdala_2
747	199	3	Reference publications		(2015) IQGAP1: insights into the function of a molecular puppeteer.	Rhoa|Mapk1|Rac1	0.00044	2066	179|208|163	PMID.25733387	amygdala_2
748	200	2	Reference publications		(2001) Genomic organization of the murine G protein beta subunit genes and related processed pseudogenes.	Gnb1|Gnb2	0.00045999999999999996	2066	134|132	PMID.11913780	amygdala_2
749	201	2	Reference publications		(2002) Impact of HMG CoA reductase inhibition on small GTPases in the heart.	Rhoa|Rac1	0.00045999999999999996	2066	179|163	PMID.11922901	amygdala_2
750	202	2	Reference publications		(2005) RhoA GTPase regulates L-type Ca2+ currents in cardiac myocytes.	Rhoa|Arhgdia	0.00045999999999999996	2066	179|86	PMID.15471984	amygdala_2
751	203	2	Reference publications		(2006) Pamidronate induced anti-proliferative, apoptotic, and anti-migratory effects in hepatocellular carcinoma.	Rhoa|Mapk1	0.00045999999999999996	2066	179|208	PMID.16298452	amygdala_2
752	204	2	Reference publications		(2006) Beta8 integrin binds Rho GDP dissociation inhibitor-1 and activates Rac1 to inhibit mesangial cell myofibroblast differentiation.	Rhoa|Arhgdia	0.00045999999999999996	2066	179|86	PMID.16690620	amygdala_2
753	205	2	Reference publications		(2006) Rho GTPase protein expression and activation in murine monocytesmacrophages is not modulated by model biomaterial surfaces in serum-containing in vitro cultures.	Rhoa|Arhgdia	0.00045999999999999996	2066	179|86	PMID.17235380	amygdala_2
754	206	2	Reference publications		(2007) RhoGDI-1 modulation of the activity of monomeric RhoGTPase RhoA regulates endothelial barrier function in mouse lungs.	Rhoa|Arhgdia	0.00045999999999999996	2066	179|86	PMID.17525371	amygdala_2
755	207	2	Reference publications		(2011) Sphingosine 1-phosphate-induced motility and endocytosis of dendritic cells is regulated by SWAP-70 through RhoA.	Rhoa|Rac1	0.00045999999999999996	2066	179|163	PMID.21421853	amygdala_2
756	208	3	Reference publications		(2011) Structural and functional protein network analyses predict novel signaling functions for rhodopsin.	Rhoa|Arhgdia|Mapk1	0.00045999999999999996	2066	179|86|208	PMID.22108793	amygdala_2
757	209	3	Reference publications		(2012) The current Salmonella-host interactome.	Rhoa|Mapk1|Rac1	0.00045999999999999996	2066	179|208|163	PMID.22213674	amygdala_2
758	198	3	Reference publications		(2018) The RhoB small GTPase in physiology and disease.	Rhoa|Arhgdia|Rac1	0.00042	2066	179|86|163	PMID.27875099	amygdala_2
759	210	2	Reference publications		(2012) Regulation of Na(+)K(+)-ATPase by nuclear respiratory factor 1: implication in the tight coupling of neuronal activity, energy generation, and energy consumption.	Atp1b1|Atp1a3	0.00045999999999999996	2066	94|201	PMID.23048038	amygdala_2
760	212	3	Reference publications		(2014) Systems-level perspective of sudden infant death syndrome.	Atp1b1|Gnb1|Atp1a3	0.00045999999999999996	2066	94|134|201	PMID.24964230	amygdala_2
761	213	3	Reference publications		(2015) Cancer systems biology of TCGA SKCM: efficient detection of genomic drivers in melanoma.	Rhoa|Mapk1|Rac1	0.00045999999999999996	2066	179|208|163	PMID.25600636	amygdala_2
762	214	3	Reference publications		(2015) Platelet Rho GTPases-a focus on novel players, roles and relationships.	Rhoa|Arhgdia|Rac1	0.00045999999999999996	2066	179|86|163	PMID.25748676	amygdala_2
763	215	3	Reference publications		(2015) Complement inhibition decreases early fibrogenic events in the lung of septic baboons.	Rhoa|Mapk1|Rac1	0.00045999999999999996	2066	179|208|163	PMID.26337158	amygdala_2
764	216	2	Reference publications		(2017) The pivotal role of CCN2 in mammalian palatogenesis.	Rhoa|Rac1	0.00045999999999999996	2066	179|163	PMID.27761803	amygdala_2
765	217	3	Reference publications		(2018) Postsynaptic Proteome of Non-Demented Individuals with Alzheimer's Disease Neuropathology.	Rhoa|Arhgdia|Mapk1	0.00045999999999999996	2066	179|86|208	PMID.30103319	amygdala_2
766	218	2	Reference publications		(2019) Airway Epithelial Hepcidin Coordinates Lung Macrophages and Immunity Against Bacterial Pneumonia.	Rhoa|Arhgdia	0.00045999999999999996	2066	179|86	PMID.31743298	amygdala_2
767	219	2	Reference publications		(2019) miR-506 regulates cell proliferation and apoptosis by affecting RhoAROCK signaling pathway in hepatocellular carcinoma cells.	Rhoa|Rac1	0.00045999999999999996	2066	179|163	PMID.31933931	amygdala_2
768	220	3	Reference publications		(2012) Rho GTPase regulation by miRNAs and covalent modifications.	Rhoa|Arhgdia|Rac1	0.00047000000000000004	2066	179|86|163	PMID.22572609	amygdala_2
769	221	3	RCTM		RHO GTPase Effectors	Rhoa|Mapk1|Rac1	0.00047000000000000004	2066	179|208|163	MMU-195258	amygdala_2
770	222	3	RCTM		MAPK family signaling cascades	Pea15a|Mapk1|Rac1	0.00047999999999999996	2066	160|208|163	MMU-5683057	amygdala_2
771	211	3	Reference publications		(2015) Genetic causes of proteinuria and nephrotic syndrome: impact on podocyte pathobiology.	Rhoa|Arhgdia|Rac1	0.00045999999999999996	2066	179|86|163	PMID.24584664	amygdala_2
772	26	3	RCTM		Adrenaline,noradrenaline inhibits insulin secretion	Gnb1|Gnb2|Gng2	2.51e-06	2066	134|132|206	MMU-400042	amygdala_2
773	197	3	KEGG Pathways		Regulation of actin cytoskeleton	Rhoa|Mapk1|Rac1	0.00039	2066	179|208|163	mmu04810	amygdala_2
774	0	6	KEGG Pathways		Chemokine signaling pathway	Rhoa|Gnb1|Gnb2|Mapk1|Rac1|Gng2	8.45e-09	2066	179|134|132|208|163|206	mmu04062	amygdala_2
775	24	4	KEGG Pathways		Neurotrophin signaling pathway	Rhoa|Arhgdia|Mapk1|Rac1	2.43e-06	2066	179|86|208|163	mmu04722	amygdala_2
776	23	3	RCTM		G beta:gamma signalling through PLC beta	Gnb1|Gnb2|Gng2	2.4e-06	2066	134|132|206	MMU-418217	amygdala_2
777	22	4	KEGG Pathways		Cholinergic synapse	Gnb1|Gnb2|Mapk1|Gng2	2.4e-06	2066	134|132|208|206	mmu04725	amygdala_2
778	21	4	KEGG Pathways		Glutamatergic synapse	Gnb1|Gnb2|Mapk1|Gng2	2.4e-06	2066	134|132|208|206	mmu04724	amygdala_2
779	20	3	RCTM		Prostacyclin signalling through prostacyclin receptor	Gnb1|Gnb2|Gng2	2.29e-06	2066	134|132|206	MMU-392851	amygdala_2
780	19	4	KEGG Pathways		Pancreatic secretion	Rhoa|Atp1b1|Rac1|Atp1a3	1.84e-06	2066	179|94|163|201	mmu04972	amygdala_2
781	18	4	KEGG Pathways		Circadian entrainment	Gnb1|Gnb2|Mapk1|Gng2	1.69e-06	2066	134|132|208|206	mmu04713	amygdala_2
782	17	5	GO Function		GTPase activity	Rhoa|Gnb1|Gnb2|Rac1|Gng2	1.45e-06	2066	179|134|132|163|206	GO.0003924	amygdala_2
783	16	9	GO Component		plasma membrane part	Rhoa|Atp1b1|Gnb1|Gnb2|Arhgdia|Mapk1|Rac1|Atp1a3|Gng2	1.4e-06	2066	179|94|134|132|86|208|163|201|206	GO.0044459	amygdala_2
784	15	5	GO Component		extrinsic component of plasma membrane	Rhoa|Gnb1|Gnb2|Rac1|Gng2	9.97e-07	2066	179|134|132|163|206	GO.0019897	amygdala_2
785	14	5	RCTM		Signaling by WNT	Rhoa|Gnb1|Gnb2|Rac1|Gng2	9.88e-07	2066	179|134|132|163|206	MMU-195721	amygdala_2
786	196	3	KEGG Pathways		Rap1 signaling pathway	Rhoa|Mapk1|Rac1	0.00039	2066	179|208|163	mmu04015	amygdala_2
787	13	6	KEGG Pathways		Pathways in cancer	Rhoa|Gnb1|Gnb2|Mapk1|Rac1|Gng2	9.13e-07	2066	179|134|132|208|163|206	mmu05200	amygdala_2
788	11	5	KEGG Pathways		Kaposi's sarcoma-associated herpesvirus infection	Gnb1|Gnb2|Mapk1|Rac1|Gng2	5.939999999999999e-07	2066	134|132|208|163|206	mmu05167	amygdala_2
789	10	5	KEGG Pathways		cAMP signaling pathway	Rhoa|Atp1b1|Mapk1|Rac1|Atp1a3	5.939999999999999e-07	2066	179|94|208|163|201	mmu04024	amygdala_2
790	9	7	GO Function		nucleoside-triphosphatase activity	Rhoa|Atp1b1|Gnb1|Gnb2|Rac1|Atp1a3|Gng2	5.89e-07	2066	179|94|134|132|163|201|206	GO.0017111	amygdala_2
791	8	4	RCTM		Opioid Signalling	Gnb1|Gnb2|Mapk1|Gng2	5.45e-07	2066	134|132|208|206	MMU-111885	amygdala_2
792	7	6	RCTM		Platelet activation, signaling and aggregation	Rhoa|Gnb1|Gnb2|Mapk1|Rac1|Gng2	7.04e-08	2066	179|134|132|208|163|206	MMU-76002	amygdala_2
793	6	4	RCTM		Thrombin signalling through proteinase activated receptors (PARs)	Gnb1|Gnb2|Mapk1|Gng2	7.04e-08	2066	134|132|208|206	MMU-456926	amygdala_2
794	5	4	RCTM		G-protein beta:gamma signalling	Rhoa|Gnb1|Gnb2|Gng2	7.04e-08	2066	179|134|132|206	MMU-397795	amygdala_2
795	4	4	RCTM		G beta:gamma signalling through PI3Kgamma	Rhoa|Gnb1|Gnb2|Gng2	7.04e-08	2066	179|134|132|206	MMU-392451	amygdala_2
796	3	5	RCTM		Beta-catenin independent WNT signaling	Rhoa|Gnb1|Gnb2|Rac1|Gng2	7.04e-08	2066	179|134|132|163|206	MMU-3858494	amygdala_2
797	2	7	RCTM		Hemostasis	Rhoa|Atp1b1|Gnb1|Gnb2|Mapk1|Rac1|Gng2	7.04e-08	2066	179|94|134|132|208|163|206	MMU-109582	amygdala_2
798	1	6	KEGG Pathways		Ras signaling pathway	Rhoa|Gnb1|Gnb2|Mapk1|Rac1|Gng2	1.75e-08	2066	179|134|132|208|163|206	mmu04014	amygdala_2
799	12	4	RCTM		G alpha (12/13) signalling events	Rhoa|Gnb1|Gnb2|Gng2	6.02e-07	2066	179|134|132|206	MMU-416482	amygdala_2
800	81	2	RCTM		p75NTR regulates axonogenesis	Rhoa|Arhgdia	3.43e-05	2066	179|86	MMU-193697	amygdala_2
801	82	2	RCTM		RHO GTPases activate KTN1	Rhoa|Rac1	3.43e-05	2066	179|163	MMU-5625970	amygdala_2
802	83	4	RCTM		G alpha (i) signalling events	Gnb1|Gnb2|Mapk1|Gng2	4.41e-05	2066	134|132|208|206	MMU-418594	amygdala_2
803	164	3	Reference publications		(2007) Localized activation of p21-activated kinase controls neuronal polarity and morphology.	Rhoa|Arhgdia|Rac1	0.00018	2066	179|86|163	PMID.17687038	amygdala_2
804	163	3	Reference publications		(2019) Complement Receptor-Mediated Phagocytosis Induces Proinflammatory Cytokine Production in Murine Macrophages.	Rhoa|Mapk1|Rac1	0.00016999999999999999	2066	179|208|163	PMID.31993058	amygdala_2
805	162	3	Reference publications		(2017) Ubiquitin-dependent regulation of Cdc42 by XIAP.	Rhoa|Arhgdia|Rac1	0.00016999999999999999	2066	179|86|163	PMID.28661476	amygdala_2
806	161	3	Reference publications		(2017) Regulation of RhoA activity by the cellular prion protein.	Rhoa|Arhgdia|Rac1	0.00016999999999999999	2066	179|86|163	PMID.28300846	amygdala_2
807	160	3	Reference publications		(2017) Role of the Rho GTPaseRho kinase signaling pathway in pathogenesis and treatment of glaucoma: Bench to bedside research.	Rhoa|Arhgdia|Rac1	0.00016999999999999999	2066	179|86|163	PMID.27593914	amygdala_2
808	159	3	Reference publications		(2012) uPAR and cathepsin B knockdown inhibits radiation-induced PKC integrated integrin signaling to the cytoskeleton of glioma-initiating cells.	Rhoa|Mapk1|Rac1	0.00016999999999999999	2066	179|208|163	PMID.22641287	amygdala_2
809	158	3	Reference publications		(2010) Reelin signals through apolipoprotein E receptor 2 and Cdc42 to increase growth cone motility and filopodia formation.	Rhoa|Arhgdia|Rac1	0.00016999999999999999	2066	179|86|163	PMID.21048135	amygdala_2
810	157	3	Reference publications		(2008) ERK5 promotes Src-induced podosome formation by limiting Rho activation.	Rhoa|Arhgdia|Mapk1	0.00016999999999999999	2066	179|86|208	PMID.18573916	amygdala_2
811	156	3	Reference publications		(2001) Direct interaction of insulin-like growth factor-1 receptor with leukemia-associated RhoGEF.	Rhoa|Arhgdia|Rac1	0.00016999999999999999	2066	179|86|163	PMID.11724822	amygdala_2
812	155	2	RCTM		RAF-independent MAPK1/3 activation	Pea15a|Mapk1	0.00016	2066	160|208	MMU-112409	amygdala_2
813	154	3	Reference publications		(1998) Visualization and molecular analysis of actin assembly in living cells.	Rhoa|Arhgdia|Rac1	0.00016	2066	179|86|163	PMID.9864364	amygdala_2
814	165	3	Reference publications		(2010) Coordinated RhoA signaling at the leading edge and uropod is required for T cell transendothelial migration.	Rhoa|Arhgdia|Rac1	0.00018	2066	179|86|163	PMID.20733052	amygdala_2
815	153	3	Reference publications		(2020) RhoAROCK Regulates Prion Pathogenesis by Controlling Connexin 43 Activity.	Rhoa|Arhgdia|Rac1	0.00016	2066	179|86|163	PMID.32070020	amygdala_2
816	151	3	Reference publications		(2019) Enhanced Activation of Rac1Cdc42 and MITF Leads to Augmented Osteoclastogenesis in Autosomal Dominant Osteopetrosis Type II.	Rhoa|Arhgdia|Rac1	0.00016	2066	179|86|163	PMID.30828687	amygdala_2
817	150	3	Reference publications		(2018) Type VI collagen promotes lung epithelial cell spreading and wound-closure.	Rhoa|Mapk1|Rac1	0.00016	2066	179|208|163	PMID.30550606	amygdala_2
818	149	3	Reference publications		(2018) Integrated mapping of pharmacokinetics and pharmacodynamics in a patient-derived xenograft model of glioblastoma.	Rhoa|Arhgdia|Mapk1	0.00016	2066	179|86|208	PMID.30464169	amygdala_2
819	148	3	Reference publications		(2018) Hindlimb Ischemia Impairs Endothelial Recovery and Increases Neointimal Proliferation in the Carotid Artery.	Rhoa|Arhgdia|Rac1	0.00016	2066	179|86|163	PMID.29335599	amygdala_2
820	147	3	Reference publications		(2017) Genetic variants in the genes encoding rho GTPases and related regulators predict cutaneous melanoma-specific survival.	Rhoa|Arhgdia|Rac1	0.00016	2066	179|86|163	PMID.28510328	amygdala_2
821	146	3	Reference publications		(2017) Proteomic Characterization Reveals a Molecular Portrait of Nasopharyngeal Carcinoma Differentiation.	Rhoa|Arhgdia|Rac1	0.00016	2066	179|86|163	PMID.28367237	amygdala_2
822	145	3	Reference publications		(2016) Rho GTPase Transcriptome Analysis Reveals Oncogenic Roles for Rho GTPase-Activating Proteins in Basal-like Breast Cancers.	Rhoa|Arhgdia|Mapk1	0.00016	2066	179|86|208	PMID.27216196	amygdala_2
823	144	3	Reference publications		(2015) Inhibition of Nischarin Expression Promotes Neurite Outgrowth through Regulation of PAK Activity.	Rhoa|Arhgdia|Rac1	0.00016	2066	179|86|163	PMID.26670864	amygdala_2
824	143	3	Reference publications		(2015) Lysine-acetylation as a fundamental regulator of Ran function: Implications for signaling of proteins of the Ras-superfamily.	Rhoa|Arhgdia|Rac1	0.00016	2066	179|86|163	PMID.26507377	amygdala_2
825	142	3	Reference publications		(2015) Effects of human arylamine N-acetyltransferase I knockdown in triple-negative breast cancer cell lines.	Rhoa|Arhgdia|Mapk1	0.00016	2066	179|86|208	PMID.25627111	amygdala_2
826	141	3	Reference publications		(2015) Distinct functionality of dishevelled isoforms on Ca2+calmodulin-dependent protein kinase 2 (CamKII) in Xenopus gastrulation.	Rhoa|Gnb1|Gng2	0.00016	2066	179|134|206	PMID.25568338	amygdala_2
827	152	3	Reference publications		(2019) Ran promotes membrane targeting and stabilization of RhoA to orchestrate ovarian cancer cell invasion.	Rhoa|Arhgdia|Rac1	0.00016	2066	179|86|163	PMID.31209254	amygdala_2
828	140	3	Reference publications		(2014) Alfa2Beta1 integrin, GPVI receptor, and common FcRGamma chain on mouse platelets mediate distinct responses to collagen in models of thrombosis.	Rhoa|Arhgdia|Rac1	0.00016	2066	179|86|163	PMID.25415203	amygdala_2
829	166	3	Reference publications		(2014) Redox regulation of protein damage in plasma.	Rhoa|Arhgdia|Rac1	0.00018	2066	179|86|163	PMID.24624332	amygdala_2
830	168	3	Reference publications		(2015) RhoGTPases as key players in mammalian cell adaptation to microgravity.	Rhoa|Arhgdia|Rac1	0.00018	2066	179|86|163	PMID.25649831	amygdala_2
831	192	3	Reference publications		(2018) Plasticity of Spine Structure: Local Signaling, Translation and Cytoskeletal Reorganization.	Rhoa|Mapk1|Rac1	0.00037999999999999997	2066	179|208|163	PMID.30210329	amygdala_2
832	191	3	KEGG Pathways		Proteoglycans in cancer	Rhoa|Mapk1|Rac1	0.00037	2066	179|208|163	mmu05205	amygdala_2
833	190	3	KEGG Pathways		Viral carcinogenesis	Rhoa|Mapk1|Rac1	0.00037	2066	179|208|163	mmu05203	amygdala_2
834	189	3	KEGG Pathways		Focal adhesion	Rhoa|Mapk1|Rac1	0.00036	2066	179|208|163	mmu04510	amygdala_2
835	188	2	RCTM		RHO GTPases Activate WASPs and WAVEs	Mapk1|Rac1	0.00033999999999999997	2066	208|163	MMU-5663213	amygdala_2
836	187	3	Reference publications		(2014) Negative regulation of chemokine receptor signaling and B-cell chemotaxis by p66Shc.	Rhoa|Mapk1|Rac1	0.00033999999999999997	2066	179|208|163	PMID.24556683	amygdala_2
837	186	2	SMART		Rho (Ras homology) subfamily of Ras-like small GTPases	Rhoa|Rac1	0.00033	2066	179|163	SM00174	amygdala_2
838	185	3	Reference publications		(1997) Rho- and rac-dependent assembly of focal adhesion complexes and actin filaments in permeabilized fibroblasts: an essential role for ezrinradixinmoesin proteins.	Rhoa|Arhgdia|Rac1	0.00033	2066	179|86|163	PMID.9265657	amygdala_2
839	184	3	Reference publications		(2016) microRNA regulatory circuits in a mouse model of inherited retinal degeneration.	Rhoa|Gnb1|Rac1	0.00033	2066	179|134|163	PMID.27527066	amygdala_2
840	183	5	RCTM		Signaling by GPCR	Rhoa|Gnb1|Gnb2|Mapk1|Gng2	0.00032	2066	179|134|132|208|206	MMU-372790	amygdala_2
841	182	3	Reference publications		(2012) An inside view: VEGF receptor trafficking and signaling.	Rhoa|Mapk1|Rac1	0.00031	2066	179|208|163	PMID.22875452	amygdala_2
842	167	3	Reference publications		(2015) A novel therapeutic effect of statins on nephrogenic diabetes insipidus.	Rhoa|Arhgdia|Rac1	0.00018	2066	179|86|163	PMID.25594563	amygdala_2
843	181	5	RCTM		GPCR downstream signalling	Rhoa|Gnb1|Gnb2|Mapk1|Gng2	0.0003	2066	179|134|132|208|206	MMU-388396	amygdala_2
844	179	3	Reference publications		(2017) Role of G-proteins in islet function in health and diabetes.	Rhoa|Arhgdia|Rac1	0.0003	2066	179|86|163	PMID.28880478	amygdala_2
845	178	3	KEGG Pathways		Axon guidance	Rhoa|Mapk1|Rac1	0.00027	2066	179|208|163	mmu04360	amygdala_2
846	177	2	RCTM		FCERI mediated MAPK activation	Mapk1|Rac1	0.00026000000000000003	2066	208|163	MMU-2871796	amygdala_2
847	176	2	KEGG Pathways		Proximal tubule bicarbonate reclamation	Atp1b1|Atp1a3	0.00023999999999999998	2066	94|201	mmu04964	amygdala_2
848	175	3	Reference publications		(2015) Differential Roles of Phospholipase D Proteins in FcEpsilonRI-Mediated Signaling and Mast Cell Function.	Rhoa|Mapk1|Rac1	0.00022999999999999998	2066	179|208|163	PMID.26392467	amygdala_2
849	174	3	Reference publications		(2019) Rap1 regulates hepatic stellate cell migration through the modulation of RhoA activity in response to TGF-Beta1.	Rhoa|Arhgdia|Rac1	0.00021	2066	179|86|163	PMID.31173168	amygdala_2
850	173	3	Reference publications		(2014) Brain Na(+), K(+)-ATPase Activity In Aging and Disease.	Atp1b1|Mapk1|Atp1a3	0.00021	2066	94|208|201	PMID.25018677	amygdala_2
851	172	3	Reference publications		(2009) Ras and Nox: Linked signaling networks?	Rhoa|Arhgdia|Rac1	0.00021	2066	179|86|163	PMID.19501154	amygdala_2
852	171	3	Reference publications		(2015) Rho GTPases: Novel Players in the Regulation of the DNA Damage Response?	Rhoa|Arhgdia|Rac1	0.00018999999999999998	2066	179|86|163	PMID.26437439	amygdala_2
853	170	3	Reference publications		(2011) Tumor progression locus 2 mediates signal-induced increases in cytoplasmic calcium and cell migration.	Gnb1|Gnb2|Rac1	0.00018999999999999998	2066	134|132|163	PMID.21868363	amygdala_2
854	169	3	Reference publications		(2017) Microglial Intracellular Ca2+ Signaling in Synaptic Development and its Alterations in Neurodevelopmental Disorders.	Rhoa|Mapk1|Rac1	0.00018	2066	179|208|163	PMID.28367116	amygdala_2
855	180	3	Reference publications		(2018) Activated Rho GTPases in Cancer-The Beginning of a New Paradigm.	Rhoa|Arhgdia|Rac1	0.0003	2066	179|86|163	PMID.30544828	amygdala_2
856	139	3	Reference publications		(2014) Downregulation of microRNA-100 enhances the ICMT-Rac1 signaling and promotes metastasis of hepatocellular carcinoma cells.	Rhoa|Arhgdia|Rac1	0.00016	2066	179|86|163	PMID.25361001	amygdala_2
857	138	3	Reference publications		(2014) An investigation of the molecular mechanisms engaged before and after the development of Alzheimer disease neuropathology in Down syndrome: a proteomics approach.	Pea15a|Gnb1|Arhgdia	0.00016	2066	160|134|86	PMID.25151119	amygdala_2
858	137	3	Reference publications		(2014) Heterodimerization of p45-p75 modulates p75 signaling: structural basis and mechanism of action.	Rhoa|Pea15a|Arhgdia	0.00016	2066	179|160|86	PMID.25093680	amygdala_2
859	107	3	KEGG Pathways		Dopaminergic synapse	Gnb1|Gnb2|Gng2	0.00013000000000000002	2066	134|132|206	mmu04728	amygdala_2
860	106	7	GO Function		enzyme binding	Pea15a|Atp1b1|Gnb1|Gnb2|Arhgdia|Mapk1|Rac1	0.00013000000000000002	2066	160|94|134|132|86|208|163	GO.0019899	amygdala_2
861	105	2	GO Component		sodium:potassium-exchanging ATPase complex	Atp1b1|Atp1a3	0.00013000000000000002	2066	94|201	GO.0005890	amygdala_2
862	104	3	Reference publications		(2012) The interplay between the Escherichia coli Rho guanine nucleotide exchange factor effectors and the mammalian RhoGEF inhibitor EspH.	Rhoa|Arhgdia|Rac1	0.00011	2066	179|86|163	PMID.22251971	amygdala_2
863	103	3	KEGG Pathways		Sphingolipid signaling pathway	Rhoa|Mapk1|Rac1	0.00011	2066	179|208|163	mmu04071	amygdala_2
864	102	3	KEGG Pathways		Thyroid hormone signaling pathway	Atp1b1|Mapk1|Atp1a3	9.77e-05	2066	94|208|201	mmu04919	amygdala_2
865	101	5	GO Function		protein kinase binding	Pea15a|Atp1b1|Arhgdia|Mapk1|Rac1	9.340000000000001e-05	2066	160|94|86|208|163	GO.0019901	amygdala_2
866	100	10	GO Function		protein binding	Rhoa|Pea15a|Atp1b1|Gnb1|Gnb2|Arhgdia|Mapk1|Rac1|Atp1a3|Gng2	9.159999999999999e-05	2066	179|160|94|134|132|86|208|163|201|206	GO.0005515	amygdala_2
867	99	2	GO Function		Rho GDP-dissociation inhibitor binding	Rhoa|Rac1	8.92e-05	2066	179|163	GO.0051022	amygdala_2
868	98	4	Reference publications		(2015) Cell Adhesion Molecules and Ubiquitination-Functions and Significance.	Rhoa|Arhgdia|Mapk1|Rac1	8.85e-05	2066	179|86|208|163	PMID.26703751	amygdala_2
869	97	5	GO Component		dendrite	Rhoa|Gnb1|Mapk1|Rac1|Atp1a3	8.77e-05	2066	179|134|208|163|201	GO.0030425	amygdala_2
870	108	2	RCTM		Signal transduction by L1	Mapk1|Rac1	0.00013000000000000002	2066	208|163	MMU-445144	amygdala_2
871	96	3	Reference publications		(1994) Involvement of Rho p21 small GTP-binding protein and its regulator in the HGF-induced cell motility.	Rhoa|Arhgdia|Rac1	7.41e-05	2066	179|86|163	PMID.8302589	amygdala_2
872	94	3	Reference publications		(2016) Gnb isoforms control a signaling pathway comprising Rac1, Plcbeta2, and Plcbeta3 leading to LFA-1 activation and neutrophil arrest in vivo.	Gnb1|Gnb2|Rac1	7.41e-05	2066	134|132|163	PMID.26468229	amygdala_2
873	93	4	Reference publications		(2013) Differential G protein subunit expression by prostate cancer cells and their interaction with CXCR5.	Rhoa|Gnb1|Gnb2|Gng2	7.41e-05	2066	179|134|132|206	PMID.23773523	amygdala_2
874	92	3	Reference publications		(2012) RhoGDIAlfa suppresses growth and survival of prostate cancer cells.	Rhoa|Arhgdia|Rac1	7.41e-05	2066	179|86|163	PMID.21681778	amygdala_2
875	91	3	RCTM		Rho GTPase cycle	Rhoa|Arhgdia|Rac1	7.390000000000001e-05	2066	179|86|163	MMU-194840	amygdala_2
876	90	2	RCTM		PTK6 Regulates RHO GTPases, RAS GTPase and MAP kinases	Rhoa|Rac1	7.32e-05	2066	179|163	MMU-8849471	amygdala_2
877	89	2	RCTM		Sema4D in semaphorin signaling	Rhoa|Rac1	7.32e-05	2066	179|163	MMU-400685	amygdala_2
878	88	3	RCTM		Death Receptor Signalling	Rhoa|Arhgdia|Rac1	6.36e-05	2066	179|86|163	MMU-73887	amygdala_2
879	87	3	KEGG Pathways		Morphine addiction	Gnb1|Gnb2|Gng2	5.16e-05	2066	134|132|206	mmu05032	amygdala_2
880	86	3	KEGG Pathways		Colorectal cancer	Rhoa|Mapk1|Rac1	4.98e-05	2066	179|208|163	mmu05210	amygdala_2
881	85	3	KEGG Pathways		GABAergic synapse	Gnb1|Gnb2|Gng2	4.98e-05	2066	134|132|206	mmu04727	amygdala_2
882	84	4	RCTM		Signaling by Rho GTPases	Rhoa|Arhgdia|Mapk1|Rac1	4.91e-05	2066	179|86|208|163	MMU-194315	amygdala_2
883	95	4	Reference publications		(2018) NEpsilon-fatty acylation of multiple membrane-associated proteins by Shigella IcsB effector to modulate host function.	Rhoa|Arhgdia|Mapk1|Rac1	7.41e-05	2066	179|86|208|163	PMID.30061757	amygdala_2
884	109	2	GO Function		sodium:potassium-exchanging ATPase activity	Atp1b1|Atp1a3	0.00015	2066	94|201	GO.0005391	amygdala_2
885	110	2	InterPro		G-protein, beta subunit	Gnb1|Gnb2	0.00015	2066	134|132	IPR001632	amygdala_2
886	111	2	InterPro		Guanine nucleotide-binding protein, beta subunit	Gnb1|Gnb2	0.00015	2066	134|132	IPR016346	amygdala_2
887	136	3	Reference publications		(2014) A neuronal function of the tumor suppressor protein merlin.	Rhoa|Arhgdia|Rac1	0.00016	2066	179|86|163	PMID.25012216	amygdala_2
888	135	3	Reference publications		(2014) Spatial proteomic and phospho-proteomic organization in three prototypical cell migration modes.	Rhoa|Arhgdia|Rac1	0.00016	2066	179|86|163	PMID.24987309	amygdala_2
889	134	3	Reference publications		(2014) F-box protein complex FBXL19 regulates TGFBeta1-induced E-cadherin down-regulation by mediating Rac3 ubiquitination and degradation.	Rhoa|Mapk1|Rac1	0.00016	2066	179|208|163	PMID.24684802	amygdala_2
890	133	3	Reference publications		(2014) The Rac1 inhibitor NSC23766 exerts anti-influenza virus properties by affecting the viral polymerase complex activity.	Rhoa|Mapk1|Rac1	0.00016	2066	179|208|163	PMID.24523909	amygdala_2
891	132	3	Reference publications		(2014) Beta-Arrestin interacts with the betagamma subunits of trimeric G-proteins and dishevelled in the WntCa(2+) pathway in xenopus gastrulation.	Rhoa|Gnb1|Gng2	0.00016	2066	179|134|206	PMID.24489854	amygdala_2
892	131	3	Reference publications		(2013) 14-3-3Sigma attenuates RhoGDI2-induced cisplatin resistance through activation of Erk and p38 in gastric cancer cells.	Rhoa|Arhgdia|Rac1	0.00016	2066	179|86|163	PMID.24185104	amygdala_2
893	130	3	Reference publications		(2013) Mammalian target of rapamycin and Rictor control neutrophil chemotaxis by regulating RacCdc42 activity and the actin cytoskeleton.	Rhoa|Arhgdia|Rac1	0.00016	2066	179|86|163	PMID.24006489	amygdala_2
894	129	3	Reference publications		(2013) Cyclooxygenase-2-derived prostaglandin E2 promotes injury-induced vascular neointimal hyperplasia through the E-prostanoid 3 receptor.	Rhoa|Arhgdia|Rac1	0.00016	2066	179|86|163	PMID.23595951	amygdala_2
895	128	3	Reference publications		(2013) Class II phosphoinositide 3-kinases contribute to endothelial cells morphogenesis.	Rhoa|Mapk1|Rac1	0.00016	2066	179|208|163	PMID.23320105	amygdala_2
896	127	3	Reference publications		(2012) RhoB regulates cell migration through altered focal adhesion dynamics.	Rhoa|Arhgdia|Rac1	0.00016	2066	179|86|163	PMID.22724071	amygdala_2
897	126	3	Reference publications		(2012) Multimodal neuroprotection induced by PACAP38 in oxygen-glucose deprivation and middle cerebral artery occlusion stroke models.	Rhoa|Arhgdia|Rac1	0.00016	2066	179|86|163	PMID.22678884	amygdala_2
898	125	3	Reference publications		(2012) ProBDNF collapses neurite outgrowth of primary neurons by activating RhoA.	Rhoa|Arhgdia|Rac1	0.00016	2066	179|86|163	PMID.22558255	amygdala_2
899	124	3	Reference publications		(2012) Propofol neurotoxicity is mediated by p75 neurotrophin receptor activation.	Rhoa|Arhgdia|Rac1	0.00016	2066	179|86|163	PMID.22198221	amygdala_2
900	123	3	Reference publications		(2012) The function of integrin-linked kinase in normal and activated stellate cells: implications for fibrogenesis in wound healing.	Rhoa|Arhgdia|Rac1	0.00016	2066	179|86|163	PMID.22064318	amygdala_2
901	122	3	Reference publications		(2011) The kidneys and aldosteronemineralocorticoid receptor system in salt-sensitive hypertension.	Rhoa|Arhgdia|Rac1	0.00016	2066	179|86|163	PMID.21207253	amygdala_2
902	121	3	Reference publications		(2011) p190RhoGAP mediates protective effects of oxidized phospholipids in the models of ventilator-induced lung injury.	Rhoa|Arhgdia|Rac1	0.00016	2066	179|86|163	PMID.21111731	amygdala_2
903	120	3	Reference publications		(2010) Recent insights into Pasteurella multocida toxin and other G-protein-modulating bacterial toxins.	Rhoa|Arhgdia|Rac1	0.00016	2066	179|86|163	PMID.20722598	amygdala_2
904	119	3	Reference publications		(2009) Fingolimod and related compounds in a spontaneous autoimmune polyneuropathy.	Rhoa|Mapk1|Rac1	0.00016	2066	179|208|163	PMID.19647880	amygdala_2
905	118	3	Reference publications		(2009) Signaling through Rho GTPase pathway as viable drug target.	Rhoa|Arhgdia|Rac1	0.00016	2066	179|86|163	PMID.19355891	amygdala_2
906	117	3	Reference publications		(2008) Oxidized phospholipids reduce ventilator-induced vascular leak and inflammation in vivo.	Rhoa|Arhgdia|Rac1	0.00016	2066	179|86|163	PMID.18304335	amygdala_2
907	116	3	Reference publications		(2006) Spatial compartmentalization of tumor necrosis factor (TNF) receptor 1-dependent signaling pathways in human airway smooth muscle cells. Lipid rafts are essential for TNF-alpha-mediated activation of RhoA but dispensable for the activation of ...	Rhoa|Arhgdia|Rac1	0.00016	2066	179|86|163	PMID.16982613	amygdala_2
908	115	3	Reference publications		(2006) Induction of transient macroapertures in endothelial cells through RhoA inhibition by Staphylococcus aureus factors.	Rhoa|Arhgdia|Rac1	0.00016	2066	179|86|163	PMID.16754962	amygdala_2
909	114	3	Reference publications		(2006) Two distinct cytoplasmic regions of the beta2 integrin chain regulate RhoA function during phagocytosis.	Rhoa|Arhgdia|Rac1	0.00016	2066	179|86|163	PMID.16567504	amygdala_2
910	113	3	Reference publications		(2002) Rho GTPases in human breast tumours: expression and mutation analyses and correlation with clinical parameters.	Rhoa|Arhgdia|Mapk1	0.00016	2066	179|86|208	PMID.12237774	amygdala_2
911	112	3	KEGG Pathways		Adrenergic signaling in cardiomyocytes	Atp1b1|Mapk1|Atp1a3	0.00015	2066	94|208|201	mmu04261	amygdala_2
912	223	3	Reference publications		(2007) Pharmacology of cell adhesion molecules of the nervous system.	Rhoa|Mapk1|Rac1	0.00049	2066	179|208|163	PMID.19305742	amygdala_2
913	224	5	GO Component		plasma membrane region	Rhoa|Atp1b1|Gnb1|Mapk1|Rac1	0.0005099999999999999	2066	179|94|134|208|163	GO.0098590	amygdala_2
914	225	3	RCTM		Axon guidance	Rhoa|Mapk1|Rac1	0.0005099999999999999	2066	179|208|163	MMU-422475	amygdala_2
915	226	6	GO Process		response to abiotic stimulus	Rhoa|Atp1b1|Gnb1|Arhgdia|Rac1|Atp1a3	0.00055	2066	179|94|134|86|163|201	GO.0009628	amygdala_2
916	368	2	KEGG Pathways		MAPK signaling pathway	Mapk1|Rac1	0.0133	2066	208|163	mmu04010	amygdala_2
917	369	3	RCTM		Innate Immune System	Rhoa|Mapk1|Rac1	0.0133	2066	179|208|163	MMU-168249	amygdala_2
918	370	2	GO Process		positive regulation of translation	Rhoa|Mapk1	0.0136	2066	179|208	GO.0045727	amygdala_2
919	371	3	GO Process		cellular response to organic cyclic compound	Rhoa|Arhgdia|Mapk1	0.0136	2066	179|86|208	GO.0071407	amygdala_2
920	372	3	GO Process		nucleotide metabolic process	Rhoa|Atp1b1|Mapk1	0.0141	2066	179|94|208	GO.0009117	amygdala_2
921	373	3	GO Process		cellular metal ion homeostasis	Atp1b1|Gnb1|Atp1a3	0.0143	2066	94|134|201	GO.0006875	amygdala_2
922	374	2	InterPro		Small GTP-binding protein domain	Rhoa|Rac1	0.0145	2066	179|163	IPR005225	amygdala_2
923	375	2	InterPro		WD40 repeat, conserved site	Gnb1|Gnb2	0.0145	2066	134|132	IPR019775	amygdala_2
924	376	3	GO Process		positive regulation of cell migration	Rhoa|Mapk1|Rac1	0.0145	2066	179|208|163	GO.0030335	amygdala_2
925	378	3	GO Process		positive regulation of kinase activity	Rhoa|Mapk1|Rac1	0.0145	2066	179|208|163	GO.0033674	amygdala_2
926	379	3	GO Component		endosome	Rhoa|Mapk1|Rac1	0.0151	2066	179|208|163	GO.0005768	amygdala_2
927	367	3	GO Process		cellular response to lipid	Rhoa|Mapk1|Atp1a3	0.0129	2066	179|208|201	GO.0071396	amygdala_2
928	380	2	GO Process		response to ammonium ion	Pea15a|Mapk1	0.0155	2066	160|208	GO.0060359	amygdala_2
929	382	2	GO Process		cell-cell junction organization	Rhoa|Rac1	0.0175	2066	179|163	GO.0045216	amygdala_2
930	383	3	GO Process		positive regulation of organelle organization	Rhoa|Mapk1|Rac1	0.0177	2066	179|208|163	GO.0010638	amygdala_2
931	384	2	GO Process		positive regulation of leukocyte migration	Rhoa|Rac1	0.0188	2066	179|163	GO.0002687	amygdala_2
932	385	2	GO Process		regulation of muscle contraction	Rhoa|Atp1b1	0.0188	2066	179|94	GO.0006937	amygdala_2
933	386	3	GO Process		sensory organ development	Gnb1|Mapk1|Rac1	0.0188	2066	134|208|163	GO.0007423	amygdala_2
934	387	2	GO Process		cell-substrate adhesion	Rhoa|Rac1	0.0195	2066	179|163	GO.0031589	amygdala_2
935	388	2	GO Process		cellular response to lipopolysaccharide	Rhoa|Mapk1	0.0201	2066	179|208	GO.0071222	amygdala_2
936	389	2	SMART		WD40 repeats	Gnb1|Gnb2	0.0214	2066	134|132	SM00320	amygdala_2
937	390	4	GO Process		cellular response to stress	Rhoa|Pea15a|Gnb1|Mapk1	0.0215	2066	179|160|134|208	GO.0033554	amygdala_2
938	391	2	GO Process		protein localization to plasma membrane	Atp1b1|Rac1	0.0215	2066	94|163	GO.0072659	amygdala_2
939	392	2	InterPro		WD40-repeat-containing domain	Gnb1|Gnb2	0.0232	2066	134|132	IPR017986	amygdala_2
940	381	2	GO Process		ear morphogenesis	Mapk1|Rac1	0.0166	2066	208|163	GO.0042471	amygdala_2
941	393	2	GO Process		glial cell differentiation	Rhoa|Mapk1	0.0234	2066	179|208	GO.0010001	amygdala_2
942	366	6	GO Process		regulation of molecular function	Rhoa|Atp1b1|Gnb2|Arhgdia|Mapk1|Rac1	0.0123	2066	179|94|132|86|208|163	GO.0065009	amygdala_2
943	364	3	GO Component		axon	Rhoa|Mapk1|Atp1a3	0.012	2066	179|208|201	GO.0030424	amygdala_2
944	340	4	RCTM		Metabolism of proteins	Rhoa|Gnb1|Gnb2|Gng2	0.0072	2066	179|134|132|206	MMU-392499	amygdala_2
945	341	4	GO Process		G protein-coupled receptor signaling pathway	Gnb1|Gnb2|Rac1|Gng2	0.0073	2066	134|132|163|206	GO.0007186	amygdala_2
946	342	6	GO Process		regulation of localization	Rhoa|Pea15a|Atp1b1|Arhgdia|Mapk1|Rac1	0.0073	2066	179|160|94|86|208|163	GO.0032879	amygdala_2
947	343	2	GO Process		ATP hydrolysis coupled ion transmembrane transport	Atp1b1|Atp1a3	0.0073	2066	94|201	GO.0099131	amygdala_2
948	344	2	GO Process		ATP hydrolysis coupled cation transmembrane transport	Atp1b1|Atp1a3	0.0073	2066	94|201	GO.0099132	amygdala_2
949	345	2	GO Component		sarcolemma	Atp1b1|Atp1a3	0.0077	2066	94|201	GO.0042383	amygdala_2
950	346	5	GO Process		cell surface receptor signaling pathway	Rhoa|Arhgdia|Mapk1|Rac1|Atp1a3	0.0078	2066	179|86|208|163|201	GO.0007166	amygdala_2
951	347	4	GO Process		central nervous system development	Rhoa|Mapk1|Rac1|Atp1a3	0.0078	2066	179|208|163|201	GO.0007417	amygdala_2
952	348	4	GO Process		response to organonitrogen compound	Rhoa|Pea15a|Mapk1|Atp1a3	0.0078	2066	179|160|208|201	GO.0010243	amygdala_2
953	349	4	GO Process		response to organic cyclic compound	Rhoa|Pea15a|Arhgdia|Mapk1	0.0078	2066	179|160|86|208	GO.0014070	amygdala_2
954	350	2	GO Process		cardiac muscle contraction	Atp1b1|Atp1a3	0.0078	2066	94|201	GO.0060048	amygdala_2
955	365	2	InterPro		Small GTPase	Rhoa|Rac1	0.0121	2066	179|163	IPR001806	amygdala_2
956	351	2	GO Process		cellular response to mechanical stimulus	Arhgdia|Rac1	0.0078	2066	86|163	GO.0071260	amygdala_2
957	353	2	GO Process		forebrain generation of neurons	Rhoa|Rac1	0.0086	2066	179|163	GO.0021872	amygdala_2
958	354	2	GO Process		positive regulation of actin filament polymerization	Rhoa|Rac1	0.0086	2066	179|163	GO.0030838	amygdala_2
959	355	4	GO Process		response to drug	Rhoa|Pea15a|Mapk1|Atp1a3	0.0086	2066	179|160|208|201	GO.0042493	amygdala_2
960	356	2	RCTM		PIP3 activates AKT signaling	Mapk1|Rac1	0.0086	2066	208|163	MMU-1257604	amygdala_2
961	357	2	RCTM		RAF/MAP kinase cascade	Pea15a|Mapk1	0.0089	2066	160|208	MMU-5673001	amygdala_2
962	358	5	GO Process		response to external stimulus	Rhoa|Gnb1|Arhgdia|Mapk1|Rac1	0.0091	2066	179|134|86|208|163	GO.0009605	amygdala_2
963	359	2	RCTM		MAPK1/MAPK3 signaling	Pea15a|Mapk1	0.0093	2066	160|208	MMU-5684996	amygdala_2
964	360	6	GO Process		response to stress	Rhoa|Pea15a|Atp1b1|Gnb1|Mapk1|Rac1	0.0094	2066	179|160|94|134|208|163	GO.0006950	amygdala_2
965	361	2	RCTM		Intracellular signaling by second messengers	Mapk1|Rac1	0.0099	2066	208|163	MMU-9006925	amygdala_2
966	362	2	GO Component		lamellipodium	Rhoa|Rac1	0.0117	2066	179|163	GO.0030027	amygdala_2
967	363	10	GO Component		intracellular	Rhoa|Pea15a|Atp1b1|Gnb1|Gnb2|Arhgdia|Mapk1|Rac1|Atp1a3|Gng2	0.0119	2066	179|160|94|134|132|86|208|163|201|206	GO.0005622	amygdala_2
968	352	3	GO Process		blood circulation	Rhoa|Atp1b1|Atp1a3	0.0086	2066	179|94|201	GO.0008015	amygdala_2
969	339	4	GO Process		regulation of cell migration	Rhoa|Arhgdia|Mapk1|Rac1	0.0071	2066	179|86|208|163	GO.0030334	amygdala_2
970	394	2	GO Process		regulation of dendrite development	Rhoa|Rac1	0.0236	2066	179|163	GO.0050773	amygdala_2
971	396	2	GO Function		G protein-coupled receptor binding	Gnb1|Atp1a3	0.0239	2066	134|201	GO.0001664	amygdala_2
972	425	2	GO Process		regulation of blood circulation	Rhoa|Atp1b1	0.0331	2066	179|94	GO.1903522	amygdala_2
973	426	4	UniProt Keywords		Ubl conjugation	Rhoa|Arhgdia|Mapk1|Rac1	0.0334	2066	179|86|208|163	KW-0832	amygdala_2
974	427	2	Pfam		ADP-ribosylation factor family	Rhoa|Rac1	0.0336	2066	179|163	PF00025	amygdala_2
975	428	2	Pfam		Ras family	Rhoa|Rac1	0.0336	2066	179|163	PF00071	amygdala_2
976	429	2	Pfam		WD domain, G-beta repeat	Gnb1|Gnb2	0.0336	2066	134|132	PF00400	amygdala_2
977	430	2	Pfam		Ras of Complex, Roc, domain of DAPkinase	Rhoa|Rac1	0.0336	2066	179|163	PF08477	amygdala_2
978	431	3	GO Process		apoptotic process	Pea15a|Gnb1|Mapk1	0.0349	2066	160|134|208	GO.0006915	amygdala_2
979	432	2	GO Process		negative regulation of cell migration	Rhoa|Arhgdia	0.0362	2066	179|86	GO.0030336	amygdala_2
980	433	2	GO Process		regulation of protein stability	Atp1b1|Mapk1	0.037000000000000005	2066	94|208	GO.0031647	amygdala_2
981	434	2	GO Function		enzyme activator activity	Atp1b1|Arhgdia	0.0371	2066	94|86	GO.0008047	amygdala_2
982	435	2	GO Component		cell-cell junction	Rhoa|Atp1b1	0.0375	2066	179|94	GO.0005911	amygdala_2
983	424	2	GO Process		positive regulation of DNA metabolic process	Mapk1|Rac1	0.0329	2066	208|163	GO.0051054	amygdala_2
984	436	2	GO Process		regulation of calcium ion transport	Rhoa|Atp1b1	0.0379	2066	179|94	GO.0051924	amygdala_2
985	438	2	GO Component		cytoplasmic region	Rhoa|Mapk1	0.0407	2066	179|208	GO.0099568	amygdala_2
986	439	4	GO Process		regulation of transport	Rhoa|Pea15a|Atp1b1|Mapk1	0.0408	2066	179|160|94|208	GO.0051049	amygdala_2
987	440	3	GO Process		cellular response to oxygen-containing compound	Rhoa|Mapk1|Atp1a3	0.0408	2066	179|208|201	GO.1901701	amygdala_2
988	441	5	GO Process		animal organ development	Rhoa|Gnb1|Mapk1|Rac1|Atp1a3	0.0431	2066	179|134|208|163|201	GO.0048513	amygdala_2
989	442	3	GO Component		whole membrane	Atp1b1|Mapk1|Rac1	0.0448	2066	94|208|163	GO.0098805	amygdala_2
990	443	3	GO Component		Golgi apparatus	Mapk1|Rac1|Atp1a3	0.0453	2066	208|163|201	GO.0005794	amygdala_2
991	444	4	GO Process		cellular response to organic substance	Rhoa|Arhgdia|Mapk1|Atp1a3	0.0455	2066	179|86|208|201	GO.0071310	amygdala_2
992	445	3	GO Process		positive regulation of protein phosphorylation	Rhoa|Mapk1|Rac1	0.0472	2066	179|208|163	GO.0001934	amygdala_2
993	446	2	GO Process		response to light stimulus	Gnb1|Atp1a3	0.0478	2066	134|201	GO.0009416	amygdala_2
994	447	3	GO Process		animal organ morphogenesis	Rhoa|Mapk1|Rac1	0.0491	2066	179|208|163	GO.0009887	amygdala_2
995	448	5	GO Process		regulation of cell communication	Rhoa|Pea15a|Arhgdia|Mapk1|Rac1	0.0491	2066	179|160|86|208|163	GO.0010646	amygdala_2
996	437	6	GO Process		localization	Rhoa|Pea15a|Atp1b1|Mapk1|Rac1|Atp1a3	0.0389	2066	179|160|94|208|163|201	GO.0051179	amygdala_2
997	395	3	GO Process		positive regulation of hydrolase activity	Rhoa|Atp1b1|Arhgdia	0.0237	2066	179|94|86	GO.0051345	amygdala_2
998	423	2	GO Function		Ras GTPase binding	Arhgdia|Rac1	0.0325	2066	86|163	GO.0017016	amygdala_2
999	421	3	GO Component		microtubule cytoskeleton	Pea15a|Mapk1|Rac1	0.0324	2066	160|208|163	GO.0015630	amygdala_2
1000	397	2	GO Function		nucleoside-triphosphatase regulator activity	Atp1b1|Arhgdia	0.0239	2066	94|86	GO.0060589	amygdala_2
1001	398	2	InterPro		WD40 repeat	Gnb1|Gnb2	0.0253	2066	134|132	IPR001680	amygdala_2
1002	399	2	GO Component		early endosome	Mapk1|Rac1	0.0255	2066	208|163	GO.0005769	amygdala_2
1003	400	4	GO Component		cytoskeleton	Rhoa|Pea15a|Mapk1|Rac1	0.0255	2066	179|160|208|163	GO.0005856	amygdala_2
1004	401	2	GO Process		regulation of cell size	Rhoa|Rac1	0.0262	2066	179|163	GO.0008361	amygdala_2
1005	402	2	GO Process		regulation of microtubule cytoskeleton organization	Rhoa|Rac1	0.0266	2066	179|163	GO.0070507	amygdala_2
1006	403	2	GO Process		purine ribonucleoside triphosphate metabolic process	Rhoa|Atp1b1	0.0267	2066	179|94	GO.0009205	amygdala_2
1007	404	2	InterPro		WD40-repeat-containing domain superfamily	Gnb1|Gnb2	0.0269	2066	134|132	IPR036322	amygdala_2
1008	405	5	GO Process		response to organic substance	Rhoa|Pea15a|Arhgdia|Mapk1|Atp1a3	0.0269	2066	179|160|86|208|201	GO.0010033	amygdala_2
1009	406	2	GO Process		regulation of cell-substrate adhesion	Rhoa|Rac1	0.027000000000000003	2066	179|163	GO.0010810	amygdala_2
1010	407	2	GO Process		actin filament organization	Rhoa|Rac1	0.0271	2066	179|163	GO.0007015	amygdala_2
1011	422	3	GO Process		positive regulation of immune system process	Rhoa|Mapk1|Rac1	0.0324	2066	179|208|163	GO.0002684	amygdala_2
1012	408	3	GO Process		cell adhesion	Rhoa|Atp1b1|Rac1	0.0271	2066	179|94|163	GO.0007155	amygdala_2
1013	410	8	UniProt Keywords		Phosphoprotein	Rhoa|Pea15a|Atp1b1|Gnb1|Gnb2|Arhgdia|Mapk1|Atp1a3	0.0276	2066	179|160|94|134|132|86|208|201	KW-0597	amygdala_2
1014	411	4	UniProt Keywords		Nucleotide-binding	Rhoa|Mapk1|Rac1|Atp1a3	0.0289	2066	179|208|163|201	KW-0547	amygdala_2
1015	412	3	GO Component		cell junction	Rhoa|Atp1b1|Mapk1	0.0291	2066	179|94|208	GO.0030054	amygdala_2
1016	413	2	UniProt Keywords		WD repeat	Gnb1|Gnb2	0.0294	2066	134|132	KW-0853	amygdala_2
1017	414	5	GO Component		cytosol	Rhoa|Pea15a|Arhgdia|Mapk1|Rac1	0.0297	2066	179|160|86|208|163	GO.0005829	amygdala_2
1018	415	5	UniProt Keywords		Acetylation	Gnb1|Gnb2|Arhgdia|Mapk1|Gng2	0.0302	2066	134|132|86|208|206	KW-0007	amygdala_2
1019	416	3	UniProt Keywords		Methylation	Rhoa|Rac1|Gng2	0.0302	2066	179|163|206	KW-0488	amygdala_2
1020	417	2	GO Function		GTP binding	Rhoa|Rac1	0.0315	2066	179|163	GO.0005525	amygdala_2
1021	418	2	UniProt Keywords		GTP-binding	Rhoa|Rac1	0.0317	2066	179|163	KW-0342	amygdala_2
1022	419	6	UniProt Keywords		Cytoplasm	Rhoa|Pea15a|Gnb2|Arhgdia|Mapk1|Rac1	0.0317	2066	179|160|132|86|208|163	KW-0963	amygdala_2
1023	420	2	InterPro		WD40/YVTN repeat-like-containing domain superfamily	Gnb1|Gnb2	0.0322	2066	134|132	IPR015943	amygdala_2
1024	409	2	GO Process		regulation of synaptic plasticity	Mapk1|Rac1	0.0271	2066	208|163	GO.0048167	amygdala_2
1025	193	2	RCTM		GPVI-mediated activation cascade	Rhoa|Rac1	0.00037999999999999997	2066	179|163	MMU-114604	amygdala_2
1026	338	3	GO Process		cellular response to external stimulus	Arhgdia|Mapk1|Rac1	0.006999999999999999	2066	86|208|163	GO.0071496	amygdala_2
1027	336	3	GO Process		regulation of actin cytoskeleton organization	Rhoa|Arhgdia|Rac1	0.006999999999999999	2066	179|86|163	GO.0032956	amygdala_2
1028	256	2	KEGG Pathways		B cell receptor signaling pathway	Mapk1|Rac1	0.0015	2066	208|163	mmu04662	amygdala_2
1029	257	2	KEGG Pathways		Thyroid hormone synthesis	Atp1b1|Atp1a3	0.0015	2066	94|201	mmu04918	amygdala_2
1030	258	2	KEGG Pathways		Salivary secretion	Atp1b1|Atp1a3	0.0015	2066	94|201	mmu04970	amygdala_2
1031	259	2	KEGG Pathways		Gastric acid secretion	Atp1b1|Atp1a3	0.0015	2066	94|201	mmu04971	amygdala_2
1032	260	2	KEGG Pathways		Bile secretion	Atp1b1|Atp1a3	0.0015	2066	94|201	mmu04976	amygdala_2
1033	261	2	KEGG Pathways		Bacterial invasion of epithelial cells	Rhoa|Rac1	0.0015	2066	179|163	mmu05100	amygdala_2
1034	262	2	KEGG Pathways		Salmonella infection	Mapk1|Rac1	0.0015	2066	208|163	mmu05132	amygdala_2
1035	263	2	KEGG Pathways		Pertussis	Rhoa|Mapk1	0.0015	2066	179|208	mmu05133	amygdala_2
1036	264	2	KEGG Pathways		Pancreatic cancer	Mapk1|Rac1	0.0015	2066	208|163	mmu05212	amygdala_2
1037	265	2	GO Process		cellular potassium ion homeostasis	Atp1b1|Atp1a3	0.0015	2066	94|201	GO.0030007	amygdala_2
1038	266	4	GO Component		cell body	Gnb1|Gnb2|Mapk1|Atp1a3	0.0016	2066	134|132|208|201	GO.0044297	amygdala_2
1039	255	2	KEGG Pathways		Cardiac muscle contraction	Atp1b1|Atp1a3	0.0015	2066	94|201	mmu04260	amygdala_2
1040	267	2	RCTM		PCP/CE pathway	Rhoa|Rac1	0.0016	2066	179|163	MMU-4086400	amygdala_2
1041	269	2	KEGG Pathways		Fc gamma R-mediated phagocytosis	Mapk1|Rac1	0.0017	2066	208|163	mmu04666	amygdala_2
1042	270	2	KEGG Pathways		Insulin secretion	Atp1b1|Atp1a3	0.0017	2066	94|201	mmu04911	amygdala_2
1043	271	2	RCTM		PI5P, PP2A and IER3 Regulate PI3K/AKT Signaling	Mapk1|Rac1	0.0017	2066	208|163	MMU-6811558	amygdala_2
1044	272	3	GO Component		cell projection membrane	Rhoa|Gnb1|Rac1	0.0018	2066	179|134|163	GO.0031253	amygdala_2
1045	273	6	GO Function		small molecule binding	Rhoa|Atp1b1|Arhgdia|Mapk1|Rac1|Atp1a3	0.0018	2066	179|94|86|208|163|201	GO.0036094	amygdala_2
1046	274	2	KEGG Pathways		Protein digestion and absorption	Atp1b1|Atp1a3	0.0018	2066	94|201	mmu04974	amygdala_2
1047	275	2	RCTM		VEGFA-VEGFR2 Pathway	Rhoa|Rac1	0.0018	2066	179|163	MMU-4420097	amygdala_2
1048	276	2	RCTM		Signaling by VEGF	Rhoa|Rac1	0.002	2066	179|163	MMU-194138	amygdala_2
1049	277	2	RCTM		Negative regulation of the PI3K/AKT network	Mapk1|Rac1	0.002	2066	208|163	MMU-199418	amygdala_2
1050	278	2	KEGG Pathways		Toll-like receptor signaling pathway	Mapk1|Rac1	0.0021	2066	208|163	mmu04620	amygdala_2
1051	279	2	KEGG Pathways		T cell receptor signaling pathway	Rhoa|Mapk1	0.0021	2066	179|208	mmu04660	amygdala_2
1052	268	2	KEGG Pathways		TGF-beta signaling pathway	Rhoa|Mapk1	0.0017	2066	179|208	mmu04350	amygdala_2
1053	254	3	RCTM		GPCR ligand binding	Gnb1|Gnb2|Gng2	0.0014	2066	134|132|206	MMU-500792	amygdala_2
1054	253	2	RCTM		Fcgamma receptor (FCGR) dependent phagocytosis	Mapk1|Rac1	0.0014	2066	208|163	MMU-2029480	amygdala_2
1055	252	2	KEGG Pathways		Renal cell carcinoma	Mapk1|Rac1	0.0014	2066	208|163	mmu05211	amygdala_2
1056	227	3	GO Component		dendritic spine	Rhoa|Rac1|Atp1a3	0.00056	2066	179|163|201	GO.0043197	amygdala_2
1057	228	2	UniProt Keywords		Sodium/potassium transport	Atp1b1|Atp1a3	0.00057	2066	94|201	KW-0740	amygdala_2
1058	229	2	RCTM		RHO GTPases activate PKNs	Rhoa|Rac1	0.00058	2066	179|163	MMU-5625740	amygdala_2
1059	230	2	InterPro		Small GTPase Rho	Rhoa|Rac1	0.00059	2066	179|163	IPR003578	amygdala_2
1060	231	2	KEGG Pathways		Carbohydrate digestion and absorption	Atp1b1|Atp1a3	0.0006	2066	94|201	mmu04973	amygdala_2
1061	232	2	RCTM		Signaling by PTK6	Rhoa|Rac1	0.00062	2066	179|163	MMU-8848021	amygdala_2
1062	233	2	RCTM		Signaling by Non-Receptor Tyrosine Kinases	Rhoa|Rac1	0.00062	2066	179|163	MMU-9006927	amygdala_2
1063	234	2	RCTM		Semaphorin interactions	Rhoa|Rac1	0.00063	2066	179|163	MMU-373755	amygdala_2
1064	235	2	RCTM		Ion homeostasis	Atp1b1|Atp1a3	0.0006799999999999999	2066	94|201	MMU-5578775	amygdala_2
1065	236	2	RCTM		Ion transport by P-type ATPases	Atp1b1|Atp1a3	0.0006900000000000001	2066	94|201	MMU-936837	amygdala_2
1066	237	2	KEGG Pathways		Mineral absorption	Atp1b1|Atp1a3	0.0007	2066	94|201	mmu04978	amygdala_2
1067	238	2	RCTM		Signaling by NTRK1 (TRKA)	Rhoa|Mapk1	0.0007099999999999999	2066	179|208	MMU-187037	amygdala_2
1068	239	2	RCTM		Regulation of actin dynamics for phagocytic cup formation	Mapk1|Rac1	0.00078	2066	208|163	MMU-2029482	amygdala_2
1069	240	8	GO Component		protein-containing complex	Pea15a|Atp1b1|Gnb1|Gnb2|Mapk1|Rac1|Atp1a3|Gng2	0.00082	2066	160|94|134|132|208|163|201|206	GO.0032991	amygdala_2
1070	241	5	GO Component		catalytic complex	Atp1b1|Gnb1|Gnb2|Atp1a3|Gng2	0.00082	2066	94|134|132|201|206	GO.1902494	amygdala_2
1071	242	2	KEGG Pathways		Endocrine and other factor-regulated calcium reabsorption	Atp1b1|Atp1a3	0.001	2066	94|201	mmu04961	amygdala_2
1072	243	2	RCTM		EPH-Ephrin signaling	Rhoa|Rac1	0.001	2066	179|163	MMU-2682334	amygdala_2
1073	244	2	KEGG Pathways		VEGF signaling pathway	Mapk1|Rac1	0.0011	2066	208|163	mmu04370	amygdala_2
1074	245	3	UniProt Keywords		Prenylation	Rhoa|Rac1|Gng2	0.0011	2066	179|163|206	KW-0636	amygdala_2
1075	246	2	RCTM		L1CAM interactions	Mapk1|Rac1	0.0011	2066	208|163	MMU-373760	amygdala_2
1076	247	6	GO Process		intracellular signal transduction	Rhoa|Pea15a|Atp1b1|Arhgdia|Mapk1|Rac1	0.0012	2066	179|160|94|86|208|163	GO.0035556	amygdala_2
1077	248	3	GO Process		cellular monovalent inorganic cation homeostasis	Atp1b1|Mapk1|Atp1a3	0.0013	2066	94|208|201	GO.0030004	amygdala_2
1078	249	2	GO Process		sodium ion export across plasma membrane	Atp1b1|Atp1a3	0.0013	2066	94|201	GO.0036376	amygdala_2
1079	250	3	RCTM		Signaling by Receptor Tyrosine Kinases	Rhoa|Mapk1|Rac1	0.0013	2066	179|208|163	MMU-9006934	amygdala_2
1080	251	2	KEGG Pathways		Fc epsilon RI signaling pathway	Mapk1|Rac1	0.0014	2066	208|163	mmu04664	amygdala_2
1081	280	2	KEGG Pathways		Aldosterone synthesis and secretion	Atp1b1|Atp1a3	0.0021	2066	94|201	mmu04925	amygdala_2
1082	337	5	GO Process		homeostatic process	Atp1b1|Gnb1|Mapk1|Rac1|Atp1a3	0.006999999999999999	2066	94|134|208|163|201	GO.0042592	amygdala_2
1083	281	2	KEGG Pathways		AGE-RAGE signaling pathway in diabetic complications	Mapk1|Rac1	0.0021	2066	208|163	mmu04933	amygdala_2
1084	283	8	GO Function		catalytic activity	Rhoa|Atp1b1|Gnb1|Gnb2|Mapk1|Rac1|Atp1a3|Gng2	0.0022	2066	179|94|134|132|208|163|201|206	GO.0003824	amygdala_2
1085	312	4	GO Process		cellular cation homeostasis	Atp1b1|Gnb1|Mapk1|Atp1a3	0.0041	2066	94|134|208|201	GO.0030003	amygdala_2
1086	313	2	GO Process		semaphorin-plexin signaling pathway	Arhgdia|Rac1	0.0041	2066	86|163	GO.0071526	amygdala_2
1087	314	2	GO Process		potassium ion import across plasma membrane	Atp1b1|Atp1a3	0.0041	2066	94|201	GO.1990573	amygdala_2
1088	315	2	KEGG Pathways		Tight junction	Rhoa|Rac1	0.0046	2066	179|163	mmu04530	amygdala_2
1089	316	2	KEGG Pathways		NOD-like receptor signaling pathway	Rhoa|Mapk1	0.0046	2066	179|208	mmu04621	amygdala_2
1090	317	3	GO Process		response to mechanical stimulus	Rhoa|Arhgdia|Rac1	0.0048	2066	179|86|163	GO.0009612	amygdala_2
1091	318	5	GO Process		positive regulation of catalytic activity	Rhoa|Atp1b1|Arhgdia|Mapk1|Rac1	0.0048	2066	179|94|86|208|163	GO.0043085	amygdala_2
1092	319	2	KEGG Pathways		Tuberculosis	Rhoa|Mapk1	0.0049	2066	179|208	mmu05152	amygdala_2
1093	320	4	GO Process		inorganic ion homeostasis	Atp1b1|Gnb1|Mapk1|Atp1a3	0.0052	2066	94|134|208|201	GO.0098771	amygdala_2
1094	321	2	RCTM		Ion channel transport	Atp1b1|Atp1a3	0.0053	2066	94|201	MMU-983712	amygdala_2
1095	322	2	RCTM		Muscle contraction	Atp1b1|Atp1a3	0.0055	2066	94|201	MMU-397014	amygdala_2
1096	311	4	GO Process		cell population proliferation	Gnb1|Mapk1|Rac1|Gng2	0.0041	2066	134|208|163|206	GO.0008283	amygdala_2
1097	323	7	GO Process		regulation of biological quality	Rhoa|Atp1b1|Gnb1|Arhgdia|Mapk1|Rac1|Atp1a3	0.006	2066	179|94|134|86|208|163|201	GO.0065008	amygdala_2
1098	325	6	GO Process		cellular response to chemical stimulus	Rhoa|Gnb1|Arhgdia|Mapk1|Rac1|Atp1a3	0.0063	2066	179|134|86|208|163|201	GO.0070887	amygdala_2
1099	326	2	GO Process		plasma membrane invagination	Rhoa|Rac1	0.0063	2066	179|163	GO.0099024	amygdala_2
1100	327	2	GO Component		non-motile cilium	Gnb1|Rac1	0.0065	2066	134|163	GO.0097730	amygdala_2
1101	328	7	GO Process		response to chemical	Rhoa|Pea15a|Gnb1|Arhgdia|Mapk1|Rac1|Atp1a3	0.0066	2066	179|160|134|86|208|163|201	GO.0042221	amygdala_2
1102	329	3	RCTM		G alpha (s) signalling events	Gnb1|Gnb2|Gng2	0.0067	2066	134|132|206	MMU-418555	amygdala_2
1103	330	3	GO Process		response to hypoxia	Rhoa|Atp1b1|Gnb1	0.0069	2066	179|94|134	GO.0001666	amygdala_2
1104	331	5	GO Process		system process	Rhoa|Atp1b1|Gnb1|Mapk1|Atp1a3	0.0069	2066	179|94|134|208|201	GO.0003008	amygdala_2
1105	332	2	GO Process		positive regulation of stress fiber assembly	Rhoa|Rac1	0.0069	2066	179|163	GO.0051496	amygdala_2
1106	333	4	GO Process		head development	Rhoa|Mapk1|Rac1|Atp1a3	0.0069	2066	179|208|163|201	GO.0060322	amygdala_2
1107	334	2	GO Process		Rho protein signal transduction	Rhoa|Arhgdia	0.006999999999999999	2066	179|86	GO.0007266	amygdala_2
1108	335	2	GO Process		cerebral cortex cell migration	Rhoa|Rac1	0.006999999999999999	2066	179|163	GO.0021795	amygdala_2
1109	324	2	InterPro		G-protein beta WD-40 repeat	Gnb1|Gnb2	0.0061	2066	134|132	IPR020472	amygdala_2
1110	310	2	KEGG Pathways		mTOR signaling pathway	Rhoa|Mapk1	0.004	2066	179|208	mmu04150	amygdala_2
1111	309	2	GO Function		ATPase binding	Atp1b1|Rac1	0.004	2066	94|163	GO.0051117	amygdala_2
1112	308	2	KEGG Pathways		Oxytocin signaling pathway	Rhoa|Mapk1	0.0039	2066	179|208	mmu04921	amygdala_2
1113	284	2	GO Process		cellular sodium ion homeostasis	Atp1b1|Atp1a3	0.0022	2066	94|201	GO.0006883	amygdala_2
1114	285	3	GO Process		Ras protein signal transduction	Rhoa|Arhgdia|Rac1	0.0022	2066	179|86|163	GO.0007265	amygdala_2
1115	286	2	GO Process		establishment or maintenance of transmembrane electrochemical gradient	Atp1b1|Atp1a3	0.0022	2066	94|201	GO.0010248	amygdala_2
1116	287	3	GO Process		cerebral cortex development	Rhoa|Rac1|Atp1a3	0.0022	2066	179|163|201	GO.0021987	amygdala_2
1117	288	3	RCTM		Developmental Biology	Rhoa|Mapk1|Rac1	0.0023	2066	179|208|163	MMU-1266738	amygdala_2
1118	289	6	GO Function		anion binding	Rhoa|Atp1b1|Arhgdia|Mapk1|Rac1|Atp1a3	0.0024	2066	179|94|86|208|163|201	GO.0043168	amygdala_2
1119	290	2	KEGG Pathways		Natural killer cell mediated cytotoxicity	Mapk1|Rac1	0.0025	2066	208|163	mmu04650	amygdala_2
1120	291	2	KEGG Pathways		Leukocyte transendothelial migration	Rhoa|Rac1	0.0026	2066	179|163	mmu04670	amygdala_2
1121	292	2	RCTM		Fc epsilon receptor (FCERI) signaling	Mapk1|Rac1	0.0026	2066	208|163	MMU-2454202	amygdala_2
1122	293	3	RCTM		Neutrophil degranulation	Rhoa|Mapk1|Rac1	0.0026	2066	179|208|163	MMU-6798695	amygdala_2
1123	294	2	RCTM		Cardiac conduction	Atp1b1|Atp1a3	0.0028	2066	94|201	MMU-5576891	amygdala_2
1124	295	2	KEGG Pathways		Vascular smooth muscle contraction	Rhoa|Mapk1	0.0029	2066	179|208	mmu04270	amygdala_2
1125	296	2	KEGG Pathways		Osteoclast differentiation	Mapk1|Rac1	0.0029	2066	208|163	mmu04380	amygdala_2
1126	297	2	KEGG Pathways		Platelet activation	Rhoa|Mapk1	0.0029	2066	179|208	mmu04611	amygdala_2
1127	298	4	GO Process		regulation of cytoskeleton organization	Rhoa|Arhgdia|Mapk1|Rac1	0.0029	2066	179|86|208|163	GO.0051493	amygdala_2
1128	299	5	GO Function		purine ribonucleoside triphosphate binding	Rhoa|Atp1b1|Mapk1|Rac1|Atp1a3	0.003	2066	179|94|208|163|201	GO.0035639	amygdala_2
1129	300	2	GO Component		ruffle membrane	Rhoa|Rac1	0.0032	2066	179|163	GO.0032587	amygdala_2
1130	301	5	GO Function		purine ribonucleotide binding	Rhoa|Atp1b1|Mapk1|Rac1|Atp1a3	0.0034	2066	179|94|208|163|201	GO.0032555	amygdala_2
1131	302	2	RCTM		RHO GTPases Activate Formins	Rhoa|Rac1	0.0034	2066	179|163	MMU-5663220	amygdala_2
1132	303	4	GO Process		import into cell	Atp1b1|Mapk1|Rac1|Atp1a3	0.0035	2066	94|208|163|201	GO.0098657	amygdala_2
1133	304	2	KEGG Pathways		Fluid shear stress and atherosclerosis	Rhoa|Rac1	0.0036	2066	179|163	mmu05418	amygdala_2
1134	305	2	GO Component		caveola	Atp1b1|Mapk1	0.0038	2066	94|208	GO.0005901	amygdala_2
1135	306	2	KEGG Pathways		Phospholipase D signaling pathway	Rhoa|Mapk1	0.0038	2066	179|208	mmu04072	amygdala_2
1136	307	2	KEGG Pathways		Wnt signaling pathway	Rhoa|Rac1	0.0038	2066	179|163	mmu04310	amygdala_2
1137	282	2	KEGG Pathways		Choline metabolism in cancer	Mapk1|Rac1	0.0021	2066	208|163	mmu05231	amygdala_2
1138	194	2	RCTM		EPHB-mediated forward signaling	Rhoa|Rac1	0.00037999999999999997	2066	179|163	MMU-3928662	amygdala_2
1139	15	7	GO Process		organelle localization	Stx1a|Snap25|Exoc6|Dnm1|Stxbp1|Syt1|Stx1b	2.1499999999999998e-10	2066	102|141|149|181|105|123|96	GO.0051640	amygdala_3
1140	14	8	GO Component		axon	Stx1a|Syn2|Snap25|Exoc6|Dnm1|Stxbp1|Syt1|Stx1b	2.11e-10	2066	102|176|141|149|181|105|123|96	GO.0030424	amygdala_3
1141	254	2	GO Process		protein complex oligomerization	Dnm1|Syt1	0.0419	2066	181|123	GO.0051259	amygdala_3
1142	93	3	GO Process		positive regulation of neurotransmitter secretion	Stx1a|Stxbp1|Stx1b	6.1e-07	2066	102|105|96	GO.0001956	amygdala_3
1143	92	4	Reference publications		(2017) Defining the transcriptomic landscape of the developing enteric nervous system and its cellular environment.	Syn2|Snap25|Syt1|Stx1b	5.48e-07	2066	176|141|123|96	PMID.28403821	amygdala_3
1144	91	4	GO Component		terminal bouton	Syn2|Snap25|Stxbp1|Syt1	5.13e-07	2066	176|141|105|123	GO.0043195	amygdala_3
1145	90	3	Reference publications		(2017) A Membrane-Fusion Model That Exploits a Beta-to-Alfa Transition in the Hydrophobic Domains of Syntaxin 1A and Synaptobrevin 2.	Stx1a|Snap25|Syt1	4.82e-07	2066	102|141|123	PMID.28753981	amygdala_3
1146	89	3	Reference publications		(2014) Microsecond dissection of neurotransmitter release: SNARE-complex assembly dictates speed and Ca^2+ sensitivity.	Stx1a|Stxbp1|Stx1b	4.82e-07	2066	102|105|96	PMID.24908488	amygdala_3
1147	88	3	Reference publications		(2014) Syntaxin 1B, but not syntaxin 1A, is necessary for the regulation of synaptic vesicle exocytosis and of the readily releasable pool at central synapses.	Stxbp1|Syt1|Stx1b	4.82e-07	2066	105|123|96	PMID.24587181	amygdala_3
1148	87	3	Reference publications		(2006) Stable silencing of SNAP-25 in PC12 cells by RNA interference.	Stx1a|Snap25|Syt1	4.82e-07	2066	102|141|123	PMID.16445859	amygdala_3
1149	86	3	Reference publications		(2004) Aberrant neuronal and mitochondrial proteins in hippocampus of transgenic mice overexpressing human CuZn superoxide dismutase 1.	Snap25|Dnm1|Stxbp1	4.82e-07	2066	141|181|105	PMID.15288122	amygdala_3
1150	85	4	GO Function		calcium-dependent protein binding	Stx1a|Syn2|Snap25|Syt1	4.74e-07	2066	102|176|141|123	GO.0048306	amygdala_3
1151	84	4	Reference publications		(2016) APP Is a Context-Sensitive Regulator of the Hippocampal Presynaptic Active Zone.	Stx1a|Snap25|Syt1|Stx1b	4.6299999999999995e-07	2066	102|141|123|96	PMID.27092780	amygdala_3
1152	83	4	Reference publications		(2011) Molecular targets of alcohol action: Translational research for pharmacotherapy development and screening.	Stx1a|Dnm1|Stxbp1|Stx1b	4.6299999999999995e-07	2066	102|181|105|96	PMID.21199775	amygdala_3
1153	82	4	Reference publications		(2012) Transcriptome sequencing revealed significant alteration of cortical promoter usage and splicing in schizophrenia.	Stx1a|Syn2|Snap25|Syt1	3.84e-07	2066	102|176|141|123	PMID.22558445	amygdala_3
1154	81	3	Reference publications		(2016) Beyond the SNARE: Munc18-1 chaperones Alfa-synuclein.	Stx1a|Stxbp1|Stx1b	3.82e-07	2066	102|105|96	PMID.27597757	amygdala_3
1155	80	3	Reference publications		(2014) Developing a PPI inhibitor-based therapy for STXBP1 haploinsufficiency-associated epileptic disorders.	Stx1a|Snap25|Stxbp1	3.82e-07	2066	102|141|105	PMID.24550774	amygdala_3
1156	79	3	SMART		Helical region found in SNAREs	Stx1a|Snap25|Stx1b	3.79e-07	2066	102|141|96	SM00397	amygdala_3
1157	78	4	Reference publications		(2019) High Functioning Autism with Missense Mutations in Synaptotagmin-Like Protein 4 (SYTL4) and Transmembrane Protein 187 (TMEM187) Genes: SYTL4- Protein Modeling, Protein-Protein Interaction, Expression Profiling and MicroRNA Studies.	Stx1a|Stxbp1|Syt1|Stx1b	2.85e-07	2066	102|105|123|96	PMID.31323913	amygdala_3
1158	77	4	Reference publications		(2018) Electrophysiological properties of human beta-cell lines EndoC-BetaH1 and -BetaH2 conform with human beta-cells.	Stx1a|Snap25|Stxbp1|Syt1	2.85e-07	2066	102|141|105|123	PMID.30451893	amygdala_3
1159	76	3	Reference publications		(2014) Role of vesicle-associated membrane protein 2 in exocytosis of glucagon-like peptide-1 from the murine intestinal L cell.	Stx1a|Snap25|Stxbp1	2.85e-07	2066	102|141|105	PMID.24356748	amygdala_3
1160	75	3	Reference publications		(2013) Munc18-1 protein molecules move between membrane molecular depots distinct from vesicle docking sites.	Stx1a|Stxbp1|Syt1	2.85e-07	2066	102|105|123	PMID.23223447	amygdala_3
1161	74	3	Reference publications		(2019) Environmental training is beneficial to clinical symptoms and cortical presynaptic defects in mice suffering from experimental autoimmune encephalomyelitis.	Stx1a|Snap25|Syt1	1.95e-07	2066	102|141|123	PMID.29402503	amygdala_3
1162	73	3	Reference publications		(2016) Distinct Functions of Syntaxin-1 in Neuronal Maintenance, Synaptic Vesicle Docking, and Fusion in Mouse Neurons.	Snap25|Stxbp1|Stx1b	1.95e-07	2066	141|105|96	PMID.27466336	amygdala_3
1163	72	3	Reference publications		(2005) Differential appearance of dynamin in constitutive and regulated exo-endocytosis: a single-cell multiplex RT-PCR study.	Snap25|Dnm1|Syt1	1.95e-07	2066	141|181|123	PMID.16028072	amygdala_3
1164	71	7	GO Process		establishment of localization in cell	Stx1a|Syn2|Snap25|Dnm1|Stxbp1|Syt1|Stx1b	1.5199999999999998e-07	2066	102|176|141|181|105|123|96	GO.0051649	amygdala_3
1165	70	4	Reference publications		(2015) Molecular underpinnings of synaptic vesicle pool heterogeneity.	Syn2|Stxbp1|Syt1|Stx1b	1.1900000000000001e-07	2066	176|105|123|96	PMID.25620674	amygdala_3
1166	68	4	GO Process		regulation of calcium ion-dependent exocytosis	Stx1a|Stxbp1|Syt1|Stx1b	8.16e-08	2066	102|105|123|96	GO.0017158	amygdala_3
1167	67	3	GO Process		regulation of synaptic vesicle priming	Stx1a|Stxbp1|Stx1b	7.1e-08	2066	102|105|96	GO.0010807	amygdala_3
1168	66	4	Reference publications		(2014) APP is cleaved by Bace1 in pre-synaptic vesicles and establishes a pre-synaptic interactome, via its intracellular domain, with molecular complexes that regulate pre-synaptic vesicles functions.	Stx1a|Snap25|Syt1|Stx1b	7.05e-08	2066	102|141|123|96	PMID.25247712	amygdala_3
1169	94	4	Reference publications		(2018) Lipids and lipoxidation in human brain aging. Mitochondrial ATP-synthase as a key lipoxidation target.	Snap25|Dnm1|Stxbp1|Stx1b	6.85e-07	2066	141|181|105|96	PMID.30635167	amygdala_3
1170	95	5	GO Component		distal axon	Syn2|Snap25|Exoc6|Stxbp1|Syt1	7.02e-07	2066	176|141|149|105|123	GO.0150034	amygdala_3
1171	96	3	GO Process		positive regulation of calcium ion-dependent exocytosis	Stx1a|Stxbp1|Syt1	7.22e-07	2066	102|105|123	GO.0045956	amygdala_3
1172	97	3	Reference publications		(2007) Neurexin Ibeta and neuroligin are localized on opposite membranes in mature central synapses.	Stx1a|Snap25|Syt1	7.6e-07	2066	102|141|123	PMID.17868325	amygdala_3
1173	125	3	Reference publications		(2006) Tomosyn inhibits synaptic vesicle priming in Caenorhabditis elegans.	Stx1a|Snap25|Syt1	1.54e-06	2066	102|141|123	PMID.16895441	amygdala_3
1174	124	3	Reference publications		(2020) Essential Role of Syntaxin-Binding Protein-1 in the Regulation of Glucagon-Like Peptide-1 Secretion.	Stx1a|Stxbp1|Stx1b	1.4e-06	2066	102|105|96	PMID.32141504	amygdala_3
1175	123	4	Reference publications		(2018) Neuro-Immuno-Gene- and Genome-Editing-Therapy for Alzheimer's Disease: Are We There Yet?	Stx1a|Snap25|Syt1|Stx1b	1.4e-06	2066	102|141|123|96	PMID.30040732	amygdala_3
1176	122	3	Reference publications		(2018) Sequestration of synaptic proteins by alpha-synuclein aggregates leading to neurotoxicity is inhibited by small peptide.	Stx1a|Snap25|Syt1	1.4e-06	2066	102|141|123	PMID.29608598	amygdala_3
1177	121	3	Reference publications		(2017) MiR-335 overexpression impairs insulin secretion through defective priming of insulin vesicles.	Stx1a|Snap25|Stxbp1	1.4e-06	2066	102|141|105	PMID.29122960	amygdala_3
1178	120	3	Reference publications		(2014) Munc18-1 is a dynamically regulated PKC target during short-term enhancement of transmitter release.	Snap25|Stxbp1|Syt1	1.4e-06	2066	141|105|123	PMID.24520164	amygdala_3
1179	119	3	Reference publications		(2011) Alcohol induces synaptotagmin 1 expression in neurons via activation of heat shock factor 1.	Stx1a|Snap25|Syt1	1.4e-06	2066	102|141|123	PMID.21816209	amygdala_3
1180	118	3	Reference publications		(2010) Synaptobrevin N-terminally bound to syntaxin-SNAP-25 defines the primed vesicle state in regulated exocytosis.	Stx1a|Stxbp1|Syt1	1.4e-06	2066	102|105|123	PMID.20142423	amygdala_3
1181	117	5	GO Process		positive regulation of secretion by cell	Stx1a|Snap25|Stxbp1|Syt1|Stx1b	1.37e-06	2066	102|141|105|123|96	GO.1903532	amygdala_3
1182	116	3	GO Process		calcium ion-regulated exocytosis of neurotransmitter	Snap25|Syt1|Stx1b	1.32e-06	2066	141|123|96	GO.0048791	amygdala_3
1183	115	4	Reference publications		(2017) Quantitative Map of Proteome Dynamics during Neuronal Differentiation.	Stx1a|Dnm1|Syt1|Stx1b	1.27e-06	2066	102|181|123|96	PMID.28178528	amygdala_3
1184	114	3	Reference publications		(2019) Munc18-1 is crucial to overcome the inhibition of synaptic vesicle fusion by AlfaSNAP.	Stx1a|Stxbp1|Syt1	1.25e-06	2066	102|105|123	PMID.31548544	amygdala_3
1185	113	3	Reference publications		(2018) Overexpression of miR-1 in the heart attenuates hippocampal synaptic vesicle exocytosis by the posttranscriptional regulation of SNAP-25 through the transportation of exosomes.	Stx1a|Snap25|Syt1	1.25e-06	2066	102|141|123	PMID.30497498	amygdala_3
1186	65	5	Reference publications		(2019) Dissecting the genetic basis of comorbid epilepsy phenotypes in neurodevelopmental disorders.	Stx1a|Snap25|Dnm1|Stxbp1|Stx1b	5.88e-08	2066	102|141|181|105|96	PMID.31653223	amygdala_3
1187	112	3	Reference publications		(2016) Munc18-1 is a molecular chaperone for Alfa-synuclein, controlling its self-replicating aggregation.	Stx1a|Snap25|Stxbp1	1.25e-06	2066	102|141|105	PMID.27597756	amygdala_3
1188	110	4	Reference publications		(2013) Comparative network-based recovery analysis and proteomic profiling of neurological changes in valproic acid-treated mice.	Stx1a|Dnm1|Stxbp1|Syt1	1.25e-06	2066	102|181|105|123	PMID.23557376	amygdala_3
1189	109	4	Reference publications		(2017) The Transcriptome of Type I Murine Astrocytes under Interferon-Gamma Exposure and Remyelination Stimulus.	Snap25|Dnm1|Syt1|Stx1b	1.21e-06	2066	141|181|123|96	PMID.28505143	amygdala_3
1190	108	3	Reference publications		(2019) Munc18 and Munc13 serve as a functional template to orchestrate neuronal SNARE complex assembly.	Snap25|Stxbp1|Syt1	1.08e-06	2066	141|105|123	PMID.30622273	amygdala_3
1191	107	3	Reference publications		(2016) DGKTheta Catalytic Activity Is Required for Efficient Recycling of Presynaptic Vesicles at Excitatory Synapses.	Snap25|Dnm1|Syt1	1.08e-06	2066	141|181|123	PMID.26748701	amygdala_3
1192	106	3	Reference publications		(2012) Phosphatidylinositol 4,5-biphosphate (PIP(2)) lipids regulate the phosphorylation of syntaxin N-terminus by modulating both its position and local structure.	Snap25|Stxbp1|Stx1b	1.08e-06	2066	141|105|96	PMID.22950482	amygdala_3
1193	105	3	Reference publications		(2010) Age-dependent preferential dense-core vesicle exocytosis in neuroendocrine cells revealed by newly developed monomeric fluorescent timer protein.	Stx1a|Snap25|Stxbp1	1.08e-06	2066	102|141|105	PMID.19889833	amygdala_3
1194	104	4	Reference publications		(2017) Integrated Bayesian analysis of rare exonic variants to identify risk genes for schizophrenia and neurodevelopmental disorders.	Dnm1|Stxbp1|Syt1|Stx1b	1.02e-06	2066	181|105|123|96	PMID.29262854	amygdala_3
1195	103	3	Reference publications		(2019) The selective disruption of presynaptic JNK2STX1a interaction reduces NMDA receptor-dependent glutamate release.	Stx1a|Snap25|Stxbp1	9.5e-07	2066	102|141|105	PMID.31073146	amygdala_3
1196	102	3	Reference publications		(2017) Botulinum neurotoxin C mutants reveal different effects of syntaxin or SNAP-25 proteolysis on neuromuscular transmission.	Stx1a|Snap25|Stx1b	9.5e-07	2066	102|141|96	PMID.28800600	amygdala_3
1197	101	3	Reference publications		(2017) In vivo single-molecule imaging of syntaxin1A reveals polyphosphoinositide- and activity-dependent trapping in presynaptic nanoclusters.	Stx1a|Snap25|Stxbp1	9.5e-07	2066	102|141|105	PMID.28045048	amygdala_3
1198	100	3	Reference publications		(2015) Dynamic binding mode of a Synaptotagmin-1-SNARE complex in solution.	Stx1a|Snap25|Syt1	9.5e-07	2066	102|141|123	PMID.26030874	amygdala_3
1199	99	3	Reference publications		(2013) Ketamine regulates the presynaptic release machinery in the hippocampus.	Stx1a|Snap25|Syt1	9.5e-07	2066	102|141|123	PMID.23548331	amygdala_3
1200	98	3	Reference publications		(2013) Lipid-anchored SNAREs lacking transmembrane regions fully support membrane fusion during neurotransmitter release.	Stx1a|Stxbp1|Stx1b	7.6e-07	2066	102|105|96	PMID.24120845	amygdala_3
1201	111	3	Reference publications		(2014) Reconciling the regulatory role of Munc18 proteins in SNARE-complex assembly.	Stx1a|Snap25|Stxbp1	1.25e-06	2066	102|141|105	PMID.25485130	amygdala_3
1202	64	4	Reference publications		(2017) Levetiracetam Affects Differentially Presynaptic Proteins in Rat Cerebral Cortex.	Stx1a|Snap25|Stxbp1|Stx1b	4.12e-08	2066	102|141|105|96	PMID.29311825	amygdala_3
1203	63	4	Reference publications		(2011) Effects of docosahexaenoic acid on mouse brain synaptic plasma membrane proteome analyzed by mass spectrometry and (16)O(18)O labeling.	Stx1a|Dnm1|Stxbp1|Syt1	4.12e-08	2066	102|181|105|123	PMID.22003853	amygdala_3
1204	62	4	Reference publications		(2018) Shank3 mutation in a mouse model of autism leads to changes in the S-nitroso-proteome and affects key proteins involved in vesicle release and synaptic function.	Stx1a|Snap25|Dnm1|Syt1	4.0300000000000004e-08	2066	102|141|181|123	PMID.29988084	amygdala_3
1205	29	5	GO Process		vesicle fusion	Stx1a|Snap25|Stxbp1|Syt1|Stx1b	1.1199999999999999e-09	2066	102|141|105|123|96	GO.0006906	amygdala_3
1206	28	7	GO Component		secretory vesicle	Stx1a|Syn2|Snap25|Dnm1|Stxbp1|Syt1|Stx1b	8.690000000000001e-10	2066	102|176|141|181|105|123|96	GO.0099503	amygdala_3
1207	27	6	GO Process		vesicle organization	Stx1a|Snap25|Dnm1|Stxbp1|Syt1|Stx1b	6.55e-10	2066	102|141|181|105|123|96	GO.0016050	amygdala_3
1208	26	7	GO Component		presynapse	Stx1a|Syn2|Snap25|Dnm1|Stxbp1|Syt1|Stx1b	5.01e-10	2066	102|176|141|181|105|123|96	GO.0098793	amygdala_3
1209	25	4	GO Component		presynaptic active zone membrane	Stx1a|Snap25|Stxbp1|Stx1b	5.01e-10	2066	102|141|105|96	GO.0048787	amygdala_3
1210	24	6	GO Component		synaptic vesicle	Stx1a|Syn2|Snap25|Dnm1|Syt1|Stx1b	5.01e-10	2066	102|176|141|181|123|96	GO.0008021	amygdala_3
1211	23	4	RCTM		Glutamate Neurotransmitter Release Cycle	Stx1a|Snap25|Stxbp1|Syt1	4.09e-10	2066	102|141|105|123	MMU-210500	amygdala_3
1212	22	4	GO Process		synaptic vesicle fusion to presynaptic active zone membrane	Stx1a|Snap25|Stxbp1|Stx1b	3.94e-10	2066	102|141|105|96	GO.0031629	amygdala_3
1213	21	6	GO Process		exocytosis	Stx1a|Snap25|Exoc6|Stxbp1|Syt1|Stx1b	3.5299999999999997e-10	2066	102|141|149|105|123|96	GO.0006887	amygdala_3
1214	20	5	GO Process		exocytic process	Stx1a|Snap25|Exoc6|Stxbp1|Stx1b	3.19e-10	2066	102|141|149|105|96	GO.0140029	amygdala_3
1215	19	5	GO Component		SNARE complex	Stx1a|Syn2|Snap25|Syt1|Stx1b	2.56e-10	2066	102|176|141|123|96	GO.0031201	amygdala_3
1216	18	5	GO Process		synaptic vesicle exocytosis	Stx1a|Snap25|Stxbp1|Syt1|Stx1b	2.2800000000000001e-10	2066	102|141|105|123|96	GO.0016079	amygdala_3
1217	17	4	RCTM		GABA synthesis, release, reuptake and degradation	Stx1a|Snap25|Stxbp1|Syt1	2.2000000000000002e-10	2066	102|141|105|123	MMU-888590	amygdala_3
1218	30	5	Reference publications		(2016) Role of DHA in aging-related changes in mouse brain synaptic plasma membrane proteome.	Stx1a|Syn2|Snap25|Dnm1|Stxbp1	1.7699999999999999e-09	2066	102|176|141|181|105	PMID.27103520	amygdala_3
1219	16	4	RCTM		Norepinephrine Neurotransmitter Release Cycle	Stx1a|Snap25|Stxbp1|Syt1	2.2000000000000002e-10	2066	102|141|105|123	MMU-181430	amygdala_3
1220	1	5	RCTM		Serotonin Neurotransmitter Release Cycle	Stx1a|Syn2|Snap25|Stxbp1|Syt1	8.37e-13	2066	102|176|141|105|123	MMU-181429	amygdala_3
1221	2	5	RCTM		Dopamine Neurotransmitter Release Cycle	Stx1a|Syn2|Snap25|Stxbp1|Syt1	1.3500000000000001e-12	2066	102|176|141|105|123	MMU-212676	amygdala_3
1222	3	5	RCTM		Neurotransmitter release cycle	Stx1a|Syn2|Snap25|Stxbp1|Syt1	2.6100000000000002e-11	2066	102|176|141|105|123	MMU-112310	amygdala_3
1223	4	5	Reference publications		(2015) Quantitative Proteomic Analysis Reveals Molecular Adaptations in the Hippocampal Synaptic Active Zone of Chronic Mild Stress-Unsusceptible Rats.	Stx1a|Snap25|Stxbp1|Syt1|Stx1b	3.0999999999999996e-11	2066	102|141|105|123|96	PMID.26364272	amygdala_3
1224	5	6	Reference publications		(2016) The effects of proteasomal inhibition on synaptic proteostasis.	Stx1a|Snap25|Dnm1|Stxbp1|Syt1|Stx1b	3.0999999999999996e-11	2066	102|141|181|105|123|96	PMID.27613546	amygdala_3
1225	6	6	GO Process		neurotransmitter secretion	Stx1a|Syn2|Snap25|Stxbp1|Syt1|Stx1b	4.28e-11	2066	102|176|141|105|123|96	GO.0007269	amygdala_3
1226	7	6	GO Process		synaptic vesicle transport	Stx1a|Snap25|Dnm1|Stxbp1|Syt1|Stx1b	4.28e-11	2066	102|141|181|105|123|96	GO.0048489	amygdala_3
1227	8	6	GO Process		synaptic vesicle cycle	Stx1a|Snap25|Dnm1|Stxbp1|Syt1|Stx1b	4.28e-11	2066	102|141|181|105|123|96	GO.0099504	amygdala_3
1228	9	7	GO Process		chemical synaptic transmission	Stx1a|Syn2|Snap25|Dnm1|Stxbp1|Syt1|Stx1b	6.77e-11	2066	102|176|141|181|105|123|96	GO.0007268	amygdala_3
1229	10	4	RCTM		Acetylcholine Neurotransmitter Release Cycle	Stx1a|Snap25|Stxbp1|Syt1	1.35e-10	2066	102|141|105|123	MMU-264642	amygdala_3
1230	11	7	GO Process		secretion by cell	Stx1a|Syn2|Snap25|Exoc6|Stxbp1|Syt1|Stx1b	1.3899999999999999e-10	2066	102|176|141|149|105|123|96	GO.0032940	amygdala_3
1231	12	6	GO Process		membrane fusion	Stx1a|Snap25|Dnm1|Stxbp1|Syt1|Stx1b	1.3899999999999999e-10	2066	102|141|181|105|123|96	GO.0061025	amygdala_3
1232	13	5	GO Process		vesicle docking	Stx1a|Exoc6|Stxbp1|Syt1|Stx1b	1.4500000000000002e-10	2066	102|149|105|123|96	GO.0048278	amygdala_3
1233	0	6	KEGG Pathways		Synaptic vesicle cycle	Stx1a|Snap25|Dnm1|Stxbp1|Syt1|Stx1b	1.53e-13	2066	102|141|181|105|123|96	mmu04721	amygdala_3
1234	126	3	Reference publications		(2008) DTNBP1, a schizophrenia susceptibility gene, affects kinetics of transmitter release.	Dnm1|Stxbp1|Syt1	1.54e-06	2066	181|105|123	PMID.18504299	amygdala_3
1235	31	5	GO Component		presynaptic membrane	Stx1a|Snap25|Stxbp1|Syt1|Stx1b	1.84e-09	2066	102|141|105|123|96	GO.0042734	amygdala_3
1236	33	4	GO Process		vesicle docking involved in exocytosis	Stx1a|Exoc6|Stxbp1|Stx1b	6.9400000000000004e-09	2066	102|149|105|96	GO.0006904	amygdala_3
1237	61	4	Reference publications		(2015) Presynaptic c-Jun N-terminal Kinase 2 regulates NMDA receptor-dependent glutamate release.	Stx1a|Snap25|Stxbp1|Syt1	4.0300000000000004e-08	2066	102|141|105|123	PMID.25762148	amygdala_3
1238	60	4	Reference publications		(2010) Aging alters the expression of neurotransmission-regulating proteins in the hippocampal synaptoproteome.	Syn2|Snap25|Dnm1|Stxbp1	4.0300000000000004e-08	2066	176|141|181|105	PMID.20374424	amygdala_3
1239	59	5	GO Function		SNARE binding	Stx1a|Snap25|Stxbp1|Syt1|Stx1b	4.0300000000000004e-08	2066	102|141|105|123|96	GO.0000149	amygdala_3
1240	58	7	GO Process		vesicle-mediated transport	Stx1a|Snap25|Exoc6|Dnm1|Stxbp1|Syt1|Stx1b	3.86e-08	2066	102|141|149|181|105|123|96	GO.0016192	amygdala_3
1241	57	4	Reference publications		(2018) The fusion pore, 60 years after the first cartoon.	Stx1a|Stxbp1|Syt1|Stx1b	3.64e-08	2066	102|105|123|96	PMID.29904915	amygdala_3
1242	56	4	Reference publications		(2016) Tomosyn Negatively Regulates Arginine Vasopressin Secretion in Embryonic Stem Cell-Derived Neurons.	Stx1a|Snap25|Syt1|Stx1b	3.43e-08	2066	102|141|123|96	PMID.27732637	amygdala_3
1243	55	4	Reference publications		(2009) Motifs and cis-regulatory modules mediating the expression of genes co-expressed in presynaptic neurons.	Snap25|Dnm1|Stxbp1|Syt1	3.43e-08	2066	141|181|105|123	PMID.19570198	amygdala_3
1244	54	6	GO Component		axon part	Syn2|Snap25|Exoc6|Dnm1|Stxbp1|Syt1	3.07e-08	2066	176|141|149|181|105|123	GO.0033267	amygdala_3
1245	53	4	Reference publications		(2016) Synergistic association of STX1A and VAMP2 with cryptogenic epilepsy in North Indian population.	Stx1a|Snap25|Stxbp1|Syt1	2.6e-08	2066	102|141|105|123	PMID.27458546	amygdala_3
1246	52	4	GO Process		regulation of synaptic vesicle cycle	Stx1a|Dnm1|Stxbp1|Stx1b	2.4700000000000003e-08	2066	102|181|105|96	GO.0098693	amygdala_3
1247	51	4	Reference publications		(2018) The unfolding landscape of the congenital myasthenic syndromes.	Stx1a|Snap25|Stxbp1|Stx1b	2.44e-08	2066	102|141|105|96	PMID.29355968	amygdala_3
1248	50	4	Reference publications		(2016) Conformational states of syntaxin-1 govern the necessity of N-peptide binding in exocytosis of PC12 cells and Caenorhabditis elegans.	Stx1a|Snap25|Stxbp1|Stx1b	2.44e-08	2066	102|141|105|96	PMID.26700321	amygdala_3
1249	49	8	GO Process		cellular localization	Stx1a|Syn2|Snap25|Exoc6|Dnm1|Stxbp1|Syt1|Stx1b	2.2000000000000002e-08	2066	102|176|141|149|181|105|123|96	GO.0051641	amygdala_3
1250	32	4	GO Process		plasma membrane fusion	Stx1a|Snap25|Stxbp1|Stx1b	6.4e-09	2066	102|141|105|96	GO.0045026	amygdala_3
1251	48	4	Reference publications		(2019) Septin Polymerization Slows Synaptic Vesicle Recycling in Motor Nerve Endings.	Syn2|Snap25|Stxbp1|Syt1	2.16e-08	2066	176|141|105|123	PMID.31413880	amygdala_3
1252	46	4	Reference publications		(2015) SUMOylation of Syntaxin1A regulates presynaptic endocytosis.	Stx1a|Snap25|Stxbp1|Stx1b	1.67e-08	2066	102|141|105|96	PMID.26635000	amygdala_3
1253	45	5	GO Process		positive regulation of synaptic transmission	Stx1a|Snap25|Stxbp1|Syt1|Stx1b	1.55e-08	2066	102|141|105|123|96	GO.0050806	amygdala_3
1254	44	4	Reference publications		(2015) Munc18a does not alter fusion rates mediated by neuronal SNAREs, synaptotagmin, and complexin.	Stx1a|Stxbp1|Syt1|Stx1b	1.1699999999999999e-08	2066	102|105|123|96	PMID.25716318	amygdala_3
1255	43	5	RCTM		Transmission across Chemical Synapses	Stx1a|Syn2|Snap25|Stxbp1|Syt1	1.04e-08	2066	102|176|141|105|123	MMU-112315	amygdala_3
1256	42	4	Reference publications		(2016) Loss of MUNC13-1 function causes microcephaly, cortical hyperexcitability, and fatal myasthenia.	Stx1a|Stxbp1|Syt1|Stx1b	9.98e-09	2066	102|105|123|96	PMID.27648472	amygdala_3
1257	41	4	Reference publications		(2017) Linking kindling to increased glutamate release in the dentate gyrus of the hippocampus through the STXBP5tomosyn-1 gene.	Stx1a|Snap25|Stxbp1|Stx1b	8.469999999999999e-09	2066	102|141|105|96	PMID.28948088	amygdala_3
1258	40	4	Reference publications		(2019) Mutations in the Neuronal Vesicular SNARE VAMP2 Affect Synaptic Membrane Fusion and Impair Human Neurodevelopment.	Stx1a|Snap25|Stxbp1|Syt1	7.840000000000001e-09	2066	102|141|105|123	PMID.30929742	amygdala_3
1259	39	4	Reference publications		(2018) Solution NMR of SNAREs, complexin and Alfa-synuclein in association with membrane-mimetics.	Stx1a|Snap25|Stxbp1|Syt1	7.840000000000001e-09	2066	102|141|105|123	PMID.29548366	amygdala_3
1260	38	4	Reference publications		(2013) Subtle Interplay between synaptotagmin and complexin binding to the SNARE complex.	Stx1a|Snap25|Stxbp1|Syt1	7.840000000000001e-09	2066	102|141|105|123	PMID.23845424	amygdala_3
1261	37	4	Reference publications		(2012) No consistent bioenergetic defects in presynaptic nerve terminals isolated from mouse models of Alzheimer's disease.	Syn2|Snap25|Stxbp1|Syt1	7.840000000000001e-09	2066	176|141|105|123	PMID.23175831	amygdala_3
1262	36	4	Reference publications		(2011) Munc13 mediates the transition from the closed syntaxin-Munc18 complex to the SNARE complex.	Stx1a|Snap25|Stxbp1|Syt1	7.840000000000001e-09	2066	102|141|105|123	PMID.21499244	amygdala_3
1263	35	5	Reference publications		(2010) Dynamin-1 co-associates with native mouse brain BKCa channels: proteomics analysis of synaptic protein complexes.	Stx1a|Snap25|Dnm1|Stxbp1|Stx1b	7.840000000000001e-09	2066	102|141|181|105|96	PMID.20114047	amygdala_3
1264	34	4	Reference publications		(2008) Conformational switch of syntaxin-1 controls synaptic vesicle fusion.	Stx1a|Snap25|Stxbp1|Stx1b	7e-09	2066	102|141|105|96	PMID.18703708	amygdala_3
1265	47	4	Reference publications		(2014) Synaptotagmin I delays the fast inactivation of Kv1.4 channel through interaction with its N-terminus.	Stx1a|Snap25|Syt1|Stx1b	1.91e-08	2066	102|141|123|96	PMID.24423395	amygdala_3
1266	127	3	Reference publications		(2011) Alfa-SNAP prevents docking of the acrosome during sperm exocytosis because it sequesters monomeric syntaxin.	Stx1a|Snap25|Stxbp1	1.54e-06	2066	102|141|105	PMID.21789195	amygdala_3
1267	69	5	RCTM		Neuronal System	Stx1a|Syn2|Snap25|Stxbp1|Syt1	9.42e-08	2066	102|176|141|105|123	MMU-112316	amygdala_3
1268	129	3	Reference publications		(2012) Enhanced hippocampal long-term potentiation and fear memory in Btbd9 mutant mice.	Snap25|Dnm1|Syt1	1.54e-06	2066	141|181|123	PMID.22536397	amygdala_3
1269	221	6	GO Process		positive regulation of cellular process	Stx1a|Snap25|Dnm1|Stxbp1|Syt1|Stx1b	0.0064	2066	102|141|181|105|123|96	GO.0048522	amygdala_3
1270	220	3	GO Component		perinuclear region of cytoplasm	Snap25|Exoc6|Stxbp1	0.0055	2066	141|149|105	GO.0048471	amygdala_3
1271	219	3	GO Process		cellular protein-containing complex assembly	Stx1a|Snap25|Dnm1	0.005	2066	102|141|181	GO.0034622	amygdala_3
1272	218	2	GO Component		extrinsic component of plasma membrane	Snap25|Stxbp1	0.0048	2066	141|105	GO.0019897	amygdala_3
1273	217	4	GO Process		generation of neurons	Snap25|Stxbp1|Syt1|Stx1b	0.0045	2066	141|105|123|96	GO.0048699	amygdala_3
1274	216	3	GO Process		intracellular protein transport	Stx1a|Snap25|Stx1b	0.0038	2066	102|141|96	GO.0006886	amygdala_3
1275	215	2	GO Function		myosin binding	Stx1a|Snap25	0.003	2066	102|141	GO.0017022	amygdala_3
1276	214	3	GO Process		regulation of neuron projection development	Snap25|Syt1|Stx1b	0.0027	2066	141|123|96	GO.0010975	amygdala_3
1277	213	4	GO Process		protein-containing complex assembly	Stx1a|Snap25|Dnm1|Syt1	0.0024	2066	102|141|181|123	GO.0065003	amygdala_3
1278	212	4	GO Component		whole membrane	Stx1a|Syn2|Snap25|Syt1	0.0023	2066	102|176|141|123	GO.0098805	amygdala_3
1279	211	2	UniProt Keywords		Synaptosome	Stx1a|Snap25	0.0021	2066	102|141	KW-0771	amygdala_3
1280	210	2	UniProt Keywords		Exocytosis	Stx1a|Exoc6	0.0021	2066	102|149	KW-0268	amygdala_3
1281	209	2	RCTM		Clathrin-mediated endocytosis	Dnm1|Syt1	0.0019	2066	181|123	MMU-8856828	amygdala_3
1282	222	8	GO Process		biological regulation	Stx1a|Syn2|Snap25|Exoc6|Dnm1|Stxbp1|Syt1|Stx1b	0.0064	2066	102|176|141|149|181|105|123|96	GO.0065007	amygdala_3
1283	208	7	GO Component		membrane part	Stx1a|Syn2|Snap25|Dnm1|Stxbp1|Syt1|Stx1b	0.0019	2066	102|176|141|181|105|123|96	GO.0044425	amygdala_3
1284	206	3	RCTM		Developmental Biology	Stx1a|Dnm1|Stx1b	0.0012	2066	102|181|96	MMU-1266738	amygdala_3
1285	205	2	UniProt Keywords		Neurotransmitter transport	Stx1a|Stx1b	0.0012	2066	102|96	KW-0532	amygdala_3
1286	204	2	KEGG Pathways		Insulin secretion	Stx1a|Snap25	0.0011	2066	102|141	mmu04911	amygdala_3
1287	203	4	GO Function		kinase binding	Stx1a|Dnm1|Stxbp1|Stx1b	0.0011	2066	102|181|105|96	GO.0019900	amygdala_3
1288	202	4	GO Component		cell junction	Stx1a|Syn2|Snap25|Syt1	0.0011	2066	102|176|141|123	GO.0030054	amygdala_3
1289	201	2	GO Component		voltage-gated potassium channel complex	Stx1a|Snap25	0.0011	2066	102|141	GO.0008076	amygdala_3
1290	200	2	GO Process		regulation of synaptic transmission, glutamatergic	Stxbp1|Syt1	0.00099	2066	105|123	GO.0051966	amygdala_3
1291	199	3	GO Component		secretory granule	Stx1a|Stxbp1|Syt1	0.0009599999999999999	2066	102|105|123	GO.0030141	amygdala_3
1292	198	5	GO Component		cytoskeleton	Stx1a|Snap25|Dnm1|Stxbp1|Stx1b	0.0009	2066	102|141|181|105|96	GO.0005856	amygdala_3
1293	197	8	GO Component		cytoplasmic part	Stx1a|Syn2|Snap25|Exoc6|Dnm1|Stxbp1|Syt1|Stx1b	0.00085	2066	102|176|141|149|181|105|123|96	GO.0044444	amygdala_3
1294	196	2	GO Process		regulation of vesicle fusion	Stxbp1|Syt1	0.0007599999999999999	2066	105|123	GO.0031338	amygdala_3
1295	195	2	GO Process		receptor internalization	Snap25|Dnm1	0.00074	2066	141|181	GO.0031623	amygdala_3
1296	194	6	GO Process		regulation of signaling	Stx1a|Snap25|Dnm1|Stxbp1|Syt1|Stx1b	0.00073	2066	102|141|181|105|123|96	GO.0023051	amygdala_3
1297	207	3	GO Process		endocytosis	Snap25|Dnm1|Syt1	0.0014	2066	141|181|123	GO.0006897	amygdala_3
1298	193	6	GO Process		regulation of cell communication	Stx1a|Snap25|Dnm1|Stxbp1|Syt1|Stx1b	0.0007099999999999999	2066	102|141|181|105|123|96	GO.0010646	amygdala_3
1299	223	2	GO Process		regulation of synaptic plasticity	Snap25|Stxbp1	0.0065	2066	141|105	GO.0048167	amygdala_3
1300	225	7	GO Component		intracellular organelle part	Stx1a|Syn2|Snap25|Dnm1|Stxbp1|Syt1|Stx1b	0.0077	2066	102|176|141|181|105|123|96	GO.0044446	amygdala_3
1301	253	4	GO Process		regulation of multicellular organismal process	Stx1a|Snap25|Syt1|Stx1b	0.0351	2066	102|141|123|96	GO.0051239	amygdala_3
1302	252	8	GO Process		cellular process	Stx1a|Syn2|Snap25|Exoc6|Dnm1|Stxbp1|Syt1|Stx1b	0.0288	2066	102|176|141|149|181|105|123|96	GO.0009987	amygdala_3
1303	251	2	RCTM		Vesicle-mediated transport	Dnm1|Syt1	0.0285	2066	181|123	MMU-5653656	amygdala_3
1304	250	2	RCTM		Membrane Trafficking	Dnm1|Syt1	0.0284	2066	181|123	MMU-199991	amygdala_3
1305	128	3	Reference publications		(2012) Postsynaptic complexin controls AMPA receptor exocytosis during LTP.	Snap25|Stxbp1|Syt1	1.54e-06	2066	141|105|123	PMID.22284181	amygdala_3
1306	248	3	GO Component		cytoskeletal part	Stx1a|Dnm1|Stx1b	0.0266	2066	102|181|96	GO.0044430	amygdala_3
1307	247	2	UniProt Keywords		Palmitate	Snap25|Syt1	0.024	2066	141|123	KW-0564	amygdala_3
1308	246	4	GO Component		organelle membrane	Stx1a|Syn2|Dnm1|Syt1	0.0238	2066	102|176|181|123	GO.0031090	amygdala_3
1309	245	3	GO Function		cytoskeletal protein binding	Stx1a|Snap25|Dnm1	0.0226	2066	102|141|181	GO.0008092	amygdala_3
1310	244	2	GO Function		protein C-terminus binding	Dnm1|Syt1	0.0223	2066	181|123	GO.0008022	amygdala_3
1311	243	3	GO Component		Golgi apparatus	Snap25|Dnm1|Syt1	0.0209	2066	141|181|123	GO.0005794	amygdala_3
1312	242	5	GO Process		system development	Snap25|Exoc6|Stxbp1|Syt1|Stx1b	0.0205	2066	141|149|105|123|96	GO.0048731	amygdala_3
1313	241	2	GO Component		actin cytoskeleton	Stx1a|Snap25	0.0202	2066	102|141	GO.0015629	amygdala_3
1314	224	2	GO Component		growth cone	Snap25|Exoc6	0.0071	2066	141|149	GO.0030426	amygdala_3
1315	240	6	GO Process		multicellular organismal process	Snap25|Exoc6|Dnm1|Stxbp1|Syt1|Stx1b	0.0171	2066	141|149|181|105|123|96	GO.0032501	amygdala_3
1316	238	7	UniProt Keywords		Phosphoprotein	Stx1a|Syn2|Snap25|Dnm1|Stxbp1|Syt1|Stx1b	0.0164	2066	102|176|141|181|105|123|96	KW-0597	amygdala_3
1317	237	2	RCTM		Cytokine Signaling in Immune system	Stx1a|Snap25	0.0148	2066	102|141	MMU-1280215	amygdala_3
1318	236	3	GO Component		integral component of plasma membrane	Stx1a|Snap25|Stx1b	0.013999999999999999	2066	102|141|96	GO.0005887	amygdala_3
1319	235	5	GO Process		regulation of response to stimulus	Stx1a|Dnm1|Stxbp1|Syt1|Stx1b	0.0115	2066	102|181|105|123|96	GO.0048583	amygdala_3
1320	234	3	GO Function		protein kinase binding	Dnm1|Stxbp1|Stx1b	0.0115	2066	181|105|96	GO.0019901	amygdala_3
1321	233	5	GO Process		cell differentiation	Snap25|Exoc6|Stxbp1|Syt1|Stx1b	0.0105	2066	141|149|105|123|96	GO.0030154	amygdala_3
1322	232	2	GO Component		postsynaptic density	Stx1a|Syn2	0.0105	2066	102|176	GO.0014069	amygdala_3
1323	231	2	GO Process		regulation of endocytosis	Dnm1|Stx1b	0.0103	2066	181|96	GO.0030100	amygdala_3
1324	230	7	GO Function		protein binding	Stx1a|Syn2|Snap25|Dnm1|Stxbp1|Syt1|Stx1b	0.0102	2066	102|176|141|181|105|123|96	GO.0005515	amygdala_3
1325	229	2	GO Function		ion channel binding	Stx1a|Snap25	0.0091	2066	102|141	GO.0044325	amygdala_3
1326	228	2	GO Process		locomotory behavior	Snap25|Dnm1	0.009000000000000001	2066	141|181	GO.0007626	amygdala_3
1327	227	4	GO Function		protein dimerization activity	Stx1a|Syn2|Dnm1|Syt1	0.0088	2066	102|176|181|123	GO.0046983	amygdala_3
1328	226	2	RCTM		Signaling by Interleukins	Stx1a|Snap25	0.0087	2066	102|141	MMU-449147	amygdala_3
1329	239	4	UniProt Keywords		Transport	Stx1a|Exoc6|Stxbp1|Stx1b	0.0164	2066	102|149|105|96	KW-0813	amygdala_3
1330	192	2	GO Process		regulation of catecholamine secretion	Stx1a|Syt1	0.0006900000000000001	2066	102|123	GO.0050433	amygdala_3
1331	249	3	RCTM		Immune System	Stx1a|Snap25|Dnm1	0.0284	2066	102|141|181	MMU-168256	amygdala_3
1332	190	2	GO Process		positive regulation of excitatory postsynaptic potential	Stx1a|Stx1b	0.00029	2066	102|96	GO.2000463	amygdala_3
1333	157	3	GO Function		SNAP receptor activity	Stx1a|Snap25|Stx1b	8.53e-06	2066	102|141|96	GO.0005484	amygdala_3
1334	156	4	GO Component		myelin sheath	Syn2|Snap25|Dnm1|Stxbp1	3.82e-06	2066	176|141|181|105	GO.0043209	amygdala_3
1335	155	3	InterPro		Target SNARE coiled-coil homology domain	Stx1a|Snap25|Stx1b	3.42e-06	2066	102|141|96	IPR000727	amygdala_3
1336	154	3	GO Function		syntaxin-1 binding	Snap25|Stxbp1|Syt1	3.38e-06	2066	141|105|123	GO.0017075	amygdala_3
1337	153	3	Reference publications		(2018) PRRT2 deficiency induces paroxysmal kinesigenic dyskinesia by regulating synaptic transmission in cerebellum.	Stx1a|Snap25|Syt1	2.39e-06	2066	102|141|123	PMID.29056747	amygdala_3
1338	152	3	Reference publications		(2017) Immunochemical localization of vesicular monoamine transporter 2 (VMAT2) in mouse brain.	Syn2|Snap25|Syt1	2.39e-06	2066	176|141|123	PMID.27836486	amygdala_3
1339	151	3	Reference publications		(2015) Identification of a Munc13-sensitive step in chromaffin cell large dense-core vesicle exocytosis.	Snap25|Stxbp1|Syt1	2.39e-06	2066	141|105|123	PMID.26575293	amygdala_3
1340	150	3	Reference publications		(2014) Synaptoproteomic analysis of a rat gene-environment model of depression reveals involvement of energy metabolism and cellular remodeling pathways.	Snap25|Dnm1|Stxbp1	2.39e-06	2066	141|181|105	PMID.25522407	amygdala_3
1341	149	3	Reference publications		(2011) Vacuolar H(+)-ATPase subunits Voa1 and Voa2 cooperatively regulate secretory vesicle acidification, transmitter uptake, and storage.	Stx1a|Stxbp1|Syt1	2.39e-06	2066	102|105|123	PMID.21795392	amygdala_3
1342	148	5	GO Process		regulation of vesicle-mediated transport	Stx1a|Dnm1|Stxbp1|Syt1|Stx1b	2.24e-06	2066	102|181|105|123|96	GO.0060627	amygdala_3
1343	147	3	Reference publications		(2020) Stitching the synapse: Cross-linking mass spectrometry into resolving synaptic protein interactions.	Snap25|Stxbp1|Stx1b	2.21e-06	2066	141|105|96	PMID.32128395	amygdala_3
1344	146	3	Reference publications		(2017) Structural basis for the unique ganglioside and cell membrane recognition mechanism of botulinum neurotoxin DC.	Stx1a|Snap25|Syt1	2.21e-06	2066	102|141|123	PMID.29158482	amygdala_3
1345	145	3	Reference publications		(2017) BLOC-1 deficiency causes alterations in amino acid profile and in phospholipid and adenosine metabolism in the postnatal mouse hippocampus.	Snap25|Stxbp1|Syt1	2.21e-06	2066	141|105|123	PMID.28701731	amygdala_3
1346	158	2	GO Component		synaptobrevin 2-SNAP-25-syntaxin-1a-complexin I complex	Stx1a|Snap25	1.05e-05	2066	102|141	GO.0070032	amygdala_3
1347	144	3	Reference publications		(2014) Synaptic function is modulated by LRRK2 and glutamate release is increased in cortical neurons of G2019S LRRK2 knock-in mice.	Stx1a|Snap25|Dnm1	2.21e-06	2066	102|141|181	PMID.25309331	amygdala_3
1348	142	3	Reference publications		(2009) Molecular interactions of the plasma membrane calcium ATPase 2 at pre- and post-synaptic sites in rat cerebellum.	Stx1a|Snap25|Stx1b	2.21e-06	2066	102|141|96	PMID.19406213	amygdala_3
1349	141	3	Reference publications		(2006) Munc18-bound syntaxin readily forms SNARE complexes with synaptobrevin in native plasma membranes.	Stx1a|Snap25|Stxbp1	2.21e-06	2066	102|141|105	PMID.17002520	amygdala_3
1350	140	3	Reference publications		(2011) The crystal structure of a Munc13 C-terminal module exhibits a remarkable similarity to vesicle tethering factors.	Stx1a|Exoc6|Stxbp1	1.92e-06	2066	102|149|105	PMID.22000513	amygdala_3
1351	139	3	Reference publications		(2011) P2X7 receptors trigger ATP exocytosis and modify secretory vesicle dynamics in neuroblastoma cells.	Stx1a|Snap25|Stxbp1	1.92e-06	2066	102|141|105	PMID.21292765	amygdala_3
1352	138	3	Reference publications		(2015) Synaptotagmin-1 and -7 Are Redundantly Essential for Maintaining the Capacity of the Readily-Releasable Pool of Synaptic Vesicles.	Stx1a|Snap25|Syt1	1.72e-06	2066	102|141|123	PMID.26437117	amygdala_3
1353	137	3	Reference publications		(2012) Clinical uses of botulinum neurotoxins: current indications, limitations and future developments.	Stx1a|Snap25|Syt1	1.72e-06	2066	102|141|123	PMID.23162705	amygdala_3
1354	136	3	Reference publications		(2011) Analysis of Synaptotagmin, SV2, and Rab3 Expression in Cortical Glutamatergic and GABAergic Axon Terminals.	Stx1a|Snap25|Stx1b	1.72e-06	2066	102|141|96	PMID.22275882	amygdala_3
1355	135	3	Reference publications		(2011) Deletion of SNAP-23 results in pre-implantation embryonic lethality in mice.	Stx1a|Snap25|Syt1	1.72e-06	2066	102|141|123	PMID.21479242	amygdala_3
1356	134	3	Reference publications		(2011) SUMOylation regulates insulin exocytosis downstream of secretory granule docking in rodents and humans.	Stx1a|Snap25|Stxbp1	1.72e-06	2066	102|141|105	PMID.21266332	amygdala_3
1357	133	6	GO Component		membrane protein complex	Stx1a|Syn2|Snap25|Dnm1|Syt1|Stx1b	1.71e-06	2066	102|176|141|181|123|96	GO.0098796	amygdala_3
1358	131	8	GO Process		transport	Stx1a|Syn2|Snap25|Exoc6|Dnm1|Stxbp1|Syt1|Stx1b	1.56e-06	2066	102|176|141|149|181|105|123|96	GO.0006810	amygdala_3
1359	130	3	Reference publications		(2017) The SNARE Protein Syntaxin-1a Plays an Essential Role in Biphasic Exocytosis of the Incretin Hormone Glucagon-Like Peptide 1.	Stx1a|Snap25|Stx1b	1.54e-06	2066	102|141|96	PMID.28596237	amygdala_3
1360	191	2	GO Process		positive regulation of amine transport	Stx1a|Stxbp1	0.00062	2066	102|105	GO.0051954	amygdala_3
1361	143	3	Reference publications		(2009) Immunocytochemical identification of proteins involved in dopamine release from the somatodendritic compartment of nigral dopaminergic neurons.	Stx1a|Snap25|Syt1	2.21e-06	2066	102|141|123	PMID.19682556	amygdala_3
1362	159	2	GO Component		synaptobrevin 2-SNAP-25-syntaxin-1a-complexin II complex	Stx1a|Snap25	1.05e-05	2066	102|141	GO.0070033	amygdala_3
1363	132	6	GO Process		positive regulation of transport	Stx1a|Snap25|Dnm1|Stxbp1|Syt1|Stx1b	1.69e-06	2066	102|141|181|105|123|96	GO.0051050	amygdala_3
1364	161	2	GO Component		synaptobrevin 2-SNAP-25-syntaxin-1a complex	Stx1a|Snap25	1.32e-05	2066	102|141	GO.0070044	amygdala_3
1365	160	8	GO Component		plasma membrane	Stx1a|Syn2|Snap25|Exoc6|Dnm1|Stxbp1|Syt1|Stx1b	1.26e-05	2066	102|176|141|149|181|105|123|96	GO.0005886	amygdala_3
1366	188	2	KEGG Pathways		SNARE interactions in vesicular transport	Stx1a|Stx1b	0.00027	2066	102|96	mmu04130	amygdala_3
1367	186	3	GO Process		protein localization to cell periphery	Snap25|Stxbp1|Stx1b	0.00018	2066	141|105|96	GO.1990778	amygdala_3
1368	185	2	GO Process		regulation of synaptic vesicle recycling	Dnm1|Stx1b	0.00016999999999999999	2066	181|96	GO.1903421	amygdala_3
1369	184	6	GO Process		regulation of cellular component organization	Stx1a|Snap25|Dnm1|Stxbp1|Syt1|Stx1b	0.00016999999999999999	2066	102|141|181|105|123|96	GO.0051128	amygdala_3
1370	183	2	InterPro		SNARE	Stx1a|Stx1b	0.00016	2066	102|96	IPR010989	amygdala_3
1371	182	2	InterPro		Syntaxin/epimorphin, conserved site	Stx1a|Stx1b	0.00016	2066	102|96	IPR006012	amygdala_3
1372	181	3	GO Function		protein N-terminus binding	Stx1a|Snap25|Stxbp1	0.00016	2066	102|141|105	GO.0047485	amygdala_3
1373	180	2	InterPro		Syntaxin, N-terminal domain	Stx1a|Stx1b	0.00013000000000000002	2066	102|96	IPR006011	amygdala_3
1374	179	7	GO Component		endomembrane system	Stx1a|Syn2|Snap25|Dnm1|Stxbp1|Syt1|Stx1b	0.0001	2066	102|176|141|181|105|123|96	GO.0012505	amygdala_3
1375	178	5	GO Process		protein transport	Stx1a|Snap25|Exoc6|Stxbp1|Stx1b	9.690000000000001e-05	2066	102|141|149|105|96	GO.0015031	amygdala_3
1376	177	7	GO Process		regulation of biological quality	Stx1a|Syn2|Snap25|Exoc6|Stxbp1|Syt1|Stx1b	8.43e-05	2066	102|176|141|149|105|123|96	GO.0065008	amygdala_3
1377	176	4	GO Component		postsynapse	Stx1a|Syn2|Snap25|Stxbp1	8.3e-05	2066	102|176|141|105	GO.0098794	amygdala_3
1378	187	4	UniProt Keywords		Synapse	Stx1a|Syn2|Snap25|Syt1	0.00023999999999999998	2066	102|176|141|123	KW-0770	amygdala_3
1379	174	2	Pfam		SNARE domain	Stx1a|Stx1b	6.27e-05	2066	102|96	PF05739	amygdala_3
1380	162	2	SMART		Syntaxin N-terminal domain	Stx1a|Stx1b	1.55e-05	2066	102|96	SM00503	amygdala_3
1381	175	2	RCTM		Other interleukin signaling	Stx1a|Snap25	6.34e-05	2066	102|141	MMU-449836	amygdala_3
1382	164	8	GO Component		protein-containing complex	Stx1a|Syn2|Snap25|Exoc6|Dnm1|Stxbp1|Syt1|Stx1b	2.01e-05	2066	102|176|141|149|181|105|123|96	GO.0032991	amygdala_3
1383	165	2	GO Process		exocytic insertion of neurotransmitter receptor to postsynaptic membrane	Snap25|Stx1b	2.12e-05	2066	141|96	GO.0098967	amygdala_3
1384	166	4	GO Process		protein localization to membrane	Stx1a|Snap25|Stxbp1|Stx1b	2.37e-05	2066	102|141|105|96	GO.0072657	amygdala_3
1385	167	2	GO Process		synaptic vesicle docking	Stx1a|Stx1b	2.61e-05	2066	102|96	GO.0016081	amygdala_3
1386	163	3	GO Component		synaptic vesicle membrane	Stx1a|Syn2|Syt1	2.01e-05	2066	102|176|123	GO.0030672	amygdala_3
1387	169	2	RCTM		LGI-ADAM interactions	Stx1a|Stx1b	3.86e-05	2066	102|96	MMU-5682910	amygdala_3
1388	173	2	Pfam		Syntaxin	Stx1a|Stx1b	6.27e-05	2066	102|96	PF00804	amygdala_3
1389	168	3	GO Process		regulation of amine transport	Stx1a|Stxbp1|Syt1	3.24e-05	2066	102|105|123	GO.0051952	amygdala_3
1390	172	5	GO Function		protein domain specific binding	Stx1a|Snap25|Dnm1|Stxbp1|Stx1b	6.21e-05	2066	102|141|181|105|96	GO.0019904	amygdala_3
1391	189	2	GO Process		synaptic vesicle endocytosis	Dnm1|Syt1	0.00027	2066	181|123	GO.0048488	amygdala_3
1392	171	2	Pfam		Syntaxin-like protein	Stx1a|Stx1b	5.79e-05	2066	102|96	PF14523	amygdala_3
1393	170	2	GO Process		SNARE complex assembly	Stx1a|Snap25	4.47e-05	2066	102|141	GO.0035493	amygdala_3
1394	21	5	Reference publications		(2020) Decrease of 14-3-3 proteins by glutamate exposure in the cerebral cortex of newborn rats.	Ywhab|Ywhah|Ywhag|Ywhae|Ywhaq	2.39e-12	2066	145|167|166|140|157	PMID.32257920	amygdala_4
1395	22	5	Reference publications		(2011) AS160 phosphotyrosine-binding domain constructs inhibit insulin-stimulated GLUT4 vesicle fusion with the plasma membrane.	Ywhab|Ywhah|Ywhag|Ywhae|Ywhaq	3.0699999999999996e-12	2066	145|167|166|140|157	PMID.21454690	amygdala_4
1396	23	5	Reference publications		(2013) The role of 14-3-3Epsilon interaction with phosphorylated Cdc25B at its Ser321 in the release of the mouse oocyte from prophase I arrest.	Ywhab|Ywhah|Ywhag|Ywhae|Ywhaq	3.58e-12	2066	145|167|166|140|157	PMID.23326474	amygdala_4
1397	24	5	Reference publications		(2014) Proteomic analysis of the human skin proteome after in vivo treatment with sodium dodecyl sulphate.	Ywhab|Ywhah|Ywhag|Ywhae|Ywhaq	4.16e-12	2066	145|167|166|140|157	PMID.24849295	amygdala_4
1398	25	5	Reference publications		(2010) A Characterization of the expression of 14-3-3 isoforms in psoriasis, basal cell carcinoma, atopic dermatitis and contact dermatitis.	Ywhab|Ywhah|Ywhag|Ywhae|Ywhaq	4.16e-12	2066	145|167|166|140|157	PMID.25386251	amygdala_4
1399	26	5	Reference publications		(2011) Application of systems biology approach identifies and validates GRB2 as a risk gene for schizophrenia in the Irish Case Control Study of Schizophrenia (ICCSS) sample.	Ywhab|Ywhah|Ywhag|Ywhae|Ywhaq	4.5e-12	2066	145|167|166|140|157	PMID.21195589	amygdala_4
1400	27	5	Reference publications		(2012) 14-3-3Sigma regulates Beta-catenin-mediated mouse embryonic stem cell proliferation by sequestering GSK-3Beta.	Ywhab|Ywhah|Ywhag|Ywhae|Ywhaq	4.5e-12	2066	145|167|166|140|157	PMID.22768254	amygdala_4
1401	28	5	Reference publications		(2014) 14-3-3 epsilon prevents G2M transition of fertilized mouse eggs by binding with CDC25B.	Ywhab|Ywhah|Ywhag|Ywhae|Ywhaq	4.5e-12	2066	145|167|166|140|157	PMID.25059436	amygdala_4
1402	29	5	Reference publications		(2015) Deubiquitinating enzyme USP37 regulating oncogenic function of 14-3-3Gamma.	Ywhab|Ywhah|Ywhag|Ywhae|Ywhaq	4.5e-12	2066	145|167|166|140|157	PMID.26427597	amygdala_4
1403	30	5	Reference publications		(2018) Analysis of 14-3-3 isoforms expressed in photoreceptors.	Ywhab|Ywhah|Ywhag|Ywhae|Ywhaq	4.5e-12	2066	145|167|166|140|157	PMID.29486162	amygdala_4
1404	31	5	Reference publications		(2018) Quantitative Analysis of the Brain Ubiquitylome in Alzheimer's Disease.	Ywhab|Ywhah|Ywhag|Ywhae|Ywhaq	4.5e-12	2066	145|167|166|140|157	PMID.30230243	amygdala_4
1405	32	5	Reference publications		(2019) YWHA (14-3-3) protein isoforms and their interactions with CDC25B phosphatase in mouse oogenesis and oocyte maturation.	Ywhab|Ywhah|Ywhag|Ywhae|Ywhaq	4.5e-12	2066	145|167|166|140|157	PMID.31640562	amygdala_4
1406	33	5	Reference publications		(2012) 14-3-3s are potential biomarkers for HIV-related neurodegeneration.	Ywhab|Ywhah|Ywhag|Ywhae|Ywhaq	5.65e-12	2066	145|167|166|140|157	PMID.22811265	amygdala_4
1407	34	5	Reference publications		(2020) Identification of new targets of S-nitrosylation in neural stem cells by thiol redox proteomics.	Ywhah|Pebp1|Ywhag|Ywhae|Ywhaq	5.65e-12	2066	167|75|166|140|157	PMID.32088623	amygdala_4
1408	35	5	Reference publications		(2010) 14-3-3 adaptor proteins recruit AID to 5'-AGCT-3'-rich switch regions for class switch recombination.	Ywhab|Ywhah|Ywhag|Ywhae|Ywhaq	7.44e-12	2066	145|167|166|140|157	PMID.20729863	amygdala_4
1409	37	5	RCTM		RHO GTPases activate PKNs	Ywhab|Ywhah|Ywhag|Ywhae|Ywhaq	9.64e-12	2066	145|167|166|140|157	MMU-5625740	amygdala_4
1410	38	5	RCTM		TP53 Regulates Metabolic Genes	Ywhab|Ywhah|Ywhag|Ywhae|Ywhaq	1.13e-11	2066	145|167|166|140|157	MMU-5628897	amygdala_4
1411	39	5	Reference publications		(2018) Herpesvirus deconjugases inhibit the IFN response by promoting TRIM25 autoubiquitination and functional inactivation of the RIG-I signalosome.	Ywhab|Ywhah|Ywhag|Ywhae|Ywhaq	1.32e-11	2066	145|167|166|140|157	PMID.29357390	amygdala_4
1412	47	4	Reference publications		(2018) Differential abundance and transcription of 14-3-3 proteins during vegetative growth and sexual reproduction in budding yeast.	Ywhab|Ywhah|Ywhae|Ywhaq	1.21e-10	2066	145|167|140|157	PMID.29391437	amygdala_4
1413	40	5	Reference publications		(2019) 14-3-3Zeta inhibits heme oxygenase-1 (HO-1) degradation and promotes hepatocellular carcinoma proliferation: involvement of STAT3 signaling.	Ywhab|Ywhah|Ywhag|Ywhae|Ywhaq	1.32e-11	2066	145|167|166|140|157	PMID.30606233	amygdala_4
1414	41	5	Reference publications		(2008) 14-3-3sigma Modulates pancreatic cancer cell survival and invasiveness.	Ywhab|Ywhah|Ywhag|Ywhae|Ywhaq	1.65e-11	2066	145|167|166|140|157	PMID.19047086	amygdala_4
1415	42	5	Reference publications		(2013) Scaffold functions of 14-3-3 adaptors in B cell immunoglobulin class switch DNA recombination.	Ywhab|Ywhah|Ywhag|Ywhae|Ywhaq	2.1e-11	2066	145|167|166|140|157	PMID.24282540	amygdala_4
1416	43	5	RCTM		G2/M DNA damage checkpoint	Ywhab|Ywhah|Ywhag|Ywhae|Ywhaq	3.66e-11	2066	145|167|166|140|157	MMU-69473	amygdala_4
1417	44	5	Reference publications		(2013) Induction of activation-induced cytidine deaminase-targeting adaptor 14-3-3Gamma is mediated by NF-KB-dependent recruitment of CFP1 to the 5'-CpG-3'-rich 14-3-3Gamma promoter and is sustained by E2A.	Ywhab|Ywhah|Ywhag|Ywhae|Ywhaq	7.47e-11	2066	145|167|166|140|157	PMID.23851690	amygdala_4
1418	45	5	Reference publications		(2017) Decoding the full picture of Raf1 function based on its interacting proteins.	Ywhab|Ywhah|Ywhag|Ywhae|Ywhaq	9.8e-11	2066	145|167|166|140|157	PMID.28978120	amygdala_4
1419	46	4	Reference publications		(2013) Alfa-Synuclein overexpression represses 14-3-3Theta transcription.	Ywhab|Ywhag|Ywhae|Ywhaq	1.21e-10	2066	145|166|140|157	PMID.23912650	amygdala_4
1420	36	5	Reference publications		(2014) 14-3-3-Beta and -{varepsilon} contribute to activation of the osmoprotective transcription factor NFAT5 by increasing its protein abundance and its transactivating activity.	Ywhab|Ywhah|Ywhag|Ywhae|Ywhaq	8.48e-12	2066	145|167|166|140|157	PMID.24771694	amygdala_4
1421	7	5	RCTM		Activation of BAD and translocation to mitochondria	Ywhab|Ywhah|Ywhag|Ywhae|Ywhaq	9.41e-14	2066	145|167|166|140|157	MMU-111447	amygdala_4
1422	19	5	Reference publications		(2017) Structural Basis for the Interaction of a Human Small Heat Shock Protein with the 14-3-3 Universal Signaling Regulator.	Ywhab|Ywhah|Ywhag|Ywhae|Ywhaq	2.39e-12	2066	145|167|166|140|157	PMID.28089448	amygdala_4
1423	116	3	Reference publications		(2017) Combination Treatment with PPARGamma Ligand and Its Specific Inhibitor GW9662 Downregulates BIS and 14-3-3 Gamma, Inhibiting Stem-Like Properties in Glioblastoma Cells.	Ywhab|Ywhag|Ywhae	5.88e-07	2066	145|166|140	PMID.28642874	amygdala_4
1424	48	4	Reference publications		(2008) Presence and distribution of 14-3-3 proteins in human ocular surface tissues.	Ywhab|Ywhah|Ywhag|Ywhaq	1.56e-10	2066	145|167|166|157	PMID.19122826	amygdala_4
1425	115	3	Reference publications		(2010) 14-3-3 binding sites in the snail protein are essential for snail-mediated transcriptional repression and epithelial-mesenchymal differentiation.	Ywhab|Ywhah|Ywhag	5.88e-07	2066	145|167|166	PMID.20501852	amygdala_4
1426	114	3	Reference publications		(2010) Mechanistic differences in the transcriptional activation of p53 by 14-3-3 isoforms.	Ywhag|Ywhae|Ywhaq	5.88e-07	2066	166|140|157	PMID.19933256	amygdala_4
1427	113	5	RCTM		Membrane Trafficking	Ywhab|Ywhah|Ywhag|Ywhae|Ywhaq	5.77e-07	2066	145|167|166|140|157	MMU-199991	amygdala_4
1428	112	3	Reference publications		(2013) Differential protective effects of exenatide, an agonist of GLP-1 receptor and Piragliatin, a glucokinase activator in beta cell response to streptozotocin-induced and endoplasmic reticulum stresses.	Ywhab|Ywhae|Ywhaq	5.12e-07	2066	145|140|157	PMID.24069189	amygdala_4
1429	111	3	Reference publications		(2013) High expression of wee1 is associated with malignancy in vulvar squamous cell carcinoma patients.	Ywhab|Ywhah|Ywhae	5.12e-07	2066	145|167|140	PMID.23767999	amygdala_4
1430	109	3	Reference publications		(2016) Regulation of tyrosine hydroxylase is preserved across different homo- and heterodimeric 14-3-3 proteins.	Ywhab|Ywhah|Ywhag	4.3600000000000004e-07	2066	145|167|166	PMID.26825549	amygdala_4
1431	0	5	SMART		14-3-3 homologues	Ywhab|Ywhah|Ywhag|Ywhae|Ywhaq	7.65e-16	2066	145|167|166|140|157	SM00101	amygdala_4
1432	1	5	Pfam		14-3-3 protein	Ywhab|Ywhah|Ywhag|Ywhae|Ywhaq	2.68e-15	2066	145|167|166|140|157	PF00244	amygdala_4
1433	2	5	InterPro		14-3-3 protein	Ywhab|Ywhah|Ywhag|Ywhae|Ywhaq	4.21e-15	2066	145|167|166|140|157	IPR000308	amygdala_4
1434	3	5	InterPro		14-3-3 protein, conserved site	Ywhab|Ywhah|Ywhag|Ywhae|Ywhaq	4.21e-15	2066	145|167|166|140|157	IPR023409	amygdala_4
1435	20	5	Reference publications		(2020) Differential Subcellular Distribution and Translocation of Seven 14-3-3 Isoforms in Response to EGF and During the Cell Cycle.	Ywhab|Ywhah|Ywhag|Ywhae|Ywhaq	2.39e-12	2066	145|167|166|140|157	PMID.31906564	amygdala_4
1436	4	5	InterPro		14-3-3 domain	Ywhab|Ywhah|Ywhag|Ywhae|Ywhaq	4.21e-15	2066	145|167|166|140|157	IPR023410	amygdala_4
1437	6	5	RCTM		Translocation of SLC2A4 (GLUT4) to the plasma membrane	Ywhab|Ywhah|Ywhag|Ywhae|Ywhaq	6.09e-14	2066	145|167|166|140|157	MMU-1445148	amygdala_4
1438	8	5	RCTM		Chk1/Chk2(Cds1) mediated inactivation of Cyclin B:Cdk1 complex	Ywhab|Ywhah|Ywhag|Ywhae|Ywhaq	9.41e-14	2066	145|167|166|140|157	MMU-75035	amygdala_4
1439	9	5	RCTM		Activation of BH3-only proteins	Ywhab|Ywhah|Ywhag|Ywhae|Ywhaq	2.5599999999999997e-13	2066	145|167|166|140|157	MMU-114452	amygdala_4
1440	10	5	RCTM		Intrinsic Pathway for Apoptosis	Ywhab|Ywhah|Ywhag|Ywhae|Ywhaq	1.4400000000000001e-12	2066	145|167|166|140|157	MMU-109606	amygdala_4
1441	11	5	Reference publications		(2009) Transcription variants of the prostate-specific PrLZ gene and their interaction with 14-3-3 proteins.	Ywhab|Ywhah|Ywhag|Ywhae|Ywhaq	2.2e-12	2066	145|167|166|140|157	PMID.19732746	amygdala_4
1442	12	5	Reference publications		(2010) Differential neuroprotective effects of 14-3-3 proteins in models of Parkinson's disease.	Ywhab|Ywhah|Ywhag|Ywhae|Ywhaq	2.39e-12	2066	145|167|166|140|157	PMID.21152247	amygdala_4
1443	13	5	Reference publications		(2011) The prognostic value of 14-3-3 isoforms in vulvar squamous cell carcinoma cases: 14-3-3Beta and Epsilon are independent prognostic factors for these tumors.	Ywhab|Ywhah|Ywhag|Ywhae|Ywhaq	2.39e-12	2066	145|167|166|140|157	PMID.21935479	amygdala_4
1444	14	5	Reference publications		(2012) Expression of 14-3-3 protein isoforms in mouse oocytes, eggs and ovarian follicular development.	Ywhab|Ywhah|Ywhag|Ywhae|Ywhaq	2.39e-12	2066	145|167|166|140|157	PMID.22264317	amygdala_4
1445	15	5	Reference publications		(2015) 14-3-3Sigma regulates keratinocyte proliferation and differentiation by modulating Yap1 cellular localization.	Ywhab|Ywhah|Ywhag|Ywhae|Ywhaq	2.39e-12	2066	145|167|166|140|157	PMID.25668240	amygdala_4
1446	16	5	Reference publications		(2015) Epistatic and gene wide effects in YWHA and aromatic amino hydroxylase genes across ADHD and other common neuropsychiatric disorders: Association with YWHAE.	Ywhab|Ywhah|Ywhag|Ywhae|Ywhaq	2.39e-12	2066	145|167|166|140|157	PMID.26172220	amygdala_4
1447	17	5	Reference publications		(2015) Comparative analysis of 14-3-3 isoform expression and epigenetic alterations in colorectal cancer.	Ywhab|Ywhah|Ywhag|Ywhae|Ywhaq	2.39e-12	2066	145|167|166|140|157	PMID.26518883	amygdala_4
1448	18	5	Reference publications		(2016) Dysregulated 14-3-3 Family in Peripheral Blood Leukocytes of Patients with Schizophrenia.	Ywhab|Ywhah|Ywhag|Ywhae|Ywhaq	2.39e-12	2066	145|167|166|140|157	PMID.27030512	amygdala_4
1449	5	5	InterPro		14-3-3 domain superfamily	Ywhab|Ywhah|Ywhag|Ywhae|Ywhaq	4.21e-15	2066	145|167|166|140|157	IPR036815	amygdala_4
1450	49	5	Reference publications		(2012) Network organization of the huntingtin proteomic interactome in mammalian brain.	Ywhab|Ywhah|Ywhag|Ywhae|Ywhaq	1.56e-10	2066	145|167|166|140|157	PMID.22794259	amygdala_4
1451	80	4	Reference publications		(2008) 14-3-3 theta binding to cell cycle regulatory factors is enhanced by HIV-1 Vpr.	Ywhab|Ywhah|Ywhag|Ywhaq	5.579999999999999e-09	2066	145|167|166|157	PMID.18445273	amygdala_4
1452	51	4	Reference publications		(2011) Colocalization of 14-3-3 proteins with SOD1 in Lewy body-like hyaline inclusions in familial amyotrophic lateral sclerosis cases and the animal model.	Ywhab|Ywhag|Ywhae|Ywhaq	2.12e-10	2066	145|166|140|157	PMID.21655264	amygdala_4
1453	84	5	Reference publications		(2012) Quantitative proteomics of extracellular vesicles derived from human primary and metastatic colorectal cancer cells.	Ywhab|Ywhah|Ywhag|Ywhae|Ywhaq	8.58e-09	2066	145|167|166|140|157	PMID.24009881	amygdala_4
1454	85	4	Reference publications		(2013) 14-3-3 proteins interact with a hybrid prenyl-phosphorylation motif to inhibit G proteins.	Ywhab|Ywhah|Ywhae|Ywhaq	9.270000000000001e-09	2066	145|167|140|157	PMID.23622247	amygdala_4
1455	86	4	Reference publications		(2019) Unraveling proteome changes and potential regulatory proteins of bovine follicular Granulosa cells by mass spectrometry and multi-omics analysis.	Ywhab|Ywhah|Ywhag|Ywhaq	9.270000000000001e-09	2066	145|167|166|157	PMID.31673248	amygdala_4
1456	87	4	Reference publications		(2015) 14-3-3Zeta coordinates adipogenesis of visceral fat.	Ywhab|Ywhag|Ywhae|Ywhaq	1e-08	2066	145|166|140|157	PMID.26220403	amygdala_4
1457	88	4	Reference publications		(2019) TFE3 fusions escape from controlling of mTOR signaling pathway and accumulate in the nucleus promoting genes expression in Xp11.2 translocation renal cell carcinomas.	Ywhah|Ywhag|Ywhae|Ywhaq	1.2099999999999999e-08	2066	167|166|140|157	PMID.30849994	amygdala_4
1458	89	5	RCTM		RHO GTPase Effectors	Ywhab|Ywhah|Ywhag|Ywhae|Ywhaq	1.69e-08	2066	145|167|166|140|157	MMU-195258	amygdala_4
1459	90	5	RCTM		Cell Cycle Checkpoints	Ywhab|Ywhah|Ywhag|Ywhae|Ywhaq	1.69e-08	2066	145|167|166|140|157	MMU-69620	amygdala_4
1460	91	5	RCTM		Transcriptional Regulation by TP53	Ywhab|Ywhah|Ywhag|Ywhae|Ywhaq	1.84e-08	2066	145|167|166|140|157	MMU-3700989	amygdala_4
1461	92	5	KEGG Pathways		PI3K-Akt signaling pathway	Ywhab|Ywhah|Ywhag|Ywhae|Ywhaq	2.8199999999999998e-08	2066	145|167|166|140|157	mmu04151	amygdala_4
1462	93	4	Reference publications		(2018) Molecular Atlas of Postnatal Mouse Heart Development.	Ywhab|Ywhah|Ywhae|Ywhaq	2.9500000000000003e-08	2066	145|167|140|157	PMID.30371266	amygdala_4
1463	94	3	Reference publications		(2016) Regulation of the Water Channel Aquaporin-2 via 14-3-3theta and -zeta.	Ywhab|Ywhah|Ywhaq	3.61e-08	2066	145|167|157	PMID.26645691	amygdala_4
1464	95	4	Reference publications		(2013) Quantitative proteomic analysis of gingival crevicular fluid in different periodontal conditions.	Ywhab|Ywhah|Ywhag|Ywhaq	3.62e-08	2066	145|167|166|157	PMID.24098404	amygdala_4
1465	83	4	Reference publications		(2020) Allosteric regulation of protein 14-3-3zeta scaffold by small-molecule editing modulates histone H3 post-translational modifications.	Ywhah|Ywhag|Ywhae|Ywhaq	7.76e-09	2066	167|166|140|157	PMID.31903151	amygdala_4
1466	96	4	Reference publications		(2016) Effect of MK-801 and Clozapine on the Proteome of Cultured Human Oligodendrocytes.	Ywhab|Ywhah|Ywhag|Ywhaq	4.15e-08	2066	145|167|166|157	PMID.26973466	amygdala_4
1467	98	4	Reference publications		(2019) Biochemical Pathways Triggered by Antipsychotics in Human [corrected] Oligodendrocytes: Potential of Discovering New Treatment Targets.	Ywhab|Ywhah|Ywhag|Ywhae	5e-08	2066	145|167|166|140	PMID.30890939	amygdala_4
1468	99	3	Reference publications		(2012) 14-3-3 phosphoprotein interaction networks - does isoform diversity present functional interaction specification?	Ywhab|Ywhag|Ywhaq	5.04e-08	2066	145|166|157	PMID.22934100	amygdala_4
1469	100	3	Reference publications		(2015) Inhibition of 14-3-3 Proteins Leads to Schizophrenia-Related Behavioral Phenotypes and Synaptic Defects in Mice.	Ywhah|Ywhag|Ywhae	7.110000000000001e-08	2066	167|166|140	PMID.25863357	amygdala_4
1470	101	5	RCTM		Signaling by Rho GTPases	Ywhab|Ywhah|Ywhag|Ywhae|Ywhaq	8.9e-08	2066	145|167|166|140|157	MMU-194315	amygdala_4
1471	102	3	Reference publications		(2013) Evidence for the requirement of 14-3-3eta (YWHAH) in meiotic spindle assembly during mouse oocyte maturation.	Ywhah|Ywhag|Ywhae	1.29e-07	2066	167|166|140	PMID.23547714	amygdala_4
1472	103	3	Reference publications		(2005) Promotion of importin alpha-mediated nuclear import by the phosphorylation-dependent binding of cargo protein to 14-3-3.	Ywhab|Ywhae|Ywhaq	2.1e-07	2066	145|140|157	PMID.15883195	amygdala_4
1473	104	3	Reference publications		(2011) 14-3-3theta protects against neurotoxicity in a cellular Parkinson's disease model through inhibition of the apoptotic factor Bax.	Ywhah|Ywhae|Ywhaq	2.59e-07	2066	167|140|157	PMID.21799745	amygdala_4
1474	105	4	Reference publications		(2016) Proteomics Research in Schizophrenia.	Ywhab|Ywhah|Ywhag|Ywhae	2.7e-07	2066	145|167|166|140	PMID.26909022	amygdala_4
1475	106	3	Reference publications		(2008) Chibby cooperates with 14-3-3 to regulate beta-catenin subcellular distribution and signaling activity.	Ywhab|Ywhah|Ywhae	3.11e-07	2066	145|167|140	PMID.18573912	amygdala_4
1476	107	3	Reference publications		(2018) 14-3-3Zeta binds to hepatitis B virus protein X and maintains its protein stability in hepatocellular carcinoma cells.	Ywhab|Ywhae|Ywhaq	3.11e-07	2066	145|140|157	PMID.30358169	amygdala_4
1477	108	3	Reference publications		(2008) Human 14-3-3 gamma protein results in abnormal cell proliferation in the developing eye of Drosophila melanogaster.	Ywhab|Ywhag|Ywhaq	3.6799999999999996e-07	2066	145|166|157	PMID.18194556	amygdala_4
1478	117	4	Reference publications		(2017) The pineal gland: A model for adrenergic modulation of ubiquitin ligases.	Ywhab|Ywhag|Ywhae|Ywhaq	6.41e-07	2066	145|166|140|157	PMID.28212404	amygdala_4
1479	97	4	Reference publications		(2018) The dynamic and stress-adaptive signaling hub of 14-3-3: emerging mechanisms of regulation and context-dependent protein-protein interactions.	Ywhab|Ywhag|Ywhae|Ywhaq	4.72e-08	2066	145|166|140|157	PMID.29915393	amygdala_4
1480	82	4	Reference publications		(2008) Kank regulates RhoA-dependent formation of actin stress fibers and cell migration via 14-3-3 in PI3K-Akt signaling.	Ywhah|Ywhag|Ywhae|Ywhaq	7.76e-09	2066	167|166|140|157	PMID.18458160	amygdala_4
1481	81	4	Reference publications		(2012) Human giant congenital melanocytic nevus exhibits potential proteomic alterations leading to melanotumorigenesis.	Pebp1|Ywhag|Ywhae|Ywhaq	5.579999999999999e-09	2066	75|166|140|157	PMID.22906024	amygdala_4
1482	79	4	Reference publications		(2011) Hippocampal dysregulation of synaptic plasticity-associated proteins with age-related cognitive decline.	Ywhah|Ywhag|Ywhae|Ywhaq	4.98e-09	2066	167|166|140|157	PMID.21440628	amygdala_4
1483	52	5	RCTM		Apoptosis	Ywhab|Ywhah|Ywhag|Ywhae|Ywhaq	2.2800000000000001e-10	2066	145|167|166|140|157	MMU-109581	amygdala_4
1484	53	5	RCTM		Programmed Cell Death	Ywhab|Ywhah|Ywhag|Ywhae|Ywhaq	2.52e-10	2066	145|167|166|140|157	MMU-5357801	amygdala_4
1485	54	4	Reference publications		(2019) Dexamethasone Downregulates Expressions of 14-3-3Beta and Gamma-Isoforms in Mice with Eosinophilic Meningitis Caused by Angiostrongylus cantonensis Infection.	Ywhab|Ywhah|Ywhag|Ywhaq	2.82e-10	2066	145|167|166|157	PMID.31284347	amygdala_4
1486	55	5	Reference publications		(2018) Disruption of microglia histone acetylation and protein pathways in mice exhibiting inflammation-associated depression-like symptoms.	Ywhab|Ywhah|Ywhag|Ywhae|Ywhaq	2.85e-10	2066	145|167|166|140|157	PMID.30005281	amygdala_4
1487	56	4	Reference publications		(2019) Increased 14-3-3Beta and Gamma protein isoform expressions in parasitic eosinophilic meningitis caused by Angiostrongylus cantonensis infection in mice.	Ywhab|Ywhah|Ywhag|Ywhaq	4.59e-10	2066	145|167|166|157	PMID.30845271	amygdala_4
1488	57	5	Reference publications		(2019) Interactome of the Autoimmune Risk Protein ANKRD55.	Ywhab|Ywhah|Ywhag|Ywhae|Ywhaq	4.59e-10	2066	145|167|166|140|157	PMID.31620119	amygdala_4
1489	58	4	Reference publications		(2015) Increased 14-3-3 phosphorylation observed in Parkinson's disease reduces neuroprotective potential of 14-3-3 proteins.	Ywhab|Ywhag|Ywhae|Ywhaq	5.73e-10	2066	145|166|140|157	PMID.25862939	amygdala_4
1490	59	4	Reference publications		(2015) Tipping the balance between good and evil: aberrant 14-3-3Zeta expression drives oncogenic TGF-Beta signaling in metastatic breast cancers.	Ywhab|Ywhag|Ywhae|Ywhaq	5.73e-10	2066	145|166|140|157	PMID.26160166	amygdala_4
1491	60	5	KEGG Pathways		Cell cycle	Ywhab|Ywhah|Ywhag|Ywhae|Ywhaq	6.42e-10	2066	145|167|166|140|157	mmu04110	amygdala_4
1492	61	5	KEGG Pathways		Oocyte meiosis	Ywhab|Ywhah|Ywhag|Ywhae|Ywhaq	6.42e-10	2066	145|167|166|140|157	mmu04114	amygdala_4
1493	62	4	Reference publications		(2010) 14-3-3 binding to LRRK2 is disrupted by multiple Parkinson's disease-associated mutations and regulates cytoplasmic localization.	Ywhah|Ywhag|Ywhae|Ywhaq	8.67e-10	2066	167|166|140|157	PMID.20642453	amygdala_4
1494	63	5	RCTM		G2/M Checkpoints	Ywhab|Ywhah|Ywhag|Ywhae|Ywhaq	8.81e-10	2066	145|167|166|140|157	MMU-69481	amygdala_4
1495	64	5	KEGG Pathways		Hippo signaling pathway	Ywhab|Ywhah|Ywhag|Ywhae|Ywhaq	9.800000000000001e-10	2066	145|167|166|140|157	mmu04390	amygdala_4
1496	65	4	Reference publications		(2018) The family of 14-3-3 proteins and specifically 14-3-3Sigma are up-regulated during the development of renal pathologies.	Ywhab|Ywhah|Ywhag|Ywhaq	1.0499999999999999e-09	2066	145|167|166|157	PMID.29956451	amygdala_4
1497	66	4	Reference publications		(2019) A YWHAZ Variant Associated With Cardiofaciocutaneous Syndrome Activates the RAF-ERK Pathway.	Ywhab|Ywhah|Ywhag|Ywhae	1.0499999999999999e-09	2066	145|167|166|140	PMID.31024343	amygdala_4
1498	67	5	Reference publications		(2015) Genome-Wide Analysis Reveals Selective Modulation of microRNAs and mRNAs by Histone Deacetylase Inhibitor in B Cells Induced to Undergo Class-Switch DNA Recombination and Plasma Cell Differentiation.	Ywhab|Ywhah|Ywhag|Ywhae|Ywhaq	1.1199999999999999e-09	2066	145|167|166|140|157	PMID.26697020	amygdala_4
1499	68	4	Reference publications		(2016) Differential expression and accumulation of 14-3-3 paralogs in 3T3-L1 preadipocytes and differentiated cells.	Ywhab|Ywhah|Ywhag|Ywhae	1.45e-09	2066	145|167|166|140	PMID.28955896	amygdala_4
1500	69	4	Reference publications		(2012) MiR-27a functions as a tumor suppressor in acute leukemia by regulating 14-3-3Theta.	Ywhab|Ywhag|Ywhae|Ywhaq	2.41e-09	2066	145|166|140|157	PMID.23236401	amygdala_4
1501	70	4	Reference publications		(2013) Overexpression of 14-3-3z promotes tau phosphorylation at Ser262 and accelerates proteosomal degradation of synaptophysin in rat primary hippocampal neurons.	Ywhab|Ywhag|Ywhae|Ywhaq	2.41e-09	2066	145|166|140|157	PMID.24367683	amygdala_4
1502	71	5	KEGG Pathways		Epstein-Barr virus infection	Ywhab|Ywhah|Ywhag|Ywhae|Ywhaq	2.67e-09	2066	145|167|166|140|157	mmu05169	amygdala_4
1503	72	5	KEGG Pathways		Viral carcinogenesis	Ywhab|Ywhah|Ywhag|Ywhae|Ywhaq	2.67e-09	2066	145|167|166|140|157	mmu05203	amygdala_4
1504	73	4	Reference publications		(2013) Prostacyclin and PPARAlfa agonists control vascular smooth muscle cell apoptosis and phenotypic switch through distinct 14-3-3 isoforms.	Ywhab|Ywhah|Ywhae|Ywhaq	2.72e-09	2066	145|167|140|157	PMID.23844263	amygdala_4
1505	74	4	Reference publications		(2017) 14-3-3 Proteins in Brain Development: Neurogenesis, Neuronal Migration and Neuromorphogenesis.	Ywhab|Ywhag|Ywhae|Ywhaq	2.72e-09	2066	145|166|140|157	PMID.29075177	amygdala_4
1506	75	4	Reference publications		(2013) Transgenic overexpression of 14-3-3 zeta protects hippocampus against endoplasmic reticulum stress and status epilepticus in vivo.	Ywhab|Ywhah|Ywhag|Ywhae	3.5399999999999998e-09	2066	145|167|166|140	PMID.23359526	amygdala_4
1507	76	4	Reference publications		(2016) 14-3-3Beta Promotes Migration and Invasion of Human Hepatocellular Carcinoma Cells by Modulating Expression of MMP2 and MMP9 through PI3KAktNF-KB Pathway.	Ywhab|Ywhah|Ywhae|Ywhaq	4.01e-09	2066	145|167|140|157	PMID.26730736	amygdala_4
1508	77	4	Reference publications		(2012) A53T-alpha-synuclein-overexpression in the mouse nigrostriatal pathway leads to early increase of 14-3-3 epsilon and late increase of GFAP.	Ywhah|Ywhag|Ywhae|Ywhaq	4.52e-09	2066	167|166|140|157	PMID.21960009	amygdala_4
1509	78	5	Reference publications		(2009) Target identification for CNS diseases by transcriptional profiling.	Ywhab|Ywhah|Ywhag|Ywhae|Ywhaq	4.85e-09	2066	145|167|166|140|157	PMID.18923405	amygdala_4
1510	50	5	Reference publications		(2017) Architecture of the human interactome defines protein communities and disease networks.	Ywhab|Ywhah|Ywhag|Ywhae|Ywhaq	1.56e-10	2066	145|167|166|140|157	PMID.28514442	amygdala_4
1511	118	3	Reference publications		(2016) Paracrine regulation of matrix metalloproteinases contributes to cancer cell invasion by hepatocellular carcinoma-secreted 14-3-3Sigma.	Ywhab|Ywhag|Ywhae	6.55e-07	2066	145|166|140	PMID.27175590	amygdala_4
1512	110	5	RCTM		Cell Cycle	Ywhab|Ywhah|Ywhag|Ywhae|Ywhaq	4.7200000000000004e-07	2066	145|167|166|140|157	MMU-1640170	amygdala_4
1513	120	3	Reference publications		(2007) Cdc25 and Wee1: analogous opposites?	Ywhab|Ywhae|Ywhaq	7.5e-07	2066	145|140|157	PMID.17480229	amygdala_4
1514	155	5	GO Function		enzyme binding	Ywhab|Ywhah|Pebp1|Ywhag|Ywhae	0.0021	2066	145|167|75|166|140	GO.0019899	amygdala_4
1515	156	7	UniProt Keywords		Phosphoprotein	Ywhab|Ywhah|Mtpn|Pebp1|Ywhag|Ywhae|Ywhaq	0.0023	2066	145|167|195|75|166|140|157	KW-0597	amygdala_4
1516	157	2	RCTM		Mitotic G2-G2/M phases	Ywhag|Ywhae	0.0023	2066	166|140	MMU-453274	amygdala_4
1517	158	2	RCTM		Cilium Assembly	Ywhag|Ywhae	0.0023	2066	166|140	MMU-5617833	amygdala_4
1518	159	2	RCTM		Mitotic Prometaphase	Ywhag|Ywhae	0.0023	2066	166|140	MMU-68877	amygdala_4
1519	160	2	RCTM		G2/M Transition	Ywhag|Ywhae	0.0023	2066	166|140	MMU-69275	amygdala_4
1520	161	6	GO Process		regulation of biological quality	Ywhab|Ywhah|Mtpn|Pebp1|Ywhag|Ywhae	0.0028	2066	145|167|195|75|166|140	GO.0065008	amygdala_4
1521	162	2	RCTM		Organelle biogenesis and maintenance	Ywhag|Ywhae	0.0028	2066	166|140	MMU-1852241	amygdala_4
1522	163	2	RCTM		RAF/MAP kinase cascade	Ywhab|Pebp1	0.0031	2066	145|75	MMU-5673001	amygdala_4
1523	164	2	RCTM		MAPK1/MAPK3 signaling	Ywhab|Pebp1	0.0032	2066	145|75	MMU-5684996	amygdala_4
1524	165	2	GO Process		negative regulation of protein dephosphorylation	Ywhab|Ywhae	0.0038	2066	145|140	GO.0035308	amygdala_4
1525	166	2	RCTM		MAPK family signaling cascades	Ywhab|Pebp1	0.0038	2066	145|75	MMU-5683057	amygdala_4
1526	167	5	GO Process		nervous system development	Ywhah|Mtpn|Pebp1|Ywhag|Ywhae	0.0046	2066	167|195|75|166|140	GO.0007399	amygdala_4
1527	168	2	GO Function		histone deacetylase binding	Ywhab|Ywhae	0.0056	2066	145|140	GO.0042826	amygdala_4
1528	169	2	GO Function		channel regulator activity	Ywhah|Ywhae	0.0057	2066	167|140	GO.0016247	amygdala_4
1529	170	6	GO Component		cytosol	Ywhab|Ywhah|Mtpn|Ywhag|Ywhae|Ywhaq	0.0061	2066	145|167|195|166|140|157	GO.0005829	amygdala_4
1530	171	2	RCTM		M Phase	Ywhag|Ywhae	0.0063	2066	166|140	MMU-68886	amygdala_4
1531	172	3	GO Process		regulation of ion transmembrane transport	Ywhah|Ywhae|Ywhaq	0.0065	2066	167|140|157	GO.0034765	amygdala_4
1532	173	2	GO Process		hippocampus development	Pebp1|Ywhae	0.0074	2066	75|140	GO.0021766	amygdala_4
1533	174	2	GO Process		response to heat	Pebp1|Ywhae	0.009000000000000001	2066	75|140	GO.0009408	amygdala_4
1534	175	2	GO Process		negative regulation of ion transmembrane transport	Ywhae|Ywhaq	0.009000000000000001	2066	140|157	GO.0034766	amygdala_4
1535	154	5	GO Function		identical protein binding	Ywhab|Ywhah|Ywhag|Ywhae|Ywhaq	0.0012	2066	145|167|166|140|157	GO.0042802	amygdala_4
1536	153	2	KEGG Pathways		Hepatitis B	Ywhab|Ywhaq	0.001	2066	145|157	mmu05161	amygdala_4
1537	152	2	RCTM		Anchoring of the basal body to the plasma membrane	Ywhag|Ywhae	0.00065	2066	166|140	MMU-5620912	amygdala_4
1538	151	2	RCTM		Recruitment of NuMA to mitotic centrosomes	Ywhag|Ywhae	0.00059	2066	166|140	MMU-380320	amygdala_4
1539	129	3	Reference publications		(2012) A Role for K2P Channels in the Operation of Somatosensory Nociceptors.	Ywhab|Ywhah|Ywhag	1.3e-06	2066	145|167|166	PMID.22403526	amygdala_4
1540	119	5	RCTM		Vesicle-mediated transport	Ywhab|Ywhah|Ywhag|Ywhae|Ywhaq	7.179999999999999e-07	2066	145|167|166|140|157	MMU-5653656	amygdala_4
1541	130	5	RCTM		Generic Transcription Pathway	Ywhab|Ywhah|Ywhag|Ywhae|Ywhaq	1.52e-06	2066	145|167|166|140|157	MMU-212436	amygdala_4
1542	131	5	RCTM		RNA Polymerase II Transcription	Ywhab|Ywhah|Ywhag|Ywhae|Ywhaq	3.07e-06	2066	145|167|166|140|157	MMU-73857	amygdala_4
1543	132	5	RCTM		Gene expression (Transcription)	Ywhab|Ywhah|Ywhag|Ywhae|Ywhaq	5.35e-06	2066	145|167|166|140|157	MMU-74160	amygdala_4
1544	133	7	UniProt Keywords		Acetylation	Ywhab|Ywhah|Mtpn|Pebp1|Ywhag|Ywhae|Ywhaq	1.7e-05	2066	145|167|195|75|166|140|157	KW-0007	amygdala_4
1545	134	6	RCTM		Signal Transduction	Ywhab|Ywhah|Pebp1|Ywhag|Ywhae|Ywhaq	3.28e-05	2066	145|167|75|166|140|157	MMU-162582	amygdala_4
1546	135	2	RCTM		Signaling by Hippo	Ywhab|Ywhae	5.45e-05	2066	145|140	MMU-2028269	amygdala_4
1547	136	4	GO Process		protein targeting	Ywhab|Ywhag|Ywhae|Ywhaq	6.720000000000001e-05	2066	145|166|140|157	GO.0006605	amygdala_4
1548	137	5	GO Function		protein domain specific binding	Ywhab|Ywhah|Ywhag|Ywhae|Ywhaq	8e-05	2066	145|167|166|140|157	GO.0019904	amygdala_4
1549	176	3	GO Process		negative regulation of phosphate metabolic process	Ywhab|Pebp1|Ywhae	0.0107	2066	145|75|140	GO.0045936	amygdala_4
1550	138	5	GO Process		intracellular protein transport	Ywhab|Ywhah|Ywhag|Ywhae|Ywhaq	8.52e-05	2066	145|167|166|140|157	GO.0006886	amygdala_4
1551	140	3	GO Function		ion channel binding	Ywhah|Ywhae|Ywhaq	0.00016	2066	167|140|157	GO.0044325	amygdala_4
1552	141	2	RCTM		MAP2K and MAPK activation	Ywhab|Pebp1	0.00016	2066	145|75	MMU-5674135	amygdala_4
1553	142	2	RCTM		Negative regulation of MAPK pathway	Ywhab|Pebp1	0.00016	2066	145|75	MMU-5675221	amygdala_4
1554	143	7	UniProt Keywords		Cytoplasm	Ywhab|Ywhah|Mtpn|Pebp1|Ywhag|Ywhae|Ywhaq	0.00016999999999999999	2066	145|167|195|75|166|140|157	KW-0963	amygdala_4
1555	144	2	RCTM		Loss of Nlp from mitotic centrosomes	Ywhag|Ywhae	0.00044	2066	166|140	MMU-380259	amygdala_4
1556	145	2	RCTM		Loss of proteins required for interphase microtubule organization from the centrosome	Ywhag|Ywhae	0.00044	2066	166|140	MMU-380284	amygdala_4
1557	146	2	RCTM		AURKA Activation by TPX2	Ywhag|Ywhae	0.00045	2066	166|140	MMU-8854518	amygdala_4
1558	147	2	UniProt Keywords		Nitration	Ywhab|Ywhaq	0.00045999999999999996	2066	145|157	KW-0944	amygdala_4
1559	148	2	RCTM		Recruitment of mitotic centrosome proteins and complexes	Ywhag|Ywhae	0.0005099999999999999	2066	166|140	MMU-380270	amygdala_4
1560	149	2	RCTM		Centrosome maturation	Ywhag|Ywhae	0.0005099999999999999	2066	166|140	MMU-380287	amygdala_4
1561	139	2	GO Function		phosphoserine residue binding	Ywhab|Ywhae	0.00011	2066	145|140	GO.0050815	amygdala_4
1562	177	3	GO Process		negative regulation of protein modification process	Ywhab|Pebp1|Ywhae	0.0112	2066	145|75|140	GO.0031400	amygdala_4
1563	150	2	RCTM		Regulation of PLK1 Activity at G2/M Transition	Ywhag|Ywhae	0.00058	2066	166|140	MMU-2565942	amygdala_4
1564	179	4	GO Process		generation of neurons	Ywhah|Mtpn|Ywhag|Ywhae	0.0114	2066	167|195|166|140	GO.0048699	amygdala_4
1565	205	2	GO Process		regulation of cation transmembrane transport	Ywhah|Ywhae	0.0264	2066	167|140	GO.1904062	amygdala_4
1566	206	3	GO Process		regulation of organelle organization	Ywhah|Mtpn|Pebp1	0.0269	2066	167|195|75	GO.0033043	amygdala_4
1567	207	3	UniProt Keywords		Isopeptide bond	Ywhab|Ywhae|Ywhaq	0.0273	2066	145|140|157	KW-1017	amygdala_4
1568	208	5	GO Process		negative regulation of cellular process	Ywhab|Ywhah|Pebp1|Ywhae|Ywhaq	0.0282	2066	145|167|75|140|157	GO.0048523	amygdala_4
1569	209	4	GO Process		regulation of protein metabolic process	Ywhab|Mtpn|Pebp1|Ywhae	0.0321	2066	145|195|75|140	GO.0051246	amygdala_4
1570	210	3	GO Process		intracellular signal transduction	Pebp1|Ywhae|Ywhaq	0.0351	2066	75|140|157	GO.0035556	amygdala_4
1571	211	2	GO Process		regulation of metal ion transport	Ywhah|Ywhae	0.0362	2066	167|140	GO.0010959	amygdala_4
1572	212	2	GO Process		response to wounding	Mtpn|Pebp1	0.0374	2066	195|75	GO.0009611	amygdala_4
1573	213	2	GO Process		regulation of membrane potential	Ywhah|Ywhae	0.0388	2066	167|140	GO.0042391	amygdala_4
1574	215	4	GO Process		regulation of multicellular organismal process	Ywhah|Mtpn|Pebp1|Ywhag	0.0401	2066	167|195|75|166	GO.0051239	amygdala_4
1575	216	7	GO Function		binding	Ywhab|Ywhah|Mtpn|Pebp1|Ywhag|Ywhae|Ywhaq	0.0407	2066	145|167|195|75|166|140|157	GO.0005488	amygdala_4
1576	217	4	GO Process		regulation of transcription, DNA-templated	Ywhab|Ywhah|Mtpn|Ywhaq	0.0441	2066	145|167|195|157	GO.0006355	amygdala_4
1577	218	3	GO Function		signaling receptor binding	Ywhah|Pebp1|Ywhag	0.0488	2066	167|75|166	GO.0005102	amygdala_4
1578	127	4	Reference publications		(2012) Concerted perturbation observed in a hub network in Alzheimer's disease.	Ywhab|Ywhah|Pebp1|Ywhaq	1.11e-06	2066	145|167|75|157	PMID.22815752	amygdala_4
1579	126	3	Reference publications		(2012) MLN64 transport to the late endosome is regulated by binding to 14-3-3 via a non-canonical binding site.	Ywhah|Ywhag|Ywhae	1.05e-06	2066	167|166|140	PMID.22514632	amygdala_4
1580	125	3	Reference publications		(2019) Rac1 S71 Mediates the Interaction between Rac1 and 14-3-3 Proteins.	Ywhab|Ywhah|Ywhag	9.45e-07	2066	145|167|166	PMID.31480268	amygdala_4
1581	124	3	Reference publications		(2010) CLIMP-63 is a gentamicin-binding protein that is involved in drug-induced cytotoxicity.	Ywhab|Ywhae|Ywhaq	9.45e-07	2066	145|140|157	PMID.21368867	amygdala_4
1582	123	3	Reference publications		(2012) 14-3-3 checkpoint regulatory proteins interact specifically with DNA repair protein human exonuclease 1 (hEXO1) via a semi-conserved motif.	Ywhab|Ywhah|Ywhae	8.35e-07	2066	145|167|140	PMID.22222486	amygdala_4
1583	122	3	Reference publications		(2016) Pro-inflammatory effects of a litchi protein extract in murine RAW264.7 macrophages.	Ywhah|Ywhag|Ywhae	7.5e-07	2066	167|166|140	PMID.27195125	amygdala_4
1584	178	2	RCTM		Cell Cycle, Mitotic	Ywhag|Ywhae	0.0113	2066	166|140	MMU-69278	amygdala_4
1585	121	3	Reference publications		(2010) AS160 modulates aldosterone-stimulated epithelial sodium channel forward trafficking.	Ywhab|Ywhag|Ywhae	7.5e-07	2066	145|166|140	PMID.20410134	amygdala_4
1586	204	2	GO Process		response to steroid hormone	Ywhah|Pebp1	0.0258	2066	167|75	GO.0048545	amygdala_4
1587	203	4	GO Process		negative regulation of cellular metabolic process	Ywhab|Pebp1|Ywhae|Ywhaq	0.0256	2066	145|75|140|157	GO.0031324	amygdala_4
1588	214	2	GO Function		actin binding	Ywhah|Ywhag	0.0398	2066	167|166	GO.0003779	amygdala_4
1589	201	3	GO Process		response to abiotic stimulus	Mtpn|Pebp1|Ywhae	0.0252	2066	195|75|140	GO.0009628	amygdala_4
1590	181	6	GO Process		cellular response to stimulus	Ywhah|Mtpn|Pebp1|Ywhag|Ywhae|Ywhaq	0.0126	2066	167|195|75|166|140|157	GO.0051716	amygdala_4
1591	182	5	GO Process		regulation of molecular function	Ywhab|Ywhah|Mtpn|Pebp1|Ywhae	0.0126	2066	145|167|195|75|140	GO.0065009	amygdala_4
1592	202	4	GO Process		negative regulation of macromolecule metabolic process	Ywhab|Pebp1|Ywhae|Ywhaq	0.0256	2066	145|75|140|157	GO.0010605	amygdala_4
1593	180	6	GO Process		regulation of nitrogen compound metabolic process	Ywhab|Ywhah|Mtpn|Pebp1|Ywhae|Ywhaq	0.0125	2066	145|167|195|75|140|157	GO.0051171	amygdala_4
1594	183	6	GO Process		regulation of primary metabolic process	Ywhab|Ywhah|Mtpn|Pebp1|Ywhae|Ywhaq	0.0126	2066	145|167|195|75|140|157	GO.0080090	amygdala_4
1595	184	2	GO Process		regulation of mitotic nuclear division	Ywhah|Pebp1	0.013000000000000001	2066	167|75	GO.0007088	amygdala_4
1596	185	3	GO Process		brain development	Mtpn|Pebp1|Ywhae	0.013000000000000001	2066	195|75|140	GO.0007420	amygdala_4
1597	186	6	GO Process		regulation of cellular metabolic process	Ywhab|Ywhah|Mtpn|Pebp1|Ywhae|Ywhaq	0.013000000000000001	2066	145|167|195|75|140|157	GO.0031323	amygdala_4
1598	188	2	GO Process		MAPK cascade	Pebp1|Ywhae	0.0134	2066	75|140	GO.0000165	amygdala_4
1599	189	5	GO Process		cell differentiation	Ywhah|Mtpn|Pebp1|Ywhag|Ywhae	0.0146	2066	167|195|75|166|140	GO.0030154	amygdala_4
1600	190	3	GO Process		response to hormone	Ywhah|Pebp1|Ywhag	0.0151	2066	167|75|166	GO.0009725	amygdala_4
1601	191	2	GO Function		protein C-terminus binding	Ywhab|Ywhaq	0.0157	2066	145|157	GO.0008022	amygdala_4
1602	187	6	GO Process		regulation of macromolecule metabolic process	Ywhab|Ywhah|Mtpn|Pebp1|Ywhae|Ywhaq	0.013000000000000001	2066	145|167|195|75|140|157	GO.0060255	amygdala_4
1603	192	7	GO Process		regulation of cellular process	Ywhab|Ywhah|Mtpn|Pebp1|Ywhag|Ywhae|Ywhaq	0.0171	2066	145|167|195|75|166|140|157	GO.0050794	amygdala_4
1604	200	2	GO Component		myelin sheath	Pebp1|Ywhag	0.0231	2066	75|166	GO.0043209	amygdala_4
1605	198	4	GO Process		negative regulation of nitrogen compound metabolic process	Ywhab|Pebp1|Ywhae|Ywhaq	0.0219	2066	145|75|140|157	GO.0051172	amygdala_4
1606	197	7	GO Component		cytoplasmic part	Ywhab|Ywhah|Mtpn|Pebp1|Ywhag|Ywhae|Ywhaq	0.0197	2066	145|167|195|75|166|140|157	GO.0044444	amygdala_4
1607	196	2	GO Component		melanosome	Ywhab|Ywhae	0.0197	2066	145|140	GO.0042470	amygdala_4
1608	199	6	GO Function		protein binding	Ywhab|Ywhah|Pebp1|Ywhag|Ywhae|Ywhaq	0.0222	2066	145|167|75|166|140|157	GO.0005515	amygdala_4
1609	194	3	GO Component		axon	Mtpn|Pebp1|Ywhae	0.0197	2066	195|75|140	GO.0030424	amygdala_4
1610	193	2	GO Process		regulation of ion transmembrane transporter activity	Ywhah|Ywhae	0.0177	2066	167|140	GO.0032412	amygdala_4
1611	128	3	Reference publications		(2011) The effects of chronic treatment with mood stabilizers on the rat hippocampal post-synaptic density proteome.	Ywhah|Ywhag|Ywhae	1.16e-06	2066	167|166|140	PMID.21838781	amygdala_4
1612	195	4	GO Component		vesicle	Ywhab|Pebp1|Ywhag|Ywhae	0.0197	2066	145|75|166|140	GO.0031982	amygdala_4
1613	125	3	Reference publications		(2018) Comparative Characterization of Osteoclasts Derived From Murine Bone Marrow Macrophages and RAW 264.7 Cells Using Quantitative Proteomics.	Tubb4b|Tubb4a|Tuba1b	6.8e-06	2066	219|172|151	PMID.30460336	amygdala_5
1614	118	3	Reference publications		(2019) Quantitative Proteomic Analysis Reveals Impaired Axonal Guidance Signaling in Human Postmortem Brain Tissues of Chronic Traumatic Encephalopathy.	Tubb2a|Tubb4a|Tuba1b	4.92e-06	2066	184|172|151	PMID.31308796	amygdala_5
1615	117	3	Reference publications		(2018) iPSCs from a Hibernator Provide a Platform for Studying Cold Adaptation and Its Potential Medical Applications.	Tubb2a|Tuba1b|Tuba4a	4.92e-06	2066	184|151|95	PMID.29576452	amygdala_5
1616	119	3	Reference publications		(2014) Malformations of cortical development: clinical features and genetic causes.	Tubb2a|Tubb4a|Tuba1a	5.25e-06	2066	184|172|155	PMID.24932993	amygdala_5
1617	116	3	Reference publications		(2017) Large-Scale Analysis of Breast Cancer-Related Conformational Changes in Proteins Using SILAC-SPROX.	Tubb4b|Tubb2a|Tuba1b	4.92e-06	2066	219|184|151	PMID.28673085	amygdala_5
1618	120	3	Reference publications		(2016) Nuclear Localization of the Autism Candidate Gene Neurobeachin and Functional Interaction with the NOTCH1 Intracellular Domain Indicate a Role in Regulating Transcription.	Tubb4a|Tuba1a|Tuba4a	5.51e-06	2066	172|155|95	PMID.26999814	amygdala_5
1619	121	3	KEGG Pathways		Apoptosis	Tuba1b|Tuba1a|Tuba4a	6.31e-06	2066	151|155|95	mmu04210	amygdala_5
1620	122	3	Reference publications		(2016) The genetics of cerebellar malformations.	Tubb2a|Tubb4a|Tuba1a	6.71e-06	2066	184|172|155	PMID.27160001	amygdala_5
1621	123	3	Reference publications		(2018) Multi-chaperone function modulation and association with cytoskeletal proteins are key features of the function of AIP in the pituitary gland.	Tubb4b|Tubb2a|Tubb4a	6.71e-06	2066	219|184|172	PMID.29507682	amygdala_5
1622	124	3	Reference publications		(2018) An Artificial Neural Network Integrated Pipeline for Biomarker Discovery Using Alzheimer's Disease as a Case Study.	Tubb4b|Tubb2a|Tuba1b	6.8e-06	2066	219|184|151	PMID.29977480	amygdala_5
1623	126	3	Reference publications		(2013) A patient-derived stem cell model of hereditary spastic paraplegia with SPAST mutations.	Tubb2a|Tuba1b|Tuba1a	7.39e-06	2066	184|151|155	PMID.23264559	amygdala_5
1624	136	5	UniProt Keywords		Isopeptide bond	Tubb4b|Tubb2a|Tubb4a|Tuba1b|Tuba1a	1.3699999999999998e-05	2066	219|184|172|151|155	KW-1017	amygdala_5
1625	128	3	Reference publications		(2018) Proteomic Profiling of Mouse Brains Exposed to Blast-Induced Mild Traumatic Brain Injury Reveals Changes in Axonal Proteins and Phosphorylated Tau.	Tubb2a|Tuba1a|Tuba4a	8.77e-06	2066	184|155|95	PMID.30347620	amygdala_5
1626	129	3	Reference publications		(2015) Post-translational modifications of tubulin: pathways to functional diversity of microtubules.	Tuba1b|Tuba1a|Tuba4a	9.1e-06	2066	151|155|95	PMID.25468068	amygdala_5
1627	130	3	Reference publications		(2016) Malformations of cortical development.	Tubb2a|Tubb4a|Tuba1a	9.1e-06	2066	184|172|155	PMID.27862206	amygdala_5
1628	131	3	Reference publications		(2016) Skin Metabolite, Farnesyl Pyrophosphate, Regulates Epidermal Response to Inflammation, Oxidative Stress, and Migration.	Tubb2a|Tuba1a|Tuba4a	9.21e-06	2066	184|155|95	PMID.26916741	amygdala_5
1629	132	3	Reference publications		(2019) Heterogeneous clinical phenotypes and cerebral malformations reflected by rotatin cellular dynamics.	Tubb2a|Tubb4a|Tuba1a	9.21e-06	2066	184|172|155	PMID.30879067	amygdala_5
1630	133	3	Reference publications		(2016) Airway Epithelial KIF3A Regulates Th2 Responses to Aeroallergens.	Tubb4a|Tuba1a|Tuba4a	9.9e-06	2066	172|155|95	PMID.27794000	amygdala_5
1631	134	3	Reference publications		(2018) Defining the Akt1 interactome and its role in regulating the cell cycle.	Tubb4b|Tubb4a|Tuba1b	9.9e-06	2066	219|172|151	PMID.29358593	amygdala_5
1632	135	3	Reference publications		(2019) Single-Cell RNA Sequencing of Human Embryonic Stem Cell Differentiation Delineates Adverse Effects of Nicotine on Embryonic Development.	Tubb4b|Tubb4a|Tuba1a	1e-05	2066	219|172|155	PMID.30827876	amygdala_5
1633	137	2	Reference publications		(2019) Differential requirements of tubulin genes in mammalian forebrain development.	Tubb2a|Tuba1a	1.39e-05	2066	184|155	PMID.31386652	amygdala_5
1634	138	3	Reference publications		(2010) Dynamin-1 co-associates with native mouse brain BKCa channels: proteomics analysis of synaptic protein complexes.	Tubb2a|Tuba1a|Tuba4a	1.4000000000000001e-05	2066	184|155|95	PMID.20114047	amygdala_5
1635	115	3	Reference publications		(2015) Genotype-phenotype correlation in neuronal migration disorders and cortical dysplasias.	Tubb2a|Tubb4a|Tuba1a	4.68e-06	2066	184|172|155	PMID.26052266	amygdala_5
1636	139	3	Reference publications		(2017) Knockdown of stem cell regulator Oct4A in ovarian cancer reveals cellular reprogramming associated with key regulators of cytoskeleton-extracellular matrix remodelling.	Tubb4b|Tubb2a|Tubb4a	1.4400000000000001e-05	2066	219|184|172	PMID.28406185	amygdala_5
1637	127	3	KEGG Pathways		Tight junction	Tuba1b|Tuba1a|Tuba4a	8.54e-06	2066	151|155|95	mmu04530	amygdala_5
1638	114	3	Reference publications		(2015) BetaIII-Tubulin Regulates Breast Cancer Metastases to the Brain.	Tubb4b|Tubb2a|Tubb4a	4.44e-06	2066	219|184|172	PMID.25724666	amygdala_5
1639	90	6	UniProt Keywords		Cytoskeleton	Tubb4b|Tubb2a|Tubb4a|Tuba1b|Tuba1a|Tuba4a	8.59e-08	2066	219|184|172|151|155|95	KW-0206	amygdala_5
1640	112	3	Reference publications		(2018) Regulation of programmed-death ligand in the human head and neck squamous cell carcinoma microenvironment is mediated through matrix metalloproteinase-mediated proteolytic cleavage.	Tubb2a|Tuba1b|Tuba4a	2.35e-06	2066	184|151|95	PMID.29345283	amygdala_5
1641	140	3	Reference publications		(2018) Systems biology-based drug repositioning identifies digoxin as a potential therapy for groups 3 and 4 medulloblastoma.	Tubb4a|Tuba1a|Tuba4a	1.56e-05	2066	172|155|95	PMID.30355798	amygdala_5
1642	85	4	Reference publications		(2016) The cytoskeletal arrangements necessary to neurogenesis.	Tubb2a|Tubb4a|Tuba1a|Tuba4a	1.38e-08	2066	184|172|155|95	PMID.26760504	amygdala_5
1643	86	6	GO Process		microtubule-based process	Tubb4b|Tubb2a|Tubb4a|Tuba1b|Tuba1a|Tuba4a	1.6799999999999998e-08	2066	219|184|172|151|155|95	GO.0007017	amygdala_5
1644	87	6	RCTM		Post-translational protein modification	Tubb4b|Tubb2a|Tubb4a|Tuba1b|Tuba1a|Tuba4a	3.18e-08	2066	219|184|172|151|155|95	MMU-597592	amygdala_5
1645	89	4	Reference publications		(2014) A snapshot of the hepatic transcriptome: ad libitum alcohol intake suppresses expression of cholesterol synthesis genes in alcohol-preferring (P) rats.	Tubb4b|Tubb2a|Tuba1b|Tuba4a	8.199999999999999e-08	2066	219|184|151|95	PMID.25542004	amygdala_5
1646	91	4	Reference publications		(2011) Gene expression profiling of DEHP-treated cardiomyocytes reveals potential causes of phthalate arrhythmogenicity.	Tubb4b|Tubb2a|Tuba1b|Tuba1a	1.0699999999999999e-07	2066	219|184|151|155	PMID.20920545	amygdala_5
1647	92	6	GO Process		cytoskeleton organization	Tubb4b|Tubb2a|Tubb4a|Tuba1b|Tuba1a|Tuba4a	1.1e-07	2066	219|184|172|151|155|95	GO.0007010	amygdala_5
1648	93	6	RCTM		Metabolism of proteins	Tubb4b|Tubb2a|Tubb4a|Tuba1b|Tuba1a|Tuba4a	1.11e-07	2066	219|184|172|151|155|95	MMU-392499	amygdala_5
1649	94	6	RCTM		Immune System	Tubb4b|Tubb2a|Tubb4a|Tuba1b|Tuba1a|Tuba4a	1.2099999999999998e-07	2066	219|184|172|151|155|95	MMU-168256	amygdala_5
1650	95	4	Reference publications		(2015) Modulation of macrophage activities in proliferation, lysosome, and phagosome by the nonspecific immunostimulator, mica.	Tubb4b|Tubb4a|Tuba1b|Tuba1a	1.67e-07	2066	219|172|151|155	PMID.25668030	amygdala_5
1651	96	3	Reference publications		(2016) Mutations in TUBB8 and Human Oocyte Meiotic Arrest.	Tubb4b|Tubb2a|Tubb4a	2.9e-07	2066	219|184|172	PMID.26789871	amygdala_5
1652	97	4	Reference publications		(2019) Single-cell transcriptomics of human T cells reveals tissue and activation signatures in health and disease.	Tubb4b|Tubb4a|Tuba1b|Tuba1a	2.95e-07	2066	219|172|151|155	PMID.31624246	amygdala_5
1653	113	3	Reference publications		(2018) Analysis of 17 genes detects mutations in 81% of 811 patients with lissencephaly.	Tubb2a|Tubb4a|Tuba1a	2.53e-06	2066	184|172|155	PMID.29671837	amygdala_5
1654	98	3	Reference publications		(2019) Epilepsy in Tubulinopathy: Personal Series and Literature Review.	Tubb2a|Tubb4a|Tuba1a	3.27e-07	2066	184|172|155	PMID.31269740	amygdala_5
1655	100	3	Reference publications		(2015) TUBA1A mutation can cause a hydranencephaly-like severe form of cortical dysgenesis.	Tubb2a|Tubb4a|Tuba1a	4.69e-07	2066	184|172|155	PMID.26493046	amygdala_5
1656	101	3	Reference publications		(2016) Tubulins interact with porcine and human S proteins of the genus Alphacoronavirus and support successful assembly and release of infectious viral particles.	Tubb2a|Tubb4a|Tuba4a	4.69e-07	2066	184|172|95	PMID.27479465	amygdala_5
1657	102	3	UniProt Keywords		Nitration	Tuba1b|Tuba1a|Tuba4a	4.74e-07	2066	151|155|95	KW-0944	amygdala_5
1658	103	3	Reference publications		(2012) Parallel evolution under chemotherapy pressure in 29 breast cancer cell lines results in dissimilar mechanisms of resistance.	Tubb4b|Tubb2a|Tuba1b	7.729999999999999e-07	2066	219|184|151	PMID.22319589	amygdala_5
1659	104	3	Reference publications		(2017) A tubulin alpha 8 mouse knockout model indicates a likely role in spermatogenesis but not in brain development.	Tubb4b|Tubb2a|Tuba1a	7.729999999999999e-07	2066	219|184|155	PMID.28388629	amygdala_5
1660	105	3	Reference publications		(2017) A mutation in the Tubb4a gene leads to microtubule accumulation with hypomyelination and demyelination.	Tubb4b|Tubb2a|Tuba1a	8.3e-07	2066	219|184|155	PMID.28393430	amygdala_5
1661	106	4	GO Component		myelin sheath	Tubb4b|Tubb4a|Tuba1b|Tuba1a	9.92e-07	2066	219|172|151|155	GO.0043209	amygdala_5
1662	107	3	Reference publications		(2013) Structural basis of tubulin tyrosination by tubulin tyrosine ligase.	Tubb2a|Tuba1b|Tuba1a	1.1e-06	2066	184|151|155	PMID.23358242	amygdala_5
1663	108	3	Reference publications		(2014) Exome-wide rare variant analysis identifies TUBA4A mutations associated with familial ALS.	Tubb2a|Tuba1a|Tuba4a	1.42e-06	2066	184|155|95	PMID.25374358	amygdala_5
1664	109	3	Reference publications		(2018) Human TUBB3 Mutations Disrupt Netrin Attractive Signaling.	Tubb2a|Tubb4a|Tuba1a	1.42e-06	2066	184|172|155	PMID.29382549	amygdala_5
1665	110	3	Reference publications		(2019) Structural basis of tubulin detyrosination by vasohibins.	Tuba1b|Tuba1a|Tuba4a	1.42e-06	2066	151|155|95	PMID.31235910	amygdala_5
1666	111	6	RCTM		Signal Transduction	Tubb4b|Tubb2a|Tubb4a|Tuba1b|Tuba1a|Tuba4a	1.95e-06	2066	219|184|172|151|155|95	MMU-162582	amygdala_5
1667	99	3	Reference publications		(2019) The miR-195 Axis Regulates Chemoresistance through TUBB and Lung Cancer Progression through BIRC5.	Tubb4b|Tubb4a|Tuba1a	3.27e-07	2066	219|172|155	PMID.31508486	amygdala_5
1668	141	2	Reference publications		(2009) An Image Based System Biology Approach for Alzheimer's Disease Pathway Analysis.	Tubb4a|Tuba1b	2.13e-05	2066	172|151	PMID.20585413	amygdala_5
1669	189	2	Reference publications		(2016) A Case for Microtubule Vulnerability in Amyotrophic Lateral Sclerosis: Altered Dynamics During Disease.	Tubb4a|Tuba4a	0.00016999999999999999	2066	172|95	PMID.27679561	amygdala_5
1670	143	3	Reference publications		(2019) Functional analysis finds differences on the muscle transcriptome of pigs fed an n-3 PUFA-enriched diet with or without antioxidant supplementations.	Tubb4b|Tuba1a|Tuba4a	2.5e-05	2066	219|155|95	PMID.30785965	amygdala_5
1671	174	2	Reference publications		(2019) Antiproliferative Aspidosperma-Type Monoterpenoid Indole Alkaloids from Bousigonia mekongensis Inhibit Tubulin Polymerization.	Tubb2a|Tuba1a	0.00011999999999999999	2066	184|155	PMID.30935100	amygdala_5
1672	175	2	Reference publications		(2015) The central nervous system transcriptome of the weakly electric brown ghost knifefish (Apteronotus leptorhynchus): de novo assembly, annotation, and proteomics validation.	Tuba1b|Tuba1a	0.00013000000000000002	2066	151|155	PMID.25879418	amygdala_5
1673	176	2	Reference publications		(2018) DUSP1 induces apatinib resistance by activating the MAPK pathway in gastric cancer.	Tubb4b|Tubb4a	0.00013000000000000002	2066	219|172	PMID.29956792	amygdala_5
1674	177	2	Reference publications		(2013) Mutations in TUBG1, DYNC1H1, KIF5C and KIF2A cause malformations of cortical development and microcephaly.	Tubb2a|Tuba1a	0.00015	2066	184|155	PMID.23603762	amygdala_5
1675	178	2	Reference publications		(2014) APC is an RNA-binding protein, and its interactome provides a link to neural development and microtubule assembly.	Tubb2a|Tuba1a	0.00015	2066	184|155	PMID.25036633	amygdala_5
1676	179	2	Reference publications		(....) Biofabrication of a novel biomolecule-assisted reduced graphene oxide: an excellent biocompatible nanomaterial.	Tuba1b|Tuba1a	0.00015	2066	151|155	PMID.27994461	amygdala_5
1677	180	2	Reference publications		(2017) Modeling Treatment Response for Lamin AC Related Dilated Cardiomyopathy in Human Induced Pluripotent Stem Cells.	Tubb4a|Tuba4a	0.00015	2066	172|95	PMID.28754655	amygdala_5
1678	181	2	Reference publications		(2018) The Loss of Alfa- and Beta-Tubulin Proteins Are a Pathological Hallmark of Chronic Alcohol Consumption and Natural Brain Ageing.	Tubb2a|Tuba1a	0.00015	2066	184|155	PMID.30208635	amygdala_5
1679	182	2	Reference publications		(2019) Selectively high efficacy of eribulin against high-grade invasive recurrent andor metastatic squamous cell carcinoma of the head and neck.	Tubb4b|Tubb4a	0.00015	2066	219|172	PMID.31186718	amygdala_5
1680	183	2	Reference publications		(2016) Genetic animal models of malformations of cortical development and epilepsy.	Tubb2a|Tuba1a	0.00016	2066	184|155	PMID.25911067	amygdala_5
1681	184	2	Reference publications		(2016) Reversal of axonal growth defects in an extraocular fibrosis model by engineering the kinesin-microtubule interface.	Tubb2a|Tuba1b	0.00016	2066	184|151	PMID.26775887	amygdala_5
1682	185	2	Reference publications		(2017) Stability and function of a putative microtubule-organizing center in the human parasite Toxoplasma gondii.	Tubb2a|Tuba1a	0.00016	2066	184|155	PMID.28331073	amygdala_5
1683	186	2	Reference publications		(2019) How genomics can be used to understand host susceptibility to enteric infection, aiding in the development of vaccines and immunotherapeutic interventions.	Tubb4b|Tubb2a	0.00016	2066	219|184	PMID.30709726	amygdala_5
1684	187	2	Reference publications		(2012) Discovery of biomarkers for osteosarcoma by proteomics approaches.	Tubb4a|Tuba1b	0.00016999999999999999	2066	172|151	PMID.23226966	amygdala_5
1685	188	2	Reference publications		(2015) Class III Beta-tubulin in normal and cancer tissues.	Tubb4b|Tubb4a	0.00016999999999999999	2066	219|172	PMID.25839941	amygdala_5
1686	84	4	Reference publications		(2020) The microtubule-associated histone methyltransferase SET8, facilitated by transcription factor LSF, methylates alpha-tubulin.	Tubb4a|Tuba1b|Tuba1a|Tuba4a	9.229999999999999e-09	2066	172|151|155|95	PMID.32111740	amygdala_5
1687	190	2	Reference publications		(2018) Phosphorylation state of Ser165 in Alfa-tubulin is a toggle switch that controls proliferating human breast tumors.	Tuba1b|Tuba1a	0.00016999999999999999	2066	151|155	PMID.30176291	amygdala_5
1688	191	2	Reference publications		(2014) AP-1-mediated expression of brain-specific class IVa Beta-tubulin in P19 embryonal carcinoma cells.	Tubb2a|Tubb4a	0.00018	2066	184|172	PMID.25649943	amygdala_5
1689	192	2	Reference publications		(2018) Mechanical Strain Alters Cellular and Nuclear Dynamics at Early Stages of Oligodendrocyte Differentiation.	Tubb4a|Tuba1a	0.0002	2066	172|155	PMID.29559894	amygdala_5
1690	193	2	GO Function		double-stranded RNA binding	Tubb4b|Tuba1b	0.00025	2066	219|151	GO.0003725	amygdala_5
1691	194	5	UniProt Keywords		Acetylation	Tubb4b|Tubb2a|Tuba1b|Tuba1a|Tuba4a	0.00037	2066	219|184|151|155|95	KW-0007	amygdala_5
1692	195	2	GO Component		cytoplasmic microtubule	Tuba1b|Tuba1a	0.00047000000000000004	2066	151|155	GO.0005881	amygdala_5
1693	196	6	UniProt Keywords		Phosphoprotein	Tubb4b|Tubb2a|Tubb4a|Tuba1b|Tuba1a|Tuba4a	0.0019	2066	219|184|172|151|155|95	KW-0597	amygdala_5
1694	197	2	GO Component		membrane raft	Tuba1b|Tuba1a	0.0166	2066	151|155	GO.0045121	amygdala_5
1695	198	6	GO Component		cytoplasm	Tubb4b|Tubb2a|Tubb4a|Tuba1b|Tuba1a|Tuba4a	0.0275	2066	219|184|172|151|155|95	GO.0005737	amygdala_5
1696	173	2	Reference publications		(2016) Sub-Chronic Neuropathological and Biochemical Changes in Mouse Visual System after Repetitive Mild Traumatic Brain Injury.	Tubb2a|Tuba4a	0.00011999999999999999	2066	184|95	PMID.27088355	amygdala_5
1697	172	2	Reference publications		(2016) Novel Alfa-tubulin mutation disrupts neural development and tubulin proteostasis.	Tuba1b|Tuba1a	0.00011999999999999999	2066	151|155	PMID.26658218	amygdala_5
1698	171	2	Reference publications		(2014) Somatic mutations in cerebral cortical malformations.	Tubb2a|Tuba1a	0.00011999999999999999	2066	184|155	PMID.25140959	amygdala_5
1699	170	2	Reference publications		(2014) Beta tubulin isoforms are not interchangeable for rescuing impaired radial migration due to Tubb3 knockdown.	Tubb2a|Tuba1a	0.00011999999999999999	2066	184|155	PMID.24179174	amygdala_5
1700	144	3	Reference publications		(2018) Population snapshots predict early haematopoietic and erythroid hierarchies.	Tubb4b|Tubb4a|Tuba1b	2.65e-05	2066	219|172|151	PMID.29466336	amygdala_5
1701	145	3	Reference publications		(2019) A comprehensive single cell transcriptional landscape of human hematopoietic progenitors.	Tubb4b|Tubb4a|Tuba1b	2.65e-05	2066	219|172|151	PMID.31160568	amygdala_5
1702	146	2	Reference publications		(2019) Case reports: novel TUBG1 mutations with milder neurodevelopmental presentations.	Tubb2a|Tuba1a	2.9100000000000003e-05	2066	184|155	PMID.31151415	amygdala_5
1703	147	3	Reference publications		(2020) Loss of Cx43 in Murine Sertoli Cells Leads to Altered Prepubertal Sertoli Cell Maturation and Impairment of the Mitosis-Meiosis Switch.	Tubb4b|Tubb4a|Tuba4a	3.04e-05	2066	219|172|95	PMID.32164318	amygdala_5
1704	148	3	Reference publications		(2012) A proteomic view at T cell costimulation.	Tuba1b|Tuba1a|Tuba4a	4.09e-05	2066	151|155|95	PMID.22539942	amygdala_5
1705	149	2	Reference publications		(2010) Distinct alpha- and beta-tubulin isotypes are required for the positioning, differentiation and survival of neurons: new support for the 'multi-tubulin' hypothesis.	Tubb2a|Tuba1a	5.15e-05	2066	184|155	PMID.20406197	amygdala_5
1706	150	2	Reference publications		(2013) Determination of the optimal tubulin isotype target as a method for the development of individualized cancer chemotherapy.	Tubb4b|Tubb4a	5.15e-05	2066	219|172	PMID.23634782	amygdala_5
1707	151	2	Reference publications		(2017) UniProt: the universal protein knowledgebase.	Tuba1b|Tuba1a	5.15e-05	2066	151|155	PMID.27899622	amygdala_5
1708	152	2	Reference publications		(2018) Improved circRNA Identification by Combining Prediction Algorithms.	Tuba1b|Tuba1a	5.15e-05	2066	151|155	PMID.29556495	amygdala_5
1709	153	2	Reference publications		(2010) Human TUBB3 mutations perturb microtubule dynamics, kinesin interactions, and axon guidance.	Tubb2a|Tuba1a	6.19e-05	2066	184|155	PMID.20074521	amygdala_5
1710	154	2	Reference publications		(2011) Role of a novel CAR-induced gene, TUBA8, in hepatocellular carcinoma cell lines.	Tubb2a|Tuba1a	6.19e-05	2066	184|155	PMID.21872825	amygdala_5
1711	155	2	Reference publications		(2016) GLAST Deficiency in Mice Exacerbates Gap Detection Deficits in a Model of Salicylate-Induced Tinnitus.	Tubb4a|Tuba1b	6.19e-05	2066	172|151	PMID.27582696	amygdala_5
1712	142	3	Reference publications		(2019) Interactome of the Autoimmune Risk Protein ANKRD55.	Tubb4b|Tubb4a|Tuba1b	2.34e-05	2066	219|172|151	PMID.31620119	amygdala_5
1713	156	2	Reference publications		(2016) A patient with lissencephaly, developmental delay, and infantile spasms, due to de novo heterozygous mutation of KIF2A.	Tubb2a|Tuba1a	6.19e-05	2066	184|155	PMID.27896282	amygdala_5
1714	158	2	Reference publications		(2013) Proteomic analysis of time-dependent changes in proteins expressed in mouse hippocampus during synaptic plasticity induced by GABAA receptor blockade.	Tubb2a|Tuba1b	7.159999999999999e-05	2066	184|151	PMID.23932890	amygdala_5
1715	159	2	Reference publications		(2015) Proteome alterations in cortex of mice exposed to fluoride and lead.	Tubb2a|Tuba1a	7.159999999999999e-05	2066	184|155	PMID.25529766	amygdala_5
1716	160	2	Reference publications		(2016) Dual Chromatin and Cytoskeletal Remodeling by SETD2.	Tuba1b|Tuba1a	7.159999999999999e-05	2066	151|155	PMID.27518565	amygdala_5
1717	161	4	UniProt Keywords		Methylation	Tubb2a|Tuba1b|Tuba1a|Tuba4a	7.42e-05	2066	184|151|155|95	KW-0488	amygdala_5
1718	162	2	Reference publications		(2013) Human oral isolate Lactobacillus fermentum AGR1487 reduces intestinal barrier integrity by increasing the turnover of microtubules in Caco-2 cells.	Tuba1b|Tuba4a	8.379999999999999e-05	2066	151|95	PMID.24244356	amygdala_5
1719	163	2	Reference publications		(2016) Triethylated chromones with substituted naphthalenes as tubulin inhibitors.	Tubb2a|Tuba1a	8.379999999999999e-05	2066	184|155	PMID.27707623	amygdala_5
1720	164	2	Reference publications		(2019) Tubulin BetaII and BetaIII Isoforms as the Regulators of VDAC Channel Permeability in Health and Disease.	Tubb2a|Tubb4a	8.379999999999999e-05	2066	184|172	PMID.30871176	amygdala_5
1721	165	2	Reference publications		(2019) TUBB4B Downregulation Is Critical for Increasing Migration of Metastatic Colon Cancer Cells.	Tubb4b|Tubb4a	8.379999999999999e-05	2066	219|172	PMID.31375012	amygdala_5
1722	166	2	Reference publications		(2016) Function-driven discovery of disease genes in zebrafish using an integrated genomics big data resource.	Tubb4b|Tubb4a	9.51e-05	2066	219|172	PMID.27903883	amygdala_5
1723	167	3	Reference publications		(2009) Differential deployment of REST and CoREST promotes glial subtype specification and oligodendrocyte lineage maturation.	Tubb2a|Tubb4a|Tuba1b	0.00011	2066	184|172|151	PMID.19888342	amygdala_5
1724	168	2	Reference publications		(2015) CIRI: an efficient and unbiased algorithm for de novo circular RNA identification.	Tuba1b|Tuba1a	0.00011	2066	151|155	PMID.25583365	amygdala_5
1725	169	2	Reference publications		(2015) Hypothesis: NDL proteins function in stress responses by regulating microtubule organization.	Tuba1b|Tuba4a	0.00011	2066	151|95	PMID.26583023	amygdala_5
1726	157	2	Reference publications		(2018) Clinical and Functional Characterization of the Recurrent TUBA1A p.(Arg2His) Mutation.	Tubb2a|Tubb4a	6.19e-05	2066	184|172	PMID.30087272	amygdala_5
1727	83	4	RCTM		Anchoring of the basal body to the plasma membrane	Tubb4b|Tubb4a|Tuba1a|Tuba4a	4.89e-09	2066	219|172|155|95	MMU-5620912	amygdala_5
1728	88	4	Reference publications		(2019) Tamoxifen mechanically reprograms the tumor microenvironment via HIF-1A and reduces cancer cell survival.	Tubb4b|Tubb4a|Tuba1b|Tuba1a	6.12e-08	2066	219|172|151|155	PMID.30538116	amygdala_5
1729	81	4	RCTM		Regulation of PLK1 Activity at G2/M Transition	Tubb4b|Tubb4a|Tuba1a|Tuba4a	3.4399999999999997e-09	2066	219|172|155|95	MMU-2565942	amygdala_5
1730	21	6	RCTM		HSP90 chaperone cycle for steroid hormone receptors (SHR)	Tubb4b|Tubb2a|Tubb4a|Tuba1b|Tuba1a|Tuba4a	1.0699999999999998e-15	2066	219|184|172|151|155|95	MMU-3371497	amygdala_5
1731	22	6	RCTM		Kinesins	Tubb4b|Tubb2a|Tubb4a|Tuba1b|Tuba1a|Tuba4a	1.0699999999999998e-15	2066	219|184|172|151|155|95	MMU-983189	amygdala_5
1732	23	6	RCTM		Intraflagellar transport	Tubb4b|Tubb2a|Tubb4a|Tuba1b|Tuba1a|Tuba4a	1.55e-15	2066	219|184|172|151|155|95	MMU-5620924	amygdala_5
1733	24	6	RCTM		L1CAM interactions	Tubb4b|Tubb2a|Tubb4a|Tuba1b|Tuba1a|Tuba4a	4.17e-15	2066	219|184|172|151|155|95	MMU-373760	amygdala_5
1734	25	6	RCTM		The role of GTSE1 in G2/M progression after G2 checkpoint	Tubb4b|Tubb2a|Tubb4a|Tuba1b|Tuba1a|Tuba4a	5.47e-15	2066	219|184|172|151|155|95	MMU-8852276	amygdala_5
1735	26	6	RCTM		Recruitment of NuMA to mitotic centrosomes	Tubb4b|Tubb2a|Tubb4a|Tuba1b|Tuba1a|Tuba4a	1.49e-14	2066	219|184|172|151|155|95	MMU-380320	amygdala_5
1736	27	6	KEGG Pathways		Gap junction	Tubb4b|Tubb2a|Tubb4a|Tuba1b|Tuba1a|Tuba4a	1.67e-14	2066	219|184|172|151|155|95	mmu04540	amygdala_5
1737	28	6	RCTM		COPI-dependent Golgi-to-ER retrograde traffic	Tubb4b|Tubb2a|Tubb4a|Tuba1b|Tuba1a|Tuba4a	1.97e-14	2066	219|184|172|151|155|95	MMU-6811434	amygdala_5
1738	29	6	RCTM		COPI-mediated anterograde transport	Tubb4b|Tubb2a|Tubb4a|Tuba1b|Tuba1a|Tuba4a	2.8999999999999996e-14	2066	219|184|172|151|155|95	MMU-6807878	amygdala_5
1739	30	6	RCTM		Hedgehog 'off' state	Tubb4b|Tubb2a|Tubb4a|Tuba1b|Tuba1a|Tuba4a	3.48e-14	2066	219|184|172|151|155|95	MMU-5610787	amygdala_5
1740	31	6	GO Function		structural constituent of cytoskeleton	Tubb4b|Tubb2a|Tubb4a|Tuba1b|Tuba1a|Tuba4a	4.48e-14	2066	219|184|172|151|155|95	GO.0005200	amygdala_5
1741	32	6	RCTM		Factors involved in megakaryocyte development and platelet production	Tubb4b|Tubb2a|Tubb4a|Tuba1b|Tuba1a|Tuba4a	4.66e-14	2066	219|184|172|151|155|95	MMU-983231	amygdala_5
1742	33	6	RCTM		Hedgehog 'on' state	Tubb4b|Tubb2a|Tubb4a|Tuba1b|Tuba1a|Tuba4a	4.68e-14	2066	219|184|172|151|155|95	MMU-5632684	amygdala_5
1743	34	6	RCTM		Resolution of Sister Chromatid Cohesion	Tubb4b|Tubb2a|Tubb4a|Tuba1b|Tuba1a|Tuba4a	6.16e-14	2066	219|184|172|151|155|95	MMU-2500257	amygdala_5
1744	35	6	RCTM		MHC class II antigen presentation	Tubb4b|Tubb2a|Tubb4a|Tuba1b|Tuba1a|Tuba4a	6.86e-14	2066	219|184|172|151|155|95	MMU-2132295	amygdala_5
1745	36	6	RCTM		Golgi-to-ER retrograde transport	Tubb4b|Tubb2a|Tubb4a|Tuba1b|Tuba1a|Tuba4a	9.29e-14	2066	219|184|172|151|155|95	MMU-8856688	amygdala_5
1746	37	6	RCTM		RHO GTPases Activate Formins	Tubb4b|Tubb2a|Tubb4a|Tuba1b|Tuba1a|Tuba4a	1.0800000000000002e-13	2066	219|184|172|151|155|95	MMU-5663220	amygdala_5
1747	20	6	RCTM		COPI-independent Golgi-to-ER retrograde traffic	Tubb4b|Tubb2a|Tubb4a|Tuba1b|Tuba1a|Tuba4a	1.05e-15	2066	219|184|172|151|155|95	MMU-6811436	amygdala_5
1748	38	6	RCTM		Signaling by Hedgehog	Tubb4b|Tubb2a|Tubb4a|Tuba1b|Tuba1a|Tuba4a	2e-13	2066	219|184|172|151|155|95	MMU-5358351	amygdala_5
1749	19	6	RCTM		Gap junction trafficking and regulation	Tubb4b|Tubb2a|Tubb4a|Tuba1b|Tuba1a|Tuba4a	4.21e-16	2066	219|184|172|151|155|95	MMU-157858	amygdala_5
1750	17	6	RCTM		Recycling pathway of L1	Tubb4b|Tubb2a|Tubb4a|Tuba1b|Tuba1a|Tuba4a	2.25e-16	2066	219|184|172|151|155|95	MMU-437239	amygdala_5
1751	82	4	Reference publications		(2017) A heterozygous mutation in tubulin, beta 2B ( Tubb2b ) causes cognitive deficits and hippocampal disorganization.	Tubb2a|Tubb4a|Tuba1a|Tuba4a	3.939999999999999e-09	2066	184|172|155|95	PMID.27594048	amygdala_5
1752	0	6	Pfam		Tubulin/FtsZ family, GTPase domain	Tubb4b|Tubb2a|Tubb4a|Tuba1b|Tuba1a|Tuba4a	2.88e-18	2066	219|184|172|151|155|95	PF00091	amygdala_5
1753	1	6	Pfam		Tubulin C-terminal domain	Tubb4b|Tubb2a|Tubb4a|Tuba1b|Tuba1a|Tuba4a	2.88e-18	2066	219|184|172|151|155|95	PF03953	amygdala_5
1754	2	6	SMART		Tubulin/FtsZ family, GTPase domain	Tubb4b|Tubb2a|Tubb4a|Tuba1b|Tuba1a|Tuba4a	2.88e-18	2066	219|184|172|151|155|95	SM00864	amygdala_5
1755	3	6	SMART		Tubulin/FtsZ family, C-terminal domain	Tubb4b|Tubb2a|Tubb4a|Tuba1b|Tuba1a|Tuba4a	2.88e-18	2066	219|184|172|151|155|95	SM00865	amygdala_5
1756	4	6	InterPro		Tubulin	Tubb4b|Tubb2a|Tubb4a|Tuba1b|Tuba1a|Tuba4a	6.95e-18	2066	219|184|172|151|155|95	IPR000217	amygdala_5
1757	6	6	InterPro		Tubulin/FtsZ, C-terminal	Tubb4b|Tubb2a|Tubb4a|Tuba1b|Tuba1a|Tuba4a	6.95e-18	2066	219|184|172|151|155|95	IPR008280	amygdala_5
1758	7	6	InterPro		Tubulin, conserved site	Tubb4b|Tubb2a|Tubb4a|Tuba1b|Tuba1a|Tuba4a	6.95e-18	2066	219|184|172|151|155|95	IPR017975	amygdala_5
1759	8	6	InterPro		Tubulin/FtsZ, 2-layer sandwich domain	Tubb4b|Tubb2a|Tubb4a|Tuba1b|Tuba1a|Tuba4a	6.95e-18	2066	219|184|172|151|155|95	IPR018316	amygdala_5
1760	9	6	InterPro		Tubulin, C-terminal	Tubb4b|Tubb2a|Tubb4a|Tuba1b|Tuba1a|Tuba4a	6.95e-18	2066	219|184|172|151|155|95	IPR023123	amygdala_5
1761	10	6	InterPro		Tubulin/FtsZ, GTPase domain superfamily	Tubb4b|Tubb2a|Tubb4a|Tuba1b|Tuba1a|Tuba4a	6.95e-18	2066	219|184|172|151|155|95	IPR036525	amygdala_5
1762	11	6	InterPro		Tubulin/FtsZ, C-terminal domain superfamily	Tubb4b|Tubb2a|Tubb4a|Tuba1b|Tuba1a|Tuba4a	6.95e-18	2066	219|184|172|151|155|95	IPR037103	amygdala_5
1763	12	6	RCTM		Microtubule-dependent trafficking of connexons from Golgi to the plasma membrane	Tubb4b|Tubb2a|Tubb4a|Tuba1b|Tuba1a|Tuba4a	1.6e-17	2066	219|184|172|151|155|95	MMU-190840	amygdala_5
1764	13	6	RCTM		Transport of connexons to the plasma membrane	Tubb4b|Tubb2a|Tubb4a|Tuba1b|Tuba1a|Tuba4a	1.6e-17	2066	219|184|172|151|155|95	MMU-190872	amygdala_5
1765	14	6	RCTM		Carboxyterminal post-translational modifications of tubulin	Tubb4b|Tubb2a|Tubb4a|Tuba1b|Tuba1a|Tuba4a	6.54e-17	2066	219|184|172|151|155|95	MMU-8955332	amygdala_5
1766	15	6	RCTM		RHO GTPases activate IQGAPs	Tubb4b|Tubb2a|Tubb4a|Tuba1b|Tuba1a|Tuba4a	7.61e-17	2066	219|184|172|151|155|95	MMU-5626467	amygdala_5
1767	16	6	RCTM		Gap junction assembly	Tubb4b|Tubb2a|Tubb4a|Tuba1b|Tuba1a|Tuba4a	1.61e-16	2066	219|184|172|151|155|95	MMU-190861	amygdala_5
1768	18	6	RCTM		Gap junction trafficking	Tubb4b|Tubb2a|Tubb4a|Tuba1b|Tuba1a|Tuba4a	3.6000000000000003e-16	2066	219|184|172|151|155|95	MMU-190828	amygdala_5
1769	39	6	RCTM		ER to Golgi Anterograde Transport	Tubb4b|Tubb2a|Tubb4a|Tuba1b|Tuba1a|Tuba4a	2.5599999999999997e-13	2066	219|184|172|151|155|95	MMU-199977	amygdala_5
1770	5	6	InterPro		Tubulin/FtsZ, GTPase domain	Tubb4b|Tubb2a|Tubb4a|Tuba1b|Tuba1a|Tuba4a	6.95e-18	2066	219|184|172|151|155|95	IPR003008	amygdala_5
1771	41	6	RCTM		Separation of Sister Chromatids	Tubb4b|Tubb2a|Tubb4a|Tuba1b|Tuba1a|Tuba4a	5.6e-13	2066	219|184|172|151|155|95	MMU-2467813	amygdala_5
1772	64	6	RCTM		Hemostasis	Tubb4b|Tubb2a|Tubb4a|Tuba1b|Tuba1a|Tuba4a	1.78e-10	2066	219|184|172|151|155|95	MMU-109582	amygdala_5
1773	65	6	RCTM		Cell Cycle	Tubb4b|Tubb2a|Tubb4a|Tuba1b|Tuba1a|Tuba4a	1.9e-10	2066	219|184|172|151|155|95	MMU-1640170	amygdala_5
1774	66	6	GO Function		GTP binding	Tubb4b|Tubb2a|Tubb4a|Tuba1b|Tuba1a|Tuba4a	1.93e-10	2066	219|184|172|151|155|95	GO.0005525	amygdala_5
1775	67	6	RCTM		Membrane Trafficking	Tubb4b|Tubb2a|Tubb4a|Tuba1b|Tuba1a|Tuba4a	2.55e-10	2066	219|184|172|151|155|95	MMU-199991	amygdala_5
1776	68	5	Reference publications		(2019) Quantitative Interactomics in Primary T Cells Provides a Rationale for Concomitant PD-1 and BTLA Coinhibitor Blockade in Cancer Immunotherapy.	Tubb4b|Tubb4a|Tuba1b|Tuba1a|Tuba4a	3.42e-10	2066	219|172|151|155|95	PMID.31189114	amygdala_5
1777	69	6	RCTM		Vesicle-mediated transport	Tubb4b|Tubb2a|Tubb4a|Tuba1b|Tuba1a|Tuba4a	3.48e-10	2066	219|184|172|151|155|95	MMU-5653656	amygdala_5
1778	70	4	Reference publications		(2014) Gene expression of peripheral blood cells reveals pathways downstream of glucocorticoid receptor antagonism and nab-paclitaxel treatment.	Tubb4b|Tuba1b|Tuba1a|Tuba4a	8.780000000000001e-10	2066	219|151|155|95	PMID.25000515	amygdala_5
1779	71	6	RCTM		Adaptive Immune System	Tubb4b|Tubb2a|Tubb4a|Tuba1b|Tuba1a|Tuba4a	9.11e-10	2066	219|184|172|151|155|95	MMU-1280218	amygdala_5
1780	72	6	GO Component		microtubule	Tubb4b|Tubb2a|Tubb4a|Tuba1b|Tuba1a|Tuba4a	1.58e-09	2066	219|184|172|151|155|95	GO.0005874	amygdala_5
1781	73	4	RCTM		Loss of Nlp from mitotic centrosomes	Tubb4b|Tubb4a|Tuba1a|Tuba4a	1.6e-09	2066	219|172|155|95	MMU-380259	amygdala_5
1782	74	4	RCTM		Loss of proteins required for interphase microtubule organization from the centrosome	Tubb4b|Tubb4a|Tuba1a|Tuba4a	1.6e-09	2066	219|172|155|95	MMU-380284	amygdala_5
1783	75	3	InterPro		Alpha tubulin	Tuba1b|Tuba1a|Tuba4a	1.6399999999999997e-09	2066	151|155|95	IPR002452	amygdala_5
1784	76	4	RCTM		AURKA Activation by TPX2	Tubb4b|Tubb4a|Tuba1a|Tuba4a	1.8299999999999999e-09	2066	219|172|155|95	MMU-8854518	amygdala_5
1785	78	3	InterPro		Beta tubulin, autoregulation binding site	Tubb4b|Tubb2a|Tubb4a	2.0300000000000002e-09	2066	219|184|172	IPR013838	amygdala_5
1786	79	4	RCTM		Recruitment of mitotic centrosome proteins and complexes	Tubb4b|Tubb4a|Tuba1a|Tuba4a	2.5e-09	2066	219|172|155|95	MMU-380270	amygdala_5
1787	40	6	KEGG Pathways		Phagosome	Tubb4b|Tubb2a|Tubb4a|Tuba1b|Tuba1a|Tuba4a	3.9799999999999997e-13	2066	219|184|172|151|155|95	mmu04145	amygdala_5
1788	80	4	RCTM		Centrosome maturation	Tubb4b|Tubb4a|Tuba1a|Tuba4a	2.5e-09	2066	219|172|155|95	MMU-380287	amygdala_5
1789	63	6	RCTM		Developmental Biology	Tubb4b|Tubb2a|Tubb4a|Tuba1b|Tuba1a|Tuba4a	1.11e-10	2066	219|184|172|151|155|95	MMU-1266738	amygdala_5
1790	62	6	RCTM		Cell Cycle, Mitotic	Tubb4b|Tubb2a|Tubb4a|Tuba1b|Tuba1a|Tuba4a	9.27e-11	2066	219|184|172|151|155|95	MMU-69278	amygdala_5
1791	77	3	InterPro		Beta tubulin	Tubb4b|Tubb2a|Tubb4a	2.0300000000000002e-09	2066	219|184|172	IPR002453	amygdala_5
1792	60	6	GO Function		GTPase activity	Tubb4b|Tubb2a|Tubb4a|Tuba1b|Tuba1a|Tuba4a	5.45e-11	2066	219|184|172|151|155|95	GO.0003924	amygdala_5
1793	61	6	UniProt Keywords		GTP-binding	Tubb4b|Tubb2a|Tubb4a|Tuba1b|Tuba1a|Tuba4a	6.44e-11	2066	219|184|172|151|155|95	KW-0342	amygdala_5
1794	42	6	RCTM		Mitotic Metaphase and Anaphase	Tubb4b|Tubb2a|Tubb4a|Tuba1b|Tuba1a|Tuba4a	5.6e-13	2066	219|184|172|151|155|95	MMU-2555396	amygdala_5
1795	44	6	RCTM		Mitotic Anaphase	Tubb4b|Tubb2a|Tubb4a|Tuba1b|Tuba1a|Tuba4a	5.6e-13	2066	219|184|172|151|155|95	MMU-68882	amygdala_5
1796	46	6	RCTM		Cilium Assembly	Tubb4b|Tubb2a|Tubb4a|Tuba1b|Tuba1a|Tuba4a	5.610000000000001e-13	2066	219|184|172|151|155|95	MMU-5617833	amygdala_5
1797	47	6	RCTM		Transport to the Golgi and subsequent modification	Tubb4b|Tubb2a|Tubb4a|Tuba1b|Tuba1a|Tuba4a	5.610000000000001e-13	2066	219|184|172|151|155|95	MMU-948021	amygdala_5
1798	48	6	RCTM		Mitotic Prometaphase	Tubb4b|Tubb2a|Tubb4a|Tuba1b|Tuba1a|Tuba4a	6.24e-13	2066	219|184|172|151|155|95	MMU-68877	amygdala_5
1799	49	6	RCTM		Intra-Golgi and retrograde Golgi-to-ER traffic	Tubb4b|Tubb2a|Tubb4a|Tuba1b|Tuba1a|Tuba4a	6.47e-13	2066	219|184|172|151|155|95	MMU-6811442	amygdala_5
1800	50	6	RCTM		Organelle biogenesis and maintenance	Tubb4b|Tubb2a|Tubb4a|Tuba1b|Tuba1a|Tuba4a	1.1e-12	2066	219|184|172|151|155|95	MMU-1852241	amygdala_5
1801	45	6	RCTM		G2/M Transition	Tubb4b|Tubb2a|Tubb4a|Tuba1b|Tuba1a|Tuba4a	5.6e-13	2066	219|184|172|151|155|95	MMU-69275	amygdala_5
1802	52	6	RCTM		Axon guidance	Tubb4b|Tubb2a|Tubb4a|Tuba1b|Tuba1a|Tuba4a	3.8199999999999995e-12	2066	219|184|172|151|155|95	MMU-422475	amygdala_5
1803	59	6	RCTM		Cellular responses to external stimuli	Tubb4b|Tubb2a|Tubb4a|Tuba1b|Tuba1a|Tuba4a	4.3799999999999994e-11	2066	219|184|172|151|155|95	MMU-8953897	amygdala_5
1804	51	6	RCTM		RHO GTPase Effectors	Tubb4b|Tubb2a|Tubb4a|Tuba1b|Tuba1a|Tuba4a	3.0800000000000002e-12	2066	219|184|172|151|155|95	MMU-195258	amygdala_5
1805	58	6	UniProt Keywords		Microtubule	Tubb4b|Tubb2a|Tubb4a|Tuba1b|Tuba1a|Tuba4a	3.4900000000000004e-11	2066	219|184|172|151|155|95	KW-0493	amygdala_5
1806	57	6	RCTM		Signaling by Rho GTPases	Tubb4b|Tubb2a|Tubb4a|Tuba1b|Tuba1a|Tuba4a	2.62e-11	2066	219|184|172|151|155|95	MMU-194315	amygdala_5
1807	43	6	RCTM		Mitotic G2-G2/M phases	Tubb4b|Tubb2a|Tubb4a|Tuba1b|Tuba1a|Tuba4a	5.6e-13	2066	219|184|172|151|155|95	MMU-453274	amygdala_5
1808	55	6	RCTM		M Phase	Tubb4b|Tubb2a|Tubb4a|Tuba1b|Tuba1a|Tuba4a	1.56e-11	2066	219|184|172|151|155|95	MMU-68886	amygdala_5
1809	54	5	Reference publications		(2014) A direct interaction between leucine-rich repeat kinase 2 and specific Beta-tubulin isoforms regulates tubulin acetylation.	Tubb4b|Tubb4a|Tuba1b|Tuba1a|Tuba4a	1.0100000000000001e-11	2066	219|172|151|155|95	PMID.24275654	amygdala_5
1810	56	6	RCTM		Cellular responses to stress	Tubb4b|Tubb2a|Tubb4a|Tuba1b|Tuba1a|Tuba4a	1.82e-11	2066	219|184|172|151|155|95	MMU-2262752	amygdala_5
1811	53	6	RCTM		Asparagine N-linked glycosylation	Tubb4b|Tubb2a|Tubb4a|Tuba1b|Tuba1a|Tuba4a	6.03e-12	2066	219|184|172|151|155|95	MMU-446203	amygdala_5
1812	39	3	Reference publications		(2018) p53-inducible DPYSL4 associates with mitochondrial supercomplexes and regulates energy metabolism in adipocytes and cancer cells.	Dpysl2|Dpysl5|Crmp1	3.94e-07	2066	85|84|200	PMID.30061407	amygdala_6
1813	52	4	RCTM		Developmental Biology	Dpysl2|Dpysl3|Dpysl5|Crmp1	1.31e-06	2066	85|89|84|200	MMU-1266738	amygdala_6
1814	51	3	Reference publications		(2010) New proteins found interacting with brain metallothionein-3 are linked to secretion.	Dpysl2|Dpysl5|Crmp1	1.25e-06	2066	85|84|200	PMID.21234102	amygdala_6
1815	50	3	Reference publications		(2015) Binocular pattern deprivation interferes with the expression of proteins involved in primary visual cortex maturation in the cat.	Dpysl2|Dpysl3|Crmp1	8.96e-07	2066	85|89|200	PMID.26271461	amygdala_6
1816	49	3	Reference publications		(2016) Evolution and expression of the phosphodiesterase 6 genes unveils vertebrate novelty to control photosensitivity.	Dpysl2|Dpysl5|Crmp1	8.55e-07	2066	85|84|200	PMID.27296292	amygdala_6
1817	47	3	Reference publications		(2014) Collapsin response mediator proteins: Potential diagnostic and prognostic biomarkers in cancers (Review).	Dpysl2|Dpysl5|Crmp1	6.459999999999999e-07	2066	85|84|200	PMID.24765134	amygdala_6
1818	46	3	Reference publications		(2018) Amyloid-beta-dependent phosphorylation of collapsin response mediator protein-2 dissociates kinesin in Alzheimer's disease.	Dpysl3|Dpysl5|Crmp1	5.45e-07	2066	89|84|200	PMID.29926835	amygdala_6
1819	45	3	Reference publications		(2017) Comparison of the adolescent and adult mouse prefrontal cortex proteome.	Dpysl2|Dpysl3|Crmp1	5.45e-07	2066	85|89|200	PMID.28570644	amygdala_6
1820	43	3	Reference publications		(2016) Actin filament-microtubule interactions in axon initiation and branching.	Dpysl2|Dpysl5|Crmp1	5.13e-07	2066	85|84|200	PMID.27491623	amygdala_6
1821	41	3	Reference publications		(2014) Altered brain protein expression profiles are associated with molecular neurological dysfunction in the PKU mouse model.	Dpysl2|Dpysl3|Crmp1	4.2299999999999996e-07	2066	85|89|200	PMID.24548049	amygdala_6
1822	40	3	Reference publications		(2018) Proteomic Studies Reveal Disrupted in Schizophrenia 1 as a Player in Both Neurodevelopment and Synaptic Function.	Dpysl2|Dpysl5|Crmp1	3.94e-07	2066	85|84|200	PMID.30597994	amygdala_6
1823	38	3	Reference publications		(2016) Enhancing DPYSL3 gene expression via a promoter-targeted small activating RNA approach suppresses cancer cell motility and metastasis.	Dpysl2|Dpysl5|Crmp1	3.5399999999999997e-07	2066	85|84|200	PMID.27014974	amygdala_6
1824	53	3	Reference publications		(2014) ALS as a distal axonopathy: molecular mechanisms affecting neuromuscular junction stability in the presymptomatic stages of the disease.	Dpysl2|Dpysl3|Dpysl5	1.67e-06	2066	85|89|84	PMID.25177267	amygdala_6
1825	44	3	Reference publications		(2018) Identification of Proteins Differentially Expressed in the Striatum by Melatonin in a Middle Cerebral Artery Occlusion Rat Model-a Proteomic and in silico Approach.	Dpysl2|Dpysl5|Crmp1	5.13e-07	2066	85|84|200	PMID.30618542	amygdala_6
1826	42	3	Reference publications		(2012) Age-related proteomic changes in the subventricular zone and their association with neural stemprogenitor cell proliferation.	Dpysl2|Dpysl3|Dpysl5	4.6700000000000004e-07	2066	85|89|84	PMID.22344963	amygdala_6
1827	62	2	Reference publications		(2020) Phosphorylation of CRMP2 is required for migration and positioning of Purkinje cells: Redundant roles of CRMP1 and CRMP4.	Dpysl3|Crmp1	1.0199999999999999e-05	2066	89|200	PMID.32156571	amygdala_6
1828	55	3	Reference publications		(2012) Transcriptome analysis of amoeboid and ramified microglia isolated from the corpus callosum of rat brain.	Dpysl3|Dpysl5|Crmp1	3e-06	2066	89|84|200	PMID.22697290	amygdala_6
1829	70	2	Reference publications		(2017) Emerging roles for ncRNAs in alcohol use disorders.	Dpysl2|Dpysl3	1.8100000000000003e-05	2066	85|89	PMID.28438526	amygdala_6
1830	37	3	Reference publications		(2019) Neuroprotective and neuroregenerative effects of CRMP-5 on retinal ganglion cells in an experimental in vivo and in vitro model of glaucoma.	Dpysl2|Dpysl5|Crmp1	2.81e-07	2066	85|84|200	PMID.30673694	amygdala_6
1831	69	2	Reference publications		(2004) Structural bases for CRMP function in plexin-dependent semaphorin3A signaling.	Dpysl2|Crmp1	1.8100000000000003e-05	2066	85|200	PMID.14685275	amygdala_6
1832	68	2	Reference publications		(1997) Brain CRMP forms heterotetramers similar to liver dihydropyrimidinase.	Dpysl3|Crmp1	1.3800000000000002e-05	2066	89|200	PMID.9375656	amygdala_6
1833	67	2	Reference publications		(2013) Phosphorylation of CRMP2 is involved in proper bifurcation of the apical dendrite of hippocampal CA1 pyramidal neurons.	Dpysl2|Dpysl3	1.3800000000000002e-05	2066	85|89	PMID.22826151	amygdala_6
1834	66	2	Reference publications		(2010) Collapsin response mediator protein 4a (CRMP4a) is upregulated in motoneurons of mutant SOD1 mice and can trigger motoneuron axonal degeneration and cell death.	Dpysl2|Dpysl3	1.3800000000000002e-05	2066	85|89	PMID.20071543	amygdala_6
1835	65	2	Reference publications		(2007) Nrsf silencing induces molecular and subcellular changes linked to neuronal plasticity.	Dpysl2|Dpysl3	1.3800000000000002e-05	2066	85|89	PMID.17496800	amygdala_6
1836	64	3	Reference publications		(2016) Building Blocks of Functioning Brain: Cytoskeletal Dynamics in Neuronal Development.	Dpysl2|Dpysl3|Crmp1	1.3500000000000001e-05	2066	85|89|200	PMID.26940519	amygdala_6
1837	63	3	Reference publications		(2018) A partnership with the proteasome; the destructive nature of GSK3.	Dpysl2|Dpysl3|Crmp1	1.15e-05	2066	85|89|200	PMID.29102676	amygdala_6
1838	61	2	Reference publications		(2014) Collapsin response-mediator protein 5 (CRMP5) phosphorylation at threonine 516 regulates neurite outgrowth inhibition.	Dpysl2|Dpysl5	1.0199999999999999e-05	2066	85|84	PMID.25040932	amygdala_6
1839	60	2	Reference publications		(2007) Calpain cleavage of collapsin response mediator proteins in ischemic mouse brain.	Dpysl5|Crmp1	1.0199999999999999e-05	2066	84|200	PMID.17672855	amygdala_6
1840	59	2	Reference publications		(2017) CRMP1 and CRMP4 are required for proper orientation of dendrites of cerebral pyramidal neurons in the developing mouse brain.	Dpysl3|Crmp1	6.22e-06	2066	89|200	PMID.27836492	amygdala_6
1841	58	3	Reference publications		(2020) Mapping axon initial segment structure and function by multiplexed proximity biotinylation.	Dpysl2|Dpysl3|Dpysl5	5.42e-06	2066	85|89|84	PMID.31900387	amygdala_6
1842	57	3	Reference publications		(2011) What Are the bona fide GSK3 Substrates?	Dpysl2|Dpysl3|Crmp1	5.01e-06	2066	85|89|200	PMID.21629754	amygdala_6
1843	56	3	Reference publications		(2014) Kinetic analysis of mouse brain proteome alterations following Chikungunya virus infection before and after appearance of clinical symptoms.	Dpysl2|Dpysl3|Crmp1	3e-06	2066	85|89|200	PMID.24618821	amygdala_6
1844	54	2	Pfam		Amidohydrolase family	Dpysl3|Crmp1	2.3e-06	2066	89|200	PF07969	amygdala_6
1845	36	3	Reference publications		(2010) Fyn promotes phosphorylation of collapsin response mediator protein 1 at tyrosine 504, a novel, isoform-specific regulatory site.	Dpysl2|Dpysl5|Crmp1	2.81e-07	2066	85|84|200	PMID.20506281	amygdala_6
1846	17	3	Reference publications		(2008) Proteomic analysis of neonatal mouse brain: evidence for hypoxia- and ischemia-induced dephosphorylation of collapsin response mediator proteins.	Dpysl2|Dpysl3|Dpysl5	2.69e-08	2066	85|89|84	PMID.18471005	amygdala_6
1847	34	3	Reference publications		(2017) Screening of the prognostic targets for breast cancer based co-expression modules analysis.	Dpysl2|Dpysl3|Crmp1	2.17e-07	2066	85|89|200	PMID.28731166	amygdala_6
1848	14	3	Reference publications		(1997) Identification and characterization of a retinoic acid-regulated human homologue of the unc-33-like phosphoprotein gene (hUlip) from neuroblastoma cells.	Dpysl2|Dpysl3|Crmp1	2.2999999999999998e-08	2066	85|89|200	PMID.9115293	amygdala_6
1849	13	4	Reference publications		(2018) Proteomic analysis of six- and twelve-month hippocampus and cerebellum in a murine Down syndrome model.	Dpysl2|Dpysl3|Dpysl5|Crmp1	2.2999999999999998e-08	2066	85|89|84|200	PMID.29245059	amygdala_6
1850	12	4	Reference publications		(2010) Axon growth and guidance genes identify nascent, immature, and mature olfactory sensory neurons.	Dpysl2|Dpysl3|Dpysl5|Crmp1	2.2999999999999998e-08	2066	85|89|84|200	PMID.20882566	amygdala_6
1851	11	4	Reference publications		(2017) Collapsin response mediator protein-1 (CRMP1) acts as an invasion and metastasis suppressor of prostate cancer via its suppression of epithelial-mesenchymal transition and remodeling of actin cytoskeleton organization.	Dpysl2|Dpysl3|Dpysl5|Crmp1	5.8099999999999996e-09	2066	85|89|84|200	PMID.27321179	amygdala_6
1852	10	4	Reference publications		(2006) Distinct priming kinases contribute to differential regulation of collapsin response mediator proteins by glycogen synthase kinase-3 in vivo.	Dpysl2|Dpysl3|Dpysl5|Crmp1	1.98e-09	2066	85|89|84|200	PMID.16611631	amygdala_6
1853	9	4	Reference publications		(2015) CRMP4 and CRMP2 Interact to Coordinate Cytoskeleton Dynamics, Regulating Growth Cone Development and Axon Elongation.	Dpysl2|Dpysl3|Dpysl5|Crmp1	9.58e-10	2066	85|89|84|200	PMID.26064693	amygdala_6
1854	15	3	Reference publications		(2000) Molecular characterization of CRMP5, a novel member of the collapsin response mediator protein family.	Dpysl3|Dpysl5|Crmp1	2.69e-08	2066	89|84|200	PMID.10956643	amygdala_6
1855	8	4	Reference publications		(2011) CRMP5 regulates generation and survival of newborn neurons in olfactory and hippocampal neurogenic areas of the adult mouse brain.	Dpysl2|Dpysl3|Dpysl5|Crmp1	9.58e-10	2066	85|89|84|200	PMID.21991301	amygdala_6
1856	6	4	RCTM		Semaphorin interactions	Dpysl2|Dpysl3|Dpysl5|Crmp1	3.8e-10	2066	85|89|84|200	MMU-373755	amygdala_6
1857	5	4	InterPro		Metal-dependent hydrolase	Dpysl2|Dpysl3|Dpysl5|Crmp1	1.7800000000000003e-11	2066	85|89|84|200	IPR032466	amygdala_6
1858	4	4	RCTM		CRMPs in Sema3A signaling	Dpysl2|Dpysl3|Dpysl5|Crmp1	1.18e-11	2066	85|89|84|200	MMU-399956	amygdala_6
1859	3	4	Pfam		Amidohydrolase family	Dpysl2|Dpysl3|Dpysl5|Crmp1	2.0299999999999996e-12	2066	85|89|84|200	PF01979	amygdala_6
1860	2	4	InterPro		Metal-dependent hydrolase, composite domain superfamily	Dpysl2|Dpysl3|Dpysl5|Crmp1	2.0299999999999996e-12	2066	85|89|84|200	IPR011059	amygdala_6
1861	71	2	Reference publications		(2017) Collapsin Response Mediator Protein-2-induced Retinal Ischemic Injury in a Novel Mice Model of Ocular Ischemia Syndrome.	Dpysl5|Crmp1	1.8100000000000003e-05	2066	84|200	PMID.28524835	amygdala_6
1862	7	4	Reference publications		(2018) Blocking CRMP2 SUMOylation reverses neuropathic pain.	Dpysl2|Dpysl3|Dpysl5|Crmp1	6.27e-10	2066	85|89|84|200	PMID.28533518	amygdala_6
1863	35	3	Reference publications		(2009) Knockdown of m-calpain increases survival of primary hippocampal neurons following NMDA excitotoxicity.	Dpysl2|Dpysl3|Crmp1	2.48e-07	2066	85|89|200	PMID.19141074	amygdala_6
1864	16	3	Reference publications		(2005) Differential expression of CRMP1, CRMP2A, CRMP2B, and CRMP5 in axons or dendrites of distinct neurons in the mouse brain.	Dpysl2|Dpysl5|Crmp1	2.69e-08	2066	85|84|200	PMID.15834957	amygdala_6
1865	19	3	Reference publications		(2016) Stable isotope metabolic labeling suggests differential turnover of the DPYSL protein family.	Dpysl2|Dpysl3|Dpysl5	2.69e-08	2066	85|89|84	PMID.27763719	amygdala_6
1866	33	4	RCTM		Axon guidance	Dpysl2|Dpysl3|Dpysl5|Crmp1	1.65e-07	2066	85|89|84|200	MMU-422475	amygdala_6
1867	32	3	Reference publications		(2016) Collapsin response mediator protein 4 isoforms (CRMP4a and CRMP4b) have opposite effects on cell proliferation, migration, and invasion in gastric cancer.	Dpysl2|Dpysl5|Crmp1	1.55e-07	2066	85|84|200	PMID.27475326	amygdala_6
1868	31	4	GO Function		hydrolase activity, acting on carbon-nitrogen (but not peptide) bonds	Dpysl2|Dpysl3|Dpysl5|Crmp1	1.3900000000000001e-07	2066	85|89|84|200	GO.0016810	amygdala_6
1869	30	3	Reference publications		(2017) microRNA-130a is an oncomir suppressing the expression of CRMP4 in gastric cancer.	Dpysl2|Dpysl3|Crmp1	1.37e-07	2066	85|89|200	PMID.28831264	amygdala_6
1870	29	3	Reference publications		(2013) Dihydropyrimidinase-like protein 3 expression is negatively regulated by MYCN and associated with clinical outcome in neuroblastoma.	Dpysl2|Dpysl3|Crmp1	1.37e-07	2066	85|89|200	PMID.24011394	amygdala_6
1871	28	3	Reference publications		(2018) Corneal myofibroblasts inhibit regenerating nerves during wound healing.	Dpysl2|Dpysl5|Crmp1	9.869999999999999e-08	2066	85|84|200	PMID.30154512	amygdala_6
1872	18	3	Reference publications		(2012) CRMP4 suppresses apical dendrite bifurcation of CA1 pyramidal neurons in the mouse hippocampus.	Dpysl2|Dpysl3|Crmp1	2.69e-08	2066	85|89|200	PMID.22234963	amygdala_6
1873	27	3	Reference publications		(2017) DRP5 is involved in cancer cell growth and predicts poor prognosis in human osteosarcoma.	Dpysl2|Dpysl5|Crmp1	9.869999999999999e-08	2066	85|84|200	PMID.28374915	amygdala_6
1874	25	3	Reference publications		(2018) Inhibition of cell-adhesion protein DPYSL3 promotes metastasis of lung cancer.	Dpysl2|Dpysl3|Crmp1	8.44e-08	2066	85|89|200	PMID.29514686	amygdala_6
1875	24	3	Reference publications		(2016) Targeting CRMP-4 by lentivirus-mediated RNA interference inhibits SW480 cell proliferation and colorectal cancer growth.	Dpysl2|Dpysl3|Crmp1	8.44e-08	2066	85|89|200	PMID.27698685	amygdala_6
1876	23	3	Reference publications		(2018) CRMP2 and CRMP4 Are Differentially Required for Axon Guidance and Growth in Zebrafish Retinal Neurons.	Dpysl2|Dpysl3|Crmp1	4.88e-08	2066	85|89|200	PMID.30034463	amygdala_6
1877	22	3	Reference publications		(2017) CRMP4 Inhibits Bone Formation by Negatively Regulating BMP and RhoA Signaling.	Dpysl3|Dpysl5|Crmp1	3.87e-08	2066	89|84|200	PMID.28019696	amygdala_6
1878	21	3	Reference publications		(2011) Live imaging of endogenous Collapsin response mediator protein-1 expression at subcellular resolution during zebrafish nervous system development.	Dpysl2|Dpysl3|Crmp1	3.87e-08	2066	85|89|200	PMID.21628002	amygdala_6
1879	20	3	Reference publications		(2005) Expression of collapsin response mediator proteins 1, 2 and 5 is differentially regulated in newly generated and mature neurons of the adult olfactory system.	Dpysl2|Dpysl5|Crmp1	2.76e-08	2066	85|84|200	PMID.15926912	amygdala_6
1880	26	3	Reference publications		(2013) Mice lacking collapsin response mediator protein 1 manifest hyperactivity, impaired learning and memory, and impaired prepulse inhibition.	Dpysl2|Dpysl3|Crmp1	9.869999999999999e-08	2066	85|89|200	PMID.24409129	amygdala_6
1881	72	3	Reference publications		(2014) The emerging role of class-3 semaphorins and their neuropilin receptors in oncology.	Dpysl2|Dpysl3|Crmp1	1.84e-05	2066	85|89|200	PMID.25285016	amygdala_6
1882	114	4	GO Component		cell body	Dpysl2|Dpysl3|Dpysl5|Crmp1	0.0006	2066	85|89|84|200	GO.0044297	amygdala_6
1883	74	2	Reference publications		(2018) Proteome and behavioral alterations in phosphorylation-deficient mutant Collapsin Response Mediator Protein2 knock-in mice.	Dpysl3|Dpysl5	2.26e-05	2066	89|84	PMID.29758318	amygdala_6
1884	126	4	GO Component		cytoskeleton	Dpysl2|Dpysl3|Ina|Crmp1	0.0022	2066	85|89|192|200	GO.0005856	amygdala_6
1885	125	4	GO Process		generation of neurons	Dpysl2|Dpysl3|Dpysl5|Crmp1	0.0019	2066	85|89|84|200	GO.0048699	amygdala_6
1886	124	5	GO Process		response to chemical	Dpysl2|Dpysl3|Ina|Dpysl5|Crmp1	0.0019	2066	85|89|192|84|200	GO.0042221	amygdala_6
1887	123	5	GO Process		cell differentiation	Dpysl2|Dpysl3|Ina|Dpysl5|Crmp1	0.0019	2066	85|89|192|84|200	GO.0030154	amygdala_6
1888	122	3	GO Process		regulation of neuron projection development	Dpysl2|Dpysl3|Crmp1	0.0019	2066	85|89|200	GO.0010975	amygdala_6
1889	121	2	GO Function		phosphoprotein binding	Dpysl3|Crmp1	0.0013	2066	89|200	GO.0051219	amygdala_6
1890	127	3	GO Component		dendrite	Dpysl2|Dpysl5|Crmp1	0.0022	2066	85|84|200	GO.0030425	amygdala_6
1891	120	4	GO Component		plasma membrane bounded cell projection part	Dpysl2|Dpysl3|Dpysl5|Crmp1	0.0013	2066	85|89|84|200	GO.0120038	amygdala_6
1892	118	3	GO Process		axon guidance	Dpysl2|Dpysl5|Crmp1	0.0012	2066	85|84|200	GO.0007411	amygdala_6
1893	117	5	GO Process		nervous system development	Dpysl2|Dpysl3|Ina|Dpysl5|Crmp1	0.0012	2066	85|89|192|84|200	GO.0007399	amygdala_6
1894	116	4	GO Process		cytoskeleton organization	Dpysl2|Dpysl3|Ina|Crmp1	0.0012	2066	85|89|192|200	GO.0007010	amygdala_6
1895	115	2	KEGG Pathways		Axon guidance	Dpysl2|Dpysl5	0.00062	2066	85|84	mmu04360	amygdala_6
1896	113	3	GO Component		growth cone	Dpysl2|Dpysl3|Crmp1	0.0006	2066	85|89|200	GO.0030426	amygdala_6
1897	112	4	GO Function		cytoskeletal protein binding	Dpysl2|Dpysl3|Dpysl5|Crmp1	0.0001	2066	85|89|84|200	GO.0008092	amygdala_6
1898	119	4	GO Component		neuron projection	Dpysl2|Dpysl3|Dpysl5|Crmp1	0.0013	2066	85|89|84|200	GO.0043005	amygdala_6
1899	111	2	Reference publications		(2014) Synaptoproteomic analysis of a rat gene-environment model of depression reveals involvement of energy metabolism and cellular remodeling pathways.	Dpysl2|Ina	9.73e-05	2066	85|192	PMID.25522407	amygdala_6
1900	128	3	GO Component		neuronal cell body	Dpysl2|Dpysl5|Crmp1	0.0022	2066	85|84|200	GO.0043025	amygdala_6
1901	130	2	GO Process		negative regulation of neuron projection development	Dpysl3|Crmp1	0.0035	2066	89|200	GO.0010977	amygdala_6
1902	144	2	UniProt Keywords		Methylation	Dpysl2|Dpysl5	0.0483	2066	85|84	KW-0488	amygdala_6
1903	143	2	UniProt Keywords		Developmental protein	Dpysl2|Ina	0.0483	2066	85|192	KW-0217	amygdala_6
1904	142	3	GO Process		response to organic substance	Dpysl2|Dpysl3|Ina	0.0437	2066	85|89|192	GO.0010033	amygdala_6
1905	141	4	UniProt Keywords		Cytoplasm	Dpysl2|Dpysl3|Dpysl5|Crmp1	0.0425	2066	85|89|84|200	KW-0963	amygdala_6
1906	140	2	UniProt Keywords		Differentiation	Dpysl2|Ina	0.0425	2066	85|192	KW-0221	amygdala_6
1907	139	5	UniProt Keywords		Phosphoprotein	Dpysl2|Dpysl3|Ina|Dpysl5|Crmp1	0.0352	2066	85|89|192|84|200	KW-0597	amygdala_6
1908	129	5	GO Process		cellular component organization	Dpysl2|Dpysl3|Ina|Dpysl5|Crmp1	0.0029	2066	85|89|192|84|200	GO.0016043	amygdala_6
1909	138	2	GO Process		cellular response to cytokine stimulus	Dpysl3|Ina	0.0325	2066	89|192	GO.0071345	amygdala_6
1910	136	2	GO Component		polymeric cytoskeletal fiber	Dpysl3|Ina	0.0241	2066	89|192	GO.0099513	amygdala_6
1911	135	2	UniProt Keywords		Neurogenesis	Dpysl2|Ina	0.0215	2066	85|192	KW-0524	amygdala_6
1912	134	3	GO Component		cytoskeletal part	Dpysl3|Ina|Crmp1	0.0111	2066	89|192|200	GO.0044430	amygdala_6
1913	133	5	GO Function		protein binding	Dpysl2|Dpysl3|Ina|Dpysl5|Crmp1	0.0077	2066	85|89|192|84|200	GO.0005515	amygdala_6
1914	132	2	GO Function		microtubule binding	Dpysl2|Dpysl5	0.0051	2066	85|84	GO.0008017	amygdala_6
1915	131	2	GO Component		myelin sheath	Dpysl2|Ina	0.0041	2066	85|192	GO.0043209	amygdala_6
1916	137	4	GO Component		protein-containing complex	Dpysl2|Dpysl3|Ina|Dpysl5	0.0299	2066	85|89|192|84	GO.0032991	amygdala_6
1917	110	2	Reference publications		(2012) Evaluation of gene, protein and neurotrophin expression in the brain of mice exposed to space environment for 91 days.	Dpysl2|Crmp1	9.73e-05	2066	85|200	PMID.22808101	amygdala_6
1918	109	2	Reference publications		(2018) Prenatal Stress, Maternal Immune Dysregulation, and Their Association With Autism Spectrum Disorders.	Dpysl2|Crmp1	9.32e-05	2066	85|200	PMID.30094645	amygdala_6
1919	108	2	Reference publications		(2017) Preclinical testing of the glycogen synthase kinase-3Beta inhibitor tideglusib for rhabdomyosarcoma.	Dpysl2|Dpysl3	9.32e-05	2066	85|89	PMID.28968964	amygdala_6
1920	88	2	Reference publications		(2017) Structural basis for CRMP2-induced axonal microtubule formation.	Dpysl2|Crmp1	5.28e-05	2066	85|200	PMID.28878401	amygdala_6
1921	87	2	Reference publications		(2016) Phosphorylation of CRMP2 by Cdk5 Regulates Dendritic Spine Development of Cortical Neuron in the Mouse Hippocampus.	Dpysl2|Crmp1	5.28e-05	2066	85|200	PMID.26819770	amygdala_6
1922	86	2	Reference publications		(2015) Hyperactivity and attention deficits in mice with decreased levels of stress-inducible phosphoprotein 1 (STIP1).	Dpysl2|Crmp1	5.28e-05	2066	85|200	PMID.26398952	amygdala_6
1923	85	2	Reference publications		(2011) UNC-33 (CRMP) and ankyrin organize microtubules and localize kinesin to polarize axon-dendrite sorting.	Dpysl2|Dpysl3	5.28e-05	2066	85|89	PMID.22101643	amygdala_6
1924	84	2	Reference publications		(2018) Collapsin Response Mediator Protein 1, a Novel Marker Protein for Differentiated Odontoblasts.	Dpysl2|Crmp1	4.72e-05	2066	85|200	PMID.30647493	amygdala_6
1925	83	2	Reference publications		(2018) Autism-specific maternal autoantibodies produce behavioral abnormalities in an endogenous antigen-driven mouse model of autism.	Dpysl2|Crmp1	4.72e-05	2066	85|200	PMID.29955164	amygdala_6
1926	89	2	Reference publications		(2015) N-Propionylmannosamine: using biochemical glycoengineering to promote peripheral nerve regeneration.	Dpysl2|Dpysl3	5.8399999999999997e-05	2066	85|89	PMID.26889181	amygdala_6
1927	82	2	Reference publications		(2016) Proteomic Profiling in the Spinal Cord and Sciatic Nerve in a Global Cerebral Ischemia-Induced Mechanical Allodynia Mouse Model.	Dpysl2|Dpysl3	4.72e-05	2066	85|89	PMID.26830482	amygdala_6
1928	80	2	Reference publications		(2016) Microtubule-Actin Crosslinking Factor 1 Is Required for Dendritic Arborization and Axon Outgrowth in the Developing Brain.	Dpysl2|Dpysl3	3.9899999999999994e-05	2066	85|89	PMID.26526844	amygdala_6
1929	79	2	Reference publications		(2013) Challenging the catechism of therapeutics for chronic neuropathic pain: Targeting CaV2.2 interactions with CRMP2 peptides.	Dpysl2|Crmp1	3.3600000000000004e-05	2066	85|200	PMID.23831344	amygdala_6
1930	78	2	Reference publications		(2012) From neurodevelopment to neurodegeneration: the interaction of neurofibromin and valosin-containing proteinp97 in regulation of dendritic spine formation.	Dpysl2|Dpysl3	3.3600000000000004e-05	2066	85|89	PMID.22449146	amygdala_6
1931	77	2	Reference publications		(2013) CRMP2 tethers kainate receptor activity to cytoskeleton dynamics during neuronal maturation.	Dpysl2|Dpysl3	2.7699999999999996e-05	2066	85|89	PMID.24227739	amygdala_6
1932	76	2	Reference publications		(2012) A PEPTIDE UNCOUPLING CRMP-2 FROM THE PRESYNAPTIC Ca(2+) CHANNEL COMPLEX DEMONSTRATES EFFICACY IN ANIMAL MODELS OF MIGRAINE AND AIDS THERAPY-INDUCED NEUROPATHY.	Dpysl2|Crmp1	2.7699999999999996e-05	2066	85|200	PMID.22662308	amygdala_6
1933	75	3	Reference publications		(2014) Unraveling the complexity of neurodegeneration in brains of subjects with Down syndrome: insights from proteomics.	Dpysl2|Ina|Crmp1	2.6000000000000002e-05	2066	85|192|200	PMID.24259517	amygdala_6
1934	81	2	Reference publications		(2012) Pre-infection physical exercise decreases mortality and stimulates neurogenesis in bacterial meningitis.	Dpysl2|Dpysl3	4.72e-05	2066	85|89	PMID.22781194	amygdala_6
1935	90	2	Reference publications		(2018) Tuning microtubule dynamics to enhance cancer therapy by modulating FER-mediated CRMP2 phosphorylation.	Dpysl3|Crmp1	5.8399999999999997e-05	2066	89|200	PMID.29396402	amygdala_6
1936	91	2	Reference publications		(2011) Phosphorylation of collapsin response mediator protein-2 disrupts neuronal maturation in a model of adult neurogenesis: Implications for neurodegenerative disorders.	Dpysl3|Crmp1	6.579999999999999e-05	2066	89|200	PMID.21943307	amygdala_6
1937	92	2	Reference publications		(2012) Phosphorylation of LCRMP-1 by GSK3Beta promotes filopoda formation, migration and invasion abilities in lung cancer cells.	Dpysl2|Crmp1	6.579999999999999e-05	2066	85|200	PMID.22363707	amygdala_6
1938	107	2	Reference publications		(2017) CRMP-1 enhances EVL-mediated actin elongation to build lamellipodia and the actin cortex.	Dpysl2|Crmp1	9.32e-05	2066	85|200	PMID.28630144	amygdala_6
1939	106	2	Reference publications		(2013) Autism-specific maternal autoantibodies recognize critical proteins in developing brain.	Dpysl2|Crmp1	9.32e-05	2066	85|200	PMID.23838888	amygdala_6
1940	105	2	Reference publications		(2010) GSK3 regulates mitotic chromosomal alignment through CRMP4.	Dpysl2|Crmp1	9.32e-05	2066	85|200	PMID.21179545	amygdala_6
1941	104	2	Reference publications		(2010) Combined linkage and linkage disequilibrium analysis of a motor speech phenotype within families ascertained for autism risk loci.	Dpysl3|Crmp1	9.32e-05	2066	89|200	PMID.21125004	amygdala_6
1942	103	2	Reference publications		(2014) Semaphorin 3A signaling through neuropilin-1 is an early trigger for distal axonopathy in the SOD1G93A mouse model of amyotrophic lateral sclerosis.	Dpysl2|Dpysl3	8.53e-05	2066	85|89	PMID.24918638	amygdala_6
1943	102	2	Reference publications		(2014) The genome of Spironucleus salmonicida highlights a fish pathogen adapted to fluctuating environments.	Dpysl2|Crmp1	8.53e-05	2066	85|200	PMID.24516394	amygdala_6
1944	101	2	GO Function		filamin binding	Dpysl3|Crmp1	7.85e-05	2066	89|200	GO.0031005	amygdala_6
1945	100	2	Reference publications		(2015) Septo-temporal distribution and lineage progression of hippocampal neurogenesis in a primate (Callithrix jacchus) in comparison to mice.	Dpysl2|Dpysl3	7.840000000000001e-05	2066	85|89	PMID.26175670	amygdala_6
1946	99	2	Reference publications		(2013) Quantitative proteomic profiling identifies DPYSL3 as pancreatic ductal adenocarcinoma-associated molecule that regulates cell adhesion and migration by stabilization of focal adhesion complex.	Dpysl3|Crmp1	7.840000000000001e-05	2066	89|200	PMID.24339867	amygdala_6
1947	98	2	Reference publications		(2009) Malaria parasite development in the mosquito and infection of the mammalian host.	Dpysl2|Crmp1	7.840000000000001e-05	2066	85|200	PMID.19575563	amygdala_6
1948	97	2	Reference publications		(2019) Tumor growth suppression using a combination of taxol-based therapy and GSK3 inhibition in non-small cell lung cancer.	Dpysl2|Dpysl3	7.159999999999999e-05	2066	85|89	PMID.30969984	amygdala_6
1949	96	2	Reference publications		(2019) Maternal autoantibody related autism: mechanisms and pathways.	Dpysl2|Crmp1	7.159999999999999e-05	2066	85|200	PMID.29934547	amygdala_6
1950	95	2	Reference publications		(2015) Functional alpha7 nicotinic receptors are expressed on immature granule cells of the postnatal dentate gyrus.	Dpysl2|Dpysl3	7.159999999999999e-05	2066	85|89	PMID.25553616	amygdala_6
1951	94	2	Reference publications		(2018) Identification of the antigenic epitopes of maternal autoantibodies in autism spectrum disorders.	Dpysl2|Crmp1	6.579999999999999e-05	2066	85|200	PMID.29289663	amygdala_6
1952	93	2	Reference publications		(2017) Autoimmunity, Autoantibodies, and Autism Spectrum Disorder.	Dpysl2|Crmp1	6.579999999999999e-05	2066	85|200	PMID.28340985	amygdala_6
1953	73	2	Reference publications		(2006) Quantitative proteomics analysis of differential protein expression and oxidative modification of specific proteins in the brains of old mice.	Dpysl2|Ina	2.26e-05	2066	85|192	PMID.15979213	amygdala_6
1954	48	3	Reference publications		(2014) Redox proteomics analysis of HNE-modified proteins in Down syndrome brain: clues for understanding the development of Alzheimer disease.	Dpysl2|Ina|Crmp1	8.55e-07	2066	85|192|200	PMID.24675226	amygdala_6
1955	0	4	InterPro		Hydantoinase/dihydropyrimidinase	Dpysl2|Dpysl3|Dpysl5|Crmp1	8.52e-13	2066	85|89|84|200	IPR011778	amygdala_6
1956	1	4	InterPro		Amidohydrolase-related	Dpysl2|Dpysl3|Dpysl5|Crmp1	2.0299999999999996e-12	2066	85|89|84|200	IPR006680	amygdala_6
1957	129	5	Reference publications		(2016) Reprogramming glucose metabolism in cancer: can it be exploited for cancer therapy?	Pgam1|Ldhb|Pkm|Pgk1|Gapdh	1.42e-07	3797	2709|2734|2753|2740|2722	PMID.27634447	cerebellum_1
1958	157	3	KEGG Pathways		Glyoxylate and dicarboxylate metabolism	Mdh2|Aco2|Mdh1	8.93e-06	3797	2751|2770|2750	mmu00630	cerebellum_1
1959	158	6	GO Function		cofactor binding	Aco2|Ldhb|Ptgs2|Mdh1|Gapdh|Prdx1	9.09e-06	3797	2770|2734|2741|2750|2722|2739	GO.0048037	cerebellum_1
1960	159	3	GO Process		tricarboxylic acid cycle	Mdh2|Aco2|Mdh1	9.31e-06	3797	2751|2770|2750	GO.0006099	cerebellum_1
1961	160	3	KEGG Pathways		Citrate cycle (TCA cycle)	Mdh2|Aco2|Mdh1	1.01e-05	3797	2751|2770|2750	mmu00020	cerebellum_1
1962	161	3	GO Process		hydrogen peroxide metabolic process	Prdx2|Prdx5|Prdx1	1.0199999999999999e-05	3797	2735|2737|2739	GO.0042743	cerebellum_1
1963	162	3	GO Process		citrate metabolic process	Mdh2|Aco2|Mdh1	1.34e-05	3797	2751|2770|2750	GO.0006101	cerebellum_1
1964	163	14	GO Process		cellular metabolic process	Prdx2|Pgam1|Mdh2|Aco2|Prdx5|Ldhb|Pkm|Ptgs2|Gpi1|Eno1|Mdh1|Gapdh|Prdx1|Tpi1	1.89e-05	3797	2735|2709|2751|2770|2737|2734|2753|2741|2681|2691|2750|2722|2739|2708	GO.0044237	cerebellum_1
1965	164	3	KEGG Pathways		Cysteine and methionine metabolism	Mdh2|Ldhb|Mdh1	2.47e-05	3797	2751|2734|2750	mmu00270	cerebellum_1
1966	165	2	InterPro		Malate dehydrogenase, active site	Mdh2|Mdh1	2.59e-05	3797	2751|2750	IPR001252	cerebellum_1
1967	166	3	InterPro		Thioredoxin domain	Prdx2|Prdx5|Prdx1	2.59e-05	3797	2735|2737|2739	IPR013766	cerebellum_1
1968	167	3	RCTM		Pyruvate metabolism and Citric Acid (TCA) cycle	Mdh2|Aco2|Ldhb	2.7000000000000002e-05	3797	2751|2770|2734	MMU-71406	cerebellum_1
1969	168	4	InterPro		NAD(P)-binding domain superfamily	Mdh2|Ldhb|Mdh1|Gapdh	2.8199999999999998e-05	3797	2751|2734|2750|2722	IPR036291	cerebellum_1
1970	169	11	GO Component		cytosol	Prdx2|Pgam1|Prdx5|Ldhb|Pkm|Gpi1|Eno1|Mdh1|Gapdh|Prdx1|Tpi1	3.8e-05	3797	2735|2709|2737|2734|2753|2681|2691|2750|2722|2739|2708	GO.0005829	cerebellum_1
1971	170	4	UniProt Keywords		NAD	Mdh2|Ldhb|Mdh1|Gapdh	4.1899999999999995e-05	3797	2751|2734|2750|2722	KW-0520	cerebellum_1
1972	171	3	UniProt Keywords		Redox-active center	Prdx2|Prdx5|Prdx1	4.1899999999999995e-05	3797	2735|2737|2739	KW-0676	cerebellum_1
1973	172	2	Pfam		C-terminal domain of 1-Cys peroxiredoxin	Prdx2|Prdx1	4.5799999999999995e-05	3797	2735|2739	PF10417	cerebellum_1
1974	173	2	GO Function		L-malate dehydrogenase activity	Mdh2|Mdh1	6.37e-05	3797	2751|2750	GO.0030060	cerebellum_1
1975	174	2	InterPro		Alkyl hydroperoxide reductase subunit C/ Thiol specific antioxidant	Prdx2|Prdx1	7.53e-05	3797	2735|2739	IPR000866	cerebellum_1
1976	156	3	UniProt Keywords		Tricarboxylic acid cycle	Mdh2|Aco2|Mdh1	8.24e-06	3797	2751|2770|2750	KW-0816	cerebellum_1
1977	155	3	RCTM		Detoxification of Reactive Oxygen Species	Prdx2|Prdx5|Prdx1	8.21e-06	3797	2735|2737|2739	MMU-3299685	cerebellum_1
1978	154	3	GO Process		NADH metabolic process	Mdh2|Gpi1|Mdh1	4.2000000000000004e-06	3797	2751|2681|2750	GO.0006734	cerebellum_1
1979	153	3	UniProt Keywords		Antioxidant	Prdx2|Prdx5|Prdx1	2.47e-06	3797	2735|2737|2739	KW-0049	cerebellum_1
1980	133	4	Reference publications		(2013) Functional lysine modification by an intrinsically reactive primary glycolytic metabolite.	Pkm|Eno1|Pgk1|Gapdh	1.78e-07	3797	2753|2691|2740|2722	PMID.23908237	cerebellum_1
1981	134	4	GO Process		NAD metabolic process	Mdh2|Ldhb|Gpi1|Mdh1	1.83e-07	3797	2751|2734|2681|2750	GO.0019674	cerebellum_1
1982	135	5	Reference publications		(2015) Intracellular expression of Tat alters mitochondrial functions in T cells: a potential mechanism to understand mitochondrial damage during HIV-1 replication.	Ldhb|Pkm|Eno1|Gapdh|Prdx1	1.8399999999999998e-07	3797	2734|2753|2691|2722|2739	PMID.26376973	cerebellum_1
1983	136	5	Reference publications		(2019) Comparative adipose transcriptome analysis digs out genes related to fat deposition in two pig breeds.	Pgam1|Pkm|Gpi1|Pgk1|Gapdh	1.8399999999999998e-07	3797	2709|2753|2681|2740|2722	PMID.31501489	cerebellum_1
1984	137	4	RCTM		TP53 Regulates Metabolic Genes	Prdx2|Prdx5|Gpi1|Prdx1	1.98e-07	3797	2735|2737|2681|2739	MMU-5628897	cerebellum_1
1985	138	9	GO Process		cellular catabolic process	Prdx2|Pgam1|Prdx5|Pkm|Gpi1|Eno1|Gapdh|Prdx1|Tpi1	4.0899999999999997e-07	3797	2735|2709|2737|2753|2681|2691|2722|2739|2708	GO.0044248	cerebellum_1
1986	139	3	Pfam		lactate/malate dehydrogenase, NAD binding domain	Mdh2|Ldhb|Mdh1	5.78e-07	3797	2751|2734|2750	PF00056	cerebellum_1
1987	140	3	Pfam		lactate/malate dehydrogenase, alpha/beta C-terminal domain	Mdh2|Ldhb|Mdh1	5.78e-07	3797	2751|2734|2750	PF02866	cerebellum_1
1988	141	3	Pfam		Redoxin	Prdx2|Prdx5|Prdx1	5.78e-07	3797	2735|2737|2739	PF08534	cerebellum_1
1989	175	3	InterPro		NAD(P)-binding domain	Mdh2|Ldhb|Mdh1	7.53e-05	3797	2751|2734|2750	IPR016040	cerebellum_1
1990	142	8	GO Function		oxidoreductase activity	Prdx2|Mdh2|Prdx5|Ldhb|Ptgs2|Mdh1|Gapdh|Prdx1	7.58e-07	3797	2735|2751|2737|2734|2741|2750|2722|2739	GO.0016491	cerebellum_1
1991	144	4	GO Function		peroxidase activity	Prdx2|Prdx5|Ptgs2|Prdx1	9.179999999999999e-07	3797	2735|2737|2741|2739	GO.0004601	cerebellum_1
1992	145	3	GO Function		thioredoxin peroxidase activity	Prdx2|Prdx5|Prdx1	9.179999999999999e-07	3797	2735|2737|2739	GO.0008379	cerebellum_1
1993	146	3	Pfam		AhpC/TSA family	Prdx2|Prdx5|Prdx1	1.37e-06	3797	2735|2737|2739	PF00578	cerebellum_1
1994	147	3	InterPro		Lactate/malate dehydrogenase, N-terminal	Mdh2|Ldhb|Mdh1	1.52e-06	3797	2751|2734|2750	IPR001236	cerebellum_1
1995	148	3	InterPro		L-lactate/malate dehydrogenase	Mdh2|Ldhb|Mdh1	1.52e-06	3797	2751|2734|2750	IPR001557	cerebellum_1
1996	149	3	InterPro		Lactate dehydrogenase/glycoside hydrolase, family 4, C-terminal	Mdh2|Ldhb|Mdh1	1.52e-06	3797	2751|2734|2750	IPR015955	cerebellum_1
1997	150	3	InterPro		Lactate/malate dehydrogenase, C-terminal	Mdh2|Ldhb|Mdh1	1.52e-06	3797	2751|2734|2750	IPR022383	cerebellum_1
1998	151	3	GO Process		hydrogen peroxide catabolic process	Prdx2|Prdx5|Prdx1	1.7e-06	3797	2735|2737|2739	GO.0042744	cerebellum_1
[truncated: 8,891 more rows]
