# Supplementary material for: A Standardized Brain Molecular Atlas: A Resource for Systems Modeling and Simulation
Source: Front Mol Neurosci. 2021 Nov 10;14:604559. doi: 10.3389/fnmol.2021.604559 (PMC8631404; doi:10.3389/fnmol.2021.604559)
Supplement: Supplementary file 7 [file Data_Sheet_7.zip › S3Table.tsv]

	GeneID	Cluster	GroupID
0	FAM114A1	cluster1	gene_clusters_spinalCord
1	PRRT1	cluster1	gene_clusters_spinalCord
2	PARP12	cluster1	gene_clusters_spinalCord
3	TF	cluster1	gene_clusters_spinalCord
4	SLC16A3	cluster1	gene_clusters_spinalCord
5	TSPAN6	cluster1	gene_clusters_spinalCord
6	CHI3L1	cluster1	gene_clusters_spinalCord
7	FMO1	cluster1	gene_clusters_spinalCord
8	FAM126A	cluster1	gene_clusters_spinalCord
9	MGST1	cluster1	gene_clusters_spinalCord
10	OGFOD3	cluster1	gene_clusters_spinalCord
11	ACOX1	cluster1	gene_clusters_spinalCord
12	CD34	cluster1	gene_clusters_spinalCord
13	CTSD	cluster1	gene_clusters_spinalCord
14	HM13	cluster1	gene_clusters_spinalCord
15	TMLHE	cluster1	gene_clusters_spinalCord
16	SMPDL3B	cluster1	gene_clusters_spinalCord
17	ACSS3	cluster1	gene_clusters_spinalCord
18	PCDHGC3	cluster1	gene_clusters_spinalCord
19	BNIP2	cluster1	gene_clusters_spinalCord
20	FCHO2	cluster1	gene_clusters_spinalCord
21	CYB5A	cluster1	gene_clusters_spinalCord
22	PON2	cluster1	gene_clusters_spinalCord
23	EXOSC3	cluster1	gene_clusters_spinalCord
24	RASA2	cluster1	gene_clusters_spinalCord
25	POLB	cluster1	gene_clusters_spinalCord
26	TMED2	cluster1	gene_clusters_spinalCord
27	SERPING1	cluster1	gene_clusters_spinalCord
28	RALY	cluster1	gene_clusters_spinalCord
29	PPIB	cluster1	gene_clusters_spinalCord
30	COTL1	cluster1	gene_clusters_spinalCord
31	FADS2	cluster1	gene_clusters_spinalCord
32	NUP160	cluster1	gene_clusters_spinalCord
33	PLEKHH1	cluster1	gene_clusters_spinalCord
34	SH3BGRL	cluster1	gene_clusters_spinalCord
35	RAB29	cluster1	gene_clusters_spinalCord
36	TOR3A	cluster1	gene_clusters_spinalCord
37	TSPAN14	cluster1	gene_clusters_spinalCord
38	KLK6	cluster1	gene_clusters_spinalCord
39	RGS10	cluster1	gene_clusters_spinalCord
40	LAP3	cluster1	gene_clusters_spinalCord
41	CRYAB	cluster1	gene_clusters_spinalCord
42	NTHL1	cluster1	gene_clusters_spinalCord
43	CA5B	cluster1	gene_clusters_spinalCord
44	RB1	cluster1	gene_clusters_spinalCord
45	IFIT2	cluster1	gene_clusters_spinalCord
46	HOMER3	cluster1	gene_clusters_spinalCord
47	UBE2L6	cluster1	gene_clusters_spinalCord
48	PTGDS	cluster1	gene_clusters_spinalCord
49	CD14	cluster1	gene_clusters_spinalCord
50	PALD1	cluster1	gene_clusters_spinalCord
51	MSN	cluster1	gene_clusters_spinalCord
52	PDIA4	cluster1	gene_clusters_spinalCord
53	WASF2	cluster1	gene_clusters_spinalCord
54	CTSB	cluster1	gene_clusters_spinalCord
55	TAP2	cluster1	gene_clusters_spinalCord
56	HSP90B1	cluster1	gene_clusters_spinalCord
57	LGALS3BP	cluster1	gene_clusters_spinalCord
58	FKBP9	cluster1	gene_clusters_spinalCord
59	S100A11	cluster1	gene_clusters_spinalCord
60	SGPL1	cluster1	gene_clusters_spinalCord
61	CYB5R3	cluster1	gene_clusters_spinalCord
62	NPL	cluster1	gene_clusters_spinalCord
63	RHOC	cluster1	gene_clusters_spinalCord
64	RBP1	cluster1	gene_clusters_spinalCord
65	RNF130	cluster1	gene_clusters_spinalCord
66	COL5A3	cluster1	gene_clusters_spinalCord
67	MAPKAPK2	cluster1	gene_clusters_spinalCord
68	FLNA	cluster1	gene_clusters_spinalCord
69	ITGB2	cluster1	gene_clusters_spinalCord
70	PTPN6	cluster1	gene_clusters_spinalCord
71	H2-K1	cluster1	gene_clusters_spinalCord
72	PLEK	cluster1	gene_clusters_spinalCord
73	AIF1	cluster1	gene_clusters_spinalCord
74	PSME1	cluster1	gene_clusters_spinalCord
75	CD63	cluster1	gene_clusters_spinalCord
76	GM49368	cluster1	gene_clusters_spinalCord
77	GBP6	cluster1	gene_clusters_spinalCord
78	ANXA3	cluster1	gene_clusters_spinalCord
79	PCM1	cluster1	gene_clusters_spinalCord
80	B2M	cluster1	gene_clusters_spinalCord
81	H2-D1	cluster1	gene_clusters_spinalCord
82	APOE	cluster1	gene_clusters_spinalCord
83	ITIH5	cluster1	gene_clusters_spinalCord
84	VAV1	cluster1	gene_clusters_spinalCord
85	DOCK2	cluster1	gene_clusters_spinalCord
86	IRGM2	cluster1	gene_clusters_spinalCord
87	PSME2B	cluster1	gene_clusters_spinalCord
88	CLIC1	cluster1	gene_clusters_spinalCord
89	LCP1	cluster1	gene_clusters_spinalCord
90	CD84	cluster1	gene_clusters_spinalCord
91	TMEM119	cluster1	gene_clusters_spinalCord
92	HK2	cluster1	gene_clusters_spinalCord
93	CCAR1	cluster1	gene_clusters_spinalCord
94	EZR	cluster1	gene_clusters_spinalCord
95	ATHL1	cluster1	gene_clusters_spinalCord
96	STAT1	cluster1	gene_clusters_spinalCord
97	IIGP1	cluster1	gene_clusters_spinalCord
98	IRGM1	cluster1	gene_clusters_spinalCord
99	XRCC6	cluster1	gene_clusters_spinalCord
100	SCARB2	cluster1	gene_clusters_spinalCord
101	BST2	cluster1	gene_clusters_spinalCord
102	IFI35	cluster1	gene_clusters_spinalCord
103	SSH3	cluster1	gene_clusters_spinalCord
104	EEF1A1	cluster1	gene_clusters_spinalCord
105	C1QB	cluster1	gene_clusters_spinalCord
106	GBP4	cluster1	gene_clusters_spinalCord
107	GSDMDC1	cluster1	gene_clusters_spinalCord
108	DDX58	cluster1	gene_clusters_spinalCord
109	SERPINA3N	cluster1	gene_clusters_spinalCord
110	ITIH2	cluster1	gene_clusters_spinalCord
111	PALLD	cluster1	gene_clusters_spinalCord
112	S100A13	cluster1	gene_clusters_spinalCord
113	PGM5	cluster1	gene_clusters_spinalCord
114	DHRS1	cluster1	gene_clusters_spinalCord
115	FLNC	cluster1	gene_clusters_spinalCord
116	PRDX6	cluster1	gene_clusters_spinalCord
117	IFIH1	cluster1	gene_clusters_spinalCord
118	MARCKSL1	cluster1	gene_clusters_spinalCord
119	GPX1	cluster1	gene_clusters_spinalCord
120	KIF1C	cluster1	gene_clusters_spinalCord
121	ADAM17	cluster1	gene_clusters_spinalCord
122	GATSL3	cluster1	gene_clusters_spinalCord
123	DOCK7	cluster1	gene_clusters_spinalCord
124	QPRT	cluster1	gene_clusters_spinalCord
125	GM2A	cluster1	gene_clusters_spinalCord
126	KCTD12	cluster1	gene_clusters_spinalCord
127	TAOK3	cluster1	gene_clusters_spinalCord
128	LAMA1	cluster1	gene_clusters_spinalCord
129	RRAS	cluster1	gene_clusters_spinalCord
130	CORO1A	cluster1	gene_clusters_spinalCord
131	ARAP1	cluster1	gene_clusters_spinalCord
132	DNM2	cluster1	gene_clusters_spinalCord
133	UAP1L1	cluster1	gene_clusters_spinalCord
134	CA13	cluster1	gene_clusters_spinalCord
135	EPHX1	cluster1	gene_clusters_spinalCord
136	TOR1AIP1	cluster1	gene_clusters_spinalCord
137	TMEM43	cluster1	gene_clusters_spinalCord
138	GNS	cluster1	gene_clusters_spinalCord
139	FUT8	cluster1	gene_clusters_spinalCord
140	POFUT1	cluster1	gene_clusters_spinalCord
141	UBTF	cluster1	gene_clusters_spinalCord
142	IFI47	cluster1	gene_clusters_spinalCord
143	CNTF	cluster1	gene_clusters_spinalCord
144	COPZ2	cluster1	gene_clusters_spinalCord
145	SUPT16H	cluster1	gene_clusters_spinalCord
146	ENPP4	cluster1	gene_clusters_spinalCord
147	PFN1	cluster1	gene_clusters_spinalCord
148	BZW2	cluster1	gene_clusters_spinalCord
149	MXRA8	cluster1	gene_clusters_spinalCord
150	MAN2B1	cluster1	gene_clusters_spinalCord
151	PDIA6	cluster1	gene_clusters_spinalCord
152	TGM2	cluster1	gene_clusters_spinalCord
153	SLC25A24	cluster1	gene_clusters_spinalCord
154	PTGR1	cluster1	gene_clusters_spinalCord
155	CREM	cluster1	gene_clusters_spinalCord
156	TRIM26	cluster1	gene_clusters_spinalCord
157	CTTNBP2NL	cluster1	gene_clusters_spinalCord
158	LPP	cluster1	gene_clusters_spinalCord
159	LIPA	cluster1	gene_clusters_spinalCord
160	HSPG2	cluster1	gene_clusters_spinalCord
161	MYO1C	cluster1	gene_clusters_spinalCord
162	DUS3L	cluster1	gene_clusters_spinalCord
163	COL18A1	cluster1	gene_clusters_spinalCord
164	CTSA	cluster1	gene_clusters_spinalCord
165	RAB13	cluster1	gene_clusters_spinalCord
166	IQGAP1	cluster1	gene_clusters_spinalCord
167	PTGS1	cluster1	gene_clusters_spinalCord
168	NAGA	cluster1	gene_clusters_spinalCord
169	LMNA	cluster1	gene_clusters_spinalCord
170	SSR4	cluster1	gene_clusters_spinalCord
171	EHD4	cluster1	gene_clusters_spinalCord
172	LAMA4	cluster1	gene_clusters_spinalCord
173	SERPINB9	cluster1	gene_clusters_spinalCord
174	TRIM56	cluster1	gene_clusters_spinalCord
175	PARP1	cluster1	gene_clusters_spinalCord
176	HIST1H1B	cluster1	gene_clusters_spinalCord
177	ANXA2	cluster1	gene_clusters_spinalCord
178	FLNB	cluster1	gene_clusters_spinalCord
179	MYOF	cluster1	gene_clusters_spinalCord
180	YBX1	cluster1	gene_clusters_spinalCord
181	HIST1H2BM	cluster1	gene_clusters_spinalCord
182	NAAA	cluster1	gene_clusters_spinalCord
183	EMILIN1	cluster1	gene_clusters_spinalCord
184	SYNPO2	cluster1	gene_clusters_spinalCord
185	HIST1H1C	cluster1	gene_clusters_spinalCord
186	LIMS1	cluster1	gene_clusters_spinalCord
187	EPB41L5	cluster1	gene_clusters_spinalCord
188	LAMC1	cluster1	gene_clusters_spinalCord
189	NID1	cluster1	gene_clusters_spinalCord
190	PTBP1	cluster1	gene_clusters_spinalCord
191	NDST1	cluster1	gene_clusters_spinalCord
192	ECE1	cluster1	gene_clusters_spinalCord
193	TPM4	cluster1	gene_clusters_spinalCord
194	P4HB	cluster1	gene_clusters_spinalCord
195	ANP32A	cluster1	gene_clusters_spinalCord
196	RPN2	cluster1	gene_clusters_spinalCord
197	PPFIBP1	cluster1	gene_clusters_spinalCord
198	NUP155	cluster1	gene_clusters_spinalCord
199	RSU1	cluster1	gene_clusters_spinalCord
200	TAGLN	cluster1	gene_clusters_spinalCord
201	ASPH	cluster1	gene_clusters_spinalCord
202	ANP32B	cluster1	gene_clusters_spinalCord
203	TGTP	cluster1	gene_clusters_spinalCord
204	CP	cluster1	gene_clusters_spinalCord
205	CKAP4	cluster1	gene_clusters_spinalCord
206	CTSZ	cluster1	gene_clusters_spinalCord
207	H2-AA	cluster1	gene_clusters_spinalCord
208	MYH9	cluster1	gene_clusters_spinalCord
209	COLGALT1	cluster1	gene_clusters_spinalCord
210	ERAP1	cluster1	gene_clusters_spinalCord
211	DERA	cluster1	gene_clusters_spinalCord
212	HNRNPF	cluster1	gene_clusters_spinalCord
213	RIPK1	cluster1	gene_clusters_spinalCord
214	SMARCC1	cluster1	gene_clusters_spinalCord
215	CFH	cluster1	gene_clusters_spinalCord
216	SAMD9L	cluster1	gene_clusters_spinalCord
217	PRDX4	cluster1	gene_clusters_spinalCord
218	SEC11A	cluster1	gene_clusters_spinalCord
219	MYL12B	cluster1	gene_clusters_spinalCord
220	LNPEP	cluster1	gene_clusters_spinalCord
221	SMARCE1	cluster1	gene_clusters_spinalCord
222	CNN2	cluster1	gene_clusters_spinalCord
223	VKORC1	cluster1	gene_clusters_spinalCord
224	GOLGA5	cluster1	gene_clusters_spinalCord
225	BCAT2	cluster1	gene_clusters_spinalCord
226	TXNDC5	cluster1	gene_clusters_spinalCord
227	TAF2	cluster1	gene_clusters_spinalCord
228	LY9	cluster1	gene_clusters_spinalCord
229	TRIOBP	cluster1	gene_clusters_spinalCord
230	PPP1R14C	cluster1	gene_clusters_spinalCord
231	RPS25	cluster1	gene_clusters_spinalCord
232	WAPAL	cluster1	gene_clusters_spinalCord
233	FUCA1	cluster1	gene_clusters_spinalCord
234	GNG5	cluster1	gene_clusters_spinalCord
235	BRIX1	cluster1	gene_clusters_spinalCord
236	MANF	cluster1	gene_clusters_spinalCord
237	PSAP	cluster1	gene_clusters_spinalCord
238	PARVA	cluster1	gene_clusters_spinalCord
239	RPL26	cluster1	gene_clusters_spinalCord
240	TM9SF3	cluster1	gene_clusters_spinalCord
241	FUOM	cluster1	gene_clusters_spinalCord
242	CPNE8	cluster1	gene_clusters_spinalCord
243	RPS26	cluster1	gene_clusters_spinalCord
244	PDIA3	cluster1	gene_clusters_spinalCord
245	DDOST	cluster1	gene_clusters_spinalCord
246	SEC61A2	cluster1	gene_clusters_spinalCord
247	PLSCR3	cluster1	gene_clusters_spinalCord
248	RASSF2	cluster1	gene_clusters_spinalCord
249	METTL9	cluster1	gene_clusters_spinalCord
250	SULF2	cluster1	gene_clusters_spinalCord
251	TMED9	cluster1	gene_clusters_spinalCord
252	PTK2B	cluster1	gene_clusters_spinalCord
253	GNPDA1	cluster1	gene_clusters_spinalCord
254	SPCS2	cluster1	gene_clusters_spinalCord
255	CARNMT1	cluster1	gene_clusters_spinalCord
256	MPEG1	cluster1	gene_clusters_spinalCord
257	RGS20	cluster1	gene_clusters_spinalCord
258	PBRM1	cluster1	gene_clusters_spinalCord
259	MYH13	cluster1	gene_clusters_spinalCord
260	DBI	cluster1	gene_clusters_spinalCord
261	APH1A	cluster1	gene_clusters_spinalCord
262	RHBDF1	cluster1	gene_clusters_spinalCord
263	PLSCR2	cluster1	gene_clusters_spinalCord
264	AKT2	cluster1	gene_clusters_spinalCord
265	S100A1	cluster1	gene_clusters_spinalCord
266	M6PR	cluster1	gene_clusters_spinalCord
267	INPPL1	cluster1	gene_clusters_spinalCord
268	ISG15	cluster1	gene_clusters_spinalCord
269	APOD	cluster1	gene_clusters_spinalCord
270	LPCAT2	cluster1	gene_clusters_spinalCord
271	TRIM25	cluster1	gene_clusters_spinalCord
272	ALDH1L2	cluster1	gene_clusters_spinalCord
273	FABP7	cluster1	gene_clusters_spinalCord
274	PM20D1	cluster1	gene_clusters_spinalCord
275	IFIT3	cluster1	gene_clusters_spinalCord
276	IFIT1	cluster1	gene_clusters_spinalCord
277	WFS1	cluster1	gene_clusters_spinalCord
278	HSPB8	cluster1	gene_clusters_spinalCord
279	MARCKS	cluster1	gene_clusters_spinalCord
280	CLU	cluster1	gene_clusters_spinalCord
281	FBXO4	cluster1	gene_clusters_spinalCord
282	PLXDC2	cluster1	gene_clusters_spinalCord
283	RPN1	cluster1	gene_clusters_spinalCord
284	KIAA0020	cluster1	gene_clusters_spinalCord
285	C3	cluster1	gene_clusters_spinalCord
286	ITPR1	cluster1	gene_clusters_spinalCord
287	STEAP4	cluster1	gene_clusters_spinalCord
288	OS9	cluster1	gene_clusters_spinalCord
289	CDC73	cluster1	gene_clusters_spinalCord
290	STK3	cluster1	gene_clusters_spinalCord
291	PDLIM4	cluster1	gene_clusters_spinalCord
292	CPNE3	cluster1	gene_clusters_spinalCord
293	TRIM47	cluster1	gene_clusters_spinalCord
294	FKBP10	cluster1	gene_clusters_spinalCord
295	FAM105A	cluster1	gene_clusters_spinalCord
296	DAD1	cluster1	gene_clusters_spinalCord
297	CYTH4	cluster1	gene_clusters_spinalCord
298	NMES1	cluster1	gene_clusters_spinalCord
299	TUBB6	cluster1	gene_clusters_spinalCord
300	AMPD3	cluster1	gene_clusters_spinalCord
301	MYO9B	cluster1	gene_clusters_spinalCord
302	EHBP1L1	cluster1	gene_clusters_spinalCord
303	ITGA2	cluster1	gene_clusters_spinalCord
304	JAK1	cluster1	gene_clusters_spinalCord
305	STAT3	cluster1	gene_clusters_spinalCord
306	LAMP2	cluster1	gene_clusters_spinalCord
307	SLC12A4	cluster1	gene_clusters_spinalCord
308	VWA5A	cluster1	gene_clusters_spinalCord
309	GALNT7	cluster1	gene_clusters_spinalCord
310	S100A6	cluster1	gene_clusters_spinalCord
311	CASP12	cluster1	gene_clusters_spinalCord
312	CTNNAL1	cluster1	gene_clusters_spinalCord
313	BSG	cluster1	gene_clusters_spinalCord
314	CRYM	cluster1	gene_clusters_spinalCord
315	A2M	cluster1	gene_clusters_spinalCord
316	GLIPR2	cluster1	gene_clusters_spinalCord
317	ITIH1	cluster1	gene_clusters_spinalCord
318	FCGR2	cluster1	gene_clusters_spinalCord
319	C4B	cluster1	gene_clusters_spinalCord
320	SSR1	cluster1	gene_clusters_spinalCord
321	SORBS3	cluster1	gene_clusters_spinalCord
322	VCAM1	cluster1	gene_clusters_spinalCord
323	SSFA2	cluster1	gene_clusters_spinalCord
324	SOAT1	cluster1	gene_clusters_spinalCord
325	APCS	cluster1	gene_clusters_spinalCord
326	PPAP2B	cluster1	gene_clusters_spinalCord
327	DAGLB	cluster1	gene_clusters_spinalCord
328	MLEC	cluster1	gene_clusters_spinalCord
329	RHOJ	cluster1	gene_clusters_spinalCord
330	NES	cluster1	gene_clusters_spinalCord
331	PTPN12	cluster1	gene_clusters_spinalCord
332	ERBB2IP	cluster1	gene_clusters_spinalCord
333	NAPRT	cluster1	gene_clusters_spinalCord
334	SH3PXD2B	cluster1	gene_clusters_spinalCord
335	DDX41	cluster1	gene_clusters_spinalCord
336	INPP5D	cluster1	gene_clusters_spinalCord
337	TLR2	cluster1	gene_clusters_spinalCord
338	SRSF6	cluster1	gene_clusters_spinalCord
339	SORBS2	cluster1	gene_clusters_spinalCord
340	GATM	cluster1	gene_clusters_spinalCord
341	XRCC5	cluster1	gene_clusters_spinalCord
342	FMNL1	cluster1	gene_clusters_spinalCord
343	FGA	cluster1	gene_clusters_spinalCord
344	FGG	cluster1	gene_clusters_spinalCord
345	CRP	cluster1	gene_clusters_spinalCord
346	FGB	cluster1	gene_clusters_spinalCord
347	ABCG1	cluster1	gene_clusters_spinalCord
348	WHSC1L1	cluster1	gene_clusters_spinalCord
349	CD9	cluster1	gene_clusters_spinalCord
350	SIGMAR1	cluster1	gene_clusters_spinalCord
351	PLEKHA7	cluster1	gene_clusters_spinalCord
352	TJP1	cluster1	gene_clusters_spinalCord
353	AHNAK	cluster1	gene_clusters_spinalCord
354	CWC22	cluster1	gene_clusters_spinalCord
355	FKBP11	cluster1	gene_clusters_spinalCord
356	GPNMB	cluster1	gene_clusters_spinalCord
357	NRP1	cluster1	gene_clusters_spinalCord
358	CIRH1A	cluster1	gene_clusters_spinalCord
359	FUCA2	cluster1	gene_clusters_spinalCord
360	SLC16A1	cluster1	gene_clusters_spinalCord
361	CD44	cluster1	gene_clusters_spinalCord
362	CNN3	cluster1	gene_clusters_spinalCord
363	CANT1	cluster1	gene_clusters_spinalCord
364	EIF4A1	cluster1	gene_clusters_spinalCord
365	LXN	cluster1	gene_clusters_spinalCord
366	LPCAT3	cluster1	gene_clusters_spinalCord
367	NPC1	cluster1	gene_clusters_spinalCord
368	SLC44A2	cluster1	gene_clusters_spinalCord
369	HCLS1	cluster1	gene_clusters_spinalCord
370	PLEKHO1	cluster1	gene_clusters_spinalCord
371	FCGR1	cluster1	gene_clusters_spinalCord
372	DDX24	cluster1	gene_clusters_spinalCord
373	SPON1	cluster1	gene_clusters_spinalCord
374	PLCD3	cluster1	gene_clusters_spinalCord
375	SYNM	cluster1	gene_clusters_spinalCord
376	VAMP5	cluster1	gene_clusters_spinalCord
377	CD38	cluster1	gene_clusters_spinalCord
378	PLA2G15	cluster1	gene_clusters_spinalCord
379	SDC4	cluster1	gene_clusters_spinalCord
380	DDX19A	cluster1	gene_clusters_spinalCord
381	ITIH3	cluster1	gene_clusters_spinalCord
382	LMAN2	cluster1	gene_clusters_spinalCord
383	HSD17B11	cluster1	gene_clusters_spinalCord
384	NRADD	cluster1	gene_clusters_spinalCord
385	DAG1	cluster1	gene_clusters_spinalCord
386	MESDC2	cluster1	gene_clusters_spinalCord
387	ABCC4	cluster1	gene_clusters_spinalCord
388	SPRR1A	cluster1	gene_clusters_spinalCord
389	DYSF	cluster1	gene_clusters_spinalCord
390	THOC6	cluster1	gene_clusters_spinalCord
391	RBPMS	cluster1	gene_clusters_spinalCord
392	PAPSS2	cluster1	gene_clusters_spinalCord
393	PHYHD1	cluster1	gene_clusters_spinalCord
394	WWC2	cluster1	gene_clusters_spinalCord
395	EEF2K	cluster1	gene_clusters_spinalCord
396	PWP1	cluster1	gene_clusters_spinalCord
397	NYNRIN	cluster1	gene_clusters_spinalCord
398	PVR	cluster1	gene_clusters_spinalCord
399	TMX1	cluster1	gene_clusters_spinalCord
400	HSPB6	cluster1	gene_clusters_spinalCord
401	TMED1	cluster1	gene_clusters_spinalCord
402	VRK2	cluster1	gene_clusters_spinalCord
403	GABRB3	cluster1	gene_clusters_spinalCord
404	FCGR3	cluster1	gene_clusters_spinalCord
405	REL	cluster1	gene_clusters_spinalCord
406	RCAN3	cluster1	gene_clusters_spinalCord
407	EIF2AK2	cluster1	gene_clusters_spinalCord
408	RBM33	cluster1	gene_clusters_spinalCord
409	STARD3NL	cluster1	gene_clusters_spinalCord
410	NXF1	cluster1	gene_clusters_spinalCord
411	WDR92	cluster1	gene_clusters_spinalCord
412	PRPF38A	cluster1	gene_clusters_spinalCord
413	CD93	cluster1	gene_clusters_spinalCord
414	CD97	cluster1	gene_clusters_spinalCord
415	MED23	cluster1	gene_clusters_spinalCord
416	ARRB2	cluster1	gene_clusters_spinalCord
417	HCK	cluster1	gene_clusters_spinalCord
418	LAMC3	cluster1	gene_clusters_spinalCord
419	ITGAX	cluster1	gene_clusters_spinalCord
420	TAPBPL	cluster1	gene_clusters_spinalCord
421	P4HA1	cluster1	gene_clusters_spinalCord
422	GVIN1	cluster1	gene_clusters_spinalCord
423	PGPEP1	cluster1	gene_clusters_spinalCord
424	HMGB1	cluster1	gene_clusters_spinalCord
425	SDF2L1	cluster1	gene_clusters_spinalCord
426	PTBP3	cluster1	gene_clusters_spinalCord
427	TMEM206	cluster1	gene_clusters_spinalCord
428	C78339	cluster1	gene_clusters_spinalCord
429	SLC39A14	cluster1	gene_clusters_spinalCord
430	SH3BP5	cluster1	gene_clusters_spinalCord
431	PPP1R18	cluster1	gene_clusters_spinalCord
432	PPIG	cluster1	gene_clusters_spinalCord
433	DNAJC1	cluster1	gene_clusters_spinalCord
434	CBX1	cluster1	gene_clusters_spinalCord
435	INTS9	cluster1	gene_clusters_spinalCord
436	SCFV	cluster1	gene_clusters_spinalCord
437	GTPBP4	cluster1	gene_clusters_spinalCord
438	HSPB1	cluster1	gene_clusters_spinalCord
439	DPYD	cluster1	gene_clusters_spinalCord
440	KCTD12B	cluster1	gene_clusters_spinalCord
441	PPIC	cluster1	gene_clusters_spinalCord
442	RCOR3	cluster1	gene_clusters_spinalCord
443	RAC2	cluster1	gene_clusters_spinalCord
444	IL16	cluster1	gene_clusters_spinalCord
445	ZC3HAV1	cluster1	gene_clusters_spinalCord
446	UGT1A7C	cluster1	gene_clusters_spinalCord
447	HPF1	cluster1	gene_clusters_spinalCord
448	H6PD	cluster1	gene_clusters_spinalCord
449	NATD1	cluster1	gene_clusters_spinalCord
450	P2RX4	cluster1	gene_clusters_spinalCord
451	PYGL	cluster1	gene_clusters_spinalCord
452	SEC61A1	cluster1	gene_clusters_spinalCord
453	AKR1C13	cluster1	gene_clusters_spinalCord
454	PVRL2	cluster1	gene_clusters_spinalCord
455	GALK2	cluster1	gene_clusters_spinalCord
456	SQRDL	cluster1	gene_clusters_spinalCord
457	DDX21	cluster1	gene_clusters_spinalCord
458	ANKRD44	cluster1	gene_clusters_spinalCord
459	ENV	cluster1	gene_clusters_spinalCord
460	PARVG	cluster1	gene_clusters_spinalCord
461	PIK3CG	cluster1	gene_clusters_spinalCord
462	PNP	cluster1	gene_clusters_spinalCord
463	ARHGAP4	cluster1	gene_clusters_spinalCord
464	MAPK14	cluster1	gene_clusters_spinalCord
465	IRAK4	cluster1	gene_clusters_spinalCord
466	A230065H16RIK	cluster1	gene_clusters_spinalCord
467	SKIV2L2	cluster1	gene_clusters_spinalCord
468	PTK7	cluster1	gene_clusters_spinalCord
469	TNS3	cluster1	gene_clusters_spinalCord
470	ARHGAP25	cluster1	gene_clusters_spinalCord
471	PLXNB2	cluster1	gene_clusters_spinalCord
472	CPNE2	cluster1	gene_clusters_spinalCord
473	ITGA7	cluster1	gene_clusters_spinalCord
474	CASP8	cluster1	gene_clusters_spinalCord
475	NCF4	cluster1	gene_clusters_spinalCord
476	GM12250	cluster1	gene_clusters_spinalCord
477	MICAL1	cluster1	gene_clusters_spinalCord
478	CCDC141	cluster1	gene_clusters_spinalCord
479	DDX18	cluster1	gene_clusters_spinalCord
480	NFKB2	cluster1	gene_clusters_spinalCord
481	LYZ2	cluster1	gene_clusters_spinalCord
482	MFSD10	cluster1	gene_clusters_spinalCord
483	HIST1H1A	cluster1	gene_clusters_spinalCord
484	PLCG2	cluster1	gene_clusters_spinalCord
485	TCN2	cluster1	gene_clusters_spinalCord
486	NCKAP1L	cluster1	gene_clusters_spinalCord
487	ASF1A	cluster1	gene_clusters_spinalCord
488	PSMB8	cluster1	gene_clusters_spinalCord
489	CD180	cluster1	gene_clusters_spinalCord
490	PYCARD	cluster1	gene_clusters_spinalCord
491	RCN1	cluster1	gene_clusters_spinalCord
492	FERMT3	cluster1	gene_clusters_spinalCord
493	BIN2	cluster1	gene_clusters_spinalCord
494	C1QC	cluster1	gene_clusters_spinalCord
495	PARP3	cluster1	gene_clusters_spinalCord
496	TLN1	cluster1	gene_clusters_spinalCord
497	RAI14	cluster1	gene_clusters_spinalCord
498	NCF2	cluster1	gene_clusters_spinalCord
499	ARHGDIB	cluster1	gene_clusters_spinalCord
500	NCF1	cluster1	gene_clusters_spinalCord
501	MICU2	cluster1	gene_clusters_spinalCord
502	PSMB10	cluster1	gene_clusters_spinalCord
503	CYBB	cluster1	gene_clusters_spinalCord
504	AP3B1	cluster1	gene_clusters_spinalCord
505	SKAP2	cluster1	gene_clusters_spinalCord
506	MOB1B	cluster1	gene_clusters_spinalCord
507	RAB32	cluster1	gene_clusters_spinalCord
508	CTSC	cluster1	gene_clusters_spinalCord
509	PSMB9	cluster1	gene_clusters_spinalCord
510	NUP205	cluster1	gene_clusters_spinalCord
511	MED25	cluster1	gene_clusters_spinalCord
512	ABI3	cluster1	gene_clusters_spinalCord
513	CARD9	cluster1	gene_clusters_spinalCord
514	APBB1IP	cluster1	gene_clusters_spinalCord
515	MYO1F	cluster1	gene_clusters_spinalCord
516	ABCD1	cluster1	gene_clusters_spinalCord
517	HMOX1	cluster1	gene_clusters_spinalCord
518	RCN3	cluster1	gene_clusters_spinalCord
519	CALU	cluster1	gene_clusters_spinalCord
520	DTX3L	cluster1	gene_clusters_spinalCord
521	AMDHD2	cluster1	gene_clusters_spinalCord
522	CD48	cluster1	gene_clusters_spinalCord
523	STS	cluster1	gene_clusters_spinalCord
524	PCYT1A	cluster1	gene_clusters_spinalCord
525	HK3	cluster1	gene_clusters_spinalCord
526	TLR3	cluster1	gene_clusters_spinalCord
527	NUCB2	cluster1	gene_clusters_spinalCord
528	PKN1	cluster1	gene_clusters_spinalCord
529	LPCAT1	cluster1	gene_clusters_spinalCord
530	CD274	cluster1	gene_clusters_spinalCord
531	STK10	cluster1	gene_clusters_spinalCord
532	KIF13B	cluster1	gene_clusters_spinalCord
533	AP5Z1	cluster1	gene_clusters_spinalCord
534	FCRLS	cluster1	gene_clusters_spinalCord
535	PPL	cluster1	gene_clusters_spinalCord
536	FEN1	cluster1	gene_clusters_spinalCord
537	TOR1B	cluster1	gene_clusters_spinalCord
538	NECAP2	cluster1	gene_clusters_spinalCord
539	VIM	cluster1	gene_clusters_spinalCord
540	ARPC5	cluster1	gene_clusters_spinalCord
541	GM43302	cluster1	gene_clusters_spinalCord
542	PARP4	cluster1	gene_clusters_spinalCord
543	GBP5	cluster1	gene_clusters_spinalCord
544	VAMP8	cluster1	gene_clusters_spinalCord
545	HSPA2	cluster1	gene_clusters_spinalCord
546	LAMP1	cluster1	gene_clusters_spinalCord
547	ABCA1	cluster1	gene_clusters_spinalCord
548	ITPR2	cluster1	gene_clusters_spinalCord
549	C1QA	cluster1	gene_clusters_spinalCord
550	MVP	cluster1	gene_clusters_spinalCord
551	PTX3	cluster1	gene_clusters_spinalCord
552	NEK6	cluster1	gene_clusters_spinalCord
553	TGM1	cluster1	gene_clusters_spinalCord
554	PRKCD	cluster1	gene_clusters_spinalCord
555	PLGRKT	cluster1	gene_clusters_spinalCord
556	CD109	cluster1	gene_clusters_spinalCord
557	LGALS3	cluster1	gene_clusters_spinalCord
558	CASP1	cluster1	gene_clusters_spinalCord
559	LYN	cluster1	gene_clusters_spinalCord
560	TAP1	cluster1	gene_clusters_spinalCord
561	ANXA4	cluster1	gene_clusters_spinalCord
562	TAGLN2	cluster1	gene_clusters_spinalCord
563	CTSS	cluster1	gene_clusters_spinalCord
564	ICAM1	cluster1	gene_clusters_spinalCord
565	HEXB	cluster1	gene_clusters_spinalCord
566	TCIRG1	cluster1	gene_clusters_spinalCord
567	GBP2	cluster1	gene_clusters_spinalCord
568	CAPG	cluster1	gene_clusters_spinalCord
569	TAPBP	cluster1	gene_clusters_spinalCord
570	ARPC1B	cluster1	gene_clusters_spinalCord
571	IGTP	cluster1	gene_clusters_spinalCord
572	CD68	cluster1	gene_clusters_spinalCord
573	TRIM5	cluster1	gene_clusters_spinalCord
574	GGT5	cluster1	gene_clusters_spinalCord
575	COX4I2	cluster1	gene_clusters_spinalCord
576	ABCA9	cluster1	gene_clusters_spinalCord
577	S100A10	cluster1	gene_clusters_spinalCord
578	FHOD1	cluster1	gene_clusters_spinalCord
579	OSTF1	cluster1	gene_clusters_spinalCord
580	ITGA6	cluster1	gene_clusters_spinalCord
581	FAM129A	cluster1	gene_clusters_spinalCord
582	ILK	cluster1	gene_clusters_spinalCord
583	XDH	cluster1	gene_clusters_spinalCord
584	ENTPD1	cluster1	gene_clusters_spinalCord
585	VCL	cluster1	gene_clusters_spinalCord
586	RPL18A	cluster1	gene_clusters_spinalCord
587	DNAJC3	cluster1	gene_clusters_spinalCord
588	RRBP1	cluster1	gene_clusters_spinalCord
589	STT3A	cluster1	gene_clusters_spinalCord
590	LGALS1	cluster1	gene_clusters_spinalCord
591	ITGB1	cluster1	gene_clusters_spinalCord
592	APRT	cluster1	gene_clusters_spinalCord
593	TPP1	cluster1	gene_clusters_spinalCord
594	OAT	cluster1	gene_clusters_spinalCord
595	ARHGAP22	cluster1	gene_clusters_spinalCord
596	CTNNA1	cluster1	gene_clusters_spinalCord
597	LMAN1	cluster1	gene_clusters_spinalCord
598	FAM129B	cluster1	gene_clusters_spinalCord
599	SMC1A	cluster1	gene_clusters_spinalCord
600	PTPN1	cluster1	gene_clusters_spinalCord
601	GLA	cluster1	gene_clusters_spinalCord
602	GUSB	cluster1	gene_clusters_spinalCord
603	HP1BP3	cluster1	gene_clusters_spinalCord
604	HEXA	cluster1	gene_clusters_spinalCord
605	CTSH	cluster1	gene_clusters_spinalCord
606	LMNB1	cluster1	gene_clusters_spinalCord
607	DDX39	cluster1	gene_clusters_spinalCord
608	FTL1	cluster1	gene_clusters_spinalCord
609	RPS17	cluster1	gene_clusters_spinalCord
610	PLCH1	cluster1	gene_clusters_spinalCord
611	CYB5R2	cluster1	gene_clusters_spinalCord
612	AKR1B8	cluster1	gene_clusters_spinalCord
613	SAFB2	cluster1	gene_clusters_spinalCord
614	SRSF9	cluster1	gene_clusters_spinalCord
615	RGL3	cluster1	gene_clusters_spinalCord
616	MYO1G	cluster1	gene_clusters_spinalCord
617	UTRN	cluster1	gene_clusters_spinalCord
618	SGCD	cluster1	gene_clusters_spinalCord
619	COL15A1	cluster1	gene_clusters_spinalCord
620	ITPR3	cluster1	gene_clusters_spinalCord
621	BRD2	cluster1	gene_clusters_spinalCord
622	RGL2	cluster1	gene_clusters_spinalCord
623	ISLR	cluster1	gene_clusters_spinalCord
624	COL14A1	cluster1	gene_clusters_spinalCord
625	LIMA1	cluster1	gene_clusters_spinalCord
626	EML3	cluster1	gene_clusters_spinalCord
627	TNFAIP8	cluster1	gene_clusters_spinalCord
628	RFC4	cluster1	gene_clusters_spinalCord
629	PCOLCE	cluster1	gene_clusters_spinalCord
630	CRYL1	cluster1	gene_clusters_spinalCord
631	ADAP2	cluster1	gene_clusters_spinalCord
632	VRK3	cluster1	gene_clusters_spinalCord
633	COL4A2	cluster1	gene_clusters_spinalCord
634	ITGB5	cluster1	gene_clusters_spinalCord
635	MORF4L1	cluster1	gene_clusters_spinalCord
636	GPX8	cluster1	gene_clusters_spinalCord
637	STEAP3	cluster1	gene_clusters_spinalCord
638	KANK2	cluster1	gene_clusters_spinalCord
639	CAV2	cluster1	gene_clusters_spinalCord
640	LSP1	cluster1	gene_clusters_spinalCord
641	TMOD3	cluster1	gene_clusters_spinalCord
642	PXN	cluster1	gene_clusters_spinalCord
643	SERPINH1	cluster1	gene_clusters_spinalCord
644	H3F3C	cluster1	gene_clusters_spinalCord
645	PDCD4	cluster1	gene_clusters_spinalCord
646	NID2	cluster1	gene_clusters_spinalCord
647	HMGB2	cluster1	gene_clusters_spinalCord
648	TRAM1	cluster1	gene_clusters_spinalCord
649	SUMO1	cluster1	gene_clusters_spinalCord
650	PCNA	cluster1	gene_clusters_spinalCord
651	LPXN	cluster1	gene_clusters_spinalCord
652	OSTC	cluster1	gene_clusters_spinalCord
653	SZRD1	cluster1	gene_clusters_spinalCord
654	CASP6	cluster1	gene_clusters_spinalCord
655	CD151	cluster1	gene_clusters_spinalCord
656	UNC119B	cluster1	gene_clusters_spinalCord
657	EXOSC9	cluster1	gene_clusters_spinalCord
658	CIAO1	cluster1	gene_clusters_spinalCord
659	TMBIM1	cluster1	gene_clusters_spinalCord
660	FMNL3	cluster1	gene_clusters_spinalCord
661	MPDU1	cluster1	gene_clusters_spinalCord
662	RRS1	cluster1	gene_clusters_spinalCord
663	TMBIM6	cluster1	gene_clusters_spinalCord
664	MBOAT7	cluster1	gene_clusters_spinalCord
665	NUP37	cluster1	gene_clusters_spinalCord
666	CTCF	cluster1	gene_clusters_spinalCord
667	SBSPON	cluster1	gene_clusters_spinalCord
668	MPZ	cluster1	gene_clusters_spinalCord
669	ITGB4	cluster1	gene_clusters_spinalCord
670	PARP14	cluster1	gene_clusters_spinalCord
671	L3HYPDH	cluster1	gene_clusters_spinalCord
672	H2AFV	cluster1	gene_clusters_spinalCord
673	IQGAP2	cluster1	gene_clusters_spinalCord
674	MYO1B	cluster1	gene_clusters_spinalCord
675	PLSCR1	cluster1	gene_clusters_spinalCord
676	TPST1	cluster1	gene_clusters_spinalCord
677	DAB2	cluster1	gene_clusters_spinalCord
678	LAMB1	cluster1	gene_clusters_spinalCord
679	HMGA1	cluster1	gene_clusters_spinalCord
680	LAMA2	cluster1	gene_clusters_spinalCord
681	DRP2	cluster1	gene_clusters_spinalCord
682	CLEC7A	cluster1	gene_clusters_spinalCord
683	CR1L	cluster1	gene_clusters_spinalCord
684	NCKAP5L	cluster1	gene_clusters_spinalCord
685	PRX	cluster1	gene_clusters_spinalCord
686	STON1	cluster1	gene_clusters_spinalCord
687	SIN3A	cluster1	gene_clusters_spinalCord
688	LDLRAP1	cluster1	gene_clusters_spinalCord
689	SNX33	cluster1	gene_clusters_spinalCord
690	AGT	cluster1	gene_clusters_spinalCord
691	CELF2	cluster1	gene_clusters_spinalCord
692	GIMAP8	cluster1	gene_clusters_spinalCord
693	MRPS18B	cluster2	gene_clusters_spinalCord
694	MATK	cluster2	gene_clusters_spinalCord
695	ENO1	cluster2	gene_clusters_spinalCord
696	CCSAP	cluster2	gene_clusters_spinalCord
697	2310061I04RIK	cluster2	gene_clusters_spinalCord
698	NUDT6	cluster2	gene_clusters_spinalCord
699	CBX4	cluster2	gene_clusters_spinalCord
700	DYNC1I1	cluster2	gene_clusters_spinalCord
701	SIK2	cluster2	gene_clusters_spinalCord
702	NT5C3B	cluster2	gene_clusters_spinalCord
703	LSS	cluster2	gene_clusters_spinalCord
704	FRMD5	cluster2	gene_clusters_spinalCord
705	PHACTR4	cluster2	gene_clusters_spinalCord
706	SLC22A23	cluster2	gene_clusters_spinalCord
707	PRRC2B	cluster2	gene_clusters_spinalCord
708	HN1	cluster2	gene_clusters_spinalCord
709	GRIN2A	cluster2	gene_clusters_spinalCord
710	GM5124	cluster2	gene_clusters_spinalCord
711	ELFN1	cluster2	gene_clusters_spinalCord
712	MAP6D1	cluster2	gene_clusters_spinalCord
713	DMTN	cluster2	gene_clusters_spinalCord
714	BRAF	cluster2	gene_clusters_spinalCord
715	CLNS1A	cluster2	gene_clusters_spinalCord
716	PALM3	cluster2	gene_clusters_spinalCord
717	UQCRH	cluster2	gene_clusters_spinalCord
718	2010300C02RIK	cluster2	gene_clusters_spinalCord
719	GRIP2	cluster2	gene_clusters_spinalCord
720	CABP1	cluster2	gene_clusters_spinalCord
721	TSC22D4	cluster2	gene_clusters_spinalCord
722	MZT2	cluster2	gene_clusters_spinalCord
723	TANC2	cluster2	gene_clusters_spinalCord
724	GRIN2B	cluster2	gene_clusters_spinalCord
725	PRKCE	cluster2	gene_clusters_spinalCord
726	LRFN4	cluster2	gene_clusters_spinalCord
727	TSPAN2	cluster2	gene_clusters_spinalCord
728	DNM1	cluster2	gene_clusters_spinalCord
729	SLC15A2	cluster2	gene_clusters_spinalCord
730	SMARCD3	cluster2	gene_clusters_spinalCord
731	SLC25A33	cluster2	gene_clusters_spinalCord
732	NDUFA5	cluster2	gene_clusters_spinalCord
733	ATP6V1D	cluster2	gene_clusters_spinalCord
734	DPP10	cluster2	gene_clusters_spinalCord
735	STXBP1	cluster2	gene_clusters_spinalCord
736	RAB3C	cluster2	gene_clusters_spinalCord
737	NDUFC2	cluster2	gene_clusters_spinalCord
738	CD82	cluster2	gene_clusters_spinalCord
739	GPHN	cluster2	gene_clusters_spinalCord
740	SYT2	cluster2	gene_clusters_spinalCord
741	ATP5I	cluster2	gene_clusters_spinalCord
742	PPIF	cluster2	gene_clusters_spinalCord
743	PIP5K1C	cluster2	gene_clusters_spinalCord
744	UQCC1	cluster2	gene_clusters_spinalCord
745	ADAM22	cluster2	gene_clusters_spinalCord
746	KCNAB1	cluster2	gene_clusters_spinalCord
747	OLFM1	cluster2	gene_clusters_spinalCord
748	SACS	cluster2	gene_clusters_spinalCord
749	ARHGEF11	cluster2	gene_clusters_spinalCord
750	DMXL2	cluster2	gene_clusters_spinalCord
751	TUBB4B	cluster2	gene_clusters_spinalCord
752	ATP2B2	cluster2	gene_clusters_spinalCord
753	VSNL1	cluster2	gene_clusters_spinalCord
754	ATP2B3	cluster2	gene_clusters_spinalCord
755	AUH	cluster2	gene_clusters_spinalCord
756	PDHA1	cluster2	gene_clusters_spinalCord
757	ANKRD29	cluster2	gene_clusters_spinalCord
758	FH	cluster2	gene_clusters_spinalCord
759	SLC25A12	cluster2	gene_clusters_spinalCord
760	RAB6B	cluster2	gene_clusters_spinalCord
761	PDHB	cluster2	gene_clusters_spinalCord
762	CALB2	cluster2	gene_clusters_spinalCord
763	SLC25A4	cluster2	gene_clusters_spinalCord
764	ACO2	cluster2	gene_clusters_spinalCord
765	DYNLL2	cluster2	gene_clusters_spinalCord
766	MDH2	cluster2	gene_clusters_spinalCord
767	GDAP1	cluster2	gene_clusters_spinalCord
768	OPCML	cluster2	gene_clusters_spinalCord
769	SV2B	cluster2	gene_clusters_spinalCord
770	VDAC1	cluster2	gene_clusters_spinalCord
771	GRM3	cluster2	gene_clusters_spinalCord
772	COX4I1	cluster2	gene_clusters_spinalCord
773	STX1B	cluster2	gene_clusters_spinalCord
774	DNM3	cluster2	gene_clusters_spinalCord
775	ANK1	cluster2	gene_clusters_spinalCord
776	NDUFA13	cluster2	gene_clusters_spinalCord
777	SCN4B	cluster2	gene_clusters_spinalCord
778	LGI2	cluster2	gene_clusters_spinalCord
779	RAB3A	cluster2	gene_clusters_spinalCord
780	DGKQ	cluster2	gene_clusters_spinalCord
781	GABARAPL2	cluster2	gene_clusters_spinalCord
782	CNTNAP2	cluster2	gene_clusters_spinalCord
783	ATP5A1	cluster2	gene_clusters_spinalCord
784	KCNA1	cluster2	gene_clusters_spinalCord
785	NDUFA4	cluster2	gene_clusters_spinalCord
786	LIMK1	cluster2	gene_clusters_spinalCord
787	KCNJ11	cluster2	gene_clusters_spinalCord
788	NDUFS4	cluster2	gene_clusters_spinalCord
789	SLC25A5	cluster2	gene_clusters_spinalCord
790	SYP	cluster2	gene_clusters_spinalCord
791	WDR7	cluster2	gene_clusters_spinalCord
792	OSBPL6	cluster2	gene_clusters_spinalCord
793	ATP6V1C1	cluster2	gene_clusters_spinalCord
794	KRT222	cluster2	gene_clusters_spinalCord
795	ACAT2	cluster2	gene_clusters_spinalCord
796	UQCRC2	cluster2	gene_clusters_spinalCord
797	NDUFB4	cluster2	gene_clusters_spinalCord
798	COX7C	cluster2	gene_clusters_spinalCord
799	CUTA	cluster2	gene_clusters_spinalCord
800	THY1	cluster2	gene_clusters_spinalCord
801	ATP5L	cluster2	gene_clusters_spinalCord
802	OGDHL	cluster2	gene_clusters_spinalCord
803	FN3K	cluster2	gene_clusters_spinalCord
804	CNTNAP1	cluster2	gene_clusters_spinalCord
805	MOB2	cluster2	gene_clusters_spinalCord
806	CMIP	cluster2	gene_clusters_spinalCord
807	SV2A	cluster2	gene_clusters_spinalCord
808	CACNA2D3	cluster2	gene_clusters_spinalCord
809	RAPGEF4	cluster2	gene_clusters_spinalCord
810	GCSH	cluster2	gene_clusters_spinalCord
811	ROGDI	cluster2	gene_clusters_spinalCord
812	PHYHIP	cluster2	gene_clusters_spinalCord
813	ERC2	cluster2	gene_clusters_spinalCord
814	8030462N17RIK	cluster2	gene_clusters_spinalCord
815	ATP5B	cluster2	gene_clusters_spinalCord
816	TBCA	cluster2	gene_clusters_spinalCord
817	ELMOD1	cluster2	gene_clusters_spinalCord
818	TIMM8B	cluster2	gene_clusters_spinalCord
819	RASGRF2	cluster2	gene_clusters_spinalCord
820	GUCY1B3	cluster2	gene_clusters_spinalCord
821	LGI3	cluster2	gene_clusters_spinalCord
822	SYT12	cluster2	gene_clusters_spinalCord
823	NEFM	cluster2	gene_clusters_spinalCord
824	FDPS	cluster2	gene_clusters_spinalCord
825	INA	cluster2	gene_clusters_spinalCord
826	ECHDC1	cluster2	gene_clusters_spinalCord
827	SCAMP5	cluster2	gene_clusters_spinalCord
828	ACOT13	cluster2	gene_clusters_spinalCord
829	MGLL	cluster2	gene_clusters_spinalCord
830	NCS1	cluster2	gene_clusters_spinalCord
831	KCNA2	cluster2	gene_clusters_spinalCord
832	ADAM23	cluster2	gene_clusters_spinalCord
833	KIF5A	cluster2	gene_clusters_spinalCord
834	NEFH	cluster2	gene_clusters_spinalCord
835	ARHGAP44	cluster2	gene_clusters_spinalCord
836	PACSIN1	cluster2	gene_clusters_spinalCord
837	SLC17A6	cluster2	gene_clusters_spinalCord
838	SRGAP3	cluster2	gene_clusters_spinalCord
839	RAB27B	cluster2	gene_clusters_spinalCord
840	TRAF3	cluster2	gene_clusters_spinalCord
841	ECI1	cluster2	gene_clusters_spinalCord
842	MAP7D2	cluster2	gene_clusters_spinalCord
843	BRSK1	cluster2	gene_clusters_spinalCord
844	TOM1L2	cluster2	gene_clusters_spinalCord
845	CDH18	cluster2	gene_clusters_spinalCord
846	PAFAH1B3	cluster2	gene_clusters_spinalCord
847	DNAJC27	cluster2	gene_clusters_spinalCord
848	ETL4	cluster2	gene_clusters_spinalCord
849	ABCB9	cluster2	gene_clusters_spinalCord
850	SNCB	cluster2	gene_clusters_spinalCord
851	PRUNE	cluster2	gene_clusters_spinalCord
852	MDH1	cluster2	gene_clusters_spinalCord
853	VAMP1	cluster2	gene_clusters_spinalCord
854	BCAN	cluster2	gene_clusters_spinalCord
855	ATP1A2	cluster2	gene_clusters_spinalCord
856	RPH3A	cluster2	gene_clusters_spinalCord
857	CASKIN1	cluster2	gene_clusters_spinalCord
858	NECAP1	cluster2	gene_clusters_spinalCord
859	UBE2O	cluster2	gene_clusters_spinalCord
860	PREPL	cluster2	gene_clusters_spinalCord
861	CDC42EP2	cluster2	gene_clusters_spinalCord
862	NSF	cluster2	gene_clusters_spinalCord
863	IDH3B	cluster2	gene_clusters_spinalCord
864	SH3GL2	cluster2	gene_clusters_spinalCord
865	UQCRFS1	cluster2	gene_clusters_spinalCord
866	CRTAC1	cluster2	gene_clusters_spinalCord
867	ENPP6	cluster2	gene_clusters_spinalCord
868	SCRN3	cluster2	gene_clusters_spinalCord
869	RAP1GAP2	cluster2	gene_clusters_spinalCord
870	MOG	cluster2	gene_clusters_spinalCord
871	RUFY3	cluster2	gene_clusters_spinalCord
872	MAPRE2	cluster2	gene_clusters_spinalCord
873	TNFRSF21	cluster2	gene_clusters_spinalCord
874	HDHD2	cluster2	gene_clusters_spinalCord
875	CDH10	cluster2	gene_clusters_spinalCord
876	SIRT2	cluster2	gene_clusters_spinalCord
877	CNP	cluster2	gene_clusters_spinalCord
878	TMEM163	cluster2	gene_clusters_spinalCord
879	TRIM23	cluster2	gene_clusters_spinalCord
880	BOLA1	cluster2	gene_clusters_spinalCord
881	LYRM7	cluster2	gene_clusters_spinalCord
882	SLC24A2	cluster2	gene_clusters_spinalCord
883	KCNAB2	cluster2	gene_clusters_spinalCord
884	FAM210A	cluster2	gene_clusters_spinalCord
885	ABCA5	cluster2	gene_clusters_spinalCord
886	UQCR10	cluster2	gene_clusters_spinalCord
887	SNCA	cluster2	gene_clusters_spinalCord
888	DPYSL2	cluster2	gene_clusters_spinalCord
889	VAMP2	cluster2	gene_clusters_spinalCord
890	SLC25A31	cluster2	gene_clusters_spinalCord
891	ATP6V1F	cluster2	gene_clusters_spinalCord
892	GRIA3	cluster2	gene_clusters_spinalCord
893	RIT2	cluster2	gene_clusters_spinalCord
894	MICU3	cluster2	gene_clusters_spinalCord
895	SHANK1	cluster2	gene_clusters_spinalCord
896	STXBP5L	cluster2	gene_clusters_spinalCord
897	VCPIP1	cluster2	gene_clusters_spinalCord
898	CKMT1	cluster2	gene_clusters_spinalCord
899	PIN1	cluster2	gene_clusters_spinalCord
900	LGI1	cluster2	gene_clusters_spinalCord
901	DLG2	cluster2	gene_clusters_spinalCord
902	SPTBN4	cluster2	gene_clusters_spinalCord
903	MKIAA0743	cluster2	gene_clusters_spinalCord
904	SCN1A	cluster2	gene_clusters_spinalCord
905	CPNE7	cluster2	gene_clusters_spinalCord
906	ATPIF1	cluster2	gene_clusters_spinalCord
907	MAP4K2	cluster2	gene_clusters_spinalCord
908	CDH23	cluster2	gene_clusters_spinalCord
909	SLC8A3	cluster2	gene_clusters_spinalCord
910	DFNA5	cluster2	gene_clusters_spinalCord
911	KCTD4	cluster2	gene_clusters_spinalCord
912	GJC3	cluster2	gene_clusters_spinalCord
913	FAM162A	cluster2	gene_clusters_spinalCord
914	BRSK2	cluster2	gene_clusters_spinalCord
915	GSK3A	cluster2	gene_clusters_spinalCord
916	CFL2	cluster2	gene_clusters_spinalCord
917	PPP3R1	cluster2	gene_clusters_spinalCord
918	SCN1B	cluster2	gene_clusters_spinalCord
919	FXN	cluster2	gene_clusters_spinalCord
920	RAB15	cluster2	gene_clusters_spinalCord
921	COX6C	cluster2	gene_clusters_spinalCord
922	NTNG1	cluster2	gene_clusters_spinalCord
923	CPNE4	cluster2	gene_clusters_spinalCord
924	ST3GAL3	cluster2	gene_clusters_spinalCord
925	RASGRF1	cluster2	gene_clusters_spinalCord
926	SH3GLB2	cluster2	gene_clusters_spinalCord
927	1700037H04RIK	cluster2	gene_clusters_spinalCord
928	GNG13	cluster2	gene_clusters_spinalCord
929	HAPLN4	cluster2	gene_clusters_spinalCord
930	PPP1R3F	cluster2	gene_clusters_spinalCord
931	TMEM160	cluster2	gene_clusters_spinalCord
932	IGSF9B	cluster2	gene_clusters_spinalCord
933	DDX25	cluster2	gene_clusters_spinalCord
934	PPFIA4	cluster2	gene_clusters_spinalCord
935	NDUFA7	cluster2	gene_clusters_spinalCord
936	SLC30A3	cluster2	gene_clusters_spinalCord
937	CYP51A1	cluster2	gene_clusters_spinalCord
938	SPAG1	cluster2	gene_clusters_spinalCord
939	FRMPD3	cluster2	gene_clusters_spinalCord
940	MCM7	cluster2	gene_clusters_spinalCord
941	MIEN1	cluster2	gene_clusters_spinalCord
942	DGKE	cluster2	gene_clusters_spinalCord
943	PRKCB	cluster2	gene_clusters_spinalCord
944	RAB37	cluster2	gene_clusters_spinalCord
945	MYOM3	cluster2	gene_clusters_spinalCord
946	GM16286	cluster2	gene_clusters_spinalCord
947	CAMLG	cluster2	gene_clusters_spinalCord
948	GRIN2D	cluster2	gene_clusters_spinalCord
949	TAC3	cluster2	gene_clusters_spinalCord
950	DHRS11	cluster2	gene_clusters_spinalCord
951	OMG	cluster2	gene_clusters_spinalCord
952	AMPD1	cluster2	gene_clusters_spinalCord
953	POLDIP3	cluster2	gene_clusters_spinalCord
954	KPNA6	cluster2	gene_clusters_spinalCord
955	SERPINB1A	cluster2	gene_clusters_spinalCord
956	PDE7B	cluster2	gene_clusters_spinalCord
957	SRA1	cluster2	gene_clusters_spinalCord
958	FNTB	cluster2	gene_clusters_spinalCord
959	S100B	cluster2	gene_clusters_spinalCord
960	YY1	cluster2	gene_clusters_spinalCord
961	PLP1	cluster2	gene_clusters_spinalCord
962	AIF1L	cluster2	gene_clusters_spinalCord
963	SLC25A42	cluster2	gene_clusters_spinalCord
964	NEFL	cluster2	gene_clusters_spinalCord
965	GSTA4	cluster2	gene_clusters_spinalCord
966	GOT1	cluster2	gene_clusters_spinalCord
967	KCNC3	cluster2	gene_clusters_spinalCord
968	TIMMDC1	cluster2	gene_clusters_spinalCord
969	IGLON5	cluster2	gene_clusters_spinalCord
970	MAPK8IP1	cluster2	gene_clusters_spinalCord
971	DDT	cluster2	gene_clusters_spinalCord
972	NAT8L	cluster2	gene_clusters_spinalCord
973	WHRN	cluster2	gene_clusters_spinalCord
974	EIF5A2	cluster2	gene_clusters_spinalCord
975	PPIP5K2	cluster2	gene_clusters_spinalCord
976	YWHAG	cluster2	gene_clusters_spinalCord
977	BAD	cluster2	gene_clusters_spinalCord
978	ACYP1	cluster2	gene_clusters_spinalCord
979	CDH6	cluster2	gene_clusters_spinalCord
980	LDHB	cluster2	gene_clusters_spinalCord
981	UBQLN2	cluster2	gene_clusters_spinalCord
982	FRRS1L	cluster2	gene_clusters_spinalCord
983	CA4	cluster2	gene_clusters_spinalCord
984	COQ7	cluster2	gene_clusters_spinalCord
985	MAPK8IP3	cluster2	gene_clusters_spinalCord
986	NDUFA12	cluster2	gene_clusters_spinalCord
987	CORO6	cluster2	gene_clusters_spinalCord
988	SLC6A4	cluster2	gene_clusters_spinalCord
989	AW551984	cluster2	gene_clusters_spinalCord
990	PLS1	cluster2	gene_clusters_spinalCord
991	ATP5C1	cluster2	gene_clusters_spinalCord
992	ENOPH1	cluster2	gene_clusters_spinalCord
993	ENO2	cluster2	gene_clusters_spinalCord
994	NEGR1	cluster2	gene_clusters_spinalCord
995	SYN3	cluster2	gene_clusters_spinalCord
996	SGIP1	cluster2	gene_clusters_spinalCord
997	PRKAB2	cluster2	gene_clusters_spinalCord
998	ACYP2	cluster2	gene_clusters_spinalCord
999	PEBP1	cluster2	gene_clusters_spinalCord
1000	CRTC1	cluster2	gene_clusters_spinalCord
1001	FBXO44	cluster2	gene_clusters_spinalCord
1002	4933434E20RIK	cluster2	gene_clusters_spinalCord
1003	MVD	cluster2	gene_clusters_spinalCord
1004	PRR18	cluster2	gene_clusters_spinalCord
1005	DGKG	cluster2	gene_clusters_spinalCord
1006	MBNL1	cluster2	gene_clusters_spinalCord
1007	MAP3K13	cluster2	gene_clusters_spinalCord
1008	PPP3CC	cluster2	gene_clusters_spinalCord
1009	DIP2B	cluster2	gene_clusters_spinalCord
1010	R3HCC1	cluster2	gene_clusters_spinalCord
1011	DBH	cluster2	gene_clusters_spinalCord
1012	NSDHL	cluster2	gene_clusters_spinalCord
1013	LSM14B	cluster2	gene_clusters_spinalCord
1014	CIT	cluster2	gene_clusters_spinalCord
1015	GOLGA7B	cluster2	gene_clusters_spinalCord
1016	NDUFB2	cluster2	gene_clusters_spinalCord
1017	SIRT3	cluster2	gene_clusters_spinalCord
1018	UCP3	cluster2	gene_clusters_spinalCord
1019	UBXN2B	cluster2	gene_clusters_spinalCord
1020	PLXNA4	cluster2	gene_clusters_spinalCord
1021	GAB2	cluster2	gene_clusters_spinalCord
1022	C1QBP	cluster2	gene_clusters_spinalCord
1023	NADK2	cluster2	gene_clusters_spinalCord
1024	TMEM35	cluster2	gene_clusters_spinalCord
1025	COX5B	cluster2	gene_clusters_spinalCord
1026	CPLX2	cluster2	gene_clusters_spinalCord
1027	RAB33A	cluster2	gene_clusters_spinalCord
1028	UQCC3	cluster2	gene_clusters_spinalCord
1029	VDAC3	cluster2	gene_clusters_spinalCord
1030	NDUFA9	cluster2	gene_clusters_spinalCord
1031	CDS1	cluster2	gene_clusters_spinalCord
1032	UQCRB	cluster2	gene_clusters_spinalCord
1033	DNAJC5	cluster2	gene_clusters_spinalCord
1034	CNTN1	cluster2	gene_clusters_spinalCord
1035	SLC9A1	cluster2	gene_clusters_spinalCord
1036	CPLX1	cluster2	gene_clusters_spinalCord
1037	RAC3	cluster2	gene_clusters_spinalCord
1038	PICK1	cluster2	gene_clusters_spinalCord
1039	MTCO2	cluster2	gene_clusters_spinalCord
1040	DLST	cluster2	gene_clusters_spinalCord
1041	CDK5	cluster2	gene_clusters_spinalCord
1042	PDXK	cluster2	gene_clusters_spinalCord
1043	SYN2	cluster2	gene_clusters_spinalCord
1044	NAPB	cluster2	gene_clusters_spinalCord
1045	NDUFA2	cluster2	gene_clusters_spinalCord
1046	SLC38A3	cluster2	gene_clusters_spinalCord
1047	PKM	cluster2	gene_clusters_spinalCord
1048	BASP1	cluster2	gene_clusters_spinalCord
1049	FAM126B	cluster2	gene_clusters_spinalCord
1050	ECSIT	cluster2	gene_clusters_spinalCord
1051	PRRT2	cluster2	gene_clusters_spinalCord
1052	SEPT5	cluster2	gene_clusters_spinalCord
1053	TIGAR	cluster2	gene_clusters_spinalCord
1054	AMPH	cluster2	gene_clusters_spinalCord
1055	KIAA0513	cluster2	gene_clusters_spinalCord
1056	RAP1GAP	cluster2	gene_clusters_spinalCord
1057	GRIN1	cluster2	gene_clusters_spinalCord
1058	COX5A	cluster2	gene_clusters_spinalCord
1059	DPP6	cluster2	gene_clusters_spinalCord
1060	ADAM11	cluster2	gene_clusters_spinalCord
1061	NT5M	cluster2	gene_clusters_spinalCord
1062	GNAZ	cluster2	gene_clusters_spinalCord
1063	UQCRQ	cluster2	gene_clusters_spinalCord
1064	TIMM10	cluster2	gene_clusters_spinalCord
1065	STRADA	cluster2	gene_clusters_spinalCord
1066	NDUFAB1	cluster2	gene_clusters_spinalCord
1067	NT5C	cluster2	gene_clusters_spinalCord
1068	DNM1L	cluster2	gene_clusters_spinalCord
1069	CACNA2D2	cluster2	gene_clusters_spinalCord
1070	SLC20A1	cluster2	gene_clusters_spinalCord
1071	CAMKK1	cluster2	gene_clusters_spinalCord
1072	ATP5J	cluster2	gene_clusters_spinalCord
1073	SLC5A11	cluster2	gene_clusters_spinalCord
1074	RGS7	cluster2	gene_clusters_spinalCord
1075	CLTB	cluster2	gene_clusters_spinalCord
1076	ATP6V0A1	cluster2	gene_clusters_spinalCord
1077	DLG4	cluster2	gene_clusters_spinalCord
1078	RNF214	cluster2	gene_clusters_spinalCord
1079	MRPS36	cluster2	gene_clusters_spinalCord
1080	CEND1	cluster2	gene_clusters_spinalCord
1081	TSR2	cluster2	gene_clusters_spinalCord
1082	KIF21A	cluster2	gene_clusters_spinalCord
1083	SH3GL3	cluster2	gene_clusters_spinalCord
1084	PRKG2	cluster2	gene_clusters_spinalCord
1085	KIF3C	cluster2	gene_clusters_spinalCord
1086	BNIP3	cluster2	gene_clusters_spinalCord
1087	SYNRG	cluster2	gene_clusters_spinalCord
1088	CDC42SE2	cluster2	gene_clusters_spinalCord
1089	BIN1	cluster2	gene_clusters_spinalCord
1090	PCLO	cluster2	gene_clusters_spinalCord
1091	PSMB5	cluster2	gene_clusters_spinalCord
1092	EPB41L1	cluster2	gene_clusters_spinalCord
1093	BSN	cluster2	gene_clusters_spinalCord
1094	MAP6	cluster2	gene_clusters_spinalCord
1095	EPDR1	cluster2	gene_clusters_spinalCord
1096	PCP4L1	cluster2	gene_clusters_spinalCord
1097	STMN1	cluster2	gene_clusters_spinalCord
1098	ABCC8	cluster2	gene_clusters_spinalCord
1099	CEP170B	cluster2	gene_clusters_spinalCord
1100	ANKRD34B	cluster2	gene_clusters_spinalCord
1101	ARFGAP1	cluster2	gene_clusters_spinalCord
1102	D3ERTD751E	cluster2	gene_clusters_spinalCord
1103	LYRM9	cluster2	gene_clusters_spinalCord
1104	BORCS6	cluster2	gene_clusters_spinalCord
1105	PPP1R2	cluster2	gene_clusters_spinalCord
1106	PALM	cluster2	gene_clusters_spinalCord
1107	DAAM2	cluster2	gene_clusters_spinalCord
1108	FAM213A	cluster2	gene_clusters_spinalCord
1109	HAX1	cluster2	gene_clusters_spinalCord
1110	SVIP	cluster2	gene_clusters_spinalCord
1111	EPN3	cluster2	gene_clusters_spinalCord
1112	ADD2	cluster2	gene_clusters_spinalCord
1113	PPP1R1B	cluster2	gene_clusters_spinalCord
1114	NDUFV1	cluster2	gene_clusters_spinalCord
1115	DFFA	cluster2	gene_clusters_spinalCord
1116	CAMK4	cluster2	gene_clusters_spinalCord
1117	SLC2A1	cluster2	gene_clusters_spinalCord
1118	UBAP2	cluster2	gene_clusters_spinalCord
1119	SLC6A5	cluster2	gene_clusters_spinalCord
1120	GLS	cluster2	gene_clusters_spinalCord
1121	NRIP2	cluster2	gene_clusters_spinalCord
1122	XRCC6BP1	cluster2	gene_clusters_spinalCord
1123	USP31	cluster2	gene_clusters_spinalCord
1124	ARHGAP21	cluster2	gene_clusters_spinalCord
1125	CDV3	cluster2	gene_clusters_spinalCord
1126	BOD1	cluster2	gene_clusters_spinalCord
1127	GPRIN1	cluster2	gene_clusters_spinalCord
1128	SYNDIG1	cluster2	gene_clusters_spinalCord
1129	FAM169A	cluster2	gene_clusters_spinalCord
1130	DAO	cluster2	gene_clusters_spinalCord
1131	SLC13A5	cluster2	gene_clusters_spinalCord
1132	CACNG2	cluster2	gene_clusters_spinalCord
1133	ZDHHC5	cluster2	gene_clusters_spinalCord
1134	CACNA2D1	cluster2	gene_clusters_spinalCord
1135	PODXL2	cluster2	gene_clusters_spinalCord
1136	UBXN2A	cluster2	gene_clusters_spinalCord
1137	SCN2B	cluster2	gene_clusters_spinalCord
1138	ITGB8	cluster2	gene_clusters_spinalCord
1139	NRGN	cluster2	gene_clusters_spinalCord
1140	TESC	cluster2	gene_clusters_spinalCord
1141	PRKAR1B	cluster2	gene_clusters_spinalCord
1142	MTUS2	cluster2	gene_clusters_spinalCord
1143	VPS9D1	cluster2	gene_clusters_spinalCord
1144	MTFR1L	cluster2	gene_clusters_spinalCord
1145	SLC6A1	cluster2	gene_clusters_spinalCord
1146	SLC6A17	cluster2	gene_clusters_spinalCord
1147	SOD2	cluster2	gene_clusters_spinalCord
1148	SLC12A5	cluster2	gene_clusters_spinalCord
1149	CSL	cluster2	gene_clusters_spinalCord
1150	TDRP	cluster2	gene_clusters_spinalCord
1151	SCN8A	cluster2	gene_clusters_spinalCord
1152	STK38L	cluster2	gene_clusters_spinalCord
1153	GDAP1L1	cluster2	gene_clusters_spinalCord
1154	DDC	cluster2	gene_clusters_spinalCord
1155	PNMAL2	cluster2	gene_clusters_spinalCord
1156	SECISBP2	cluster2	gene_clusters_spinalCord
1157	HEPH	cluster2	gene_clusters_spinalCord
1158	MMAB	cluster2	gene_clusters_spinalCord
1159	ENTPD3	cluster2	gene_clusters_spinalCord
1160	NDUFS3	cluster2	gene_clusters_spinalCord
1161	MTFP1	cluster2	gene_clusters_spinalCord
1162	LAMP5	cluster2	gene_clusters_spinalCord
1163	SYNGAP1	cluster2	gene_clusters_spinalCord
1164	INADL	cluster2	gene_clusters_spinalCord
1165	GSTM5	cluster2	gene_clusters_spinalCord
1166	APC2	cluster2	gene_clusters_spinalCord
1167	FAF1	cluster2	gene_clusters_spinalCord
1168	RWDD2A	cluster2	gene_clusters_spinalCord
1169	OLFM2	cluster2	gene_clusters_spinalCord
1170	CCDC177	cluster2	gene_clusters_spinalCord
1171	TXN2	cluster2	gene_clusters_spinalCord
1172	SLC4A3	cluster2	gene_clusters_spinalCord
1173	KANK4	cluster2	gene_clusters_spinalCord
1174	HIF1AN	cluster2	gene_clusters_spinalCord
1175	SLC7A10	cluster2	gene_clusters_spinalCord
1176	CYP2S1	cluster2	gene_clusters_spinalCord
1177	ASAH2	cluster2	gene_clusters_spinalCord
1178	OSCP1	cluster2	gene_clusters_spinalCord
1179	GGA3	cluster2	gene_clusters_spinalCord
1180	RLTPR	cluster2	gene_clusters_spinalCord
1181	TNK2	cluster2	gene_clusters_spinalCord
1182	SOD1	cluster2	gene_clusters_spinalCord
1183	CAMK1D	cluster2	gene_clusters_spinalCord
1184	NDUFB5	cluster2	gene_clusters_spinalCord
1185	EPS15L1	cluster2	gene_clusters_spinalCord
1186	SYT3	cluster2	gene_clusters_spinalCord
1187	SHANK3	cluster2	gene_clusters_spinalCord
1188	NDUFAF3	cluster2	gene_clusters_spinalCord
1189	SEPT8	cluster2	gene_clusters_spinalCord
1190	MTND3	cluster2	gene_clusters_spinalCord
1191	SHD	cluster2	gene_clusters_spinalCord
1192	CHRM2	cluster2	gene_clusters_spinalCord
1193	ACSM5	cluster2	gene_clusters_spinalCord
1194	OGDH	cluster2	gene_clusters_spinalCord
1195	TBC1D4	cluster2	gene_clusters_spinalCord
1196	GPLD1	cluster2	gene_clusters_spinalCord
1197	PPP1R3E	cluster2	gene_clusters_spinalCord
1198	CCDC43	cluster2	gene_clusters_spinalCord
1199	PYGM	cluster2	gene_clusters_spinalCord
1200	ATP8	cluster2	gene_clusters_spinalCord
1201	AP2A1	cluster2	gene_clusters_spinalCord
1202	IMPACT	cluster2	gene_clusters_spinalCord
1203	NDUFA6	cluster2	gene_clusters_spinalCord
1204	HAPLN1	cluster2	gene_clusters_spinalCord
1205	GLO1	cluster2	gene_clusters_spinalCord
1206	TBCB	cluster2	gene_clusters_spinalCord
1207	SULT4A1	cluster2	gene_clusters_spinalCord
1208	PTPN5	cluster2	gene_clusters_spinalCord
1209	APOO	cluster2	gene_clusters_spinalCord
1210	AK1	cluster2	gene_clusters_spinalCord
1211	DCUN1D2	cluster2	gene_clusters_spinalCord
1212	ACSS2	cluster2	gene_clusters_spinalCord
1213	RFESD	cluster2	gene_clusters_spinalCord
1214	ARSA	cluster2	gene_clusters_spinalCord
1215	CAB39	cluster2	gene_clusters_spinalCord
1216	ACAN	cluster2	gene_clusters_spinalCord
1217	UQCC2	cluster2	gene_clusters_spinalCord
1218	ATPAF1	cluster2	gene_clusters_spinalCord
1219	JPH1	cluster2	gene_clusters_spinalCord
1220	DSCAM	cluster2	gene_clusters_spinalCord
1221	TPI1	cluster2	gene_clusters_spinalCord
1222	OPALIN	cluster2	gene_clusters_spinalCord
1223	MYO1D	cluster2	gene_clusters_spinalCord
1224	SLC12A2	cluster2	gene_clusters_spinalCord
1225	MAPK10	cluster2	gene_clusters_spinalCord
1226	MTX3	cluster2	gene_clusters_spinalCord
1227	MSMO1	cluster2	gene_clusters_spinalCord
1228	GRIA4	cluster2	gene_clusters_spinalCord
1229	GSTM1	cluster2	gene_clusters_spinalCord
1230	LYSMD1	cluster2	gene_clusters_spinalCord
1231	SVOP	cluster2	gene_clusters_spinalCord
1232	SHISA6	cluster2	gene_clusters_spinalCord
1233	LDLR	cluster2	gene_clusters_spinalCord
1234	MRRF	cluster2	gene_clusters_spinalCord
1235	MBP	cluster2	gene_clusters_spinalCord
1236	HMGCS1	cluster2	gene_clusters_spinalCord
1237	GNAL	cluster2	gene_clusters_spinalCord
1238	HSD11B1	cluster2	gene_clusters_spinalCord
1239	LACE1	cluster2	gene_clusters_spinalCord
1240	MT-ND4	cluster2	gene_clusters_spinalCord
1241	RAB39B	cluster2	gene_clusters_spinalCord
1242	PRDX3	cluster2	gene_clusters_spinalCord
1243	COX7A2	cluster2	gene_clusters_spinalCord
1244	ATP5G2	cluster2	gene_clusters_spinalCord
1245	PCYT1B	cluster2	gene_clusters_spinalCord
1246	PIP4K2A	cluster2	gene_clusters_spinalCord
1247	ME3	cluster2	gene_clusters_spinalCord
1248	HINT1	cluster2	gene_clusters_spinalCord
1249	OPA1	cluster2	gene_clusters_spinalCord
1250	STIP1	cluster2	gene_clusters_spinalCord
1251	MKIAA0531	cluster2	gene_clusters_spinalCord
1252	PALM2	cluster2	gene_clusters_spinalCord
1253	PPP3CA	cluster2	gene_clusters_spinalCord
1254	LUZP1	cluster2	gene_clusters_spinalCord
1255	AIFM3	cluster2	gene_clusters_spinalCord
1256	LRRFIP1	cluster2	gene_clusters_spinalCord
1257	IMMT	cluster2	gene_clusters_spinalCord
1258	TMX2	cluster2	gene_clusters_spinalCord
1259	CPM	cluster2	gene_clusters_spinalCord
1260	HSPE1	cluster2	gene_clusters_spinalCord
1261	PDHX	cluster2	gene_clusters_spinalCord
1262	ATP6V0D1	cluster2	gene_clusters_spinalCord
1263	FAM136A	cluster2	gene_clusters_spinalCord
1264	SLC25A25	cluster2	gene_clusters_spinalCord
1265	SNAP47	cluster2	gene_clusters_spinalCord
1266	NAPG	cluster2	gene_clusters_spinalCord
1267	MYO5A	cluster2	gene_clusters_spinalCord
1268	MTHFD2L	cluster2	gene_clusters_spinalCord
1269	ATP5J2	cluster2	gene_clusters_spinalCord
1270	CIAPIN1	cluster2	gene_clusters_spinalCord
1271	SLC1A2	cluster2	gene_clusters_spinalCord
1272	IDH3A	cluster2	gene_clusters_spinalCord
1273	HSPH1	cluster2	gene_clusters_spinalCord
1274	SEPT3	cluster2	gene_clusters_spinalCord
1275	VAPB	cluster2	gene_clusters_spinalCord
1276	TOMM70A	cluster2	gene_clusters_spinalCord
1277	DIRAS2	cluster2	gene_clusters_spinalCord
1278	DLD	cluster2	gene_clusters_spinalCord
1279	SGTB	cluster2	gene_clusters_spinalCord
1280	NDUFAF4	cluster2	gene_clusters_spinalCord
1281	CACNB4	cluster2	gene_clusters_spinalCord
1282	NDUFS7	cluster2	gene_clusters_spinalCord
1283	FGF12	cluster2	gene_clusters_spinalCord
1284	PGP	cluster2	gene_clusters_spinalCord
1285	SUCLA2	cluster2	gene_clusters_spinalCord
1286	SCO1	cluster2	gene_clusters_spinalCord
1287	SLC25A3	cluster2	gene_clusters_spinalCord
1288	HSPD1	cluster2	gene_clusters_spinalCord
1289	SLC3A2	cluster2	gene_clusters_spinalCord
1290	MRS2	cluster2	gene_clusters_spinalCord
1291	REEP2	cluster2	gene_clusters_spinalCord
1292	PAFAH1B2	cluster2	gene_clusters_spinalCord
1293	OCIAD2	cluster2	gene_clusters_spinalCord
1294	ATP8A1	cluster2	gene_clusters_spinalCord
1295	CHMP2B	cluster2	gene_clusters_spinalCord
1296	SEPSECS	cluster2	gene_clusters_spinalCord
1297	ATP5D	cluster2	gene_clusters_spinalCord
1298	SLC12A6	cluster2	gene_clusters_spinalCord
1299	COMTD1	cluster2	gene_clusters_spinalCord
1300	SLC9A7	cluster2	gene_clusters_spinalCord
1301	KALRN	cluster2	gene_clusters_spinalCord
1302	RFK	cluster2	gene_clusters_spinalCord
1303	SDR39U1	cluster2	gene_clusters_spinalCord
1304	AMPD2	cluster2	gene_clusters_spinalCord
1305	ZC2HC1A	cluster2	gene_clusters_spinalCord
1306	ATP5O	cluster2	gene_clusters_spinalCord
1307	PLS3	cluster2	gene_clusters_spinalCord
1308	MAG	cluster2	gene_clusters_spinalCord
1309	ARMC1	cluster2	gene_clusters_spinalCord
1310	ANLN	cluster2	gene_clusters_spinalCord
1311	SUGT1	cluster2	gene_clusters_spinalCord
1312	PAK3	cluster2	gene_clusters_spinalCord
1313	CNRIP1	cluster2	gene_clusters_spinalCord
1314	RTN1	cluster2	gene_clusters_spinalCord
1315	AP3S1	cluster2	gene_clusters_spinalCord
1316	P33MONOX	cluster2	gene_clusters_spinalCord
1317	ATXN3	cluster2	gene_clusters_spinalCord
1318	CNTFR	cluster2	gene_clusters_spinalCord
1319	MARK1	cluster2	gene_clusters_spinalCord
1320	ATP1B2	cluster2	gene_clusters_spinalCord
1321	SLC32A1	cluster2	gene_clusters_spinalCord
1322	SLC6A11	cluster2	gene_clusters_spinalCord
1323	EPN1	cluster2	gene_clusters_spinalCord
1324	RTN3	cluster2	gene_clusters_spinalCord
1325	ALDH5A1	cluster2	gene_clusters_spinalCord
1326	CAMKK2	cluster2	gene_clusters_spinalCord
1327	DPYSL5	cluster2	gene_clusters_spinalCord
1328	SIK3	cluster2	gene_clusters_spinalCord
1329	SNPH	cluster2	gene_clusters_spinalCord
1330	SNRK	cluster2	gene_clusters_spinalCord
1331	ACAT1	cluster2	gene_clusters_spinalCord
1332	CS	cluster2	gene_clusters_spinalCord
1333	HABP4	cluster2	gene_clusters_spinalCord
1334	PAK1	cluster2	gene_clusters_spinalCord
1335	NDUFAF2	cluster2	gene_clusters_spinalCord
1336	ATP6V1E1	cluster2	gene_clusters_spinalCord
1337	KLC2	cluster2	gene_clusters_spinalCord
1338	HSPA4L	cluster2	gene_clusters_spinalCord
1339	PCMT1	cluster2	gene_clusters_spinalCord
1340	PCYT2	cluster2	gene_clusters_spinalCord
1341	SLC6A9	cluster2	gene_clusters_spinalCord
1342	CUEDC2	cluster2	gene_clusters_spinalCord
1343	SNAP25	cluster2	gene_clusters_spinalCord
1344	NDUFA10	cluster2	gene_clusters_spinalCord
1345	DNAJC6	cluster2	gene_clusters_spinalCord
1346	KIF2A	cluster2	gene_clusters_spinalCord
1347	ADCY9	cluster2	gene_clusters_spinalCord
1348	WIPF2	cluster2	gene_clusters_spinalCord
1349	SV2C	cluster2	gene_clusters_spinalCord
1350	ATP6V1H	cluster2	gene_clusters_spinalCord
1351	DLAT	cluster2	gene_clusters_spinalCord
1352	PTPRZ1	cluster2	gene_clusters_spinalCord
1353	SNAP91	cluster2	gene_clusters_spinalCord
1354	NDUFV3	cluster2	gene_clusters_spinalCord
1355	GJB6	cluster2	gene_clusters_spinalCord
1356	GPC5	cluster2	gene_clusters_spinalCord
1357	MAP2K4	cluster2	gene_clusters_spinalCord
1358	GLRA1	cluster2	gene_clusters_spinalCord
1359	HSPA12A	cluster2	gene_clusters_spinalCord
1360	PPA2	cluster2	gene_clusters_spinalCord
1361	TUBA4A	cluster2	gene_clusters_spinalCord
1362	AHSA1	cluster2	gene_clusters_spinalCord
1363	TSC22D3	cluster2	gene_clusters_spinalCord
1364	MTRES1	cluster2	gene_clusters_spinalCord
1365	NDRG4	cluster2	gene_clusters_spinalCord
1366	ATP1B1	cluster2	gene_clusters_spinalCord
1367	VDAC2	cluster2	gene_clusters_spinalCord
1368	FAIM2	cluster2	gene_clusters_spinalCord
1369	MAP1B	cluster2	gene_clusters_spinalCord
1370	BCAS1	cluster2	gene_clusters_spinalCord
1371	EPB41L3	cluster2	gene_clusters_spinalCord
1372	EML1	cluster2	gene_clusters_spinalCord
1373	AAK1	cluster2	gene_clusters_spinalCord
1374	UBFD1	cluster2	gene_clusters_spinalCord
1375	MAP1A	cluster2	gene_clusters_spinalCord
1376	OXR1	cluster2	gene_clusters_spinalCord
1377	PGM2L1	cluster2	gene_clusters_spinalCord
1378	GPR37	cluster2	gene_clusters_spinalCord
1379	SHROOM2	cluster2	gene_clusters_spinalCord
1380	AVL9	cluster2	gene_clusters_spinalCord
1381	RALA	cluster2	gene_clusters_spinalCord
1382	ATP5H	cluster2	gene_clusters_spinalCord
1383	SRCIN1	cluster2	gene_clusters_spinalCord
1384	UBE2N	cluster2	gene_clusters_spinalCord
1385	FNBP1	cluster2	gene_clusters_spinalCord
1386	MOBP	cluster2	gene_clusters_spinalCord
1387	UCHL1	cluster2	gene_clusters_spinalCord
1388	ADAP1	cluster2	gene_clusters_spinalCord
1389	TMEM263	cluster2	gene_clusters_spinalCord
1390	CFAP36	cluster2	gene_clusters_spinalCord
1391	LYSMD2	cluster2	gene_clusters_spinalCord
1392	FOXK1	cluster2	gene_clusters_spinalCord
1393	FGF1	cluster2	gene_clusters_spinalCord
1394	COA3	cluster2	gene_clusters_spinalCord
1395	SNCG	cluster2	gene_clusters_spinalCord
1396	BCAR1	cluster2	gene_clusters_spinalCord
1397	NKIRAS1	cluster2	gene_clusters_spinalCord
1398	EBAG9	cluster2	gene_clusters_spinalCord
1399	WWP2	cluster2	gene_clusters_spinalCord
1400	WARS2	cluster2	gene_clusters_spinalCord
1401	IDI1	cluster2	gene_clusters_spinalCord
1402	PPP1R9A	cluster2	gene_clusters_spinalCord
1403	APBB2	cluster2	gene_clusters_spinalCord
1404	TM7SF2	cluster2	gene_clusters_spinalCord
1405	BTBD17	cluster2	gene_clusters_spinalCord
1406	MRPL55	cluster2	gene_clusters_spinalCord
1407	SYNJ1	cluster2	gene_clusters_spinalCord
1408	DDR1	cluster2	gene_clusters_spinalCord
1409	NUDCD2	cluster2	gene_clusters_spinalCord
1410	GM49948	cluster2	gene_clusters_spinalCord
1411	PPP1R1A	cluster2	gene_clusters_spinalCord
1412	PCNP	cluster2	gene_clusters_spinalCord
1413	ENSA	cluster2	gene_clusters_spinalCord
1414	ATXN2L	cluster2	gene_clusters_spinalCord
1415	EVA1A	cluster2	gene_clusters_spinalCord
1416	TMEFF1	cluster2	gene_clusters_spinalCord
1417	TMEM143	cluster2	gene_clusters_spinalCord
1418	TRIAP1	cluster2	gene_clusters_spinalCord
1419	GATSL2	cluster2	gene_clusters_spinalCord
1420	CCDC32	cluster2	gene_clusters_spinalCord
1421	CPEB1	cluster2	gene_clusters_spinalCord
1422	LSM14B	cluster1	gene_clusters_brainstem
1423	WDR46	cluster1	gene_clusters_brainstem
1424	PPP1R14B	cluster1	gene_clusters_brainstem
1425	XDH	cluster1	gene_clusters_brainstem
1426	CPSF3	cluster1	gene_clusters_brainstem
1427	LGI4	cluster1	gene_clusters_brainstem
1428	PARP12	cluster1	gene_clusters_brainstem
1429	FERMT3	cluster1	gene_clusters_brainstem
1430	IFI35	cluster1	gene_clusters_brainstem
1431	HMHA1	cluster1	gene_clusters_brainstem
1432	BIN2	cluster1	gene_clusters_brainstem
1433	ITIH3	cluster1	gene_clusters_brainstem
1434	CTSZ	cluster1	gene_clusters_brainstem
1435	PYCARD	cluster1	gene_clusters_brainstem
1436	TRIM25	cluster1	gene_clusters_brainstem
1437	DHX38	cluster2	gene_clusters_brainstem
1438	CPEB2	cluster2	gene_clusters_brainstem
1439	ACY3	cluster2	gene_clusters_brainstem
1440	IGDCC4	cluster2	gene_clusters_brainstem
1441	ZFAND2B	cluster2	gene_clusters_brainstem
1442	SNCG	cluster2	gene_clusters_brainstem
1443	MBP	cluster2	gene_clusters_brainstem
1444	PALMD	cluster2	gene_clusters_brainstem
1445	PRPH	cluster2	gene_clusters_brainstem
1446	AVIL	cluster2	gene_clusters_brainstem
1447	AHNAK2	cluster2	gene_clusters_brainstem
1448	FGF13	cluster2	gene_clusters_brainstem
1449	PLCB4	cluster1	gene_clusters_cerebellum
1450	PITPNC1	cluster1	gene_clusters_cerebellum
1451	XDH	cluster1	gene_clusters_cerebellum
1452	BNIP2	cluster1	gene_clusters_cerebellum
1453	TMA7	cluster1	gene_clusters_cerebellum
1454	HSPB1	cluster1	gene_clusters_cerebellum
1455	PHYHD1	cluster1	gene_clusters_cerebellum
1456	PTK2B	cluster1	gene_clusters_cerebellum
1457	COLGALT1	cluster1	gene_clusters_cerebellum
1458	EIF4E3	cluster1	gene_clusters_cerebellum
1459	NKIRAS1	cluster2	gene_clusters_cerebellum
1460	ARMCX4	cluster2	gene_clusters_cerebellum
1461	CLIC3	cluster2	gene_clusters_cerebellum
1462	ARMC9	cluster2	gene_clusters_cerebellum
1463	NAB2	cluster2	gene_clusters_cerebellum
1464	MBP	cluster2	gene_clusters_cerebellum
1465	PARD6B	cluster2	gene_clusters_cerebellum
1466	ATP1A4	cluster2	gene_clusters_cerebellum
1467	CCDC85B	cluster2	gene_clusters_cerebellum
1468	ZFP219	cluster2	gene_clusters_cerebellum
1469	GPATCH3	cluster2	gene_clusters_cerebellum
1470	SCMH1	cluster2	gene_clusters_cerebellum
1471	RIMS3	cluster2	gene_clusters_cerebellum
1472	NDUFA4	cluster2	gene_clusters_cerebellum
1473	LTV1	cluster2	gene_clusters_cerebellum
1474	B630019K06RIK	cluster2	gene_clusters_cerebellum
1475	CEND1	cluster2	gene_clusters_cerebellum
1476	TENC1	cluster2	gene_clusters_cerebellum
1477	LRRN1	cluster2	gene_clusters_cerebellum
1478	FMC1	cluster2	gene_clusters_cerebellum
1479	SEPP1	cluster2	gene_clusters_cerebellum
1480	DNAJC30	cluster2	gene_clusters_cerebellum
1481	SP2	cluster2	gene_clusters_cerebellum
1482	BTD	cluster2	gene_clusters_cerebellum
1483	ID4	cluster2	gene_clusters_cerebellum
1484	JMJD1C	cluster2	gene_clusters_cerebellum
1485	YTHDF2	cluster1	gene_clusters_cortex
1486	TMEM266	cluster1	gene_clusters_cortex
1487	CTTN	cluster1	gene_clusters_cortex
1488	SYNDIG1	cluster1	gene_clusters_cortex
1489	TMSB4X	cluster1	gene_clusters_cortex
1490	NRGN	cluster1	gene_clusters_cortex
1491	PVALB	cluster1	gene_clusters_cortex
1492	TSC22D1	cluster1	gene_clusters_cortex
1493	JUND	cluster1	gene_clusters_cortex
1494	TSSC4	cluster1	gene_clusters_cortex
1495	SUMO3	cluster1	gene_clusters_cortex
1496	TGOLN2	cluster1	gene_clusters_cortex
1497	TCEAL5	cluster1	gene_clusters_cortex
1498	PRR12	cluster1	gene_clusters_cortex
1499	MAGEE2	cluster1	gene_clusters_cortex
1500	SLC6A11	cluster1	gene_clusters_cortex
1501	ENSA	cluster1	gene_clusters_cortex
1502	PCP4L1	cluster1	gene_clusters_cortex
1503	RPL19	cluster1	gene_clusters_cortex
1504	PFDN1	cluster1	gene_clusters_cortex
1505	CHMP1A	cluster1	gene_clusters_cortex
1506	STMN1	cluster1	gene_clusters_cortex
1507	CALB2	cluster1	gene_clusters_cortex
1508	TMEM263	cluster1	gene_clusters_cortex
1509	SCOC	cluster1	gene_clusters_cortex
1510	GM49948	cluster1	gene_clusters_cortex
1511	RBX1	cluster1	gene_clusters_cortex
1512	RBFOX1	cluster1	gene_clusters_cortex
1513	ATXN1L	cluster1	gene_clusters_cortex
1514	DCX	cluster1	gene_clusters_cortex
1515	OMP	cluster1	gene_clusters_cortex
1516	FABP7	cluster1	gene_clusters_cortex
1517	HMGN2	cluster1	gene_clusters_cortex
1518	CEND1	cluster1	gene_clusters_cortex
1519	CHGA	cluster1	gene_clusters_cortex
1520	USB1	cluster1	gene_clusters_cortex
1521	GSTCD	cluster1	gene_clusters_cortex
1522	TUBA1C	cluster2	gene_clusters_cortex
1523	KCTD9	cluster2	gene_clusters_cortex
1524	ARL14EP	cluster2	gene_clusters_cortex
1525	MEF2A	cluster2	gene_clusters_cortex
1526	SLC33A1	cluster2	gene_clusters_cortex
1527	MON1A	cluster2	gene_clusters_cortex
1528	TGFBI	cluster2	gene_clusters_cortex
1529	FBXL3	cluster2	gene_clusters_cortex
1530	SERPINA3N	cluster2	gene_clusters_cortex
1531	RPL22L1	cluster2	gene_clusters_cortex
1532	DNAJC12	cluster2	gene_clusters_cortex
1533	TMEM132C	cluster2	gene_clusters_cortex
1534	ANO6	cluster2	gene_clusters_cortex
1535	TNFAIP8L2	cluster2	gene_clusters_cortex
1536	TMEM63C	cluster2	gene_clusters_cortex
1537	ACE	cluster2	gene_clusters_cortex
1538	DIABLO	cluster2	gene_clusters_cortex
1539	MMRN2	cluster2	gene_clusters_cortex
1540	SOD3	cluster2	gene_clusters_cortex
1541	CDH20	cluster2	gene_clusters_cortex
1542	MED12	cluster2	gene_clusters_cortex
1543	FAM174A	cluster2	gene_clusters_cortex
1544	LBH	cluster2	gene_clusters_cortex
1545	MARF1	cluster2	gene_clusters_cortex
1546	CYTH4	cluster1	gene_clusters_hippocampus
1547	TSPAN6	cluster1	gene_clusters_hippocampus
1548	CUTC	cluster1	gene_clusters_hippocampus
1549	PDIA5	cluster1	gene_clusters_hippocampus
1550	PHYHD1	cluster1	gene_clusters_hippocampus
1551	MORN4	cluster1	gene_clusters_hippocampus
1552	ARPP21	cluster1	gene_clusters_hippocampus
1553	VWA5B2	cluster1	gene_clusters_hippocampus
1554	FAM103A1	cluster1	gene_clusters_hippocampus
1555	S100A10	cluster1	gene_clusters_hippocampus
1556	USP9Y	cluster1	gene_clusters_hippocampus
1557	MYO1E	cluster1	gene_clusters_hippocampus
1558	CTSL	cluster1	gene_clusters_hippocampus
1559	MSL1	cluster1	gene_clusters_hippocampus
1560	SMIM12	cluster1	gene_clusters_hippocampus
1561	ATP5D	cluster1	gene_clusters_hippocampus
1562	RIOK3	cluster1	gene_clusters_hippocampus
1563	GRCC10	cluster1	gene_clusters_hippocampus
1564	SOD3	cluster1	gene_clusters_hippocampus
1565	BIN2	cluster1	gene_clusters_hippocampus
1566	SERPINA3N	cluster1	gene_clusters_hippocampus
1567	CAPG	cluster1	gene_clusters_hippocampus
1568	ARPC1B	cluster1	gene_clusters_hippocampus
1569	DOCK8	cluster1	gene_clusters_hippocampus
1570	APCS	cluster1	gene_clusters_hippocampus
1571	TCEAL5	cluster1	gene_clusters_hippocampus
1572	CSF1R	cluster1	gene_clusters_hippocampus
1573	ATPIF1	cluster1	gene_clusters_hippocampus
1574	NKIRAS2	cluster1	gene_clusters_hippocampus
1575	GPATCH8	cluster1	gene_clusters_hippocampus
1576	CD14	cluster1	gene_clusters_hippocampus
1577	PNISR	cluster1	gene_clusters_hippocampus
1578	ANXA2	cluster1	gene_clusters_hippocampus
1579	AHNAK	cluster1	gene_clusters_hippocampus
1580	TGM2	cluster1	gene_clusters_hippocampus
1581	STAT5A	cluster1	gene_clusters_hippocampus
1582	CENPB	cluster1	gene_clusters_hippocampus
1583	ZFYVE28	cluster2	gene_clusters_hippocampus
1584	CACNA1D	cluster2	gene_clusters_hippocampus
1585	RPP38	cluster2	gene_clusters_hippocampus
1586	RNF149	cluster2	gene_clusters_hippocampus
1587	GM50364	cluster2	gene_clusters_hippocampus
1588	DUSP7	cluster2	gene_clusters_hippocampus
1589	WDCP	cluster2	gene_clusters_hippocampus
1590	PPP4R1	cluster2	gene_clusters_hippocampus
1591	NIPA1	cluster2	gene_clusters_hippocampus
1592	FAM174A	cluster2	gene_clusters_hippocampus
1593	PRSS42	cluster2	gene_clusters_hippocampus
1594	RAB3D	cluster2	gene_clusters_hippocampus
1595	SERPINB9B	cluster2	gene_clusters_hippocampus
1596	GRB14	cluster2	gene_clusters_hippocampus
1597	KCMF1	cluster2	gene_clusters_hippocampus
1598	TMEM161B	cluster2	gene_clusters_hippocampus
1599	S1PR5	cluster2	gene_clusters_hippocampus
1600	ASF1A	cluster2	gene_clusters_hippocampus
1601	TRY5	cluster2	gene_clusters_hippocampus
1602	TRIM23	cluster2	gene_clusters_hippocampus
1603	ACAD10	cluster1	gene_clusters_striatum
1604	PKP2	cluster1	gene_clusters_striatum
1605	WDR6	cluster1	gene_clusters_striatum
1606	PRELP	cluster2	gene_clusters_striatum
1607	ATP1A4	cluster2	gene_clusters_striatum
1608	HPX	cluster2	gene_clusters_striatum
1609	INMT	cluster2	gene_clusters_striatum
1610	PIANP	cluster2	gene_clusters_striatum
1611	MXRA7	cluster1	gene_clusters_mouseHuman
1612	TOM1	cluster1	gene_clusters_mouseHuman
1613	CPNE5	cluster1	gene_clusters_mouseHuman
1614	CBR3	cluster1	gene_clusters_mouseHuman
1615	SNTB1	cluster1	gene_clusters_mouseHuman
1616	NPTX1	cluster1	gene_clusters_mouseHuman
1617	PSMD4	cluster1	gene_clusters_mouseHuman
1618	GCA	cluster1	gene_clusters_mouseHuman
1619	MYL6B	cluster1	gene_clusters_mouseHuman
1620	PRNP	cluster1	gene_clusters_mouseHuman
1621	QDPR	cluster1	gene_clusters_mouseHuman
1622	CADM4	cluster1	gene_clusters_mouseHuman
1623	CRYM	cluster1	gene_clusters_mouseHuman
1624	GGCT	cluster1	gene_clusters_mouseHuman
1625	FHL1	cluster1	gene_clusters_mouseHuman
1626	FBXO2	cluster1	gene_clusters_mouseHuman
1627	RHOA	cluster1	gene_clusters_mouseHuman
1628	HSPH1	cluster1	gene_clusters_mouseHuman
1629	PSMD10	cluster1	gene_clusters_mouseHuman
1630	MPI	cluster1	gene_clusters_mouseHuman
1631	IGSF8	cluster1	gene_clusters_mouseHuman
1632	SFXN1	cluster1	gene_clusters_mouseHuman
1633	TLN2	cluster1	gene_clusters_mouseHuman
1634	NAGK	cluster1	gene_clusters_mouseHuman
1635	CACYBP	cluster1	gene_clusters_mouseHuman
1636	SEPT2	cluster1	gene_clusters_mouseHuman
1637	KIF2A	cluster1	gene_clusters_mouseHuman
1638	STX7	cluster1	gene_clusters_mouseHuman
1639	ALB	cluster1	gene_clusters_mouseHuman
1640	WARS	cluster1	gene_clusters_mouseHuman
1641	PHB2	cluster1	gene_clusters_mouseHuman
1642	RALB	cluster1	gene_clusters_mouseHuman
1643	SH3BGRL2	cluster1	gene_clusters_mouseHuman
1644	FSCN1	cluster1	gene_clusters_mouseHuman
1645	PTGDS	cluster1	gene_clusters_mouseHuman
1646	CLIC4	cluster1	gene_clusters_mouseHuman
1647	ACAT2	cluster1	gene_clusters_mouseHuman
1648	PRPS1	cluster1	gene_clusters_mouseHuman
1649	ATCAY	cluster1	gene_clusters_mouseHuman
1650	CRYL1	cluster1	gene_clusters_mouseHuman
1651	GPX1	cluster1	gene_clusters_mouseHuman
1652	INA	cluster1	gene_clusters_mouseHuman
1653	MAG	cluster1	gene_clusters_mouseHuman
1654	NEFL	cluster1	gene_clusters_mouseHuman
1655	MARCKS	cluster1	gene_clusters_mouseHuman
1656	TPI1	cluster1	gene_clusters_mouseHuman
1657	S100B	cluster1	gene_clusters_mouseHuman
1658	CCT3	cluster1	gene_clusters_mouseHuman
1659	PRDX3	cluster1	gene_clusters_mouseHuman
1660	RHOB	cluster1	gene_clusters_mouseHuman
1661	UQCRC1	cluster1	gene_clusters_mouseHuman
1662	MTCH2	cluster1	gene_clusters_mouseHuman
1663	PDXP	cluster1	gene_clusters_mouseHuman
1664	AP2B1	cluster1	gene_clusters_mouseHuman
1665	HSPA12A	cluster1	gene_clusters_mouseHuman
1666	SV2A	cluster1	gene_clusters_mouseHuman
1667	DSTN	cluster1	gene_clusters_mouseHuman
1668	NCAN	cluster1	gene_clusters_mouseHuman
1669	PFKP	cluster1	gene_clusters_mouseHuman
1670	SYT1	cluster1	gene_clusters_mouseHuman
1671	RAP2A	cluster1	gene_clusters_mouseHuman
1672	PRDX6	cluster1	gene_clusters_mouseHuman
1673	LSS	cluster1	gene_clusters_mouseHuman
1674	TXNL1	cluster1	gene_clusters_mouseHuman
1675	CCT8	cluster1	gene_clusters_mouseHuman
1676	SNCG	cluster1	gene_clusters_mouseHuman
1677	FABP7	cluster1	gene_clusters_mouseHuman
1678	SPTBN1	cluster1	gene_clusters_mouseHuman
1679	TCP1	cluster1	gene_clusters_mouseHuman
1680	TNR	cluster1	gene_clusters_mouseHuman
1681	RAN	cluster1	gene_clusters_mouseHuman
1682	SH3BGRL	cluster1	gene_clusters_mouseHuman
1683	SCRN1	cluster1	gene_clusters_mouseHuman
1684	CNTN1	cluster1	gene_clusters_mouseHuman
1685	ALDOC	cluster1	gene_clusters_mouseHuman
1686	AMPH	cluster1	gene_clusters_mouseHuman
1687	ASNA1	cluster1	gene_clusters_mouseHuman
1688	DDAH1	cluster1	gene_clusters_mouseHuman
1689	NDUFS1	cluster1	gene_clusters_mouseHuman
1690	IRGQ	cluster1	gene_clusters_mouseHuman
1691	PHB	cluster1	gene_clusters_mouseHuman
1692	MAPRE2	cluster1	gene_clusters_mouseHuman
1693	ATL1	cluster1	gene_clusters_mouseHuman
1694	CAP1	cluster1	gene_clusters_mouseHuman
1695	ADH5	cluster1	gene_clusters_mouseHuman
1696	ACTR1A	cluster1	gene_clusters_mouseHuman
1697	ATP6V1A	cluster1	gene_clusters_mouseHuman
1698	CS	cluster1	gene_clusters_mouseHuman
1699	VCP	cluster1	gene_clusters_mouseHuman
1700	NSF	cluster1	gene_clusters_mouseHuman
1701	GPI	cluster1	gene_clusters_mouseHuman
1702	GLUD1	cluster1	gene_clusters_mouseHuman
1703	PRDX1	cluster1	gene_clusters_mouseHuman
1704	ENO2	cluster1	gene_clusters_mouseHuman
1705	GNB1	cluster1	gene_clusters_mouseHuman
1706	GDI2	cluster1	gene_clusters_mouseHuman
1707	MDH1	cluster1	gene_clusters_mouseHuman
1708	PARK7	cluster1	gene_clusters_mouseHuman
1709	ALDOA	cluster1	gene_clusters_mouseHuman
1710	CAPNS1	cluster1	gene_clusters_mouseHuman
1711	BCAN	cluster1	gene_clusters_mouseHuman
1712	AP2A1	cluster1	gene_clusters_mouseHuman
1713	PEBP1	cluster1	gene_clusters_mouseHuman
1714	UBA1	cluster1	gene_clusters_mouseHuman
1715	GDI1	cluster1	gene_clusters_mouseHuman
1716	GOT1	cluster1	gene_clusters_mouseHuman
1717	RAB6B	cluster1	gene_clusters_mouseHuman
1718	NIPSNAP1	cluster1	gene_clusters_mouseHuman
1719	GLO1	cluster1	gene_clusters_mouseHuman
1720	NEFM	cluster1	gene_clusters_mouseHuman
1721	JAM2	cluster1	gene_clusters_mouseHuman
1722	CLIC1	cluster1	gene_clusters_mouseHuman
1723	EIF6	cluster1	gene_clusters_mouseHuman
1724	AKR7A2	cluster1	gene_clusters_mouseHuman
1725	DIABLO	cluster1	gene_clusters_mouseHuman
1726	PRKDC	cluster1	gene_clusters_mouseHuman
1727	HSPB1	cluster1	gene_clusters_mouseHuman
1728	PPCS	cluster1	gene_clusters_mouseHuman
1729	EIF2AK2	cluster1	gene_clusters_mouseHuman
1730	PTGR1	cluster1	gene_clusters_mouseHuman
1731	FN3K	cluster1	gene_clusters_mouseHuman
1732	KBTBD11	cluster1	gene_clusters_mouseHuman
1733	GSTO1	cluster1	gene_clusters_mouseHuman
1734	ECH1	cluster1	gene_clusters_mouseHuman
1735	PLCD1	cluster1	gene_clusters_mouseHuman
1736	TPP1	cluster1	gene_clusters_mouseHuman
1737	CPNE3	cluster1	gene_clusters_mouseHuman
1738	ALDH7A1	cluster1	gene_clusters_mouseHuman
1739	PDXK	cluster1	gene_clusters_mouseHuman
1740	GDAP1	cluster1	gene_clusters_mouseHuman
1741	MAOB	cluster1	gene_clusters_mouseHuman
1742	CYB5R3	cluster1	gene_clusters_mouseHuman
1743	PNP	cluster1	gene_clusters_mouseHuman
1744	COX7A2L	cluster1	gene_clusters_mouseHuman
1745	COMT	cluster1	gene_clusters_mouseHuman
1746	MGST3	cluster1	gene_clusters_mouseHuman
1747	RAB2A	cluster1	gene_clusters_mouseHuman
1748	BSG	cluster1	gene_clusters_mouseHuman
1749	TKT	cluster1	gene_clusters_mouseHuman
1750	HADHA	cluster1	gene_clusters_mouseHuman
1751	PDCD6IP	cluster1	gene_clusters_mouseHuman
1752	HK1	cluster1	gene_clusters_mouseHuman
1753	MAP1B	cluster1	gene_clusters_mouseHuman
1754	L1CAM	cluster1	gene_clusters_mouseHuman
1755	CTNNA2	cluster1	gene_clusters_mouseHuman
1756	APOE	cluster1	gene_clusters_mouseHuman
1757	HSPD1	cluster1	gene_clusters_mouseHuman
1758	DYNC1LI2	cluster1	gene_clusters_mouseHuman
1759	ABHD14B	cluster1	gene_clusters_mouseHuman
1760	NDRG1	cluster1	gene_clusters_mouseHuman
1761	IDH2	cluster1	gene_clusters_mouseHuman
1762	GSTP1	cluster1	gene_clusters_mouseHuman
1763	HMGB1	cluster1	gene_clusters_mouseHuman
1764	CADM2	cluster1	gene_clusters_mouseHuman
1765	SLC1A3	cluster1	gene_clusters_mouseHuman
1766	NAPA	cluster1	gene_clusters_mouseHuman
1767	MROH1	cluster1	gene_clusters_mouseHuman
1768	BLVRB	cluster1	gene_clusters_mouseHuman
1769	GRHPR	cluster1	gene_clusters_mouseHuman
1770	GNPDA1	cluster1	gene_clusters_mouseHuman
1771	LGALS1	cluster1	gene_clusters_mouseHuman
1772	XRCC5	cluster1	gene_clusters_mouseHuman
1773	DECR1	cluster1	gene_clusters_mouseHuman
1774	NDUFB10	cluster1	gene_clusters_mouseHuman
1775	GOT2	cluster1	gene_clusters_mouseHuman
1776	HSD17B10	cluster1	gene_clusters_mouseHuman
1777	MADD	cluster1	gene_clusters_mouseHuman
1778	WDR1	cluster1	gene_clusters_mouseHuman
1779	PCMT1	cluster1	gene_clusters_mouseHuman
1780	CD200	cluster1	gene_clusters_mouseHuman
1781	CCT5	cluster1	gene_clusters_mouseHuman
1782	PGLS	cluster1	gene_clusters_mouseHuman
1783	AK4	cluster1	gene_clusters_mouseHuman
1784	CNDP2	cluster1	gene_clusters_mouseHuman
1785	PGD	cluster1	gene_clusters_mouseHuman
1786	GABARAPL2	cluster1	gene_clusters_mouseHuman
1787	PPP1R7	cluster1	gene_clusters_mouseHuman
1788	AKR1B1	cluster1	gene_clusters_mouseHuman
1789	OLA1	cluster1	gene_clusters_mouseHuman
1790	EHD3	cluster1	gene_clusters_mouseHuman
1791	PHGDH	cluster1	gene_clusters_mouseHuman
1792	ME3	cluster1	gene_clusters_mouseHuman
1793	ACOT1	cluster1	gene_clusters_mouseHuman
1794	PFKL	cluster1	gene_clusters_mouseHuman
1795	ESD	cluster1	gene_clusters_mouseHuman
1796	NPEPPS	cluster1	gene_clusters_mouseHuman
1797	CCT4	cluster1	gene_clusters_mouseHuman
1798	IPO5	cluster1	gene_clusters_mouseHuman
1799	NAPB	cluster1	gene_clusters_mouseHuman
1800	PAK1	cluster1	gene_clusters_mouseHuman
1801	SSBP1	cluster1	gene_clusters_mouseHuman
1802	CAP2	cluster1	gene_clusters_mouseHuman
1803	DPYSL2	cluster1	gene_clusters_mouseHuman
1804	NDUFB9	cluster1	gene_clusters_mouseHuman
1805	TSTA3	cluster1	gene_clusters_mouseHuman
1806	ATP1A2	cluster1	gene_clusters_mouseHuman
1807	OTUB1	cluster1	gene_clusters_mouseHuman
1808	USP5	cluster1	gene_clusters_mouseHuman
1809	NUDT5	cluster1	gene_clusters_mouseHuman
1810	DPYSL5	cluster1	gene_clusters_mouseHuman
1811	ENPP6	cluster1	gene_clusters_mouseHuman
1812	SIRT2	cluster1	gene_clusters_mouseHuman
1813	ABAT	cluster1	gene_clusters_mouseHuman
1814	CD81	cluster1	gene_clusters_mouseHuman
1815	GCSH	cluster1	gene_clusters_mouseHuman
1816	GNL1	cluster1	gene_clusters_mouseHuman
1817	CMBL	cluster1	gene_clusters_mouseHuman
1818	GANAB	cluster1	gene_clusters_mouseHuman
1819	ME2	cluster1	gene_clusters_mouseHuman
1820	TRIM2	cluster1	gene_clusters_mouseHuman
1821	AQP4	cluster1	gene_clusters_mouseHuman
1822	HEBP1	cluster1	gene_clusters_mouseHuman
1823	ATIC	cluster1	gene_clusters_mouseHuman
1824	RAC1	cluster1	gene_clusters_mouseHuman
1825	CTNNB1	cluster1	gene_clusters_mouseHuman
1826	NIT2	cluster1	gene_clusters_mouseHuman
1827	GARS	cluster1	gene_clusters_mouseHuman
1828	ACTR3	cluster1	gene_clusters_mouseHuman
1829	DYNC1H1	cluster1	gene_clusters_mouseHuman
1830	ST13	cluster1	gene_clusters_mouseHuman
1831	CRKL	cluster1	gene_clusters_mouseHuman
1832	MAP1A	cluster1	gene_clusters_mouseHuman
1833	NIT1	cluster1	gene_clusters_mouseHuman
1834	RPH3A	cluster1	gene_clusters_mouseHuman
1835	TBCD	cluster1	gene_clusters_mouseHuman
1836	HAGH	cluster1	gene_clusters_mouseHuman
1837	TMEM33	cluster1	gene_clusters_mouseHuman
1838	GSS	cluster1	gene_clusters_mouseHuman
1839	CNTNAP1	cluster1	gene_clusters_mouseHuman
1840	VPS35	cluster1	gene_clusters_mouseHuman
1841	GLIPR2	cluster1	gene_clusters_mouseHuman
1842	FAHD1	cluster1	gene_clusters_mouseHuman
1843	PAFAH1B3	cluster1	gene_clusters_mouseHuman
1844	DCXR	cluster1	gene_clusters_mouseHuman
1845	ALDH4A1	cluster1	gene_clusters_mouseHuman
1846	LANCL1	cluster1	gene_clusters_mouseHuman
1847	RPS20	cluster1	gene_clusters_mouseHuman
1848	NADK2	cluster1	gene_clusters_mouseHuman
1849	PIN1	cluster1	gene_clusters_mouseHuman
1850	CRYAB	cluster1	gene_clusters_mouseHuman
1851	PADI2	cluster1	gene_clusters_mouseHuman
1852	FARSB	cluster1	gene_clusters_mouseHuman
1853	CBR1	cluster1	gene_clusters_mouseHuman
1854	PYGB	cluster1	gene_clusters_mouseHuman
1855	ALDH6A1	cluster1	gene_clusters_mouseHuman
1856	ABHD10	cluster1	gene_clusters_mouseHuman
1857	GIT1	cluster1	gene_clusters_mouseHuman
1858	PSMB6	cluster1	gene_clusters_mouseHuman
1859	AHCY	cluster1	gene_clusters_mouseHuman
1860	HADHB	cluster1	gene_clusters_mouseHuman
1861	RNH1	cluster1	gene_clusters_mouseHuman
1862	DYNLL1	cluster1	gene_clusters_mouseHuman
1863	PSAT1	cluster1	gene_clusters_mouseHuman
1864	SDHA	cluster1	gene_clusters_mouseHuman
1865	SCCPDH	cluster1	gene_clusters_mouseHuman
1866	FGF1	cluster1	gene_clusters_mouseHuman
1867	ALDH5A1	cluster1	gene_clusters_mouseHuman
1868	SULT4A1	cluster1	gene_clusters_mouseHuman
1869	APEH	cluster1	gene_clusters_mouseHuman
1870	UBR1	cluster1	gene_clusters_mouseHuman
1871	CD38	cluster1	gene_clusters_mouseHuman
1872	C1QBP	cluster1	gene_clusters_mouseHuman
1873	CMPK1	cluster1	gene_clusters_mouseHuman
1874	NCOR1	cluster1	gene_clusters_mouseHuman
1875	VAT1	cluster1	gene_clusters_mouseHuman
1876	VAT1L	cluster1	gene_clusters_mouseHuman
1877	RPS12	cluster1	gene_clusters_mouseHuman
1878	ALAD	cluster1	gene_clusters_mouseHuman
1879	FARSA	cluster1	gene_clusters_mouseHuman
1880	HEPACAM	cluster1	gene_clusters_mouseHuman
1881	DPP7	cluster1	gene_clusters_mouseHuman
1882	ANXA1	cluster1	gene_clusters_mouseHuman
1883	PNPO	cluster1	gene_clusters_mouseHuman
1884	HAPLN2	cluster1	gene_clusters_mouseHuman
1885	PLEKHB1	cluster1	gene_clusters_mouseHuman
1886	MLC1	cluster1	gene_clusters_mouseHuman
1887	TLN1	cluster1	gene_clusters_mouseHuman
1888	STAT1	cluster1	gene_clusters_mouseHuman
1889	CAPG	cluster1	gene_clusters_mouseHuman
1890	ACOT8	cluster1	gene_clusters_mouseHuman
1891	CPT2	cluster1	gene_clusters_mouseHuman
1892	CARNS1	cluster1	gene_clusters_mouseHuman
1893	CRYZ	cluster1	gene_clusters_mouseHuman
1894	ARRB1	cluster1	gene_clusters_mouseHuman
1895	SELENBP1	cluster1	gene_clusters_mouseHuman
1896	RGN	cluster1	gene_clusters_mouseHuman
1897	GJA1	cluster1	gene_clusters_mouseHuman
1898	HSDL2	cluster1	gene_clusters_mouseHuman
1899	HSD17B4	cluster1	gene_clusters_mouseHuman
1900	EPHX1	cluster1	gene_clusters_mouseHuman
1901	MRPS36	cluster1	gene_clusters_mouseHuman
1902	PRKRA	cluster1	gene_clusters_mouseHuman
1903	RHOT1	cluster1	gene_clusters_mouseHuman
1904	PLCD3	cluster1	gene_clusters_mouseHuman
1905	XRCC6	cluster1	gene_clusters_mouseHuman
1906	MTHFD1	cluster1	gene_clusters_mouseHuman
1907	NT5E	cluster1	gene_clusters_mouseHuman
1908	FKBP4	cluster1	gene_clusters_mouseHuman
1909	LLGL1	cluster1	gene_clusters_mouseHuman
1910	PDE12	cluster1	gene_clusters_mouseHuman
1911	CAPN1	cluster1	gene_clusters_mouseHuman
1912	LRRC47	cluster1	gene_clusters_mouseHuman
1913	CCT2	cluster1	gene_clusters_mouseHuman
1914	MTURN	cluster1	gene_clusters_mouseHuman
1915	MYH9	cluster1	gene_clusters_mouseHuman
1916	DARS	cluster1	gene_clusters_mouseHuman
1917	ESYT2	cluster1	gene_clusters_mouseHuman
1918	FLOT1	cluster1	gene_clusters_mouseHuman
1919	ANXA2	cluster1	gene_clusters_mouseHuman
1920	CRABP1	cluster1	gene_clusters_mouseHuman
1921	LYPLAL1	cluster1	gene_clusters_mouseHuman
1922	CPPED1	cluster1	gene_clusters_mouseHuman
1923	AKAP12	cluster1	gene_clusters_mouseHuman
1924	BSN	cluster1	gene_clusters_mouseHuman
1925	LAMTOR5	cluster1	gene_clusters_mouseHuman
1926	SERPINF1	cluster1	gene_clusters_mouseHuman
1927	DERA	cluster1	gene_clusters_mouseHuman
1928	PON2	cluster1	gene_clusters_mouseHuman
1929	MMS19	cluster1	gene_clusters_mouseHuman
1930	MARCKSL1	cluster1	gene_clusters_mouseHuman
1931	SARS2	cluster1	gene_clusters_mouseHuman
1932	NQO2	cluster1	gene_clusters_mouseHuman
1933	KLK6	cluster1	gene_clusters_mouseHuman
1934	MVD	cluster1	gene_clusters_mouseHuman
1935	GSR	cluster1	gene_clusters_mouseHuman
1936	TMLHE	cluster1	gene_clusters_mouseHuman
1937	CAT	cluster1	gene_clusters_mouseHuman
1938	DIP2B	cluster1	gene_clusters_mouseHuman
1939	AGT	cluster1	gene_clusters_mouseHuman
1940	ASAH1	cluster1	gene_clusters_mouseHuman
1941	OGN	cluster1	gene_clusters_mouseHuman
1942	DDRGK1	cluster1	gene_clusters_mouseHuman
1943	PPT1	cluster1	gene_clusters_mouseHuman
1944	FGG	cluster1	gene_clusters_mouseHuman
1945	PMVK	cluster1	gene_clusters_mouseHuman
1946	FGB	cluster1	gene_clusters_mouseHuman
1947	FGA	cluster1	gene_clusters_mouseHuman
1948	HEBP2	cluster1	gene_clusters_mouseHuman
1949	STOM	cluster1	gene_clusters_mouseHuman
1950	MAL2	cluster1	gene_clusters_mouseHuman
1951	PBXIP1	cluster1	gene_clusters_mouseHuman
1952	RFTN1	cluster1	gene_clusters_mouseHuman
1953	MBOAT7	cluster1	gene_clusters_mouseHuman
1954	OPTN	cluster1	gene_clusters_mouseHuman
1955	GGH	cluster1	gene_clusters_mouseHuman
1956	LGALS3BP	cluster1	gene_clusters_mouseHuman
1957	KTN1	cluster1	gene_clusters_mouseHuman
1958	GMPR2	cluster1	gene_clusters_mouseHuman
1959	C3	cluster1	gene_clusters_mouseHuman
1960	HUWE1	cluster1	gene_clusters_mouseHuman
1961	MFN2	cluster1	gene_clusters_mouseHuman
1962	XPO7	cluster1	gene_clusters_mouseHuman
1963	EPRS	cluster1	gene_clusters_mouseHuman
1964	ATAT1	cluster1	gene_clusters_mouseHuman
1965	STXBP5	cluster1	gene_clusters_mouseHuman
1966	FASN	cluster1	gene_clusters_mouseHuman
1967	FSD1L	cluster1	gene_clusters_mouseHuman
1968	FAM96B	cluster1	gene_clusters_mouseHuman
1969	SRP9	cluster1	gene_clusters_mouseHuman
1970	PARP1	cluster1	gene_clusters_mouseHuman
1971	OSTF1	cluster1	gene_clusters_mouseHuman
1972	PEPD	cluster1	gene_clusters_mouseHuman
1973	IGSF1	cluster1	gene_clusters_mouseHuman
1974	AASDHPPT	cluster1	gene_clusters_mouseHuman
1975	ILVBL	cluster1	gene_clusters_mouseHuman
1976	ACSS1	cluster1	gene_clusters_mouseHuman
1977	FAM162A	cluster1	gene_clusters_mouseHuman
1978	LRPPRC	cluster1	gene_clusters_mouseHuman
1979	ILF3	cluster1	gene_clusters_mouseHuman
1980	ACTR10	cluster1	gene_clusters_mouseHuman
1981	LAMTOR1	cluster1	gene_clusters_mouseHuman
1982	NDUFA6	cluster1	gene_clusters_mouseHuman
1983	SHMT2	cluster1	gene_clusters_mouseHuman
1984	COX20	cluster1	gene_clusters_mouseHuman
1985	NTPCR	cluster1	gene_clusters_mouseHuman
1986	MVP	cluster1	gene_clusters_mouseHuman
1987	ANLN	cluster1	gene_clusters_mouseHuman
1988	MCAM	cluster1	gene_clusters_mouseHuman
1989	ACADS	cluster1	gene_clusters_mouseHuman
1990	MTSS1L	cluster1	gene_clusters_mouseHuman
1991	SYNGR3	cluster1	gene_clusters_mouseHuman
1992	SH3GL3	cluster1	gene_clusters_mouseHuman
1993	MAP2K2	cluster1	gene_clusters_mouseHuman
1994	S100A11	cluster1	gene_clusters_mouseHuman
1995	CADM3	cluster1	gene_clusters_mouseHuman
1996	NRCAM	cluster1	gene_clusters_mouseHuman
1997	TBCB	cluster1	gene_clusters_mouseHuman
1998	RAB14	cluster1	gene_clusters_mouseHuman
[truncated: 439 more rows]
