# Supplementary material for: A Standardized Brain Molecular Atlas: A Resource for Systems Modeling and Simulation
Source: Front Mol Neurosci. 2021 Nov 10;14:604559. doi: 10.3389/fnmol.2021.604559 (PMC8631404; doi:10.3389/fnmol.2021.604559)
Supplement: Supplementary file 10 [file Table_2.xlsx]

## Sheet: Summary
Question addressed	Statistical test/Analysis	References	Results	Conclusions
Consistency check of predicted concentrations from data set comparisons: equality of medians of full data sets due to the use of only house-keeping proteins in normalization	Holm adjusted p-values from the Conover post-hoc test applied after Kruskal-Wallis Test	Kruskal-Wallis: https://doi.org/10.1080%2F01621459.1952.10483441 https://doi.org/10.4028/www.scientific.net/AMM.611.115 Conover: https://doi.org/10.1080/00401706.1981.10487680	Proteins: Holm adjusted p-values from Conover post-hoc test are in Supplementary Figure 2D, Kruskal-Wallis Test H = 1034.55, p-value = 4.07e-203; Peptides: Holm adjusted p-values from Conover post-hoc test are in Supplementary Figure 2E, Kruskal-Wallis Test H = 442.67, p-value = 1.24e-78	According to the test results, medians of estimated concentrations are largely in agreement across studies, however, one can see that distributions of concentrations in some pairs of studies still have significant differences. This can be explained by the different sets of brain regions from where the data was obtained, cultured or isolated cells, different developmental stages, sexes, presence o…
Correlation analysis: how well correlated the estimated protein concentrations are across different data sets (Figure 4A, B), brain regions (Figure 4C, D) and cell types (Figure 4E, F)	Pearson correlation coefficients	https://doi.org/10.2466/pms.1976.43.3f.1319	Figure 4, sample sizes are shown in Supplementary Figure 3 (A,C,E)	The high level of correlation among the data sets that are expected to produce similar cellular protein portraits and lower level of correlation between data sets that come from very different biological settings, further validate applied data transformation.
Factors that explain biological variability of concentrations: does our data transformation lead to the elimination of the natural biological variation of concentrations?	Distance between median to overall visible spread ratio (DBM/OVS); Wilcoxon-Mann-Whitney U test (two-sided); Kolmogorov-Smirnov test (two-sided); bootstrap 95% confidence intervals of medians (with 10,000 generated bootstrap samples); Brown-Forsythe (modified Levene) test for equality of variances; and Fligner-Killeen test for equality of variances (non-parametric). Due to the possible effect of …	Wilcoxon-Mann-Whitney U test: Mann & Whitney, 1947; Wilcoxon, 1945, https://doi.org/10.1002/sim.3561 Kolmogorov-Smirnov: https://doi.org/10.1002/9781118445112.stat06558 Brown-Forsythe (modified Levene) test for equality of variances: Brown and Forsythe 1974; Levene, H. 1960 Fligner-Killeen test for equality of variances (non-parametric): Fligner and Killeen 1976; Conover, Johnson, and Johnson 1981	Figure 5A-R, Supplementary Table 2, additional results (without log-transformation) are in Supplementary Figure 4A-O, Supplementary Table 2. Boxplots characteristics for Figure 5 (A,B,C): (A) OSR (oxidative stress response): center line, median: -1.86; upper and lower quartiles: Q1: -3.31, Q3: -0.32; whiskers, 1.5x interquartile range: -7.77, 4.14; outliers: -8.57, 4.39, 4.18. DNA repair: center …	the functional category is the factor which best explains remaining protein concentration variability
Differential protein concentrations	Fold change	https://doi.org/10.1002/pmic.201100033	Figures 8,9, Supplementary FIgures 6,7,8	Differential protein concentration analyses in Figures 8,9 and Supplementary Figures 6-8 further confirm that concentrations in the Molecular Atlas preserve within-individual biological variation of concentrations, which permits the observation that some molecules have different concentrations across brain regions and cell types, as well as in different states, and others are more uniform in vary…
Potential use of RNA sequencing data for prediction of protein concentrations	Pearson correlation coefficients	https://doi.org/10.2466/pms.1976.43.3f.1319	Supplementary Figure 9	Transcriptomics data could potentially be used to augment the Brain Molecular Atlas for specific cases such as brain disorders, even though transcriptomics data should be taken cautiously due to the reasons described above

## Sheet: SuppResults
natural log scaled
method	Subcellular location	Functional category	Cell type
	OSR (number of protein concentration measurements = 3624 vs DNA repair ( number of protein concentrations measurements = 2941)	OSR (number of protein concentrations measurements = 3624 vs OXPHOS (number of protein concentrations measurements = 1318)	Neurons (number of OSR protein concentrations measurements = 2166) vs Astrocytes (number of OSR protein concentrations measurements = 2590)
DBM/OVS	DBM: 0.7052878450995377	DBM: 1.5116352208933301	DBM: 0.22110496829532456
	OVS: 3.599940650632712	OVS: 4.211789621626872	OVS: 3.4451207548928577
	DBM/OVS: 19.591652017251423 %	DBM/OVS: 35.890568064732456 %	DBM/OVS: 6.4179163526069445 %
	Conclusion: possibly different , but this might be due to difference in sample sizes	Conclusion: different, but this might be due to difference in sample sizes	Conclusion: no difference
Wilcoxon-Mann-Whitney U test	statistic: 6221057.5 p-value: 1.611145059200545e-31	statistic: 1520538.5 p-value: 3.294073123190668e-85	statistic: 2632721.0 p-value: 0.00025961313881503115
	Conclusion: Different distribution (reject H0)	Conclusion: Different distribution (reject H0)	Conclusion: Different distribution (reject H0)
Kolmogorov-Smirnov test	statistic: 0.13284758454160672 p-value: 1.0	statistic: 0.2797004123580112 p-value: 4.225069535760658e-66	statistic: 0.05604944081398375 p-value: 0.237722838715555
	Conclusion: Same distribution (fail to reject H0)	Conclusion: Different distribution (reject H0)	Conclusion: Same distribution (fail to reject H0)
Bootstrap confidence intervals of medians ( (alpha=0.05,n=10,000)	Median OSR: -1.8595453223145895 bootci: (-1.950556395108751, -1.7809467062820543)	Median OSR: -1.8595453223145895 bootci: (-1.949821600900456, -1.7808999179182365)	Median neurons: -1.9589712462706956 bootci: (-2.0740554752208475, -1.851318639349934)
	Median DNA repair: -2.564833167414127 bootci: (-2.662017148105497, -2.4616140556067427)	Median oxidative phosphorylation: -0.34791010142125933 bootci: (-0.5019245799870231, -0.23169723244448925)	Median astrocytes: -1.737866277975371 bootci: (-1.842584303958032, -1.6039916340545615)
Brown-Forsythe (modified Levene) test for equality of variances	statistic: 2.113351396379696 p-value: 0.14606703886119726	statistic: 12.998111291127383 p-value: 0.0003148818061242509	statistic: 1.7320813425558577 p-value: 0.18820876288352462
	Conclusion: same variances (fail to reject H0)	Conclusion: different variances (reject H0)	Conclusion: same variances (fail to reject H0)
Fligner-Killeen test for equality of variances (median-centered)	statistic: 2.0127072658158 p-value: 0.15598674641459695	statistic: 12.777113111459313 p-value: 0.0003508860212709889	statistic: 2.063760291315011 p-value: 0.15083754846106898
	Conclusion: same variances (fail to reject H0)	Conclusion: different variances (reject H0)	Conclusion: same variances (fail to reject H0)
uM
method	Subcellular location	Functional category	Cell type
	OSR (number of protein concentration measurements = 3624 vs DNA repair ( number of protein concentrations measurements = 2941	OSR (number of protein concentrations measurements = 3624 vs OXPHOS (number of protein concentrations measurements = 1318)	Neurons (number of OSR protein concentrations measurements = 2166) vs Astrocytes (number of OSR protein concentrations measurements = 2590)
DBM/OVS	DBM: 0.07881145551796871	DBM: 0.5504220513178895	DBM: 0.03489189873300805
	OVS: 0.7079869789413001	OVS: 2.420728257457345	OVS: 0.9688521493806386
	DBM/OVS: 11.131766241777596 %	DBM/OVS: 22.737870292638092 %	DBM/OVS: 3.601364641169812 %
	Conclusion: possibly different , but this might be due to difference in sample sizes	Conclusion: possibly different , but this might be due to difference in sample sizes	Conclusion: no difference
Wilcoxon-Mann-Whitney U test	statistic: 6221057.5 p-value: 1.611145059200545e-31	statistic: 1520538.5 p-value: 3.294073123190668e-85	statistic: 2632721.0 p-value: 0.00025961313881503115
	Conclusion: Different distribution (reject H0)	Conclusion: Different distribution (reject H0)	Conclusion: Different distribution (reject H0)
Kolmogorov-Smirnov test	statistic: 0.13284758454160672 p-value: 1.0	statistic: 0.2797004123580112 p-value: 4.225069535760658e-66	statistic: 0.05604944081398375 p-value: 0.237722838715555
	Conclusion: Same distribution (fail to reject H0)	Conclusion: Different distribution (reject H0)	Conclusion: Same distribution (fail to reject H0)
Bootstrap confidence intervals of medians (alpha=0.05,n=10,000)	Median OSR: 0.155743470656256 bootci: (0.14219926568252214, 0.1683864857746131)	Median OSR: 0.155743470656256 bootci: (0.14219926568252214, 0.16837860761506662)	Median neurons: 0.1410034151061884 bootci: (0.12557452979253061, 0.15628137366418868)
	Median DNA repair: 0.07693201513828728 bootci: (0.06980726803173147, 0.08514320895645117)	Median oxidative phosphorylation: 0.7061655219741454 bootci: (0.6053644655204022, 0.7962506548176059)	Median astrocytes: 0.17589531383919646 bootci: (0.15840752348863973, 0.20143736850959815)
Brown-Forsythe (modified Levene) test for equality of variances	statistic: 0.1249359280736033 p-value: 0.7237528897680839	statistic: 70.31884809513392 p-value: 6.510235073621644e-17	statistic: 7.639639011927468 p-value: 0.005731928985823865
	Conclusion: same variances (fail to reject H0)	Conclusion: different variances (reject H0)	Conclusion: different variances (reject H0)
Fligner-Killeen test for equality of variances (median-centered)	statistic: 263.41934612140545 p-value: 3.084598796384452e-59	statistic: 573.0564655334108 p-value: 1.2146646002056921e-126	statistic: 61.370797957807184 p-value: 4.727707657297466e-15
	Conclusion: different variances (reject H0)	Conclusion: different variances (reject H0)	Conclusion: different variances (reject H0)
