# Supplementary material for: A Standardized Brain Molecular Atlas: A Resource for Systems Modeling and Simulation
Source: Front Mol Neurosci. 2021 Nov 10;14:604559. doi: 10.3389/fnmol.2021.604559 (PMC8631404; doi:10.3389/fnmol.2021.604559)
Supplement: Supplementary file 11 [file Table_3.xlsx]

## Sheet: Sheet1
PMID	YearPub	Journal	Authors	Title	Abstract	articleType	language	pmcCitationCount	pmcID	doi	meshTerms	query
29196144	2017	Neurochemistry international	Lin, Yu-Hong;Wu, Yan;Wang, Ying;Yao, Zong-Feng;Tang, Jie;Wang, Rui;Shen, Lin;Ding, Shu-Qin;Hu, Jian-Guo;Lü, He-Zuo	Spatio-temporal expression of Hexokinase-3 in the injured female rat spinal cords.	Hexokinase-3 (HK3) is a member of hexokinase family, which can catalyze the first step of glucose metabolism. It can increase ATP levels, reduce the production of reactive oxygen species, increase mitochondrial biogenesis, protect mitochondrial membrane potential and play an antioxidant role. However, the change of its expression in spinal cord after injury is still unknown. In this study, we inv…	Journal Article	eng	0	NA	10.1016/j.neuint.2017.11.015	NA	(mouse OR rat OR human) AND (brain OR glia OR astrocyte OR neuron) AND Hexokinase AND (quanti* OR measur* OR estimat*) AND ((concentration NOT attention) OR level)
29124194	2015	Biochemistry and biophysics reports	Chekulayev, Vladimir;Mado, Kati;Shevchuk, Igor;Koit, Andre;Kaldma, Andrus;Klepinin, Aleksandr;Timohhina, Natalja;Tepp, Kersti;Kandashvili, Manana;Ounpuu, Lyudmila;Heck, Karoliina;Truu, Laura;Planken, Anu;Valvere, Vahur;Kaambre, Tuuli	Metabolic remodeling in human colorectal cancer and surrounding tissues: alterations in regulation of mitochondrial respiration and metabolic fluxes.	The aim of the work was to evaluate whether or not there is glycolytic reprogramming in the neighboring cells of colorectal cancer (CRC). Using postoperative material we have compared the functional capacity of oxidative phosphorylation (OXPHOS) in CRC cells, their glycolytic activity and their inclination to aerobic glycolysis, with those of the surrounding and healthy colon tissue cells. Experi…	Journal Article	eng	4	PMC5668899	10.1016/j.bbrep.2015.08.020	NA	(mouse OR rat OR human) AND (brain OR glia OR astrocyte OR neuron) AND Hexokinase AND (quanti* OR measur* OR estimat*) AND ((concentration NOT attention) OR level)
26141225	2015	Neurochemical research	Dienel, Gerald A;Cruz, Nancy F;Sokoloff, Louis;Driscoll, Bernard F	Determination of Glucose Utilization Rates in Cultured Astrocytes and Neurons with [&lt;sup&gt;14&lt;/sup&gt;C]deoxyglucose: Progress, Pitfalls, and Discovery of Intracellular Glucose Compartmentation.	2-Deoxy-D-[(14)C]glucose ([(14)C]DG) is commonly used to determine local glucose utilization rates (CMRglc) in living brain and to estimate CMRglc in cultured brain cells as rates of [(14)C]DG phosphorylation. Phosphorylation rates of [(14)C]DG and its metabolizable fluorescent analog, 2-(N-(7-nitrobenz-2-oxa-1,3-diazol-4-yl)amino)-2-deoxyglucose (2-NBDG), however, do not take into account differ…	Journal Article	eng	1	NA	10.1007/s11064-015-1650-x	Animals;Astrocytes;Biological Transport;Brain;Carbon Radioisotopes;Cells, Cultured;Deoxyglucose;Dose-Response Relationship, Drug;Female;Glucose;Intracellular Fluid;Neurons;Pregnancy;Rats;Rats, Sprague-Dawley	(mouse OR rat OR human) AND (brain OR glia OR astrocyte OR neuron) AND Hexokinase AND (quanti* OR measur* OR estimat*) AND ((concentration NOT attention) OR level)
26047733	2015	Neuroscience	Ryou, M-G;Choudhury, G R;Li, W;Winters, A;Yuan, F;Liu, R;Yang, S-H	Methylene blue-induced neuronal protective mechanism against hypoxia-reoxygenation stress.	Brain ischemia and reperfusion (I/R) injury occurs in various pathological conditions, but there is no effective treatment currently available in clinical practice. Methylene blue (MB) is a century-old drug with a newly discovered protective function in the ischemic stroke model. In the current investigation we studied the MB-induced neuroprotective mechanism focusing on stabilization and activat…	Journal Article	eng	16	PMC4504792	10.1016/j.neuroscience.2015.05.064	Adenosine Triphosphate;Animals;Cell Hypoxia;Cell Line;Glucose;Hippocampus;Hypoxia-Inducible Factor 1, alpha Subunit;Hypoxia-Ischemia, Brain;Methylene Blue;Mice, Inbred C57BL;Neuroprotective Agents;Oxygen;Reperfusion Injury;Stress, Physiological	(mouse OR rat OR human) AND (brain OR glia OR astrocyte OR neuron) AND Hexokinase AND (quanti* OR measur* OR estimat*) AND ((concentration NOT attention) OR level)
25957288	2015	Clinical cancer research : an official journal of the American Association for Cancer Research	Mack, Stephen C;Agnihotri, Sameer;Bertrand, Kelsey C;Wang, Xin;Shih, David J;Witt, Hendrik;Hill, Nadia;Zayne, Kory;Barszczyk, Mark;Ramaswamy, Vijay;Remke, Marc;Thompson, Yuan;Ryzhova, Marina;Massimi, Luca;Grajkowska, Wieslawa;Lach, Boleslaw;Gupta, Nalin;Weiss, William A;Guha, Abhijit;Hawkins, Cynthia;Croul, Sidney;Rutka, James T;Pfister, Stefan M;Korshunov, Andrey;Pekmezci, Melike;Tihan, Tarik;Ph…	Spinal Myxopapillary Ependymomas Demonstrate a Warburg Phenotype.	PURPOSE: Myxopapillary ependymoma (MPE) is a distinct histologic variant of ependymoma arising commonly in the spinal cord. Despite an overall favorable prognosis, distant metastases, subarachnoid dissemination, and late recurrences have been reported. Currently, the only effective treatment for MPE is gross-total resection. We characterized the genomic and transcriptional landscape of spinal epe…	Journal Article	eng	5	PMC4537825	10.1158/1078-0432.CCR-14-2650	Adult;Aged;DNA Copy Number Variations;Ependymoma;Female;Gene Expression Regulation, Neoplastic;Hexokinase;Humans;Hypoxia-Inducible Factor 1, alpha Subunit;Male;Middle Aged;Neoplasm Metastasis;Protein-Serine-Threonine Kinases;Spinal Cord;Spinal Neoplasms;Transcriptome	(mouse OR rat OR human) AND (brain OR glia OR astrocyte OR neuron) AND Hexokinase AND (quanti* OR measur* OR estimat*) AND ((concentration NOT attention) OR level)
25944591	2015	Journal of cerebral blood flow and metabolism : official journal of the International Society of Cerebral Blood Flow and Metabolism	Rao, Geeta;Hedrick, Andria F;Yadav, Vivek R;Xie, Jun;Hussain, Alamdar;Awasthi, Vibhudutta	The brain metabolic activity after resuscitation with liposome-encapsulated hemoglobin in a rat model of hypovolemic shock.	We examined the effect of resuscitation with liposome-encapsulated hemoglobin (LEH) on cerebral bioenergetics in a rat model of 45% hypovolemia. The rats were resuscitated with isovolemic LEH or saline after 15 minutes of shock and followed up to 6 hours. Untreated hypovolemic rats received no fluid. The cerebral uptake of F-18-fluorodeoxyglucose (FDG) was measured by PET, and at 6 hours, the bra…	Journal Article	eng	3	PMC4640343	10.1038/jcbfm.2015.82	Adenosine Triphosphate;Animals;Blood Substitutes;Brain;Citrate (si)-Synthase;Disease Models, Animal;Glucose-6-Phosphate;Hemoglobins;Hexokinase;Liposomes;Male;NAD;Nerve Growth Factor;Pyruvic Acid;Rats;Rats, Sprague-Dawley;Resuscitation;Shock	(mouse OR rat OR human) AND (brain OR glia OR astrocyte OR neuron) AND Hexokinase AND (quanti* OR measur* OR estimat*) AND ((concentration NOT attention) OR level)
24989320	2014	Journal of neurochemistry	Batandier, Cécile;Poulet, Laurent;Hininger, Isabelle;Couturier, Karine;Fontaine, Eric;Roussel, Anne-Marie;Canini, Frédéric	Acute stress delays brain mitochondrial permeability transition pore opening.	Since emotional stress elicits brain activation, mitochondria should be a key component of stressed brain response. However, few studies have focused on mitochondria functioning in these conditions. In this work, we aimed to determine the effects of an acute restraint stress on rat brain mitochondrial functions, with a focus on permeability transition pore (PTP) functioning. Rats were divided int…	Journal Article	eng	3	NA	10.1111/jnc.12811	Animals;Brain;Calcium;Cyclic GMP;Glucocorticoids;Male;Mitochondrial Membrane Transport Proteins;Oxygen Consumption;Permeability;Rats;Rats, Wistar;Signal Transduction;Stress, Psychological	(mouse OR rat OR human) AND (brain OR glia OR astrocyte OR neuron) AND Hexokinase AND (quanti* OR measur* OR estimat*) AND ((concentration NOT attention) OR level)
24560881	2014	Schizophrenia research	Shan, Dan;Mount, Daniel;Moore, Stephen;Haroutunian, Vahram;Meador-Woodruff, James H;McCullumsmith, Robert E	Abnormal partitioning of hexokinase 1 suggests disruption of a glutamate transport protein complex in schizophrenia.	Excitatory amino acid transporter 2 (EAAT2) belongs to a family of Na(+) dependent glutamate transporters that maintain a low synaptic concentration of glutamate by removing glutamate from the synaptic cleft into astroglia and neurons. EAAT2 activity depends on Na(+) and K(+) gradients generated by Na(+)/K(+) ATPase and ATP. Hexokinase 1 (HK1), an initial enzyme of glycolysis, binds to mitochondr…	Journal Article	eng	20	PMC4151500	10.1016/j.schres.2014.01.028	Aconitate Hydratase;Blotting, Western;Cell Membrane;Chromatography, Liquid;Glutamate Plasma Membrane Transport Proteins;Hexokinase;Humans;Iron Regulatory Protein 1;Isoenzymes;Microscopy, Electron;Mitochondria;Prefrontal Cortex;Protein Isoforms;Schizophrenia;Sodium-Potassium-Exchanging ATPase;Tandem Mass Spectrometry	(mouse OR rat OR human) AND (brain OR glia OR astrocyte OR neuron) AND Hexokinase AND (quanti* OR measur* OR estimat*) AND ((concentration NOT attention) OR level)
23583906	2013	Biochimica et biophysica acta	Bobba, A;Amadoro, G;Petragallo, V A;Calissano, P;Atlante, A	Dissecting the molecular mechanism by which NH2htau and Aβ1-42 peptides impair mitochondrial ANT-1 in Alzheimer disease.	To find out whether and how the adenine nucleotide translocator-1 (ANT-1) inhibition due to NH2htau and Aβ1-42 is due to an interplay between these two Alzheimer's peptides, ROS and ANT-1 thiols, use was made of mersalyl, a reversible alkylating agent of thiol groups that are oriented toward the external hydrophilic phase, to selectively block and protect, in a reversible manner, the -SH groups o…	Journal Article	eng	3	NA	10.1016/j.bbabio.2013.04.001	Adenine Nucleotide Translocator 1;Adenosine Diphosphate;Adenosine Triphosphate;Alzheimer Disease;Amyloid beta-Peptides;Animals;Cells, Cultured;Cerebellum;Cytoplasmic Granules;Energy Metabolism;Enzyme Inhibitors;Mersalyl;Mitochondria;Models, Neurological;Oxygen Consumption;Peptide Fragments;Polarography;Rats;Rats, Wistar;Reactive Oxygen Species;Superoxides;tau Proteins	(mouse OR rat OR human) AND (brain OR glia OR astrocyte OR neuron) AND Hexokinase AND (quanti* OR measur* OR estimat*) AND ((concentration NOT attention) OR level)
23555795	2013	PloS one	Ding, Fan;Yao, Jia;Zhao, Liqin;Mao, Zisu;Chen, Shuhua;Brinton, Roberta Diaz	Ovariectomy induces a shift in fuel availability and metabolism in the hippocampus of the female transgenic model of familial Alzheimer's.	Previously, we demonstrated that reproductive senescence in female triple transgenic Alzheimer's (3×TgAD) mice was paralleled by a shift towards a ketogenic profile with a concomitant decline in mitochondrial activity in brain, suggesting a potential association between ovarian hormone loss and alteration in the bioenergetic profile of the brain. In the present study, we investigated the impact o…	Journal Article	eng	18	PMC3608536	10.1371/journal.pone.0059825	Alzheimer Disease;Amyloid beta-Peptides;Animals;Body Weight;Brain;Disease Models, Animal;Estradiol;Estrogens;Female;Gene Expression Regulation;Glucose;Glycolysis;Hippocampus;Isoenzymes;L-Lactate Dehydrogenase;Lactates;Mice;Mice, Transgenic;Mitochondria;Neurons;Ovariectomy;Ovary;Positron-Emission Tomography;Skin Temperature;X-Ray Microtomography	(mouse OR rat OR human) AND (brain OR glia OR astrocyte OR neuron) AND Hexokinase AND (quanti* OR measur* OR estimat*) AND ((concentration NOT attention) OR level)
23543638	2013	Frontiers in neuroenergetics	Gejl, Michael;Lerche, Susanne;Egefjord, Lærke;Brock, Birgitte;Møller, Niels;Vang, Kim;Rodell, Anders B;Bibby, Bo M;Holst, Jens J;Rungby, Jørgen;Gjedde, Albert	Glucagon-like peptide-1 (GLP-1) raises blood-brain glucose transfer capacity and hexokinase activity in human brain.	In hyperglycemia, glucagon-like peptide-1 (GLP-1) lowers brain glucose concentration together with increased net blood-brain clearance and brain metabolism, but it is not known whether this effect depends on the prevailing plasma glucose (PG) concentration. In hypoglycemia, glucose depletion potentially impairs brain function. Here, we test the hypothesis that GLP-1 exacerbates the effect of hypo…	Journal Article	eng	8	PMC3608902	10.3389/fnene.2013.00002	NA	(mouse OR rat OR human) AND (brain OR glia OR astrocyte OR neuron) AND Hexokinase AND (quanti* OR measur* OR estimat*) AND ((concentration NOT attention) OR level)
21046563	2010	Journal of neuroscience research	Lee, Kyung Hee;Park, Ji Ho;Won, Ran;Lee, Hyejung;Nam, Taick Sang;Lee, Bae Hwan	Inhibition of hexokinase leads to neuroprotection against excitotoxicity in organotypic hippocampal slice culture.	During seizures, glucose concentrations are high in the hippocampus. Mitochondrial hexokinase (HK) catalyzes the first essential step of glucose metabolism and directly couples extramitochondrial glycolysis to intramitochondrial oxidative phosphorylation. The neuroprotective effects of an HK inhibitor, 3-bromopyruvate (3-BrPA), on kainic acid (KA)-induced excitotoxic injury were investigated. Hip…	Journal Article	eng	5	NA	10.1002/jnr.22525	Animals;Animals, Newborn;Cell Death;Hexokinase;Nerve Degeneration;Neurons;Neuroprotective Agents;Neurotoxins;Organ Culture Techniques;Pyruvates;Rats;Rats, Sprague-Dawley	(mouse OR rat OR human) AND (brain OR glia OR astrocyte OR neuron) AND Hexokinase AND (quanti* OR measur* OR estimat*) AND ((concentration NOT attention) OR level)
20531973	2010	ASN neuro	Millán, Carola;Martínez, Fernando;Cortés-Campos, Christian;Lizama, Isabel;Yañez, Maria Jose;Llanos, Paula;Reinicke, Karin;Rodríguez, Federico;Peruzzo, Bruno;Nualart, Francisco;García, Maria Angeles	Glial glucokinase expression in adult and post-natal development of the hypothalamic region.	It has recently been proposed that hypothalamic glial cells sense glucose levels and release lactate as a signal to activate adjacent neurons. GK (glucokinase), the hexokinase involved in glucose sensing in pancreatic beta-cells, is also expressed in the hypothalamus. However, it has not been clearly determined if glial and/or neuronal cells express this protein. Interestingly, tanycytes, the gli…	Journal Article	eng	18	PMC2881537	10.1042/AN20090059	Age Factors;Animals;Animals, Newborn;Cell Differentiation;Gene Expression Regulation, Developmental;Gene Expression Regulation, Enzymologic;Glucokinase;Hypothalamus;Neuroglia;Rats;Rats, Sprague-Dawley	(mouse OR rat OR human) AND (brain OR glia OR astrocyte OR neuron) AND Hexokinase AND (quanti* OR measur* OR estimat*) AND ((concentration NOT attention) OR level)
18457410	2008	Analytical chemistry	Masson, Jean-Francois;Kranz, Christine;Mizaikoff, Boris;Gauda, Estelle B	Amperometric ATP microbiosensors for the analysis of chemosensitivity at rat carotid bodies.	The physiological application of amperometric adenosine triphosphate (ATP) microbiosensors for characterizing the stimulus-response at rat carotid bodies superfused with high potassium concentrations, during normoxic hypercapnia, and during hypoxia is demonstrated using the peripheral arterial chemoreceptors in the carotid body of rats as a model system. Amperometric microbiosensors based on gluc…	Journal Article	eng	4	NA	10.1021/ac7018969	Adenosine Triphosphate;Animals;Biosensing Techniques;Calibration;Carotid Body;Catecholamines;Electric Conductivity;Electrodes;Hypercapnia;Hypoxia;Potassium;Rats;Rats, Sprague-Dawley;Reproducibility of Results;Sensitivity and Specificity	(mouse OR rat OR human) AND (brain OR glia OR astrocyte OR neuron) AND Hexokinase AND (quanti* OR measur* OR estimat*) AND ((concentration NOT attention) OR level)
18313406	2008	Free radical biology &amp; medicine	Ferrero-Gutiérrez, Amaia;Pérez-Gómez, Anabel;Novelli, Antonello;Fernández-Sánchez, M Teresa	Inhibition of protein phosphatases impairs the ability of astrocytes to detoxify hydrogen peroxide.	We have used protein phosphatase (PP) inhibitors and rat cerebellar glial cells in primary culture to investigate the role of PP activity in the ability of glial cells to detoxify exogenously applied hydrogen peroxide (H2O2). The marine toxin okadaic acid (OKA), a potent PP1 and PP2A inhibitor, caused a concentration-dependent degeneration of astrocytes and increased the formation of hydroperoxid…	Journal Article	eng	8	NA	10.1016/j.freeradbiomed.2008.01.029	Animals;Astrocytes;Catalase;Cells, Cultured;Cerebellum;Enzyme Activation;Free Radicals;Glucose-6-Phosphate Isomerase;Glutathione;Hexokinase;Hydrogen Peroxide;Okadaic Acid;Oxidative Stress;Phosphoprotein Phosphatases;Rats;Superoxide Dismutase	(mouse OR rat OR human) AND (brain OR glia OR astrocyte OR neuron) AND Hexokinase AND (quanti* OR measur* OR estimat*) AND ((concentration NOT attention) OR level)
17316901	2007	Neurochemistry international	Morland, Cecilie;Henjum, Solveig;Iversen, Evy G;Skrede, Knut K;Hassel, Bjørnar	Evidence for a higher glycolytic than oxidative metabolic activity in white matter of rat brain.	Different values exist for glucose metabolism in white matter; it appears higher when measured as accumulation of 2-deoxyglucose than when measured as formation of glutamate from isotopically labeled glucose, possibly because the two methods reflect glycolytic and tricarboxylic acid (TCA) cycle activities, respectively. We compared glycolytic and TCA cycle activity in rat white structures (corpus…	Journal Article	eng	8	NA	10.1016/j.neuint.2007.01.003	Acetyl-CoA Carboxylase;Animals;Brain;Citric Acid Cycle;Deoxyglucose;Energy Metabolism;Glucose;Glucose-6-Phosphate;Glyceraldehyde 3-Phosphate;Glycerolphosphate Dehydrogenase;Glycogen Synthase;Glycogen Synthase Kinase 3;Glycolysis;Immunoblotting;Male;Oxidation-Reduction;Phosphoglucomutase;Rats;Rats, Wistar;Succinate Dehydrogenase	(mouse OR rat OR human) AND (brain OR glia OR astrocyte OR neuron) AND Hexokinase AND (quanti* OR measur* OR estimat*) AND ((concentration NOT attention) OR level)
15707679	2005	Brain research. Developmental brain research	Sutherland, Vicki L;McReynolds, Matthew;Tompkins, Linda S;Brooks, Heddwen L;Lynch, Ronald M	Developmental expression of glucokinase in rat hypothalamus.	Neurons in the hypothalamus sense changes in glucose concentration. Glucokinase (GK), a key enzyme for pancreatic (beta)-cell glucose sensing, was found in both the embryonic and adult hypothalamus. GK activity accounted for approximately 20% of total hexokinase (HK) activity in both embryonic and adult hypothalamus with no activity measured in cortical samples, indicating that glucose sensing in…	Journal Article	eng	3	NA	10.1016/j.devbrainres.2004.11.001	Age Factors;Animals;Animals, Newborn;Blotting, Northern;Blotting, Southern;DNA, Complementary;Embryo, Mammalian;Gene Expression Regulation, Developmental;Glucokinase;Glucose;Hexokinase;Hypothalamus;In Vitro Techniques;Polymerase Chain Reaction;RNA, Messenger;Rats;Rats, Sprague-Dawley	(mouse OR rat OR human) AND (brain OR glia OR astrocyte OR neuron) AND Hexokinase AND (quanti* OR measur* OR estimat*) AND ((concentration NOT attention) OR level)
15567525	2004	Biology of the cell	Orosz, F;Kovács, G G;Lehotzky, A;Oláh, J;Vincze, O;Ovádi, J	TPPP/p25: from unfolded protein to misfolding disease: prediction and experiments.	TPPP/p25, the first representative of a new protein family, identified as a brain-specific unfolded protein induces aberrant microtubule assemblies in vitro, suppresses mitosis in Drosophila embryo and is accumulated in inclusion bodies of human pathological brain tissues. In this paper, we present prediction and additional experimental data that validate TPPP/p25 to be a new member of the &quot;…	Journal Article	eng	9	NA	10.1016/j.biolcel.2004.08.002	Brain;Circular Dichroism;Genes, Reporter;Humans;Immunohistochemistry;Nerve Tissue Proteins;Neurodegenerative Diseases;Protein Folding;Recombinant Fusion Proteins;Spectrometry, Fluorescence	(mouse OR rat OR human) AND (brain OR glia OR astrocyte OR neuron) AND Hexokinase AND (quanti* OR measur* OR estimat*) AND ((concentration NOT attention) OR level)
15314275	2004	Biogerontology	Moorthy, K;Yadav, Umesh C S;Siddiqui, M R;Sharma, D;Basir, S F;Baquer, N Z	Effect of estradiol and progesterone treatment on carbohydrate metabolizing enzymes in tissues of aging female rats.	The aim of this study was to determine the effect of administration of estradiol (E2), progesterone (P4), and combination of estradiol and progesterone (EP) in aging female rats. The changes in the activities of hexokinase (HK), glucose-6-phosphatase (G6P'tase) and glucose-6-phosphate dehydrogenase (G6PDH) enzymes, and in protein levels in tissues of rats namely brain (cerebral hemisphere), heart…	Journal Article	eng	6	NA	10.1023/B:BGEN.0000038026.89337.02	Age Factors;Aging;Animals;Carbohydrate Metabolism;Estradiol;Female;Glucose-6-Phosphatase;Glucosephosphate Dehydrogenase;Hexokinase;Models, Animal;Progesterone;Rats;Rats, Wistar	(mouse OR rat OR human) AND (brain OR glia OR astrocyte OR neuron) AND Hexokinase AND (quanti* OR measur* OR estimat*) AND ((concentration NOT attention) OR level)
15148218	2004	The British journal of ophthalmology	Casson, R J;Wood, J P M;Osborne, N N	Hypoglycaemia exacerbates ischaemic retinal injury in rats.	AIMS: To determine the effect of hypoglycaemia on ischaemic retinal injury.METHODS: Rat retinal cultures were incubated in varying concentrations of glucose while placed under standardised anoxic conditions, and the number of surviving GABA immunoreactive neurons was assessed using immunocytochemistry. Hypoglycaemia was induced in age and sex matched Wistar rats by an injection of rapid acting in…	Journal Article	eng	3	PMC1772182	NA	Acute Disease;Animals;Cyclophilins;Electroretinography;Glucose;Hypoglycemia;Ischemia;RNA, Messenger;Rats;Rats, Wistar;Retinal Diseases;Reverse Transcriptase Polymerase Chain Reaction;Thy-1 Antigens;Vitreous Body	(mouse OR rat OR human) AND (brain OR glia OR astrocyte OR neuron) AND Hexokinase AND (quanti* OR measur* OR estimat*) AND ((concentration NOT attention) OR level)
12563141	2003	Radiology	Yang, David J;Kim, Chang-Guhn;Schechter, Naomi R;Azhdarinia, Ali;Yu, Dong-Fang;Oh, Chang-Sok;Bryant, Jerry L;Won, Jong-Jin;Kim, E Edmund;Podoloff, Donald A	Imaging with 99mTc ECDG targeted at the multifunctional glucose transport system: feasibility study with rodents.	PURPOSE: To evaluate the feasibility of technetium 99m ((99m)Tc) ethylenedicysteine-deoxyglucose (ECDG) imaging in tumor-bearing rodents.MATERIALS AND METHODS: ECDG was synthesized by means of reacting ethylenedicysteine with glucosamine, with carbodiimide as the coupling agent. Hexokinase assays were performed at an ultraviolet wavelength of 340 nm. To determine whether blood glucose level could…	Journal Article	eng	15	NA	10.1148/radiol.2262011811	Animals;Blood Glucose;Cysteine;Feasibility Studies;Fluorodeoxyglucose F18;Insulin;Lung Neoplasms;Mice;Organotechnetium Compounds;Radionuclide Imaging;Radiopharmaceuticals;Rats;Tissue Distribution	(mouse OR rat OR human) AND (brain OR glia OR astrocyte OR neuron) AND Hexokinase AND (quanti* OR measur* OR estimat*) AND ((concentration NOT attention) OR level)
12136134	2002	Proceedings of the National Academy of Sciences of the United States of America	Pain, Frédéric;Besret, Laurent;Vaufrey, Francoise;Grégoire, Marie-Claude;Pinot, Laurent;Gervais, Philippe;Ploux, Lydie;Bloch, Gilles;Mastrippolito, Roland;Lanièce, Philippe;Hantraye, Philippe	In vivo quantification of localized neuronal activation and inhibition in the rat brain using a dedicated high temporal-resolution beta +-sensitive microprobe.	Understanding brain disorders, the neural processes implicated in cognitive functions and their alterations in neurodegenerative pathologies, or testing new therapies for these diseases would benefit greatly from combined use of an increasing number of rodent models and neuroimaging methods specifically adapted to the rodent brain. Besides magnetic resonance (MR) imaging and functional MR, positr…	Journal Article	eng	4	PMC125052	10.1073/pnas.162368899	Animals;Brain;Cerebral Cortex;Corpus Striatum;Energy Metabolism;Fluorodeoxyglucose F18;Male;Malonates;Microdialysis;Neurons;Radiometry;Rats;Rats, Sprague-Dawley;Somatosensory Cortex;Succinate Dehydrogenase	(mouse OR rat OR human) AND (brain OR glia OR astrocyte OR neuron) AND Hexokinase AND (quanti* OR measur* OR estimat*) AND ((concentration NOT attention) OR level)
12044622	2002	Pain	Zimmermann, K;Reeh, P W;Averbeck, B	ATP can enhance the proton-induced CGRP release through P2Y receptors and secondary PGE(2) release in isolated rat dura mater.	Trigeminal afferent neurons express ionotropic P2X receptors for extracellular ATP which are known to be sensitive to low interstitial pH. Both conditions - ATP release and tissue acidosis - may occur in the dura following the ischemia phase of migraine attacks. Aim of this study was to investigate whether and how ATP and protons may cooperate in exciting meningeal afferents. After removal of the…	Journal Article	eng	9	NA	NA	Adenosine Triphosphate;Animals;Calcitonin Gene-Related Peptide;Dinoprostone;Dura Mater;Hydrogen-Ion Concentration;In Vitro Techniques;Male;Migraine with Aura;Nerve Endings;Neurogenic Inflammation;Neurons, Afferent;Protons;Rats;Rats, Wistar;Receptors, Purinergic P2;Receptors, Purinergic P2Y1;Trigeminal Nerve	(mouse OR rat OR human) AND (brain OR glia OR astrocyte OR neuron) AND Hexokinase AND (quanti* OR measur* OR estimat*) AND ((concentration NOT attention) OR level)
9525814	1998	Journal of neuro-oncology	Ben-Yoseph, O;Lyons, J C;Song, C W;Ross, B D	Mechanism of action of lonidamine in the 9L brain tumor model involves inhibition of lactate efflux and intracellular acidification.	Malignant gliomas have been associated with a high rate of glycolytic activity which is believed necessary to sustain cellular function and integrity. Since lonidamine (LND) is believed to reduce tumor glucose utilization by inhibition of the mitochondrially-bound glycolytic enzyme hexokinase (HK), 31P magnetic resonance spectroscopy (MRS) was used to noninvasively follow the effects of LND on bo…	Journal Article	eng	14	NA	NA	Animals;Antineoplastic Agents;Brain Neoplasms;Gliosarcoma;Hydrogen-Ion Concentration;Indazoles;Injections, Subcutaneous;Intracellular Fluid;Lactic Acid;Magnetic Resonance Spectroscopy;Male;Muscle Neoplasms;Neoplasm Transplantation;Phosphorus Radioisotopes;Rats;Rats, Inbred F344;Thigh	(mouse OR rat OR human) AND (brain OR glia OR astrocyte OR neuron) AND Hexokinase AND (quanti* OR measur* OR estimat*) AND ((concentration NOT attention) OR level)
9459591	1998	Biochimica et biophysica acta	Shinohara, Y;Yamamoto, K;Inoo, K;Yamazaki, N;Terada, H	Quantitative determinations of the steady state transcript levels of hexokinase isozymes and glucose transporter isoforms in normal rat tissues and the malignant tumor cell line AH130.	The steady state transcript levels of the four hexokinase (HK) isozymes and four glucose transporter (GLUT) isoforms were determined quantitatively by Northern analysis of RNA samples from rat tissues using synthetic fragments of the RNAs encoding the HK isozymes and GLUT isoforms. Results showed that the levels of HK isozyme transcripts were low in rat tissues, the level of that most highly expr…	Journal Article	eng	1	NA	NA	Animals;Electrophoresis, Agar Gel;Hexokinase;Isoenzymes;Monosaccharide Transport Proteins;RNA, Messenger;Rats;Tumor Cells, Cultured	(mouse OR rat OR human) AND (brain OR glia OR astrocyte OR neuron) AND Hexokinase AND (quanti* OR measur* OR estimat*) AND ((concentration NOT attention) OR level)
9309664	1997	Molecular and cellular biochemistry	Laterveer, F D;Nicolay, K;Gellerich, F N	Experimental evidence for dynamic compartmentation of ADP at the mitochondrial periphery: coupling of mitochondrial adenylate kinase and mitochondrial hexokinase with oxidative phosphorylation under conditions mimicking the intracellular colloid osmotic pressure.	Dextran M20 was added to isolated rat liver mitochondria to mimic cytosolic macromolecules. Under these conditions, the morphological changes in the mitochondrial periphery that occur upon isolation of the organelle are restored, i.e. the volume of the intermembrane space decreases and the contact site frequency increases. The ADP routing from mitochondrial kinases at various locations was invest…	Journal Article	eng	1	NA	NA	Adenosine Diphosphate;Adenylate Kinase;Animals;Brain;Electron Transport;Hexokinase;Mitochondria;Mitochondria, Liver;Osmolar Concentration;Oxidative Phosphorylation;Rats	(mouse OR rat OR human) AND (brain OR glia OR astrocyte OR neuron) AND Hexokinase AND (quanti* OR measur* OR estimat*) AND ((concentration NOT attention) OR level)
8912684	1996	The Biochemical journal	Nagamatsu, S;Nakamichi, Y;Inoue, N;Inoue, M;Nishino, H;Sawa, H	Rat C6 glioma cell growth is related to glucose transport and metabolism.	In order to establish whether growth of glioma cells is associated with glucose transport and metabolism, we investigated expression of the glucose transporter and hexokinase, as well as glucose transport and glucose phosphorylation in rat C6 glioma cells growing at different rates. Rat C6 glioma cells were subcloned to produce four different cell lines (CL1, CL2, CL3 and CL4) differing in growth…	Journal Article	eng	4	PMC1217793	NA	Animals;Biological Transport;Cell Division;Glioma;Glucose;Glucose Transporter Type 1;Glucose Transporter Type 3;Monosaccharide Transport Proteins;Nerve Tissue Proteins;RNA, Messenger;Rats;Tumor Cells, Cultured	(mouse OR rat OR human) AND (brain OR glia OR astrocyte OR neuron) AND Hexokinase AND (quanti* OR measur* OR estimat*) AND ((concentration NOT attention) OR level)
8886497	1996	Clinical and experimental pharmacology &amp; physiology	Patel, K P;Zhang, K	Neurohumoral activation in heart failure: role of paraventricular nucleus.	1. A number of neurohumoral processes are activated in heart failure (HF), including an increase in the plasma concentration of noradrenaline. 2. Few studies have been performed to examine the role of the central nervous system (CNS) in the activation of sympathetic outflow during HF. In the present paper we review the limited studies performed to examine the role of the CNS in the activation of …	Review	eng	13	NA	NA	Animals;Brain;Catecholamines;Heart Failure;Hexokinase;Humans;Neurotransmitter Agents;Paraventricular Hypothalamic Nucleus;Rats	(mouse OR rat OR human) AND (brain OR glia OR astrocyte OR neuron) AND Hexokinase AND (quanti* OR measur* OR estimat*) AND ((concentration NOT attention) OR level)
8836555	1996	Brain research	Erecińska, M;Nelson, D;Deas, J;Silver, I A	Limitation of glycolysis by hexokinase in rat brain synaptosomes during intense ion pumping.	Incubation of rat brain synaptosomes under conditions of either increased energy utilization (addition of Na+ channel opener, veratridine, or ionophores, monensin and nigericin) or inhibition of oxidative phosphorylation (addition of rotenone), or a combination thereof, decreased [ATP], increased [ADP] and stimulated glycolysis. The rates of lactate generation were linear over a 15-min interval i…	Journal Article	eng	5	NA	NA	Adenosine Diphosphate;Adenosine Triphosphate;Animals;Brain;Glycolysis;Hexokinase;Ion Pumps;Ionophores;Male;Monensin;Nigericin;Oxidative Phosphorylation;Rats;Rats, Sprague-Dawley;Synaptosomes;Tumor Cells, Cultured;Veratridine	(mouse OR rat OR human) AND (brain OR glia OR astrocyte OR neuron) AND Hexokinase AND (quanti* OR measur* OR estimat*) AND ((concentration NOT attention) OR level)
8611181	1996	The Biochemical journal	Miccoli, L;Oudard, S;Sureau, F;Poirson, F;Dutrillaux, B;Poupon, M F	Intracellular pH governs the subcellular distribution of hexokinase in a glioma cell line.	Hexokinase plays a key role in regulating cell energy metabolism. Hexokinase is mainly particulate, bound to the mitochondrial outer membrane in brain and tumour cells. We hypothesized that the intracellular pH (pH1) controls the intracellular distribution of hexokinase. Using the SNB-19 glioma cell line, pH1 variations were imposed by incubating cells in a high-K+ medium at different pH values c…	Journal Article	eng	13	PMC1217004	NA	Adenosine Triphosphate;Glioma;Glycolysis;Hexokinase;Humans;Hydrogen-Ion Concentration;Hydrolysis;Intracellular Fluid;Membrane Potentials;Mitochondria;Subcellular Fractions;Tumor Cells, Cultured	(mouse OR rat OR human) AND (brain OR glia OR astrocyte OR neuron) AND Hexokinase AND (quanti* OR measur* OR estimat*) AND ((concentration NOT attention) OR level)
21594337	1996	Oncology reports	Oudard, S;Miccoli, L;Guthauser, B;Vassault, A;Magdelenat, H;Dutrillaux, B;Poupon, M	Glycolytic profile in normal brain tissue and gliomas determined by a micro-method analysis.	High aerobic glycolysis is frequent in cancers. Glucose phosphorylation is under control of hexokinase which is found in the cytosol or bound to mitochondria. Glycolysis parameters (glucose, pyruvate and lactate) and hexokinase were evaluated in extracts of 15 human gliomas and of normal brain tissue. Extracts were run and analysed for glucose lactate and pyruvate content using a centrifugal auto…	Journal Article	eng	0	NA	NA	NA	(mouse OR rat OR human) AND (brain OR glia OR astrocyte OR neuron) AND Hexokinase AND (quanti* OR measur* OR estimat*) AND ((concentration NOT attention) OR level)
7673374	1995	Journal of cerebral blood flow and metabolism : official journal of the International Society of Cerebral Blood Flow and Metabolism	Whitesell, R R;Ward, M;McCall, A L;Granner, D K;May, J M	Coupled glucose transport and metabolism in cultured neuronal cells: determination of the rate-limiting step.	In brain and nerves the phosphorylation of glucose, rather than its transport, is generally considered the major rate-limiting step in metabolism. Since little is known regarding the kinetic coupling between these processes in neuronal tissues, we investigated the transport and phosphorylation of [2-3H]glucose in two neuronal cell models: a stable neuroblastoma cell line (NCB20), and a primary cu…	Journal Article	eng	4	NA	10.1038/jcbfm.1995.102	Animals;Cell Separation;Deoxyglucose;Ganglia, Spinal;Glucose;Hexokinase;Intracellular Membranes;Models, Biological;Monosaccharide Transport Proteins;Neurons;Osmolar Concentration;Phosphorylation;Rats;Tumor Cells, Cultured;Veratridine	(mouse OR rat OR human) AND (brain OR glia OR astrocyte OR neuron) AND Hexokinase AND (quanti* OR measur* OR estimat*) AND ((concentration NOT attention) OR level)
8083293	1994	Journal of cellular biochemistry	Cortassa, S;Cáceres, A;Aon, M A	Microtubular protein in its polymerized or nonpolymerized states differentially modulates in vitro and intracellular fluxes catalyzed by enzymes of carbon metabolism.	The fluxes through HK/G6PDH and PK/LDH coupled-enzymatic reactions were quantified in the presence of physiological concentrations (1-15 microM) of polymerized or non-polymerized microtubular protein (MTP) from rat brain and in a permeabilized yeast cell system. In vitro enzymatic fluxes were increased by either polymerized or nonpolymerized brain MTP mainly in the lower range of MTP concentratio…	Journal Article	eng	4	NA	10.1002/jcb.240550114	Actins;Animals;Biopolymers;Brain Chemistry;Carbon;Catalysis;Fungal Proteins;Glucosephosphate Dehydrogenase;Hexokinase;In Vitro Techniques;Kinetics;L-Lactate Dehydrogenase;Microtubule Proteins;Nerve Tissue Proteins;Pyruvate Kinase;Rats;Saccharomyces cerevisiae	(mouse OR rat OR human) AND (brain OR glia OR astrocyte OR neuron) AND Hexokinase AND (quanti* OR measur* OR estimat*) AND ((concentration NOT attention) OR level)
8270128	1993	Diabetologia	Ishihara, H;Asano, T;Tsukuda, K;Katagiri, H;Inukai, K;Anai, M;Kikuchi, M;Yazaki, Y;Miyazaki, J I;Oka, Y	Pancreatic beta cell line MIN6 exhibits characteristics of glucose metabolism and glucose-stimulated insulin secretion similar to those of normal islets.	Glucose-stimulated insulin secretion, glucose transport, glucose phosphorylation and glucose utilization have been characterized in the insulinoma cell line MIN6, which is derived from a transgenic mouse expressing the large T-antigen of SV40 in pancreatic beta cells. Glucose-stimulated insulin secretion occurred progressively from 5 mmol/l glucose, reached the maximal level approximately seven-f…	Journal Article	eng	77	NA	NA	3-O-Methylglucose;Animals;Antigens, Polyomavirus Transforming;Biological Transport, Active;Brain;Cell Line;Glucokinase;Glucose;Hexokinase;Insulin;Insulin Secretion;Insulinoma;Islets of Langerhans;Kinetics;Liver;Methylglucosides;Mice;Mice, Inbred C57BL;Mice, Transgenic;Pancreatic Neoplasms;RNA, Messenger;Tumor Cells, Cultured	(mouse OR rat OR human) AND (brain OR glia OR astrocyte OR neuron) AND Hexokinase AND (quanti* OR measur* OR estimat*) AND ((concentration NOT attention) OR level)
8373368	1993	The Biochemical journal	Vandercammen, A;Van Schaftingen, E	Species and tissue distribution of the regulatory protein of glucokinase.	Rat liver is known to contain a regulatory protein that inhibits glucokinase (hexokinase IV or D) competitively versus glucose. This inhibition is greatly reinforced by the presence of fructose 6-phosphate and antagonized by fructose 1-phosphate and by KCl. This protein was now measured in various rat tissues and in the livers of various species by the inhibition it exerts on rat liver glucokinas…	Journal Article	eng	19	PMC1134490	NA	Animals;Animals, Newborn;Anura;Cats;Chromatography, Ion Exchange;Diabetes Mellitus, Experimental;Glucokinase;Goats;Liver;Proteins;Rabbits;Rodentia;Species Specificity;Starvation;Swine;Tissue Distribution;Turtles	(mouse OR rat OR human) AND (brain OR glia OR astrocyte OR neuron) AND Hexokinase AND (quanti* OR measur* OR estimat*) AND ((concentration NOT attention) OR level)
1536882	1992	Biochimica et biophysica acta	Griffin, L D;Gelb, B D;Adams, V;McCabe, E R	Developmental expression of hexokinase 1 in the rat.	Hexokinase 1 (HK1) activity varies in a developmental stage- and tissue-specific manner and is a key step in glucose homeostasis and energy metabolism. We conducted studies to determine if HK1 expression is regulated at the transcriptional level. Expression of HK1 was examined in selected pre- and postnatal rat tissues using Northern blot analyses and RNAase protection assays. We found that brain…	Journal Article	eng	4	NA	NA	Animals;Blotting, Northern;Brain;Female;Gene Expression;Glucose;Hexokinase;Isoenzymes;Liver;Lung;Muscles;Myocardium;Phosphoglycerate Kinase;Pregnancy;RNA Probes;RNA, Messenger;Rats;Rats, Inbred Strains;Tissue Distribution;Transcription, Genetic	(mouse OR rat OR human) AND (brain OR glia OR astrocyte OR neuron) AND Hexokinase AND (quanti* OR measur* OR estimat*) AND ((concentration NOT attention) OR level)
1984002	1991	Journal of cerebral blood flow and metabolism : official journal of the International Society of Cerebral Blood Flow and Metabolism	Dienel, G A;Cruz, N F;Mori, K;Holden, J E;Sokoloff, L	Direct measurement of the lambda of the lumped constant of the deoxyglucose method in rat brain: determination of lambda and lumped constant from tissue glucose concentration or equilibrium brain/plasma distribution ratio for methylglucose.	Steady-state distribution spaces of 2-[14C]deoxyglucose ([14C]DG), glucose, and 3-O-[14C]methylglucose at various concentrations of glucose in brain and plasma ranging from hypoglycemic to hyperglycemic levels have been determined by direct chemical analyses in the brains of conscious rats. The hexose concentrations were measured chemically in freeze-blown brain extracted with ethanol to avoid th…	Journal Article	eng	17	NA	10.1038/jcbfm.1991.3	3-O-Methylglucose;Animals;Arteries;Blood Glucose;Brain;Deoxyglucose;Glucose;Hexokinase;Male;Methylglucosides;Phosphorylation;Rats;Rats, Inbred Strains;Tissue Distribution	(mouse OR rat OR human) AND (brain OR glia OR astrocyte OR neuron) AND Hexokinase AND (quanti* OR measur* OR estimat*) AND ((concentration NOT attention) OR level)
2224510	1990	Brain research	Krukoff, T L;Patel, K P	Alterations in brain hexokinase activity associated with streptozotocin-induced diabetes mellitus in the rat.	The effects of streptozotocin-induced diabetes mellitus on the activity of discrete regions of the brain were studied with histochemical localization and photodensitometric quantification of the metabolic enzyme, hexokinase. Two weeks after a single injection of streptozotocin (65 mg/kg, i.p.), plasma glucose and osmolarity levels were elevated, and plasma sodium concentrations were depressed. Th…	Journal Article	eng	2	NA	NA	Animals;Blood Glucose;Body Weight;Brain;Densitometry;Diabetes Mellitus, Experimental;Hexokinase;Histocytochemistry;Insulin;Male;Medulla Oblongata;Osmolar Concentration;Pancreas;Rats;Rats, Inbred Strains;Sodium;Supraoptic Nucleus	(mouse OR rat OR human) AND (brain OR glia OR astrocyte OR neuron) AND Hexokinase AND (quanti* OR measur* OR estimat*) AND ((concentration NOT attention) OR level)
29845265	2018	Molecular medicine reports	Zhang, Shuwei;Zhou, Yichi;Zha, Yuanyu;Yang, Yang;Wang, Linlong;Li, Jingfeng;Jin, Wei	PYGB siRNA inhibits the cell proliferation of human osteosarcoma cell lines.	Osteosarcoma is the most common malignant bone carcinoma that primarily occurs between childhood to adolescence. It was suggested by recent research that the Brain type glycogen phosphorylase (PYGB) gene may serve an important role in various types of cancer. In the present study, the PYGB gene was knocked down in order to evaluate the cell viability, invasion and migration of the human osteosarc…	Journal Article	eng	0	PMC6059700	10.3892/mmr.2018.9022	Adolescent;Adult;Cell Line, Tumor;Cell Proliferation;Child;Child, Preschool;Female;Gene Knockdown Techniques;Glycogen Phosphorylase, Brain Form;Humans;Male;Middle Aged;Neoplasm Proteins;Osteosarcoma;RNA, Small Interfering;Signal Transduction	(mouse OR rat OR human) AND (brain OR glia OR astrocyte OR neuron) AND Glycogen-phosphorylase AND (quanti* OR measur* OR estimat*) AND ((concentration NOT attention) OR level)
29070527	2017	Clinical cancer research : an official journal of the American Association for Cancer Research	Yarana, Chontida;Carroll, Dustin;Chen, Jing;Chaiswing, Luksana;Zhao, Yanming;Noel, Teresa;Alstott, Michael;Bae, Younsoo;Dressler, Emily V;Moscow, Jeffrey A;Butterfield, D Allan;Zhu, Haining;St Clair, Daret K	Extracellular Vesicles Released by Cardiomyocytes in a Doxorubicin-Induced Cardiac Injury Mouse Model Contain Protein Biomarkers of Early Cardiac Injury.	Purpose: Cardiac injury is a major cause of death in cancer survivors, and biomarkers for it are detectable only after tissue injury has occurred. Extracellular vesicles (EV) remove toxic biomolecules from tissues and can be detected in the blood. Here, we evaluate the potential of using circulating EVs as early diagnostic markers for long-term cardiac injury.Experimental Design: Using a mouse mo…	Journal Article	eng	1	PMC6193451	10.1158/1078-0432.CCR-17-2046	NA	(mouse OR rat OR human) AND (brain OR glia OR astrocyte OR neuron) AND Glycogen-phosphorylase AND (quanti* OR measur* OR estimat*) AND ((concentration NOT attention) OR level)
23756693	2013	Journal of cerebral blood flow and metabolism : official journal of the International Society of Cerebral Blood Flow and Metabolism	DiNuzzo, Mauro	Kinetic analysis of glycogen turnover: relevance to human brain 13C-NMR spectroscopy.	A biophysical model of the glycogen molecule is developed, which takes into account the points of attack of synthase and phosphorylase at the level of the individual glucose chain. Under the sole assumption of steric effects governing enzyme accessibility to glucosyl residues, the model reproduces the known equilibrium structure of cellular glycogen at steady state. In particular, experimental da…	Journal Article	eng	6	PMC3790939	10.1038/jcbfm.2013.98	Brain;Carbon Isotopes;Computer Simulation;Glucose;Glycogen;Glycogen Phosphorylase;Glycogen Synthase;Glycogenolysis;Humans;Magnetic Resonance Spectroscopy;Models, Biological;Models, Molecular	(mouse OR rat OR human) AND (brain OR glia OR astrocyte OR neuron) AND Glycogen-phosphorylase AND (quanti* OR measur* OR estimat*) AND ((concentration NOT attention) OR level)
20957198	2010	PloS one	Nogales-Gadea, Gisela;Mormeneo, Emma;García-Consuegra, Inés;Rubio, Juan C;Orozco, Anna;Arenas, Joaquin;Martín, Miguel A;Lucia, Alejandro;Gómez-Foix, Anna M;Martí, Ramon;Andreu, Antoni L	Expression of glycogen phosphorylase isoforms in cultured muscle from patients with McArdle's disease carrying the p.R771PfsX33 PYGM mutation.	BACKGROUND: Mutations in the PYGM gene encoding skeletal muscle glycogen phosphorylase (GP) cause a metabolic disorder known as McArdle's disease. Previous studies in muscle biopsies and cultured muscle cells from McArdle patients have shown that PYGM mutations abolish GP activity in skeletal muscle, but that the enzyme activity reappears when muscle cells are in culture. The identification of th…	Journal Article	eng	3	PMC2950139	10.1371/journal.pone.0013164	Adult;Biopsy;Blotting, Western;Brain;Cells, Cultured;Glycogen Phosphorylase;Glycogen Storage Disease Type V;Humans;Immunohistochemistry;Isoenzymes;Liver;Male;Microscopy, Electron;Middle Aged;Muscle, Skeletal;Mutation;Polymerase Chain Reaction;RNA, Messenger	(mouse OR rat OR human) AND (brain OR glia OR astrocyte OR neuron) AND Glycogen-phosphorylase AND (quanti* OR measur* OR estimat*) AND ((concentration NOT attention) OR level)
20416213	2010	Zhongguo dang dai er ke za zhi = Chinese journal of contemporary pediatrics	Lin, Li-Xing;Mao, Qing-Hua;Zhang, Zhi-Ling;An, Cai-Xia;Kang, Xi-Guang	[Plasma levels of N-terminal pro-brain natriuretic peptide and glycogen phosphorylase isoenzyme BB in neonates with asphyxia complicated by myocardial injury].	OBJECTIVE: To investigate the changes and the clinical significance of N-terminal pro-brain natriuretic peptide (NT-proBNP) and glycogen phosphorylase isoenzyme BB (GPBB) levels in neonates with asphyxia complicated by myocardial injury.METHODS: Sixty-four neonates with asphyxia (39 mild, 25 severe) were enrolled. Of the 64 neonates, 30 had myocardial injury and 34 did not develop myocardial inju…	Journal Article	chi	0	NA	NA	Asphyxia Neonatorum;Cardiomyopathies;Creatine Kinase, MB Form;Enzyme-Linked Immunosorbent Assay;Female;Glycogen Phosphorylase;Humans;Infant, Newborn;Male;Natriuretic Peptide, Brain;Peptide Fragments	(mouse OR rat OR human) AND (brain OR glia OR astrocyte OR neuron) AND Glycogen-phosphorylase AND (quanti* OR measur* OR estimat*) AND ((concentration NOT attention) OR level)
18751894	2008	Neurochemical research	Schmid, Heide;Pfeiffer-Guglielmi, Brigitte;Dolderer, Benedikt;Thiess, Ulrike;Verleysdonk, Stephan;Hamprecht, Bernd	Expression of the brain and muscle isoforms of glycogen phosphorylase in rat heart.	Heart glycogen represents a store of glucosyl residues which are mobilized by the catalysis of glycogen phosphorylase (GP) and are mainly destined to serve as substrates for the generation of ATP. The brain isoform of GP (GP BB) was studied in rat heart in comparison with the muscle isoform (GP MM) to find functional analogies to the brain. Western blotting and quantitative reverse transcriptase …	Journal Article	eng	4	NA	10.1007/s11064-008-9825-3	Animals;Astrocytes;Brain;Glycogen Phosphorylase, Brain Form;Glycogen Phosphorylase, Muscle Form;Immunoblotting;Isoenzymes;Male;Myocardium;RNA, Messenger;Rats;Rats, Wistar;Reverse Transcriptase Polymerase Chain Reaction	(mouse OR rat OR human) AND (brain OR glia OR astrocyte OR neuron) AND Glycogen-phosphorylase AND (quanti* OR measur* OR estimat*) AND ((concentration NOT attention) OR level)
16925830	2006	Behavioral and brain functions : BBF	Russell, Vivienne A;Oades, Robert D;Tannock, Rosemary;Killeen, Peter R;Auerbach, Judith G;Johansen, Espen B;Sagvolden, Terje	Response variability in Attention-Deficit/Hyperactivity Disorder: a neuronal and glial energetics hypothesis.	BACKGROUND: Current concepts of Attention-Deficit/Hyperactivity Disorder (ADHD) emphasize the role of higher-order cognitive functions and reinforcement processes attributed to structural and biochemical anomalies in cortical and limbic neural networks innervated by the monoamines, dopamine, noradrenaline and serotonin. However, these explanations do not account for the ubiquitous findings in ADH…	Journal Article	eng	63	PMC1624838	10.1186/1744-9081-2-30	NA	(mouse OR rat OR human) AND (brain OR glia OR astrocyte OR neuron) AND Glycogen-phosphorylase AND (quanti* OR measur* OR estimat*) AND ((concentration NOT attention) OR level)
15578727	2004	Journal of neuroscience research	Brown, Angus M;Sickmann, Helle M;Fosgerau, Keld;Lund, Trine M;Schousboe, Arne;Waagepetersen, Helle S;Ransom, Bruce R	Astrocyte glycogen metabolism is required for neural activity during aglycemia or intense stimulation in mouse white matter.	We tested the hypothesis that inhibiting glycogen degradation accelerates compound action potential (CAP) failure in mouse optic nerve (MON) during aglycemia or high-intensity stimulation. Axon function was assessed as the evoked CAP, and glycogen content was measured biochemically. Isofagomine, a novel inhibitor of central nervous system (CNS) glycogen phosphorylase, significantly increased glyc…	Journal Article	eng	49	NA	10.1002/jnr.20335	Action Potentials;Analysis of Variance;Animals;Animals, Newborn;Astrocytes;Cells, Cultured;Cerebellum;Drug Interactions;Electric Stimulation;Glucose;Glycogen;Glycogen Phosphorylase;Hyperglycemia;Hypoglycemia;Imino Pyranoses;In Vitro Techniques;Male;Mice;Models, Biological;Optic Nerve;Oxygen;Piperidines;Reaction Time	(mouse OR rat OR human) AND (brain OR glia OR astrocyte OR neuron) AND Glycogen-phosphorylase AND (quanti* OR measur* OR estimat*) AND ((concentration NOT attention) OR level)
12943673	2003	Biochemical and biophysical research communications	Schnier, Joachim B;Nishi, Kayoko;Monks, Anne;Gorin, Fredric A;Bradbury, E Morton	Inhibition of glycogen phosphorylase (GP) by CP-91,149 induces growth inhibition correlating with brain GP expression.	The role of glycogenolysis in normal and cancer cells was investigated by inhibiting glycogen phosphorylase (GP) with the synthetic inhibitor CP-91,149. A549 non-small cell lung carcinoma (NSCLC) cells express solely the brain isozyme of GP, which was inhibited by CP-91,149 with an IC(50) of 0.5 microM. When treated with CP-91,149, A549 cells accumulated glycogen with associated growth retardatio…	Journal Article	eng	11	NA	NA	ADP Ribose Transferases;Algorithms;Amides;Animals;Brain;CDC2-CDC28 Kinases;Cell Division;Cells, Cultured;Cyclin-Dependent Kinase 2;Cyclin-Dependent Kinases;Databases as Topic;Dose-Response Relationship, Drug;Electrophoresis, Polyacrylamide Gel;Enzyme Inhibitors;Fibroblasts;Flow Cytometry;Glycogen;Glycogen Phosphorylase;Humans;Immunoblotting;Indoles;Inhibitory Concentration 50;Oligonucleotide Arra…	(mouse OR rat OR human) AND (brain OR glia OR astrocyte OR neuron) AND Glycogen-phosphorylase AND (quanti* OR measur* OR estimat*) AND ((concentration NOT attention) OR level)
10733011	2000	Neurochemistry international	Waagepetersen, H S;Westergaard, N;Schousboe, A	The effects of isofagomine, a potent glycogen phosphorylase inhibitor, on glycogen metabolism in cultured mouse cortical astrocytes.	A novel inhibitor of liver glycogen phosphorylase, isofagomine, was investigated as a possible inhibitor of the enzyme in the brain and in cultured astrocytes. Additionally, the effect of the drug on norepinephrine (NE) induced glycogen degradation in astrocytes was studied. Astrocytes were cultured from mouse cerebral cortex and homogenates were prepared from the cells as well as from mouse brai…	Journal Article	eng	7	NA	NA	Animals;Astrocytes;Cells, Cultured;Cerebral Cortex;Dose-Response Relationship, Drug;Enzyme Inhibitors;Glycogen;Imino Pyranoses;Mice;Norepinephrine;Phosphorylases;Piperidines	(mouse OR rat OR human) AND (brain OR glia OR astrocyte OR neuron) AND Glycogen-phosphorylase AND (quanti* OR measur* OR estimat*) AND ((concentration NOT attention) OR level)
10461925	1999	Journal of neurochemistry	Choi, I Y;Tkác, I;Ugurbil, K;Gruetter, R	Noninvasive measurements of [1-(13)C]glycogen concentrations and metabolism in rat brain in vivo.	Using a specific 13C NMR localization method, 13C label incorporation into the glycogen C1 resonance was measured while infusing [1-(13)C]glucose in intact rats. The maximal concentration of [1-(13)C]glycogen was 5.1 +/- 0.6 micromol g(-1) (mean +/- SE, n = 8). During the first 60 min of acute hyperglycemia, the rate of 13C label incorporation (synthase flux) was 2.3 +/- 0.7 micromol g(-1) h(-1) …	Journal Article	eng	25	NA	NA	Animals;Brain;Carbon Isotopes;Glucose;Glycogen;Glycogen Synthase;Hyperglycemia;Magnetic Resonance Spectroscopy;Male;Rats;Rats, Sprague-Dawley;Reproducibility of Results	(mouse OR rat OR human) AND (brain OR glia OR astrocyte OR neuron) AND Glycogen-phosphorylase AND (quanti* OR measur* OR estimat*) AND ((concentration NOT attention) OR level)
9581853	1998	Clinica chimica acta; international journal of clinical chemistry	Wu, A H	Analytical and clinical evaluation of new diagnostic tests for myocardial damage.	As with any new test, novel cardiac markers must meet basic analytical and clinical performance issues. For sensitivity and specificity, it is important to know what protein forms are released into blood after injury, and which of these forms are measured by the assays in question. When commercial tests become available, the choice of the measurement platform will be important in the timely deliv…	Journal Article	eng	1	NA	NA	Angina Pectoris;Cardiomyopathies;Clinical Laboratory Techniques;Creatine Kinase;Evaluation Studies as Topic;Heart Failure;Humans;Isoenzymes;Myocardial Infarction;Natriuretic Agents;Risk Factors;Sensitivity and Specificity;Troponin I	(mouse OR rat OR human) AND (brain OR glia OR astrocyte OR neuron) AND Glycogen-phosphorylase AND (quanti* OR measur* OR estimat*) AND ((concentration NOT attention) OR level)
7666255	1995	The Journal of nutrition	Schaeffer, M C;Gretz, D;Mahuren, J D;Coburn, S P	Tissue B-6 vitamer concentrations in rats fed excess vitamin B-6.	Diets containing 1, 10, 100, 175 or 250 times the NRC recommended level of pyridoxine HCl (7 mg/kg) were fed to rats (218 g, 12 per group) to evaluate the effects on tissue B-6 vitamer concentrations. After 10 wk, food intake and body weights did not differ among groups. Overt toxicity was not observed. Tissues were taken from five rats of each group after overnight food deprivation (unfed rats);…	Journal Article	eng	1	NA	10.1093/jn/125.9.2370	Animals;Body Weight;Brain Chemistry;Diet;Dose-Response Relationship, Drug;Eating;Erythrocytes;Female;Kidney;Liver;Muscle, Skeletal;Phosphorylases;Pyridoxal;Pyridoxal Phosphate;Pyridoxic Acid;Pyridoxine;Rats;Transaminases	(mouse OR rat OR human) AND (brain OR glia OR astrocyte OR neuron) AND Glycogen-phosphorylase AND (quanti* OR measur* OR estimat*) AND ((concentration NOT attention) OR level)
1446241	1992	Brain research	Garriga, J;Cussó, R	Effect of starvation on glycogen and glucose metabolism in different areas of the rat brain.	We have studied the changes in concentration of glycogen, glucose and the bisphosphorylated sugars, glucose 1,6-P2 and fructose 2,6-P2, in several rat brain regions during 72 h of starvation. The animals were killed by focused microwave irradiation. The activities of glycogen metabolizing enzymes in the different areas were measured. A large decrease in glycogen and glucose concentration was obse…	Journal Article	eng	2	NA	NA	Animals;Brain;Fructosediphosphates;Glucose;Glucose-6-Phosphate;Glucosephosphates;Glycogen;Glycogen Synthase;Male;Microwaves;Phosphorylase Kinase;Phosphorylases;Rats;Rats, Sprague-Dawley;Starvation	(mouse OR rat OR human) AND (brain OR glia OR astrocyte OR neuron) AND Glycogen-phosphorylase AND (quanti* OR measur* OR estimat*) AND ((concentration NOT attention) OR level)
17316901	2007	Neurochemistry international	Morland, Cecilie;Henjum, Solveig;Iversen, Evy G;Skrede, Knut K;Hassel, Bjørnar	Evidence for a higher glycolytic than oxidative metabolic activity in white matter of rat brain.	Different values exist for glucose metabolism in white matter; it appears higher when measured as accumulation of 2-deoxyglucose than when measured as formation of glutamate from isotopically labeled glucose, possibly because the two methods reflect glycolytic and tricarboxylic acid (TCA) cycle activities, respectively. We compared glycolytic and TCA cycle activity in rat white structures (corpus…	Journal Article	eng	8	NA	10.1016/j.neuint.2007.01.003	Acetyl-CoA Carboxylase;Animals;Brain;Citric Acid Cycle;Deoxyglucose;Energy Metabolism;Glucose;Glucose-6-Phosphate;Glyceraldehyde 3-Phosphate;Glycerolphosphate Dehydrogenase;Glycogen Synthase;Glycogen Synthase Kinase 3;Glycolysis;Immunoblotting;Male;Oxidation-Reduction;Phosphoglucomutase;Rats;Rats, Wistar;Succinate Dehydrogenase	(mouse OR rat OR human) AND (brain OR glia OR astrocyte OR neuron) AND Phosphoglucomutase AND (quanti* OR measur* OR estimat*) AND ((concentration NOT attention) OR level)
8492127	1993	Journal of neurochemistry	Dienel, G A;Cruz, N F	Synthesis of deoxyglucose-1-phosphate, deoxyglucose-1,6-bisphosphate, and other metabolites of 2-deoxy-D-[14C]glucose in rat brain in vivo: influence of time and tissue glucose level.	When the kinetics of interconversion of deoxy[14C]glucose ([14C]DG) and [14C]DG-6-phosphate ([14C]DG-6-P) in brain in vivo are estimated by direct chemical measurement of precursor and products in acid extracts of brain, the predicted rate of product formation exceeds the experimentally measured rate. This discrepancy is due, in part, to the fact that acid extraction regenerates [14C]DG from unid…	Journal Article	eng	5	NA	NA	Animals;Brain;Carbon Radioisotopes;Chromatography, High Pressure Liquid;Deoxyglucose;Glucose;Glucose-6-Phosphate;Glucosephosphates;Hydrolysis;Kinetics;Male;Phosphoglucomutase;Radioisotope Dilution Technique;Rats;Rats, Sprague-Dawley	(mouse OR rat OR human) AND (brain OR glia OR astrocyte OR neuron) AND Phosphoglucomutase AND (quanti* OR measur* OR estimat*) AND ((concentration NOT attention) OR level)
30037548	2018	Enzyme and microbial technology	Pandey, Rajat;Kumar, Nitin;Monteiro, Gabriel A;Veeranki, Venkata Dasu;Prazeres, D M F	Re-engineering of an Escherichia coli K-12 strain for the efficient production of recombinant human Interferon Gamma.	The Escherichia coli phosphoglucose isomerase (pgi) mutant strain GALG20 was developed previously from wild-type K12 strain MG1655 for increased plasmid yield. To investigate the potential effects of the pgi deletion/higher plasmid levels on recombinant human Interferon Gamma (IFN-γ) production, a detailed network of the central metabolic pathway (100 metabolites, 114 reactions) of GALG20 and MG1…	Journal Article	eng	0	NA	10.1016/j.enzmictec.2018.06.001	Escherichia coli K12;Gene Expression Regulation, Bacterial;Genetic Engineering;Humans;Interferon-gamma;Recombinant Proteins	(mouse OR rat OR human) AND (brain OR glia OR astrocyte OR neuron) AND Phosphoglucoisomerase OR Phosphoglucose-isomerase AND (quanti* OR measur* OR estimat*) AND ((concentration NOT attention) OR level)
29600944	2018	Clinical and experimental rheumatology	Ying, Ying;Chen, Yong;Zhang, Shun;Huang, Haiyan;Zou, Rouxin;Li, Xiaoke;Chu, Zanbo;Huang, Xianqian;Peng, Yong;Gan, Minzhi;Geng, Baoqing;Zhu, Mengya;Ying, Yinyan;Huang, Zuoan	Investigation of serum biomarkers in primary gout patients using iTRAQ-based screening.	OBJECTIVES: Primary gout is a major disease that affects human health; however, its pathogenesis is not well known. The purpose of this study was to identify biomarkers to explore the underlying mechanisms of primary gout.METHODS: We used the isobaric tags for relative and absolute quantitation (iTRAQ) technique combined with liquid chromatography-tandem mass spectrometry to screen differentially…	Journal Article	eng	0	NA	NA	Adult;Aged;Biomarkers;Blood Proteins;Case-Control Studies;Chromatography, High Pressure Liquid;Chromatography, Reverse-Phase;Enzyme-Linked Immunosorbent Assay;Gout;Humans;Male;Middle Aged;Predictive Value of Tests;Protein Interaction Maps;Proteome;Proteomics;Tandem Mass Spectrometry;Tubulin	(mouse OR rat OR human) AND (brain OR glia OR astrocyte OR neuron) AND Phosphoglucoisomerase OR Phosphoglucose-isomerase AND (quanti* OR measur* OR estimat*) AND ((concentration NOT attention) OR level)
28599497	2017	Oncology letters	Jung, Hahn-Sun;Lee, Su In;Kang, Seung-Hoon;Wang, Jin Sang;Yang, Eun Hee;Jeon, Byungwook;Myung, Jayhyuk;Baek, Ji Young;Park, Song-Kyu	Monoclonal antibodies against autocrine motility factor suppress gastric cancer.	Autocrine motility factor (AMF), which is a secreted form of phosphoglucose isomerase, is mainly secreted by various tumors and has cytokine-like activity. AMF is known to stimulate proliferation, survival and metastasis of cancer cells, and angiogenesis within a tumor. The present study investigated whether inhibition of AMF using targeted-antibodies was able to suppress the growth of cancer. A …	Journal Article	eng	2	PMC5453026	10.3892/ol.2017.6037	NA	(mouse OR rat OR human) AND (brain OR glia OR astrocyte OR neuron) AND Phosphoglucoisomerase OR Phosphoglucose-isomerase AND (quanti* OR measur* OR estimat*) AND ((concentration NOT attention) OR level)
28062795	2017	Molecular &amp; cellular proteomics : MCP	Clotet, Sergi;Soler, Maria Jose;Riera, Marta;Pascual, Julio;Fang, Fei;Zhou, Joyce;Batruch, Ihor;Vasiliou, Stella K;Dimitromanolakis, Apostolos;Barrios, Clara;Diamandis, Eleftherios P;Scholey, James W;Konvalinka, Ana	Stable Isotope Labeling with Amino Acids (SILAC)-Based Proteomics of Primary Human Kidney Cells Reveals a Novel Link between Male Sex Hormones and Impaired Energy Metabolism in Diabetic Kidney Disease.	Male sex predisposes to many kidney diseases. Considering that androgens exert deleterious effects in a variety of cell types within the kidney, we hypothesized that dihydrotestosterone (DHT) would alter the biology of the renal tubular cell by inducing changes in the proteome. We employed stable isotope labeling with amino acids (SILAC) in an indirect spike-in fashion to accurately quantify the …	Journal Article	eng	0	PMC5341000	10.1074/mcp.M116.061903	Animals;Cells, Cultured;Cytokines;Diabetic Nephropathies;Dihydrotestosterone;Disease Models, Animal;Energy Metabolism;Gene Expression Regulation;Glucose-6-Phosphate Isomerase;Humans;Isotope Labeling;Kidney;Male;Mice;Mitochondrial Trifunctional Protein, alpha Subunit;Oxidative Stress;Proteomics;Transferases (Other Substituted Phosphate Groups)	(mouse OR rat OR human) AND (brain OR glia OR astrocyte OR neuron) AND Phosphoglucoisomerase OR Phosphoglucose-isomerase AND (quanti* OR measur* OR estimat*) AND ((concentration NOT attention) OR level)
26911935	2016	BMC cancer	Das, Mahua R;Bag, Arup K;Saha, Shekhar;Ghosh, Alok;Dey, Sumit K;Das, Provas;Mandal, Chitra;Ray, Subhankar;Chakrabarti, Saikat;Ray, Manju;Jana, Siddhartha S	Molecular association of glucose-6-phosphate isomerase and pyruvate kinase M2 with glyceraldehyde-3-phosphate dehydrogenase in cancer cells.	BACKGROUND: For a long time cancer cells are known for increased uptake of glucose and its metabolization through glycolysis. Glyceraldehyde-3-phosphate dehydrogenase (GAPDH) is a key regulatory enzyme of this pathway and can produce ATP through oxidative level of phosphorylation. Previously, we reported that GAPDH purified from a variety of malignant tissues, but not from normal tissues, was str…	Journal Article	eng	1	PMC4766697	10.1186/s12885-016-2172-x	Animals;Carcinoma, Ehrlich Tumor;Disease Models, Animal;Enzyme Activation;Gene Expression;Glucose-6-Phosphate Isomerase;Glyceraldehyde-3-Phosphate Dehydrogenases;Mass Spectrometry;Mice;Neoplasms;Protein Binding;Protein Interaction Domains and Motifs;Pyruvaldehyde;Pyruvate Kinase	(mouse OR rat OR human) AND (brain OR glia OR astrocyte OR neuron) AND Phosphoglucoisomerase OR Phosphoglucose-isomerase AND (quanti* OR measur* OR estimat*) AND ((concentration NOT attention) OR level)
29468113	2016	Metabolic engineering communications	Suarez-Mendez, C A;Hanemaaijer, M;Ten Pierick, Angela;Wolters, J C;Heijnen, J J;Wahl, S A	Interaction of storage carbohydrates and other cyclic fluxes with central metabolism: A quantitative approach by non-stationary &lt;sup&gt;13&lt;/sup&gt;C metabolic flux analysis.	(13)C labeling experiments in aerobic glucose limited cultures of Saccharomyces cerevisiae at four different growth rates (0.054; 0.101, 0.207, 0.307 h(-1)) are used for calculating fluxes that include intracellular cycles (e.g., storage carbohydrate cycles, exchange fluxes with amino acids), which are rearranged depending on the growth rate. At low growth rates the impact of the storage carbohyd…	Journal Article	eng	2	PMC5779734	10.1016/j.meteno.2016.01.001	NA	(mouse OR rat OR human) AND (brain OR glia OR astrocyte OR neuron) AND Phosphoglucoisomerase OR Phosphoglucose-isomerase AND (quanti* OR measur* OR estimat*) AND ((concentration NOT attention) OR level)
26698651	2015	Clinical and vaccine immunology : CVI	Barrera, Coralie;Richaud-Thiriez, Bénédicte;Rocchi, Steffi;Rognon, Bénédicte;Roussel, Sandrine;Grenouillet, Frédéric;Laboissière, Audrey;Dalphin, Jean-Charles;Reboux, Gabriel;Millon, Laurence	New Commercially Available IgG Kits and Time-Resolved Fluorometric IgE Assay for Diagnosis of Allergic Bronchopulmonary Aspergillosis in Patients with Cystic Fibrosis.	Allergic bronchopulmonary aspergillosis (ABPA) is difficult to diagnose; diagnosis relies on clinical, radiological, pathological, and serological criteria. Our aim was to assess the performance of two new commercially available kits and a new in-house assay: an Aspergillus fumigatus enzyme-linked immunosorbent assay (ELISA) IgG kit (Bordier Affinity Products), an Aspergillus Western blotting IgG…	Journal Article	eng	1	PMC4783427	10.1128/CVI.00498-15	Adolescent;Adult;Allergens;Antibodies, Fungal;Antigens, Fungal;Aspergillosis, Allergic Bronchopulmonary;Aspergillus fumigatus;Blotting, Western;Cystic Fibrosis;Enzyme-Linked Immunosorbent Assay;Female;Glucose-6-Phosphate Isomerase;Humans;Immunoglobulin E;Immunoglobulin G;Male;Middle Aged;Reagent Kits, Diagnostic;Sugar Alcohol Dehydrogenases;Young Adult	(mouse OR rat OR human) AND (brain OR glia OR astrocyte OR neuron) AND Phosphoglucoisomerase OR Phosphoglucose-isomerase AND (quanti* OR measur* OR estimat*) AND ((concentration NOT attention) OR level)
25889507	2015	Arthritis research &amp; therapy	Zong, Ming;Lu, Tianbao;Fan, Shasha;Zhang, Hui;Gong, Ruhan;Sun, Lishan;Fu, Zhiyan;Fan, Lieying	Glucose-6-phosphate isomerase promotes the proliferation and inhibits the apoptosis in fibroblast-like synoviocytes in rheumatoid arthritis.	INTRODUCTION: Fibroblast-like synoviocytes (FLS) play an important role in the pathogenesis of rheumatoid arthritis (RA). This study aimed to investigate the role of glucose 6-phosphate isomerase (GPI) in the proliferation of RA-FLS.METHODS: The distribution of GPI in synovial tissues from RA and osteoarthritis (OA) patients was examined by immunohistochemical analysis. FLS were isolated and cult…	Journal Article	eng	8	PMC4422595	10.1186/s13075-015-0619-0	Apoptosis;Arthritis, Rheumatoid;Blotting, Western;Cell Proliferation;Cells, Cultured;Cohort Studies;Disease Progression;Enzyme-Linked Immunosorbent Assay;Female;Fibroblasts;Glucose-6-Phosphate Isomerase;Humans;Inflammation Mediators;Male;Osteoarthritis;Real-Time Polymerase Chain Reaction;Risk Assessment;Severity of Illness Index;Synovial Membrane	(mouse OR rat OR human) AND (brain OR glia OR astrocyte OR neuron) AND Phosphoglucoisomerase OR Phosphoglucose-isomerase AND (quanti* OR measur* OR estimat*) AND ((concentration NOT attention) OR level)
25792186	2015	Journal of bioscience and bioengineering	Nishino, Shunsuke;Okahashi, Nobuyuki;Matsuda, Fumio;Shimizu, Hiroshi	Absolute quantitation of glycolytic intermediates reveals thermodynamic shifts in Saccharomyces cerevisiae strains lacking PFK1 or ZWF1 genes.	Internal standard based absolute quantitation of glycolytic intermediates was performed to characterize the thermodynamic states of Saccharomyces cerevisiae metabolism. A mixture of (13)C-labeled glycolytic intermediates was prepared via extraction from S. cerevisiae cells cultivated using a synthetic medium containing [U-(13)C] glucose as the sole carbon source. The (13)C-labeled metabolite mixt…	Journal Article	eng	2	NA	10.1016/j.jbiosc.2015.01.012	Aldose-Ketose Isomerases;Fructosediphosphates;Genes, Fungal;Glucose;Glucose-6-Phosphate Isomerase;Glycolysis;Reference Standards;Saccharomyces cerevisiae;Thermodynamics;Transaldolase;Transketolase	(mouse OR rat OR human) AND (brain OR glia OR astrocyte OR neuron) AND Phosphoglucoisomerase OR Phosphoglucose-isomerase AND (quanti* OR measur* OR estimat*) AND ((concentration NOT attention) OR level)
25330932	2014	Arthritis &amp; rheumatology (Hoboken, N.J.)	Kono, Michihito;Yasuda, Shinsuke;Stevens, Richard L;Koide, Hideyuki;Kurita, Takashi;Shimizu, Yuka;Kanetsuka, Yusaku;Oku, Kenji;Bohgaki, Toshiyuki;Amengual, Olga;Horita, Tetsuya;Shimizu, Tomohiro;Majima, Tokifumi;Koike, Takao;Atsumi, Tatsuya	Ras guanine nucleotide-releasing protein 4 is aberrantly expressed in the fibroblast-like synoviocytes of patients with rheumatoid arthritis and controls their proliferation.	OBJECTIVE: Ras guanine nucleotide-releasing protein 4 (RasGRP-4) is a calcium-regulated guanine nucleotide exchange factor and diacylglycerol/phorbol ester receptor not normally expressed in fibroblasts. While RasGRP-4-null mice are resistant to arthritis induced by anti-glucose-6-phosphate isomerase autoantibodies, the relevance of these findings to humans is unknown. We undertook this study to …	Journal Article	eng	5	NA	10.1002/art.38924	Adult;Aged;Aged, 80 and over;Animals;Arthritis, Experimental;Arthritis, Rheumatoid;Cell Proliferation;Cells, Cultured;Disease Models, Animal;Female;Fibroblasts;Humans;In Vitro Techniques;Male;Middle Aged;Osteoarthritis;RNA, Small Interfering;Rats;Rats, Inbred Lew;Synovial Membrane;Time Factors;ras Guanine Nucleotide Exchange Factors	(mouse OR rat OR human) AND (brain OR glia OR astrocyte OR neuron) AND Phosphoglucoisomerase OR Phosphoglucose-isomerase AND (quanti* OR measur* OR estimat*) AND ((concentration NOT attention) OR level)
24783860	2014	Wei sheng wu xue bao = Acta microbiologica Sinica	Cai, Peng;Xiong, Xujie;Xu, Yong;Yong, Qiang;Zhu, Junjun;Shiyuan, Yu	[Discovery of the target genes inhibited by formic acid in Candida shehatae].	OBJECTIVE: At transcriptional level, the inhibitory effects of formic acid was investigated on Candida shehatae, a model yeast strain capable of fermenting xylose to ethanol. Thereby, the target genes were regulated by formic acid and the transcript profiles were discovered.METHODS: On the basis of the transcriptome data of C. shehatae metabolizing glucose and xylose, the genes responsible for et…	Journal Article	chi	0	NA	NA	Candida;Fermentation;Formates;Gene Expression Profiling;Genes, Fungal;RNA, Messenger;Xylose	(mouse OR rat OR human) AND (brain OR glia OR astrocyte OR neuron) AND Phosphoglucoisomerase OR Phosphoglucose-isomerase AND (quanti* OR measur* OR estimat*) AND ((concentration NOT attention) OR level)
24169622	2013	Molecular &amp; cellular proteomics : MCP	Gao, Liyan;Shen, Chunting;Liao, Libing;Huang, Xiahe;Liu, Kehui;Wang, Wei;Guo, Lihai;Jin, Wenhai;Huang, Fang;Xu, Wu;Wang, Yingchun	Functional proteomic discovery of Slr0110 as a central regulator of carbohydrate metabolism in Synechocystis species PCC6803.	The unicellular photosynthetic model-organism cyanobacterium Synechocystis sp. PCC6803 can grow photoautotrophically using CO2 or heterotrophically using glucose as the sole carbon source. Several pathways are involved in carbon metabolism in Synechocystis, and the concerted regulation of these pathways by numerous known and unknown genes is critical for the survival and growth of the organism. H…	Journal Article	eng	3	PMC3879615	10.1074/mcp.M113.033803	Carbohydrate Metabolism;Carbon Monoxide;Glucose;Glycolysis;Open Reading Frames;Photosynthesis;Proteomics;Synechocystis	(mouse OR rat OR human) AND (brain OR glia OR astrocyte OR neuron) AND Phosphoglucoisomerase OR Phosphoglucose-isomerase AND (quanti* OR measur* OR estimat*) AND ((concentration NOT attention) OR level)
23213198	2012	Journal of nuclear medicine : official publication, Society of Nuclear Medicine	Fuchs, Kerstin;Kohlhofer, Ursula;Quintanilla-Martinez, Leticia;Lamparter, Denis;Kötter, Ina;Reischl, Gerald;Röcken, Martin;Pichler, Bernd J;Kneilling, Manfred	In vivo imaging of cell proliferation enables the detection of the extent of experimental rheumatoid arthritis by 3'-deoxy-3'-18f-fluorothymidine and small-animal PET.	The aim of this work was to study the feasibility of measuring cell proliferation noninvasively in vivo during different stages of experimental arthritis using the PET proliferation tracer 3'-deoxy-3'-(18)F-fluorothymidine ((18)F-FLT).</AbstractText>: The aim of this work was to study the feasibility of measuring cell proliferation noninvasively in vivo during different stages of experimental art…	Journal Article	eng	3	NA	10.2967/jnumed.112.106740	Animals;Arthritis, Rheumatoid;Biological Transport;Cell Proliferation;Dideoxynucleosides;Feasibility Studies;Female;Gene Expression Regulation;Glucose-6-Phosphate Isomerase;Ki-67 Antigen;Magnetic Resonance Imaging;Mice;Mice, Inbred BALB C;Multimodal Imaging;Positron-Emission Tomography;Tomography, X-Ray Computed	(mouse OR rat OR human) AND (brain OR glia OR astrocyte OR neuron) AND Phosphoglucoisomerase OR Phosphoglucose-isomerase AND (quanti* OR measur* OR estimat*) AND ((concentration NOT attention) OR level)
22978366	2012	The FEBS journal	García-Contreras, Rodolfo;Vos, Paul;Westerhoff, Hans V;Boogerd, Fred C	Why in vivo may not equal in vitro - new effectors revealed by measurement of enzymatic activities under the same in vivo-like assay conditions.	Does the understanding of the dynamics of biochemical networks in vivo, in terms of the properties of their components determined in vitro, require the latter to be determined all under the same conditions? An in vivo-like assay medium for enzyme activity determination was designed based on the concentrations of the major ionic constituents of the Escherichia coli cytosol: K(+), Na(+), Mg(2+), ph…	Journal Article	eng	10	NA	10.1111/febs.12007	Biological Assay;Carbon;Cytosol;Fructose-Bisphosphate Aldolase;Glucose-6-Phosphate Isomerase;Glyceraldehyde 3-Phosphate;Glyceraldehyde-3-Phosphate Dehydrogenases;Glycolysis;Humans;In Vitro Techniques;Nitrogen;Phosphates;Phosphofructokinase-1;Phosphoglycerate Kinase;Phosphoglycerate Mutase;Phosphopyruvate Hydratase;Potassium;Pyruvate Kinase;Triose-Phosphate Isomerase	(mouse OR rat OR human) AND (brain OR glia OR astrocyte OR neuron) AND Phosphoglucoisomerase OR Phosphoglucose-isomerase AND (quanti* OR measur* OR estimat*) AND ((concentration NOT attention) OR level)
22721472	2012	Microbial cell factories	Usui, Yuki;Hirasawa, Takashi;Furusawa, Chikara;Shirai, Tomokazu;Yamamoto, Natsuko;Mori, Hirotada;Shimizu, Hiroshi	Investigating the effects of perturbations to pgi and eno gene expression on central carbon metabolism in Escherichia coli using (13)C metabolic flux analysis.	BACKGROUND: It has long been recognized that analyzing the behaviour of the complex intracellular biological networks is important for breeding industrially useful microorganisms. However, because of the complexity of these biological networks, it is currently not possible to obtain all the desired microorganisms. In this study, we constructed a system for analyzing the effect of gene expression …	Journal Article	eng	11	PMC3778843	10.1186/1475-2859-11-87	Carbon;Carbon Isotopes;Escherichia coli;Escherichia coli Proteins;Gene Expression;Glucose-6-Phosphate Isomerase;Glyoxylates;Pentose Phosphate Pathway;Phosphopyruvate Hydratase	(mouse OR rat OR human) AND (brain OR glia OR astrocyte OR neuron) AND Phosphoglucoisomerase OR Phosphoglucose-isomerase AND (quanti* OR measur* OR estimat*) AND ((concentration NOT attention) OR level)
22389474	2012	Journal of bacteriology	Kainulainen, Veera;Loimaranta, Vuokko;Pekkala, Anna;Edelman, Sanna;Antikainen, Jenni;Kylväjä, Riikka;Laaksonen, Maiju;Laakkonen, Liisa;Finne, Jukka;Korhonen, Timo K	Glutamine synthetase and glucose-6-phosphate isomerase are adhesive moonlighting proteins of Lactobacillus crispatus released by epithelial cathelicidin LL-37.	Glutamine synthetase (GS) and glucose-6-phosphate isomerase (GPI) were identified as novel adhesive moonlighting proteins of Lactobacillus crispatus ST1. Both proteins were bound onto the bacterial surface at acidic pHs, whereas a suspension of the cells to pH 8 caused their release into the buffer, a pattern previously observed with surface-bound enolase and glyceraldehyde-3-phosphate dehydrogen…	Journal Article	eng	13	PMC3347177	10.1128/JB.06704-11	Antimicrobial Cationic Peptides;Bacterial Adhesion;Bacterial Proteins;Cloning, Molecular;Gene Expression Regulation, Bacterial;Gene Expression Regulation, Enzymologic;Glucose-6-Phosphate Isomerase;Glutamate-Ammonia Ligase;Humans;Hydrogen-Ion Concentration;Lactobacillus;Membrane Proteins;Protein Binding	(mouse OR rat OR human) AND (brain OR glia OR astrocyte OR neuron) AND Phosphoglucoisomerase OR Phosphoglucose-isomerase AND (quanti* OR measur* OR estimat*) AND ((concentration NOT attention) OR level)
22112266	2011	Enzyme and microbial technology	Tang, Zhenyu;Xiao, Ciying;Zhuang, Yingping;Chu, Ju;Zhang, Siliang;Herron, Paul R;Hunter, Iain S;Guo, Meijin	Improved oxytetracycline production in Streptomyces rimosus M4018 by metabolic engineering of the G6PDH gene in the pentose phosphate pathway.	The aromatic polyketide antibiotic, oxytetracycline (OTC), is produced by Streptomyces rimosus as an important secondary metabolite. High level production of antibiotics in Streptomycetes requires precursors and cofactors which are derived from primary metabolism; therefore it is exigent to engineer the primary metabolism. This has been demonstrated by targeting a key enzyme in the oxidative pent…	Journal Article	eng	5	NA	10.1016/j.enzmictec.2011.04.002	Base Sequence;Biomass;Bioreactors;Carbon Cycle;DNA, Bacterial;Fermentation;Genes, Bacterial;Glucosephosphate Dehydrogenase;Metabolic Engineering;Mutation;Oxytetracycline;Pentose Phosphate Pathway;Streptomyces	(mouse OR rat OR human) AND (brain OR glia OR astrocyte OR neuron) AND Phosphoglucoisomerase OR Phosphoglucose-isomerase AND (quanti* OR measur* OR estimat*) AND ((concentration NOT attention) OR level)
21447640	2011	Endocrinology	Nguyen, K Hoa;Yao, Xing-Hai;Moulik, Saby;Mishra, Suresh;Nyomba, B L Grégoire	Human IGF binding protein-3 overexpression impairs glucose regulation in mice via an inhibition of insulin secretion.	Human IGF binding protein-3 (hIGFBP-3) overexpression in mice causes hyperglycemia, but its effect on β-cell function is unknown. We compared wild-type mice with mice overexpressing hIGFBP-3 [phoshoglycerate kinase (PGK)BP3] and mutant (Gly⁵⁶/Gly⁸⁰/Gly⁸¹)hIGFBP-3 devoid of IGF binding affinity (PGKmBP3). Intraperitoneal glucose and insulin tolerance tests were performed, and glucose, IGFBP-3, IGF…	Journal Article	eng	7	NA	10.1210/en.2010-1324	Animals;Down-Regulation;Female;Gene Expression;Glucose;Glucose Tolerance Test;Humans;Hyperglycemia;Insulin;Insulin Secretion;Insulin-Like Growth Factor Binding Protein 3;Insulin-Like Growth Factor I;Islets of Langerhans;Mice;Mice, Transgenic;Pancreas	(mouse OR rat OR human) AND (brain OR glia OR astrocyte OR neuron) AND Phosphoglucoisomerase OR Phosphoglucose-isomerase AND (quanti* OR measur* OR estimat*) AND ((concentration NOT attention) OR level)
20810510	2010	The Journal of rheumatology	Dai, Lie;Zhu, Lang-Jing;Zheng, Dong-Hui;Mo, Ying-Qian;Wei, Xiu-Ning;Su, Jian-Hua;Pessler, Frank;Zhang, Bai-Yu	Elevated serum glucose-6-phosphate isomerase correlates with histological disease activity and clinical improvement after initiation of therapy in patients with rheumatoid arthritis.	OBJECTIVE: To determine serum glucose-6-phosphate isomerase (GPI) concentrations in patients with rheumatoid arthritis (RA), and to test whether they correlate with objective measures of disease activity.METHODS: Sera from 116 patients with RA, 69 patients with non-RA rheumatic diseases, and 101 healthy controls were analyzed. Levels of soluble serum GPI were measured by ELISA. Histological disea…	Journal Article	eng	5	NA	10.3899/jrheum.100157	Adolescent;Adult;Aged;Aged, 80 and over;Arthritis, Rheumatoid;Biomarkers;Child;Female;Glucose-6-Phosphate Isomerase;Humans;Male;Middle Aged;Synovial Fluid;Synovitis;Young Adult	(mouse OR rat OR human) AND (brain OR glia OR astrocyte OR neuron) AND Phosphoglucoisomerase OR Phosphoglucose-isomerase AND (quanti* OR measur* OR estimat*) AND ((concentration NOT attention) OR level)
20739123	2010	Pain	Christianson, Christina A;Corr, Maripat;Firestein, Gary S;Mobargha, Anahita;Yaksh, Tony L;Svensson, Camilla I	Characterization of the acute and persistent pain state present in K/BxN serum transfer arthritis.	Rheumatoid arthritis (RA) is a chronic autoimmune arthritis that affects approximately 1% of the population. Synovial inflammation cannot fully explain the level of pain reported by patients and facilitation of pain processing at the spinal level has been implicated. We characterized the K/BxN serum transfer arthritis model as a model of joint inflammation-induced pain and examined pharmacologic …	Journal Article	eng	37	PMC2955775	10.1016/j.pain.2010.07.030	Activating Transcription Factor 3;Amines;Analgesics;Analysis of Variance;Animals;Arthritis, Rheumatoid;Astrocytes;Autoantibodies;Behavior, Animal;Cyclohexanecarboxylic Acids;Disease Models, Animal;Gabapentin;Ganglia, Spinal;Glucose-6-Phosphate Isomerase;Knee Joint;Male;Mice;Mice, Inbred C57BL;Mice, Inbred NOD;Mice, Transgenic;Microglia;Pain;Pain Measurement;Pain Threshold;Physical Stimulation;Rec…	(mouse OR rat OR human) AND (brain OR glia OR astrocyte OR neuron) AND Phosphoglucoisomerase OR Phosphoglucose-isomerase AND (quanti* OR measur* OR estimat*) AND ((concentration NOT attention) OR level)
20228340	2010	The Journal of experimental biology	Niitepõld, Kristjan	Genotype by temperature interactions in the metabolic rate of the Glanville fritillary butterfly.	Metabolic rate is a highly plastic trait. Here I examine factors that influence the metabolic rate of the Glanville fritillary butterfly (Melitaea cinxia) in pupae and resting and flying adults. Body mass and temperature had consistent positive effects on metabolic rate in pupae and resting adults but not in flying adults. There was also a consistent nonlinear effect of the time of the day, which…	Journal Article	eng	15	NA	10.1242/jeb.034132	Aging;Animals;Basal Metabolism;Body Weight;Butterflies;Finland;Flight, Animal;Genotype;Pupa;Temperature;Time Factors	(mouse OR rat OR human) AND (brain OR glia OR astrocyte OR neuron) AND Phosphoglucoisomerase OR Phosphoglucose-isomerase AND (quanti* OR measur* OR estimat*) AND ((concentration NOT attention) OR level)
20085998	2010	The Journal of antimicrobial chemotherapy	Stadelmann, Britta;Scholl, Sabrina;Müller, Joachim;Hemphill, Andrew	Application of an in vitro drug screening assay based on the release of phosphoglucose isomerase to determine the structure-activity relationship of thiazolides against Echinococcus multilocularis metacestodes.	OBJECTIVES: The disease alveolar echinococcosis (AE), caused by the larval stage of the cestode Echinococcus multilocularis, is fatal if treatment is unsuccessful. Current treatment options are, at best, parasitostatic, and involve taking benzimidazoles (albendazole, mebendazole) for the whole of a patient's life. In conjunction with the recent development of optimized procedures for E. multilocu…	Journal Article	eng	16	NA	10.1093/jac/dkp490	Animals;Anthelmintics;Culture Media;Drug Evaluation, Preclinical;Echinococcus multilocularis;Glucose-6-Phosphate Isomerase;Helminth Proteins;Humans;Structure-Activity Relationship;Thiazoles;Time Factors	(mouse OR rat OR human) AND (brain OR glia OR astrocyte OR neuron) AND Phosphoglucoisomerase OR Phosphoglucose-isomerase AND (quanti* OR measur* OR estimat*) AND ((concentration NOT attention) OR level)
20014412	2009	Biotechnology progress	Bartek, Tobias;Blombach, Bastian;Zönnchen, Enrico;Makus, Pia;Lang, Siegmund;Eikmanns, Bernhard J;Oldiges, Marco	Importance of NADPH supply for improved L-valine formation in Corynebacterium glutamicum.	Cofactor recycling is known to be crucial for amino acid synthesis. Hence, cofactor supply was now analyzed for L-valine to identify new targets for an improvement of production. The central carbon metabolism was analyzed by stoichiometric modeling to estimate the influence of cofactors and to quantify the theoretical yield of L-valine on glucose. Three different optimal routes for L-valine biosy…	Journal Article	eng	10	NA	10.1002/btpr.345	Cell Culture Techniques;Corynebacterium glutamicum;Culture Media;Fermentation;Glucose-6-Phosphate Isomerase;Metabolic Networks and Pathways;Metabolome;Models, Biological;NADP;Valine	(mouse OR rat OR human) AND (brain OR glia OR astrocyte OR neuron) AND Phosphoglucoisomerase OR Phosphoglucose-isomerase AND (quanti* OR measur* OR estimat*) AND ((concentration NOT attention) OR level)
19891423	2009	ACS nano	Chen, Jiji;Irudayaraj, Joseph	Quantitative investigation of compartmentalized dynamics of ErbB2 targeting gold nanorods in live cells by single molecule spectroscopy.	Understanding the diffusion dynamics and receptor uptake mechanism of nanoparticles in cancer cells is crucial to the rational design of multifunctional nanoprobes for targeting and delivery. In this report, for the first time, we quantify the localization and evaluate the diffusion times of Herceptin-conjugated gold nanorods (H-GNRs) in different cell organelles by fluorescence correlation spect…	Journal Article	eng	18	NA	10.1021/nn900743v	Breast Neoplasms;Crystallization;Drug Delivery Systems;Glucose-6-Phosphate Isomerase;Gold;Humans;Macromolecular Substances;Materials Testing;Molecular Conformation;Molecular Probe Techniques;Nanomedicine;Nanostructures;Receptor, ErbB-2;Surface Properties	(mouse OR rat OR human) AND (brain OR glia OR astrocyte OR neuron) AND Phosphoglucoisomerase OR Phosphoglucose-isomerase AND (quanti* OR measur* OR estimat*) AND ((concentration NOT attention) OR level)
19739384	2009	Ecology	Niitepõld, Kristjan;Smith, Alan D;Osborne, Juliet L;Reynolds, Don R;Carreck, Norman L;Martin, Andrew P;Marden, James H;Ovaskainen, Otso;Hanski, Ilkka	Flight metabolic rate and Pgi genotype influence butterfly dispersal rate in the field.	Dispersal is a key life-history trait, especially in species inhabiting fragmented landscapes. The process of dispersal is affected by a suite of morphological, physiological, and behavioral traits, all of which have a more or less complex genetic basis and are affected by the prevailing environmental conditions. To be able to identify genetic and phenotypic effects on dispersal, movements have t…	Journal Article	eng	31	NA	NA	Animals;Butterflies;Cytochrome P-450 Enzyme System;Energy Metabolism;Female;Gene Expression Regulation, Enzymologic;Genotype;Intramolecular Oxidoreductases;Temperature	(mouse OR rat OR human) AND (brain OR glia OR astrocyte OR neuron) AND Phosphoglucoisomerase OR Phosphoglucose-isomerase AND (quanti* OR measur* OR estimat*) AND ((concentration NOT attention) OR level)
19688275	2009	Molecular biology reports	Cui, Liuqing;Xue, Lexun;Li, Jie;Zhang, Lei;Yan, Hongxia	Characterization of the glucose-6-phosphate isomerase (GPI) gene from the halotolerant alga Dunaliella salina.	Although glucose-6-phosphate isomerase (GPI) plays an important role in glycolysis of both the prokaryotes and eukaryotes, studies on the GPI have not been involved in the halotolerant, unicellular green alga Dunaliella salina (D. salina). In this study, a 2,338 bp of full-length cDNA cloned using rapid amplification of cDNA end (RACE) technique contained an open reading frame (ORF) of 1,980 bp e…	Journal Article	eng	0	NA	10.1007/s11033-009-9717-x	Acclimatization;Algal Proteins;Chlorophyta;Cloning, Molecular;DNA, Complementary;Glucose-6-Phosphate Isomerase;Halogens;Light;Models, Molecular;Phylogeny;Recombinant Proteins;Salt-Tolerant Plants	(mouse OR rat OR human) AND (brain OR glia OR astrocyte OR neuron) AND Phosphoglucoisomerase OR Phosphoglucose-isomerase AND (quanti* OR measur* OR estimat*) AND ((concentration NOT attention) OR level)
18599644	2008	Plant physiology	Quettier, Anne-Laure;Shaw, Eve;Eastmond, Peter J	SUGAR-DEPENDENT6 encodes a mitochondrial flavin adenine dinucleotide-dependent glycerol-3-p dehydrogenase, which is required for glycerol catabolism and post germinative seedling growth in Arabidopsis.	The aim of this study was to clone and characterize the SUGAR-DEPENDENT6 (SDP6) gene, which is essential for postgerminative growth in Arabidopsis (Arabidopsis thaliana). Mutant alleles of sdp6 were able to break down triacylglycerol following seed germination but failed to accumulate soluble sugars, suggesting that they had a defect in gluconeogenesis. Map-based cloning of SDP6 revealed that it …	Journal Article	eng	7	PMC2528096	10.1104/pp.108.123703	Abscisic Acid;Arabidopsis;Carbohydrate Dehydrogenases;Fatty Acids;Germination;Gluconeogenesis;Glucose-6-Phosphate;Glucose-6-Phosphate Isomerase;Glycerol;Homeostasis;Mitochondria;Mutation;NAD;Oxidation-Reduction;Phenotype;Salinity;Seedlings;Seeds;Sucrose	(mouse OR rat OR human) AND (brain OR glia OR astrocyte OR neuron) AND Phosphoglucoisomerase OR Phosphoglucose-isomerase AND (quanti* OR measur* OR estimat*) AND ((concentration NOT attention) OR level)
18354785	2008	Molecular bioSystems	van der Werf, Mariët J;Overkamp, Karin M;Muilwijk, Bas;Koek, Maud M;van der Werff-van der Vat, Bianca J C;Jellema, Renger H;Coulier, Leon;Hankemeier, Thomas	Comprehensive analysis of the metabolome of Pseudomonas putida S12 grown on different carbon sources.	Metabolomics is an emerging, powerful, functional genomics technology that involves the comparative non-targeted analysis of the complete set of metabolites in an organism. We have set-up a robust quantitative metabolomics platform that allows the analysis of 'snapshot' metabolomes. In this study, we have applied this platform for the comprehensive analysis of the metabolite composition of Pseudo…	Journal Article	eng	9	NA	10.1039/b717340g	Carbon;Energy Metabolism;Gene Expression Profiling;Gene Expression Regulation, Bacterial;Genomics;Metabolism;Pseudomonas putida;Reproducibility of Results	(mouse OR rat OR human) AND (brain OR glia OR astrocyte OR neuron) AND Phosphoglucoisomerase OR Phosphoglucose-isomerase AND (quanti* OR measur* OR estimat*) AND ((concentration NOT attention) OR level)
18351787	2008	Analytical chemistry	Roth, Michael J;Parks, Bryan A;Ferguson, Jonathan T;Boyne, Michael T;Kelleher, Neil L	Proteotyping: population proteomics of human leukocytes using top down mass spectrometry.	Characterizing combinations of coding polymorphisms (cSNPs), alternative splicing and post-translational modifications (PTMs) on a single protein by standard peptide-based proteomics is challenging owing to &lt;100% sequence coverage and the uncoupling effect of proteolysis on such variations &gt;10-20 residues apart. Because top down MS measures the whole protein, combinations of all the variati…	Journal Article	eng	27	PMC2615201	10.1021/ac800141g	Calgranulin B;Diazepam Binding Inhibitor;Glucose-6-Phosphate Isomerase;Glycoproteins;Hemofiltration;Heterozygote;Humans;Leukocytes;Lysophospholipase;Mass Spectrometry;Phosphorylation;Polymorphism, Single Nucleotide;Protein Processing, Post-Translational;Proteomics	(mouse OR rat OR human) AND (brain OR glia OR astrocyte OR neuron) AND Phosphoglucoisomerase OR Phosphoglucose-isomerase AND (quanti* OR measur* OR estimat*) AND ((concentration NOT attention) OR level)
18313406	2008	Free radical biology &amp; medicine	Ferrero-Gutiérrez, Amaia;Pérez-Gómez, Anabel;Novelli, Antonello;Fernández-Sánchez, M Teresa	Inhibition of protein phosphatases impairs the ability of astrocytes to detoxify hydrogen peroxide.	We have used protein phosphatase (PP) inhibitors and rat cerebellar glial cells in primary culture to investigate the role of PP activity in the ability of glial cells to detoxify exogenously applied hydrogen peroxide (H2O2). The marine toxin okadaic acid (OKA), a potent PP1 and PP2A inhibitor, caused a concentration-dependent degeneration of astrocytes and increased the formation of hydroperoxid…	Journal Article	eng	8	NA	10.1016/j.freeradbiomed.2008.01.029	Animals;Astrocytes;Catalase;Cells, Cultured;Cerebellum;Enzyme Activation;Free Radicals;Glucose-6-Phosphate Isomerase;Glutathione;Hexokinase;Hydrogen Peroxide;Okadaic Acid;Oxidative Stress;Phosphoprotein Phosphatases;Rats;Superoxide Dismutase	(mouse OR rat OR human) AND (brain OR glia OR astrocyte OR neuron) AND Phosphoglucoisomerase OR Phosphoglucose-isomerase AND (quanti* OR measur* OR estimat*) AND ((concentration NOT attention) OR level)
18050911	2007	Journal of microbiology and biotechnology	Seul, Keyung-Jo;Park, Seung-Hwan;Ryu, Choong-Min;Lee, Yong-Hyun;Ghim, Sa-Youl	Proteome analysis of Paenibacillus polymyxa E681 affected by barley.	Paenibacillus polymyxa E681 is known to be able to suppress plant diseases by producing antimicrobial compounds and to promote plant growth by producing phytohormones, and secreting diverse degrading enzymes. In spite of these capabilities, little is known regarding the flow of information from the bacterial strain to the barley roots. In an attempt to determine the flow of information from the b…	Journal Article	eng	1	NA	NA	Bacterial Proteins;Cytosol;Gram-Positive Endospore-Forming Bacteria;Hordeum;Proteome	(mouse OR rat OR human) AND (brain OR glia OR astrocyte OR neuron) AND Phosphoglucoisomerase OR Phosphoglucose-isomerase AND (quanti* OR measur* OR estimat*) AND ((concentration NOT attention) OR level)
18042231	2007	FEMS yeast research	Bosch, Daniel;Johansson, Mikael;Ferndahl, Cecilia;Franzén, Carl Johan;Larsson, Christer;Gustafsson, Lena	Characterization of glucose transport mutants of Saccharomyces cerevisiae during a nutritional upshift reveals a correlation between metabolite levels and glycolytic flux.	Saccharomyces cerevisiae shows a marked preference for glucose and fructose, revealed by the repression of genes whose products are involved in processing other carbon sources. This response seems to be driven by sugar phosphorylation in the first steps of glycolysis rather than by the external sugar concentration. To gain a further insight into the role of the internal sugar signalling mechanism…	Journal Article	eng	4	NA	10.1111/j.1567-1364.2007.00323.x	Biological Transport;Gene Expression Regulation, Fungal;Glucose;Glycolysis;Hexosephosphates;Phosphofructokinase-1;Saccharomyces cerevisiae;Statistics as Topic	(mouse OR rat OR human) AND (brain OR glia OR astrocyte OR neuron) AND Phosphoglucoisomerase OR Phosphoglucose-isomerase AND (quanti* OR measur* OR estimat*) AND ((concentration NOT attention) OR level)
17516079	2007	Planta	Kortstee, A J;Appeldoorn, N J G;Oortwijn, M E P;Visser, R G F	Differences in regulation of carbohydrate metabolism during early fruit development between domesticated tomato and two wild relatives.	Early development and growth of fruit in the domesticated tomato Solanum lycopersicum cultivar Money Maker and two of its wild relatives, S. peruvianum LA0385 and S. habrochaites LA1777, were studied. Although small differences exist, the processes involved and the sequence of events in fruit development are similar in all three species. The growth of developing fruits is exponential and the rela…	Journal Article	eng	8	NA	10.1007/s00425-007-0539-6	Carbohydrate Metabolism;Fructokinases;Fruit;Gene Expression;Glucose-6-Phosphate Isomerase;Hexokinase;Lycopersicon esculentum;Multigene Family;Phosphoglucomutase;Polymerase Chain Reaction;Solanum;Staining and Labeling;Time Factors	(mouse OR rat OR human) AND (brain OR glia OR astrocyte OR neuron) AND Phosphoglucoisomerase OR Phosphoglucose-isomerase AND (quanti* OR measur* OR estimat*) AND ((concentration NOT attention) OR level)
17316901	2007	Neurochemistry international	Morland, Cecilie;Henjum, Solveig;Iversen, Evy G;Skrede, Knut K;Hassel, Bjørnar	Evidence for a higher glycolytic than oxidative metabolic activity in white matter of rat brain.	Different values exist for glucose metabolism in white matter; it appears higher when measured as accumulation of 2-deoxyglucose than when measured as formation of glutamate from isotopically labeled glucose, possibly because the two methods reflect glycolytic and tricarboxylic acid (TCA) cycle activities, respectively. We compared glycolytic and TCA cycle activity in rat white structures (corpus…	Journal Article	eng	8	NA	10.1016/j.neuint.2007.01.003	Acetyl-CoA Carboxylase;Animals;Brain;Citric Acid Cycle;Deoxyglucose;Energy Metabolism;Glucose;Glucose-6-Phosphate;Glyceraldehyde 3-Phosphate;Glycerolphosphate Dehydrogenase;Glycogen Synthase;Glycogen Synthase Kinase 3;Glycolysis;Immunoblotting;Male;Oxidation-Reduction;Phosphoglucomutase;Rats;Rats, Wistar;Succinate Dehydrogenase	(mouse OR rat OR human) AND (brain OR glia OR astrocyte OR neuron) AND Phosphoglucoisomerase OR Phosphoglucose-isomerase AND (quanti* OR measur* OR estimat*) AND ((concentration NOT attention) OR level)
17147109	2006	Zhonghua zhong liu za zhi [Chinese journal of oncology]	Du, Jing;Zhao, Qiu;Gu, Hua;Teng, Xiao-Li;Qin, Hua;Liu, Nan-Zhi	[Inhibitory effect of YC-1 on induction of VEGF and GPI genes in hypoxic human pancreatic cancer cells].	OBJECTIVE: To investigate the function and mechanism of 3-(5'-hydroxymethyl-2'-furyl)-1-benzylindazole (YC-1) on activity of VEGF and GPI genes in human pancreatic cancer PC-3 cells incubated under hypoxic conditions.METHODS: Human pancreatic cancer PC-3 cells were incubated under hypoxic culture conditions. Immunocytochemical staining was used to detect HIF-1alpha protein expression in hypoxic a…	Journal Article	chi	1	NA	NA	Blotting, Western;Cell Hypoxia;Cell Line, Tumor;Cell Proliferation;Enzyme Activators;Gene Expression Regulation, Neoplastic;Glucose-6-Phosphate Isomerase;Humans;Hypoxia-Inducible Factor 1, alpha Subunit;Indazoles;Pancreatic Neoplasms;RNA, Messenger;Reverse Transcriptase Polymerase Chain Reaction;Transcription, Genetic;Vascular Endothelial Growth Factors	(mouse OR rat OR human) AND (brain OR glia OR astrocyte OR neuron) AND Phosphoglucoisomerase OR Phosphoglucose-isomerase AND (quanti* OR measur* OR estimat*) AND ((concentration NOT attention) OR level)
15982968	2005	Molecular &amp; cellular proteomics : MCP	Maughan, David W;Henkin, Josh A;Vigoreaux, Jim O	Concentrations of glycolytic enzymes and other cytosolic proteins in the diffusible fraction of a vertebrate muscle proteome.	We used a novel microvolumetric technique based on protein diffusion to characterize the subproteome of muscle that consists of diffusible proteins, including those involved in cell metabolism. Muscle fiber segments were mechanically demembranated under mineral oil and transferred into drops of relaxing solution. After the fiber segment was depleted of diffusible proteins, the content of each dro…	Journal Article	eng	24	NA	10.1074/mcp.M500053-MCP200	Animals;Chemical Fractionation;Cytosol;Diffusion;Glycolysis;Male;Muscles;Proteome;Psoas Muscles;Rabbits	(mouse OR rat OR human) AND (brain OR glia OR astrocyte OR neuron) AND Phosphoglucoisomerase OR Phosphoglucose-isomerase AND (quanti* OR measur* OR estimat*) AND ((concentration NOT attention) OR level)
15690349	2005	Biotechnology and bioengineering	Wittmann, Christoph;Hans, Michael;van Winden, Wouter A;Ras, Cor;Heijnen, Joseph J	Dynamics of intracellular metabolites of glycolysis and TCA cycle during cell-cycle-related oscillation in Saccharomyces cerevisiae.	In the present work LC-MS/MS was applied to measure the concentrations of intermediates of glycolysis and TCA cycle during autonomous, cell-cycle synchronized oscillations in aerobic, glucose-limited chemostat cultures of Saccharomyces cerevisiae. This study complements previously reported oscillations in carbon dioxide production rate, intracellular concentrations of trehalose and various free a…	Journal Article	eng	14	NA	10.1002/bit.20408	Cell Cycle;Citric Acid Cycle;Glycolysis;Oscillometry;Saccharomyces cerevisiae;Spectrometry, Mass, Electrospray Ionization	(mouse OR rat OR human) AND (brain OR glia OR astrocyte OR neuron) AND Phosphoglucoisomerase OR Phosphoglucose-isomerase AND (quanti* OR measur* OR estimat*) AND ((concentration NOT attention) OR level)
15520001	2004	The Journal of biological chemistry	Pitkänen, Juha-Pekka;Törmä, Anssi;Alff, Susanne;Huopaniemi, Laura;Mattila, Pirkko;Renkonen, Risto	Excess mannose limits the growth of phosphomannose isomerase PMI40 deletion strain of Saccharomyces cerevisiae.	Phosphomannose isomerase (PMI40) catalyzes the conversion between fructose 6-phosphate and mannose 6-phosphate and thus connects glycolysis, i.e. energy production and GDP-mannose biosynthesis or cell wall synthesis in Saccharomyces cerevisiae. After PMI40 deletion (pmi(-)) the cells were viable only if fed with extracellular mannose and glucose. In an attempt to force the GDP-mannose synthesis i…	Journal Article	eng	11	NA	10.1074/jbc.M410619200	Allosteric Site;Bioreactors;CDC28 Protein Kinase, S cerevisiae;Cyclins;Dose-Response Relationship, Drug;Fructosephosphates;Gene Deletion;Gene Expression Regulation;Gene Expression Regulation, Fungal;Genome, Fungal;Glucose;Glucose-6-Phosphate;Glucose-6-Phosphate Isomerase;Glycolysis;Guanosine Diphosphate Mannose;Mannose;Mannose-6-Phosphate Isomerase;Models, Biological;Phosphofructokinases;Protein …	(mouse OR rat OR human) AND (brain OR glia OR astrocyte OR neuron) AND Phosphoglucoisomerase OR Phosphoglucose-isomerase AND (quanti* OR measur* OR estimat*) AND ((concentration NOT attention) OR level)
15453191	2004	Advances in biochemical engineering/biotechnology	Shimizu, Kazuyuki	Metabolic flux analysis based on 13C-labeling experiments and integration of the information with gene and protein expression patterns.	The recent progress on metabolic systems engineering was reviewed, in particular focusing on the metabolic flux analysis (MFA) based on the isotopomer distribution obtained using NMR and/or GC-MS. After the brief explanation of how to estimate the metabolic flux distribution (MFD) based on 13C-labeling experiments, the metabolic regulation analysis was made based on the protein expression pattern…	Review	eng	18	NA	NA	Aldehyde-Lyases;Bioreactors;Carbon Isotopes;Citric Acid Cycle;Computer Simulation;Enzymes;Escherichia coli;Fermentation;Gas Chromatography-Mass Spectrometry;Gene Expression;Gene Expression Regulation, Bacterial;Glucose;Glucose-6-Phosphate Isomerase;Glycolysis;Heat-Shock Proteins;Hydro-Lyases;Kinetics;Magnetic Resonance Spectroscopy;Metabolism;Models, Biological;Mutation;Pentose Phosphate Pathway;…	(mouse OR rat OR human) AND (brain OR glia OR astrocyte OR neuron) AND Phosphoglucoisomerase OR Phosphoglucose-isomerase AND (quanti* OR measur* OR estimat*) AND ((concentration NOT attention) OR level)
15386439	2004	Cell biochemistry and function	Zhang, Ying;Jijakli, Hassan;Courtois, Philippe;Sener, Abdullah;Malaisse, Willy J	Impaired enzyme-to-enzyme channelling between hexokinase isoenzyme(s) and phosphoglucoisomerase in rat pancreatic islets incubated at a low concentration of D-glucose.	It was recently proposed that in rat pancreatic islets exposed to 8.3 mM D-glucose, alpha-D-glucose-6-phosphate undergoes enzyme-to-enzyme channelling between hexokinase isoenzyme(s) and phosphoglucoisomerase. To explore the identity of the hexokinase isoenzyme(s) involved in such a tunnelling process, the generation of 3HOH from the alpha- and beta-anomers of either D-[2-3H]glucose or D-[5-3H]gl…	Journal Article	eng	0	NA	10.1002/cbf.1122	Animals;Biological Transport;Databases as Topic;Dose-Response Relationship, Drug;Female;Glucose;Glucose-6-Phosphate;Glucose-6-Phosphate Isomerase;Hexokinase;In Vitro Techniques;Islets of Langerhans;Isoenzymes;Models, Biological;Rats;Rats, Wistar	(mouse OR rat OR human) AND (brain OR glia OR astrocyte OR neuron) AND Phosphoglucoisomerase OR Phosphoglucose-isomerase AND (quanti* OR measur* OR estimat*) AND ((concentration NOT attention) OR level)
15228189	2004	Scandinavian journal of rheumatology	Cha, H S;Kim, T J;Kim, J Y;Lee, M H;Jeon, C H;Kim, J;Bae, E K;Ahn, K S;Koh, E M	Autoantibodies to glucose-6-phosphate isomerase are elevated in the synovial fluid of rheumatoid arthritis patients.	OBJECTIVE: This study investigated whether anti-glucose-6-phosphate isomerase (GPI) antibody in the synovial fluid is specifically related to human rheumatoid arthritis (RA).METHODS: Synovial fluid was collected from patients with RA, osteoarthritis (OA), gout, Behcet's disease, or ankylosing spondylitis. GPI-binding activity was measured in the synovial fluid using a surface plasmon resonance (S…	Journal Article	eng	2	NA	NA	Adult;Aged;Aged, 80 and over;Arthritis, Rheumatoid;Autoantibodies;Behcet Syndrome;Female;Glucose-6-Phosphate Isomerase;Gout;Humans;Male;Middle Aged;Osteoarthritis;Spondylitis, Ankylosing;Synovial Fluid	(mouse OR rat OR human) AND (brain OR glia OR astrocyte OR neuron) AND Phosphoglucoisomerase OR Phosphoglucose-isomerase AND (quanti* OR measur* OR estimat*) AND ((concentration NOT attention) OR level)
15158492	2004	Analytical biochemistry	Stödeman, Magnus;Schwarz, Frederick P	Importance of product/reactant equilibration in the kinetics of the phosphoglucose isomerization reaction by differential stopped flow microcalorimetry.	The kinetics for the isomerization of fructose-6-phosphate to glucose-6-phosphate (F6P --&gt; G6P) by baker's yeast phosphoglucose isomerase (PGI) with regard to k(cat) and K(m) were determined from analysis of differential stopped flow microcalorimeter measurements using the integrated form of the Michaelis-Menten rate equation. Values for K(m) (F6P --&gt; G6P) that were determined at pH 8.0 and…	Journal Article	eng	0	NA	10.1016/j.ab.2004.03.005	Calorimetry;Chemistry Techniques, Analytical;Data Interpretation, Statistical;Glucose-6-Phosphate Isomerase;Kinetics;Saccharomyces cerevisiae;Temperature;Time Factors	(mouse OR rat OR human) AND (brain OR glia OR astrocyte OR neuron) AND Phosphoglucoisomerase OR Phosphoglucose-isomerase AND (quanti* OR measur* OR estimat*) AND ((concentration NOT attention) OR level)
15093772	2004	FEMS yeast research	Bellaver, Leticia Heck;de Carvalho, Nuno Miguel Barbosa;Abrahão-Neto, José;Gombert, Andreas Karoly	Ethanol formation and enzyme activities around glucose-6-phosphate in Kluyveromyces marxianus CBS 6556 exposed to glucose or lactose excess.	The aim of this work was to investigate the physiology of Kluyveromyces marxianus CBS 6556 in terms of its low tendency to form ethanol under exposure to sugar excess, and the split of carbon flux which takes place at the level of glucose-6-phosphate. Measurements were performed in batch cultivations, and after a glucose or a lactose pulse applied to chemostat-grown respiring cells (with a diluti…	Journal Article	eng	3	NA	10.1016/j.femsyr.2004.01.004	Ethanol;Glucose;Glucose-6-Phosphate;Glucose-6-Phosphate Isomerase;Glucosephosphate Dehydrogenase;Kinetics;Kluyveromyces;Lactose;Pentose Phosphate Pathway;Phosphoglucomutase	(mouse OR rat OR human) AND (brain OR glia OR astrocyte OR neuron) AND Phosphoglucoisomerase OR Phosphoglucose-isomerase AND (quanti* OR measur* OR estimat*) AND ((concentration NOT attention) OR level)
12888574	2003	The Journal of biological chemistry	Amraei, Mohammad;Jia, Zongjian;Reboul, Pascal;Nabi, Ivan R	Acid-induced conformational changes in phosphoglucose isomerase result in its increased cell surface association and deposition on fibronectin fibrils.	Phosphoglucose isomerase (PGI) is a glycolytic enzyme that exhibits extracellular cytokine activity as autocrine motility factor, neuroleukin, and maturation factor and that has been recently implicated as an autoantigen in rheumatoid arthritis. In contrast to its receptor-mediated endocytosis at neutral pH, addition of 25 microg/ml of either Alexa 568- or FITC-conjugated PGI to NIH-3T3 cells at …	Journal Article	eng	0	NA	10.1074/jbc.M304778200	3T3 Cells;Animals;Cell Membrane;Chondrocytes;Circular Dichroism;Cross-Linking Reagents;Cytokines;Dimerization;Electrophoresis, Polyacrylamide Gel;Endocytosis;Fibronectins;Glucose-6-Phosphate Isomerase;Glutaral;Hydrogen-Ion Concentration;Mice;Microscopy, Fluorescence;Protein Binding;Protein Conformation;Protein Structure, Tertiary;Time Factors;Ultraviolet Rays	(mouse OR rat OR human) AND (brain OR glia OR astrocyte OR neuron) AND Phosphoglucoisomerase OR Phosphoglucose-isomerase AND (quanti* OR measur* OR estimat*) AND ((concentration NOT attention) OR level)
11593532	2001	Chinese medical journal	Zhang, G;Zhao, Z;Xu, S;Ni, L;Wang, X	Expression of autotaxin mRNA in human hepatocellular carcinoma.	OBJECTIVE: To investigate the expression of autotaxin (ATX) mRNA existed in the human hepatocellular carcinoma (HCC), and whether there is relation between the level of ATX expression and clinicopathological features of HCC.METHODS: Five normal liver tissues and 32 histologically verified HCC specimens were obtained. Semi-quantitative reverse transcription polymerase chain reaction was used to de…	Journal Article	eng	10	NA	NA	Carcinoma, Hepatocellular;Female;Glucose-6-Phosphate Isomerase;Glycoproteins;Humans;Liver Neoplasms;Male;Middle Aged;Multienzyme Complexes;Neoplasm Metastasis;Phosphodiesterase I;Phosphoric Diester Hydrolases;Polymerase Chain Reaction;Pyrophosphatases;RNA, Messenger	(mouse OR rat OR human) AND (brain OR glia OR astrocyte OR neuron) AND Phosphoglucoisomerase OR Phosphoglucose-isomerase AND (quanti* OR measur* OR estimat*) AND ((concentration NOT attention) OR level)
11544883	2001	HNO	Meyer, P;Zechel, T	[Quantitative studies of lysozyme and phosphohexose isomerase enzymes in mixed saliva in oral squamous epithelial carcinoma].	BACKGROUND: In connection with quantitative sialochemical investigations in mixed saliva from patients with oral squamous cell carcinoma (OPC), the enzymes phosphohexoseisomerase (PHI) and lysozyme (Ly) were investigated. The glycolytic enzyme PHI recently became interesting as a tumor marker. Lysozyme represents the main enzyme of the nonspecific salivary immune defense.PATIENTS AND METHODS: The…	Journal Article	ger	2	NA	NA	Adult;Aged;Biomarkers, Tumor;Carcinoma, Squamous Cell;Glucose-6-Phosphate Isomerase;Humans;Lymphatic Metastasis;Male;Middle Aged;Mouth Neoplasms;Muramidase;Predictive Value of Tests;Reference Values;Saliva	(mouse OR rat OR human) AND (brain OR glia OR astrocyte OR neuron) AND Phosphoglucoisomerase OR Phosphoglucose-isomerase AND (quanti* OR measur* OR estimat*) AND ((concentration NOT attention) OR level)
11445079	2001	FEBS letters	ter Kuile, B H;Westerhoff, H V	Transcriptome meets metabolome: hierarchical and metabolic regulation of the glycolytic pathway.	The fact that information flows from DNA to RNA to protein to function suggests that regulation is 'hierarchical', i.e. dominated by regulation of gene expression. In the case of dominant regulation at the metabolic level, however, there is no quantitative relationship between mRNA levels and function. We here develop a method to quantitate the relative contributions of metabolic and hierarchical…	Journal Article	eng	64	NA	NA	Animals;Enzyme Activation;Gene Expression Regulation;Glucose;Glucose-6-Phosphate Isomerase;Glycerolphosphate Dehydrogenase;Glycolysis;Leishmania donovani;Malate Dehydrogenase;Models, Biological;Phosphofructokinase-1;Transcription, Genetic;Trichomonas vaginalis;Trypanosoma brucei brucei	(mouse OR rat OR human) AND (brain OR glia OR astrocyte OR neuron) AND Phosphoglucoisomerase OR Phosphoglucose-isomerase AND (quanti* OR measur* OR estimat*) AND ((concentration NOT attention) OR level)
11209093	2001	Stem cells (Dayton, Ohio)	van Os, R;Sheridan, T M;Robinson, S;Drukteinis, D;Ferrara, J L;Mauch, P M	Immunogenicity of Ly5 (CD45)-antigens hampers long-term engraftment following minimal conditioning in a murine bone marrow transplantation model.	Various techniques are available for distinguishing donor from host cells evaluating the efficacy of conditioning regimen for experimental bone marrow transplantation (BMT). Techniques include the use of extracellular immunological markers, such as Ly5 (CD45), and intracellular biochemical markers, such as glucose-phosphate-isomerase (Gpi). Because Ly5 is an extracellular protein, the disparity b…	Journal Article	eng	14	NA	10.1634/stemcells.19-1-80	Animals;Bone Marrow Transplantation;Female;Glucose-6-Phosphate Isomerase;Immunophenotyping;Leukocyte Common Antigens;Male;Mice;Mice, Congenic;Mice, Inbred C57BL;Transplantation Chimera;Transplantation Immunology;Whole-Body Irradiation	(mouse OR rat OR human) AND (brain OR glia OR astrocyte OR neuron) AND Phosphoglucoisomerase OR Phosphoglucose-isomerase AND (quanti* OR measur* OR estimat*) AND ((concentration NOT attention) OR level)
11118594	2000	Enzyme and microbial technology	Sedlak, NA;Ho, NA	Expression of E. coli araBAD operon encoding enzymes for metabolizing L-arabinose in Saccharomyces cerevisiae.	The Escherichia coli araBAD operon consists of three genes encoding three enzymes that convert L-arabinose to D-xylulose-5 phosphate. In this paper we report that the genes of the E. coli araBAD operon have been expressed in Saccharomyces cerevisiae using strong promoters from genes encoding S. cerevisiae glycolytic enzymes (pyruvate kinase, phosphoglucose isomerase, and phosphoglycerol kinase). …	Journal Article	eng	9	NA	NA	NA	(mouse OR rat OR human) AND (brain OR glia OR astrocyte OR neuron) AND Phosphoglucoisomerase OR Phosphoglucose-isomerase AND (quanti* OR measur* OR estimat*) AND ((concentration NOT attention) OR level)
10857254	2000	Hereditas	Persson, K;von Bothmer, R	Assessing the allozyme variation in cultivars and Swedish landraces of rye (Secale cereale L.).	Genetic interpretation and diversity of 9 isozyme loci have been estimated in 7 improved varieties and 19 landraces from Sweden by means of starch gel electrophoresis. The isozyme systems were ACO, DIA, GPI, MDH, PGD and PGM. For the statistic analysis we used the following measures: average number of alleles per locus, percentage of polymorphic loci, average heterozygosity direct count and avera…	Journal Article	eng	4	NA	NA	Aconitate Hydratase;Alleles;Cluster Analysis;Dihydrolipoamide Dehydrogenase;Electrophoresis, Starch Gel;Genetic Variation;Glucose-6-Phosphate Isomerase;Isoenzymes;Malate Dehydrogenase;Models, Genetic;Phosphogluconate Dehydrogenase;Phylogeny;Polymorphism, Genetic;Secale;Sweden	(mouse OR rat OR human) AND (brain OR glia OR astrocyte OR neuron) AND Phosphoglucoisomerase OR Phosphoglucose-isomerase AND (quanti* OR measur* OR estimat*) AND ((concentration NOT attention) OR level)
10699179	2000	Human molecular genetics	Bauchwitz, R;Costantini, F	Developmentally distinct effects on human epsilon-, gamma- and delta-globin levels caused by the absence or altered position of the human beta-globin gene in YAC transgenic mice.	The human beta-globin locus has been an important model system in the study of developmentally regulated transcription in multigene chromosomal domains. In this study, primer extension and sensitive real-time RT-PCR assays were used to quantify the effects of beta-globin sequence modifications on epsilon-, gamma- and delta-globin levels in transgenic mice. E11.5 primitive erythroid cells showed a…	Journal Article	eng	5	NA	NA	Adult;Animals;Cell Line;Chimera;Chromosomes, Artificial, Yeast;Embryo, Mammalian;Embryonic and Fetal Development;Gene Expression Regulation, Developmental;Globins;Glucose-6-Phosphate Isomerase;Hematopoietic Stem Cells;Humans;Infant, Newborn;Mice;Mice, Inbred Strains;Mice, Transgenic;Molecular Sequence Data	(mouse OR rat OR human) AND (brain OR glia OR astrocyte OR neuron) AND Phosphoglucoisomerase OR Phosphoglucose-isomerase AND (quanti* OR measur* OR estimat*) AND ((concentration NOT attention) OR level)
10572678	1999	Zhonghua gan zang bing za zhi = Zhonghua ganzangbing zazhi = Chinese journal of hepatology	Zhao, Z;Xu, S;Zhang, G	[A study on expression of autotaxin mRNA in hepatocellular carcinoma].	OBJECTIVE: To know if ATX is expressed in hepatocellular carcinoma.METHODS: 7721 hepatoma cell lines in culture, 5 normal liver tissues, and 32 histologically verified HCC specimens were obtained. Semiquantitative reverse transcription polymerase chain reaction was used to detect mRNA expression of ATX.RESULTS: The cDNA sequence of RT-PCR product of 7721 hepatoma cell lines was measured, it showe…	Journal Article	jpn	0	NA	NA	Carcinoma, Hepatocellular;DNA, Complementary;Glucose-6-Phosphate Isomerase;Glycoproteins;Humans;Liver;Liver Neoplasms;Multienzyme Complexes;Phosphodiesterase I;Phosphoric Diester Hydrolases;Pyrophosphatases;RNA, Messenger;Tumor Cells, Cultured	(mouse OR rat OR human) AND (brain OR glia OR astrocyte OR neuron) AND Phosphoglucoisomerase OR Phosphoglucose-isomerase AND (quanti* OR measur* OR estimat*) AND ((concentration NOT attention) OR level)
10545470	1999	Genetics	Filatov, D A;Charlesworth, D	DNA polymorphism, haplotype structure and balancing selection in the Leavenworthia PgiC locus.	A study of DNA polymorphism and divergence was conducted for the cytosolic phosphoglucose isomerase (PGI:E.C.5.3.1.9) gene of five species of the mustard genus Leavenworthia: Leavenworthia stylosa, L. alabamica, L. crassa, L. uniflora, and L. torulosa. Sequences of an internal 2.3-kb PgiC gene region spanning exons 6-16 were obtained from 14 L. stylosa plants from two natural populations and from…	Journal Article	eng	26	PMC1460830	NA	Alleles;Amino Acid Substitution;Genes, Plant;Glucose-6-Phosphate Isomerase;Haplotypes;Mustard Plant;Plants, Medicinal;Polymorphism, Genetic;Recombination, Genetic;Selection, Genetic;Species Specificity	(mouse OR rat OR human) AND (brain OR glia OR astrocyte OR neuron) AND Phosphoglucoisomerase OR Phosphoglucose-isomerase AND (quanti* OR measur* OR estimat*) AND ((concentration NOT attention) OR level)
10438756	1999	Journal of bacteriology	ter Kuile, B H	Regulation and adaptation of glucose metabolism of the parasitic protist Leishmania donovani at the enzyme and mRNA levels.	Adaptation of the glucose metabolism of Leishmania donovani promastigotes (insect stage) was investigated by simultaneously measuring metabolic rates, enzyme activities, message levels, and cellular parameters under various conditions. Chemostats were used to adapt cells to different growth rates with growth rate-limiting or excess glucose concentrations. L. donovani catabolized glucose to CO(2),…	Journal Article	eng	5	PMC93973	NA	Adaptation, Physiological;Animals;Carbon;Coenzyme A-Transferases;Energy Metabolism;Fructose-Bisphosphate Aldolase;Gene Expression Regulation, Enzymologic;Glucose;Glucose-6-Phosphate Isomerase;Glyceraldehyde-3-Phosphate Dehydrogenases;Glycerolphosphate Dehydrogenase;Hexokinase;Leishmania donovani;Malate Dehydrogenase;Phosphofructokinase-1;Phosphoglycerate Kinase;RNA, Messenger;RNA, Protozoan	(mouse OR rat OR human) AND (brain OR glia OR astrocyte OR neuron) AND Phosphoglucoisomerase OR Phosphoglucose-isomerase AND (quanti* OR measur* OR estimat*) AND ((concentration NOT attention) OR level)
10385009	1999	Biochimie	Ruijter, G J;Visser, J	Characterization of Aspergillus niger phosphoglucose isomerase. Use for quantitative determination of erythrose 4-phosphate.	Phosphoglucose isomerase (PGI) was purified from Aspergillus niger and the in vitro kinetic properties of the enzyme were related to its functioning in vivo. A new assay method was developed to study the forward reaction making use of mannitol 1-P dehydrogenase as the coupling enzyme. In this simple assay system mannitol 1-P dehydrogenase converts fructose 6-P and NADH to mannitol 1-P and NAD+, r…	Journal Article	eng	5	NA	NA	Aspergillus niger;Electrophoresis, Polyacrylamide Gel;Enzyme Inhibitors;Gluconates;Glucose-6-Phosphate Isomerase;Hydrogen-Ion Concentration;Kinetics;Sugar Phosphates	(mouse OR rat OR human) AND (brain OR glia OR astrocyte OR neuron) AND Phosphoglucoisomerase OR Phosphoglucose-isomerase AND (quanti* OR measur* OR estimat*) AND ((concentration NOT attention) OR level)
10216916	1999	Zygote (Cambridge, England)	el Mouatassim, S;Hazout, A;Bellec, V;Menezo, Y	Glucose metabolism during the final stage of human oocyte maturation: genetic expression of hexokinase, glucose phosphate isomerase and phosphofructokinase.	The low involvement of glucose metabolism in early preimplantation embryos has suggested the presence of metabolic blocks in the glycolytic pathway. Genetic expression of hexokinase (HK), glucose-6-phosphate isomerase (GPI) or phosphofructokinase (PFK) were qualitatively analysed using the reverse transcription nested polymerase chain reaction (RT-nested PCR) in individual human immature oocytes …	Journal Article	eng	2	NA	NA	DNA Primers;Female;Gene Expression Regulation, Enzymologic;Glucose;Glucose-6-Phosphate Isomerase;Hexokinase;Humans;Metaphase;Oocytes;Phosphofructokinase-1;Reverse Transcriptase Polymerase Chain Reaction;Transcription, Genetic	(mouse OR rat OR human) AND (brain OR glia OR astrocyte OR neuron) AND Phosphoglucoisomerase OR Phosphoglucose-isomerase AND (quanti* OR measur* OR estimat*) AND ((concentration NOT attention) OR level)
9368794	1997	European journal of clinical chemistry and clinical biochemistry : journal of the Forum of European Clinical Chemistry Societies	Pitkänen, E;Pitkänen, O;Uotila, L	Enzymatic determination of unbound D-mannose in serum.	Mannose is an aldohexose component of a number of glycoproteins in cellular membranes and blood plasma. Free (unbound) mannose is a normal blood plasma constituent and its concentration is elevated in diabetes mellitus and chronic glomerulonephritis. We devised an enzymatic method for the determination of free mannose in which mannose is converted to glucose-6-phosphate and measured spectrophotom…	Journal Article	eng	11	NA	NA	Adult;Buffers;Fasting;Female;Glucose-6-Phosphate;Glucosephosphate Dehydrogenase;Glutathione Reductase;Humans;Mannose;Mannose-6-Phosphate Isomerase;NADP;Spectrophotometry, Ultraviolet	(mouse OR rat OR human) AND (brain OR glia OR astrocyte OR neuron) AND Phosphoglucoisomerase OR Phosphoglucose-isomerase AND (quanti* OR measur* OR estimat*) AND ((concentration NOT attention) OR level)
8813716	1996	Molecular aspects of medicine	Jacobasch, G;Rapoport, S M	Hemolytic anemias due to erythrocyte enzyme deficiencies.	Red blood cells can only fulfil their functions over the normal period of approximately 120 days with 1.7 x 10(5) circulatory cycles efficiently if they withstand external and internal loads. This requires ATP and redox equivalents, which have to be permanently regenerated by the energy and redox metabolism. These pathways are necessary to maintain the biconcave shape of the cells, their specific…	Journal Article	eng	9	NA	NA	Anemia, Hemolytic;Anemia, Hemolytic, Congenital Nonspherocytic;Bisphosphoglycerate Mutase;Energy Metabolism;Erythrocytes;Genetics, Population;Glucose-6-Phosphate Isomerase;Glucosephosphate Dehydrogenase Deficiency;Glutathione;Hexokinase;Humans;Kinetics;Malaria;Mutation;Oxidation-Reduction;Pentose Phosphate Pathway;Phosphofructokinase-1;Polymorphism, Genetic;Pyruvate Kinase;Triose-Phosphate Isomer…	(mouse OR rat OR human) AND (brain OR glia OR astrocyte OR neuron) AND Phosphoglucoisomerase OR Phosphoglucose-isomerase AND (quanti* OR measur* OR estimat*) AND ((concentration NOT attention) OR level)
7737089	1995	Electrophoresis	King, B J;Lee, L S;Rackemann, R G;Scott, P T	Electrophoretic conditions for high resolution citrus isozymes in polyacrylamide gel electrophoresis.	Electrophoretic conditions including electrode and gel buffers, acrylamide concentration, use of stacking gels, voltage, current, and run time were investigated in order to produce isozyme bands of high resolution which would facilitate densitometric quantification of enzyme activity following polyacrylamide gel electrophoresis (PAGE). Electrode buffers which provided optimal conditions for gels …	Journal Article	eng	0	NA	10.1002/elps.1150160108	Alcohol Oxidoreductases;Buffers;Citrus;Densitometry;Electrophoresis, Polyacrylamide Gel;Gels;Glucose-6-Phosphate Isomerase;Isoenzymes;Malate Dehydrogenase;Phosphogluconate Dehydrogenase;Plant Leaves;Plant Proteins	(mouse OR rat OR human) AND (brain OR glia OR astrocyte OR neuron) AND Phosphoglucoisomerase OR Phosphoglucose-isomerase AND (quanti* OR measur* OR estimat*) AND ((concentration NOT attention) OR level)
8037447	1994	Archives of biochemistry and biophysics	Mendz, G L;Hazell, S L;Burns, B P	The Entner-Doudoroff pathway in Helicobacter pylori.	Evidence for the presence of the enzymes of the Entner-Doudoroff pathway in Helicobacter pylori was obtained using 1H and 31P nuclear magnetic resonance spectroscopy. Bacterial lysates generated 6-phosphogluconate and NADH or NADPH in incubations with glucose-6-phosphate and NAD+ or NADP+, indicating the presence of glucose-6-phosphate dehydrogenase activities. Formation of pyruvate was observed …	Journal Article	eng	21	NA	10.1006/abbi.1994.1319	Fructose-Bisphosphate Aldolase;Gluconates;Glucose;Glucose-6-Phosphate;Glucosephosphates;Helicobacter pylori;Hydro-Lyases;Magnetic Resonance Spectroscopy;NAD;NADP;Oxidation-Reduction;Oxidoreductases;Subcellular Fractions	(mouse OR rat OR human) AND (brain OR glia OR astrocyte OR neuron) AND Phosphoglucoisomerase OR Phosphoglucose-isomerase AND (quanti* OR measur* OR estimat*) AND ((concentration NOT attention) OR level)
8106459	1994	The Journal of biological chemistry	Benevolensky, S V;Clifton, D;Fraenkel, D G	The effect of increased phosphoglucose isomerase on glucose metabolism in Saccharomyces cerevisiae.	Comparison of microbial strains with normal and high content of single enzymes is coming into use for metabolic analysis and in vivo assessment of enzyme function. We present an example for phosphoglucose isomerase and glucose metabolism in the yeast Saccharomyces cerevisiae. We use cell suspensions in conditions of inhibited protein synthesis and respiration, with low assimilation, rapid and lin…	Journal Article	eng	6	NA	NA	Antimycin A;Carbon Radioisotopes;Fructosephosphates;Glucose;Glucose-6-Phosphate;Glucose-6-Phosphate Isomerase;Glucosephosphates;Kinetics;Oxygen Consumption;Saccharomyces cerevisiae;Tritium	(mouse OR rat OR human) AND (brain OR glia OR astrocyte OR neuron) AND Phosphoglucoisomerase OR Phosphoglucose-isomerase AND (quanti* OR measur* OR estimat*) AND ((concentration NOT attention) OR level)
8028592	1994	Molecular and cellular biochemistry	Malaisse, W J;Biesemans, M;Willem, R	Mathematical modelling for the generation of L-[3-2H,3-13C]lactic acid isotopomers by erythrocytes exposed to either D-[1-13C]glucose or D-[6-13C]glucose in the presence of 2H2O.	The production of C3-trisdeuterated, bisdeuterated, monodeuterated or non-deuterated L-[3-13C]lactate by human erythrocytes exposed to either D-[1-13C]glucose or D-[6-13C]glucose in the presence of 2H2O can be assessed by 13C NMR spectroscopy. Such a deuteration may occur at the level of the reactions catalyzed by phosphoglucoisomerase, phosphomannoisomerase, pyruvate kinase and glutamate-pyruvat…	Journal Article	eng	0	NA	NA	Alanine Transaminase;Carbon Isotopes;Deuterium Oxide;Erythrocytes;Fructosephosphates;Glucose;Glucose-6-Phosphate Isomerase;Humans;Lactates;Lactic Acid;Magnetic Resonance Spectroscopy;Mannose-6-Phosphate Isomerase;Mathematics;Models, Biological;Pyruvate Kinase;Tritium	(mouse OR rat OR human) AND (brain OR glia OR astrocyte OR neuron) AND Phosphoglucoisomerase OR Phosphoglucose-isomerase AND (quanti* OR measur* OR estimat*) AND ((concentration NOT attention) OR level)
1381320	1992	Experimental parasitology	Solari, A;Muñoz, S;Venegas, J;Wallace, A;Aguilera, X;Apt, W;Brenière, S F;Tibayrenc, M	Characterization of Chilean, Bolivian, and Argentinian Trypanosoma cruzi populations by restriction endonuclease and isoenzyme analysis.	Ninety-one Chilean, 15 Bolivian, and 9 Argentinian Trypanosoma cruzi stocks, isolated from various hosts and vectors, were characterized by schizodeme analysis with EcoRI and MspI endonucleases. The three major similar pattern groups that emerged from this sample correlated with results of isoenzyme analysis. This result confirms previous work and supports the hypothesis of the clonal structure o…	Journal Article	eng	3	NA	NA	Animals;Argentina;Bolivia;Chagas Disease;Chile;DNA, Circular;DNA, Kinetoplast;DNA, Protozoan;Deoxyribonuclease EcoRI;Deoxyribonuclease HpaII;Deoxyribonucleases, Type II Site-Specific;Glucose-6-Phosphate Isomerase;Humans;Isoenzymes;Phosphoglucomutase;Polymorphism, Restriction Fragment Length;Trypanosoma cruzi	(mouse OR rat OR human) AND (brain OR glia OR astrocyte OR neuron) AND Phosphoglucoisomerase OR Phosphoglucose-isomerase AND (quanti* OR measur* OR estimat*) AND ((concentration NOT attention) OR level)
1386406	1992	Molecular and cellular biochemistry	Torres, N V;Meléndez-Hevia, E	Transition time control analysis of a glycolytic system under different glucose concentrations. Control of transition time versus control of flux.	Control and Response Coefficients of transition time have been determined in a rat liver glycolytic system under different glucose concentrations. Results have been compared with the Flux Control and Flux Response Coefficients measured in the same conditions, showing that transition time and flux are different responses of the system, subject to different regulation and control. Control Coefficie…	Journal Article	eng	2	NA	NA	Animals;Female;Glucokinase;Glucose;Glucose-6-Phosphate Isomerase;Glycolysis;Liver;Mathematics;Models, Biological;Phosphofructokinase-1;Rats;Time Factors	(mouse OR rat OR human) AND (brain OR glia OR astrocyte OR neuron) AND Phosphoglucoisomerase OR Phosphoglucose-isomerase AND (quanti* OR measur* OR estimat*) AND ((concentration NOT attention) OR level)
1425830	1992	European urology	Javadpour, N;Guirguis, R	Tumor collagenase-stimulating factor and tumor autocrine motility factor as tumor markers in bladder cancer--an update.	We have studied the role of combined measurements of tumor collagenase-stimulating factor (TCSF) and tumor autocrine motility factor (TAMF) in 83 first morning voids and 24-hour specimens in patients with bladder and renal cancer and control subjects. TCSF and TAMF were measured by immunoabsorption assay and motility test utilizing modified Boyden chamber. The mean concentrations of urinary TCSF …	Journal Article	eng	1	NA	NA	Antigens, CD;Antigens, Neoplasm;Basigin;Biomarkers, Tumor;Carcinoma, Squamous Cell;Carcinoma, Transitional Cell;Enzyme Activation;Glucose-6-Phosphate Isomerase;Humans;Membrane Glycoproteins;Neoplasm Invasiveness;Time Factors;Urinary Bladder Neoplasms	(mouse OR rat OR human) AND (brain OR glia OR astrocyte OR neuron) AND Phosphoglucoisomerase OR Phosphoglucose-isomerase AND (quanti* OR measur* OR estimat*) AND ((concentration NOT attention) OR level)
2404906	1990	Head &amp; neck	Hanna, E Y;Papay, F A;Gupta, M K;Lavertu, P;Tucker, H M	Serum tumor markers of head and neck cancer: current status.	The serum level of a variety of substances shows significant changes in head and neck cancer patients. Such substances are collectively called biochemical tumor markers. To date, most markers lack a high degree of specificity and sensitivity. However, serial measurement of markers showing elevated pretreatment levels may help in monitoring response to therapy. Other potential uses of tumor marker…	Review	eng	0	NA	NA	Adenosine Deaminase;Biomarkers, Tumor;Carcinoembryonic Antigen;Ferritins;Glucose-6-Phosphate Isomerase;Glycoproteins;Head and Neck Neoplasms;Humans;Immunoglobulin A;Polyamines	(mouse OR rat OR human) AND (brain OR glia OR astrocyte OR neuron) AND Phosphoglucoisomerase OR Phosphoglucose-isomerase AND (quanti* OR measur* OR estimat*) AND ((concentration NOT attention) OR level)
27491149	2016	Likars'ka sprava	Minchenko, D O;Novik, Y E;Maslak, H S;Tiazhka, O V;Minchenko, O H	[EXPRESSION OF PFKFB, HK2, NAMPT, TSPAN13 AND HSPB8 GENES IN PEDIATRIC GLIOMA].	We studied the peculiarity of the expression of several key genes related to dysregulation of cell proliferation and surviving processes in pediatric glioma (glioblastoma multiforme) tissue from five children with age from 5 to 8 years as well a sin corresponding nonmalignant tissue counterparts as control from the same patients. RNA was isolated from glioma tissue and corresponding non-malignant…	Journal Article	ukr	0	NA	NA	Brain Neoplasms;Cell Proliferation;Cell Survival;Child;Child, Preschool;Cytokines;Female;Gene Expression Regulation, Neoplastic;Glioma;Heat-Shock Proteins;Humans;Kinesin;Male;Nicotinamide Phosphoribosyltransferase;Phosphofructokinase-2;Protein-Serine-Threonine Kinases;Tetraspanins	(mouse OR rat OR human) AND (brain OR glia OR astrocyte OR neuron) AND Phosphofructokinase AND (quanti* OR measur* OR estimat*) AND ((concentration NOT attention) OR level)
23553672	2013	Journal of neuroscience research	Dornbos, David;Zwagerman, Nathan;Guo, Miao;Ding, Jamie Y;Peng, Changya;Esmail, Fatema;Sikharam, Chaitanya;Geng, Xiaokun;Guthikonda, Murali;Ding, Yuchuan	Preischemic exercise reduces brain damage by ameliorating metabolic disorder in ischemia/reperfusion injury.	Physical exercise preconditioning is known to ameliorate stroke-induced injury. In addition to several other mechanisms, the beneficial effect of preischemic exercise following stroke is due to an upregulated capacity to maintain energy supplies. Adult male Sprague-Dawley rats were used in exercise and control groups. After 1-3 weeks of exercise, several enzymes were analyzed as a gauge of the di…	Journal Article	eng	8	NA	10.1002/jnr.23203	Animals;Brain;Disease Models, Animal;Male;Physical Conditioning, Animal;Rats;Rats, Sprague-Dawley;Real-Time Polymerase Chain Reaction;Reperfusion Injury;Stroke	(mouse OR rat OR human) AND (brain OR glia OR astrocyte OR neuron) AND Phosphofructokinase AND (quanti* OR measur* OR estimat*) AND ((concentration NOT attention) OR level)
23350720	2013	Journal of neurochemistry	Kochanski, Ryan;Peng, Changya;Higashida, Tetsuhiro;Geng, Xiaokun;Hüttemann, Maik;Guthikonda, Murali;Ding, Yuchuan	Neuroprotection conferred by post-ischemia ethanol therapy in experimental stroke: an inhibitory effect on hyperglycolysis and NADPH oxidase activation.	Ethanol provides neuroprotection following ischemia/reperfusion. This study assessed ethanol's effect on hyperglycolysis and NADPH oxidase (NOX) activation. Adult, male Sprague-Dawley rats were subjected to middle cerebral artery occlusion (MCAO) for 2 h. Three sets of experiments were conducted to determine ethanol's effect on (i) conferring neuroprotection by measuring infarct volume and neurol…	Journal Article	eng	8	NA	10.1111/jnc.12169	Adenosine Diphosphate;Adenosine Triphosphate;Animals;Behavior, Animal;Blood Glucose;Brain Chemistry;Brain Ischemia;Central Nervous System Depressants;Cerebral Infarction;Ethanol;Glucose Transporter Type 1;Glucose Transporter Type 3;Glycolysis;L-Lactate Dehydrogenase;Lactic Acid;Male;NADPH Oxidases;Neuroprotective Agents;Phosphofructokinases;Rats;Rats, Sprague-Dawley;Stroke	(mouse OR rat OR human) AND (brain OR glia OR astrocyte OR neuron) AND Phosphofructokinase AND (quanti* OR measur* OR estimat*) AND ((concentration NOT attention) OR level)
19545279	2009	Journal of neurochemistry	Grünblatt, Edna;Monoranu, Camelia Maria;Apfelbacher, Manuela;Keller, Daniela;Michel, Tanja M;Alafuzoff, Irina;Ferrer, Isidro;Al-Saraj, Safa;Keyvani, Kathy;Schmitt, Andrea;Falkai, Peter;Schittenhelm, Jens;McLean, Catriona;Halliday, Glenda M;Harper, Clive;Deckert, Jürgen;Roggendorf, Wolfgang;Riederer, Peter	Tryptophan is a marker of human postmortem brain tissue quality.	Postmortem human brain tissue is widely used in neuroscience research, but use of tissue originating from different brain bank centers is considered inaccurate because of possible heterogeneity in sample quality. There is thus a need for well-characterized markers to assess the quality of postmortem brain tissue. Toward this aim, we determined tryptophan (TRP) concentrations, phosphofructokinase-…	Journal Article	eng	3	NA	10.1111/j.1471-4159.2009.06233.x	Adolescent;Adult;Aged;Aged, 80 and over;Biomarkers;Brain;Child;Child, Preschool;Female;Humans;Infant;Infant, Newborn;Male;Middle Aged;Postmortem Changes;Time Factors;Tryptophan;Young Adult	(mouse OR rat OR human) AND (brain OR glia OR astrocyte OR neuron) AND Phosphofructokinase AND (quanti* OR measur* OR estimat*) AND ((concentration NOT attention) OR level)
19490427	2009	Neuropathology and applied neurobiology	Zscharnack, K;Kessler, R;Bleichert, F;Warnke, J P;Eschrich, K	The PFKFB3 splice variant UBI2K4 is downregulated in high-grade astrocytomas and impedes the growth of U87 glioblastoma cells.	AIMS: Fructose-2,6-bisphosphate, a key regulator of glycolysis, is synthesized and degraded by four different isozymes of 6-phosphofructo-2-kinase/fructose-2,6-bisphosphatase (PFKFB1-4). The PFKFB3 isozyme is upregulated in several human tumours. Six alternatively spliced variants of PFKFB3 mRNA are known in humans (UBI2K1-6). Here, we studied the role of the PFKFB3 splice variants in human astro…	Journal Article	eng	5	NA	10.1111/j.1365-2990.2009.01027.x	Astrocytoma;Brain;Brain Neoplasms;Cell Count;Cell Line, Tumor;Cell Proliferation;Cell Survival;Down-Regulation;Glioblastoma;Humans;Neoplasm Staging;Phosphofructokinase-2;Polymerase Chain Reaction;Protein Isoforms;RNA, Messenger;Reverse Transcriptase Polymerase Chain Reaction;Time Factors;Transfection	(mouse OR rat OR human) AND (brain OR glia OR astrocyte OR neuron) AND Phosphofructokinase AND (quanti* OR measur* OR estimat*) AND ((concentration NOT attention) OR level)
18265413	2008	Journal of neuroscience research	Herrmann, Philipp;Druckrey-Fiskaaen, Caroline;Kouznetsova, Elena;Heinitz, Katrin;Bigl, Marina;Cotman, Susan L;Schliebs, Reinhard	Developmental impairments of select neurotransmitter systems in brains of Cln3(Deltaex7/8) knock-in mice, an animal model of juvenile neuronal ceroid lipofuscinosis.	The neuronal ceroidlipofuscinoses (NCL) are a group of neurodegenerative disorders and are the most common lysosomal storage diseases of infancy and childhood. Juvenile NCL is caused by CLN3 mutation, producing retinal degeneration, uncontrollable seizures, cognitive and motor decline, and early death before the age of 30 years. To study the pathogenetic mechanisms of the disease, Cln3 knock-in m…	Journal Article	eng	10	NA	10.1002/jnr.21630	Animals;Animals, Newborn;Brain;Disease Models, Animal;Homozygote;Membrane Glycoproteins;Mice;Mice, Inbred C57BL;Mice, Neurologic Mutants;Mice, Transgenic;Molecular Chaperones;Neuronal Ceroid-Lipofuscinoses;Neurotransmitter Agents	(mouse OR rat OR human) AND (brain OR glia OR astrocyte OR neuron) AND Phosphofructokinase AND (quanti* OR measur* OR estimat*) AND ((concentration NOT attention) OR level)
16698023	2006	FEBS letters	Calvo, M N;Bartrons, R;Castaño, E;Perales, J C;Navarro-Sabaté, A;Manzano, A	PFKFB3 gene silencing decreases glycolysis, induces cell-cycle delay and inhibits anchorage-independent growth in HeLa cells.	The high rate of glycolysis despite the presence of oxygen in tumor cells (Warburg effect) suggests an important role for this process in cell division. The glycolytic rate is dependent on the cellular concentration of fructose 2,6-bisphosphate (Fru-2,6-P2), which, in turn, is controlled by the bifunctional enzyme 6-phosphofructo-2-kinase/fructose-2,6-bisphosphatase (PFK-2). The ubiquitous PFK-2 …	Journal Article	eng	20	NA	10.1016/j.febslet.2006.04.093	Cell Cycle;Gene Silencing;Glycolysis;HeLa Cells;Humans;Phosphofructokinase-2;RNA, Messenger;RNA, Small Interfering	(mouse OR rat OR human) AND (brain OR glia OR astrocyte OR neuron) AND Phosphofructokinase AND (quanti* OR measur* OR estimat*) AND ((concentration NOT attention) OR level)
15567525	2004	Biology of the cell	Orosz, F;Kovács, G G;Lehotzky, A;Oláh, J;Vincze, O;Ovádi, J	TPPP/p25: from unfolded protein to misfolding disease: prediction and experiments.	TPPP/p25, the first representative of a new protein family, identified as a brain-specific unfolded protein induces aberrant microtubule assemblies in vitro, suppresses mitosis in Drosophila embryo and is accumulated in inclusion bodies of human pathological brain tissues. In this paper, we present prediction and additional experimental data that validate TPPP/p25 to be a new member of the &quot;…	Journal Article	eng	9	NA	10.1016/j.biolcel.2004.08.002	Brain;Circular Dichroism;Genes, Reporter;Humans;Immunohistochemistry;Nerve Tissue Proteins;Neurodegenerative Diseases;Protein Folding;Recombinant Fusion Proteins;Spectrometry, Fluorescence	(mouse OR rat OR human) AND (brain OR glia OR astrocyte OR neuron) AND Phosphofructokinase AND (quanti* OR measur* OR estimat*) AND ((concentration NOT attention) OR level)
12541014	2003	Journal of neural transmission (Vienna, Austria : 1996)	Bigl, M;Apelt, J;Eschrich, K;Schliebs, R	Cortical glucose metabolism is altered in aged transgenic Tg2576 mice that demonstrate Alzheimer plaque pathology.	Alzheimer's disease is associated with markedly impaired cerebral glucose metabolism as detected by reduced cortical desoxyglucose utilization, by altered activities of key glycolytic enzymes or by reduced densities of cortical glucose transporter subtypes. To determine whether formation and/or deposition of beta-amyloid plays a role in the pathology of glucose metabolism, transgenic Tg2576 mice …	Journal Article	eng	5	NA	10.1007/s00702-002-0772-x	Age Factors;Alzheimer Disease;Amyloid beta-Protein Precursor;Animals;Blotting, Western;Cerebral Cortex;Disease Models, Animal;Fructose-Bisphosphatase;Glucose;Immunohistochemistry;In Situ Hybridization;Mice;Mice, Inbred C57BL;Mice, Transgenic;Mutation;Phosphofructokinase-1;Plaque, Amyloid;Polymerase Chain Reaction;RNA, Messenger;Reverse Transcriptase Polymerase Chain Reaction	(mouse OR rat OR human) AND (brain OR glia OR astrocyte OR neuron) AND Phosphofructokinase AND (quanti* OR measur* OR estimat*) AND ((concentration NOT attention) OR level)
12423247	2002	Journal of neurochemistry	Zeitschel, Ulrike;Schliebs, Reinhard;Rossner, Steffen;Bigl, Volker;Eschrich, Klaus;Bigl, Marina	Changes in activity and expression of phosphofructokinase in different rat brain regions after basal forebrain cholinergic lesion.	Selective lesion of rat basal forebrain by the cholinergic immunotoxin 192IgG-saporin was used as an animal model to address the question of whether the changes in cortical glucose metabolism observed in patients with Alzheimer's disease may be related to impaired cholinergic transmission. At different times after creating the immunolesion, the isoenzyme pattern and steady-state mRNA levels of th…	Journal Article	eng	2	NA	NA	Acetylcholinesterase;Animals;Antibodies, Monoclonal;Blotting, Western;Brain;Choline O-Acetyltransferase;Electrophoresis, Polyacrylamide Gel;Immunohistochemistry;Immunotoxins;In Situ Hybridization;Injections, Intraventricular;Isoenzymes;Male;N-Glycosyl Hydrolases;Organ Specificity;Phosphofructokinases;Prosencephalon;RNA, Messenger;Rats;Rats, Wistar;Ribosome Inactivating Proteins, Type 1;Saporins	(mouse OR rat OR human) AND (brain OR glia OR astrocyte OR neuron) AND Phosphofructokinase AND (quanti* OR measur* OR estimat*) AND ((concentration NOT attention) OR level)
7595576	1995	Journal of neurochemistry	Erecińska, M;Deas, J;Silver, I A	The effect of pH on glycolysis and phosphofructokinase activity in cultured cells and synaptosomes.	The effect of [H+] on the rate of glycolysis was investigated in glioma C6 and fibroblast BHK-21 cells and in synaptosomes from rat brain. The rates of lactate production at an extracellular pH (pHe) of 6.2, 7.4, and 7.8 were correlated with intracellular [ATP], [ADP], and [P(i)] ([ATP]i, [ADP]i, and [P(i)]i, respectively) and, when relevant, creatine phosphate (PCr) as well as with the levels of…	Journal Article	eng	12	NA	NA	Adenosine Monophosphate;Ammonia;Animals;Cells, Cultured;Energy Metabolism;Glycolysis;Hydrogen-Ion Concentration;Intracellular Membranes;Ions;Osmolar Concentration;Phosphofructokinase-1;Phosphorus;Rats;Rotenone;Synaptosomes	(mouse OR rat OR human) AND (brain OR glia OR astrocyte OR neuron) AND Phosphofructokinase AND (quanti* OR measur* OR estimat*) AND ((concentration NOT attention) OR level)
8459804	1993	Molecular and cellular biochemistry	Kasten, T P;Mhaskar, Y;Dunaway, G A	Regulation of brain 6-phosphofructo-1-kinase: effects of aging, fructose-2,6-bisphosphate, and regional subunit distribution.	Total 6-phosphofructo-1-kinase (PFK) activity, amounts of each type of PFK subunit, and levels of fructose-2,6-P2 in the cerebral cortex, midbrain, pons-medulla, and cerebellum of 3, 12, and 25 month rats were measured. Further, the role of fructose-2,6-P2 in the regulation of brain PFK activity was examined. A positive correlation was found to exist between the reported losses of glucose utiliza…	Journal Article	eng	1	NA	NA	Aging;Animals;Brain;Energy Metabolism;Fructosediphosphates;Kinetics;Phosphofructokinase-1;Rats;Rats, Inbred F344	(mouse OR rat OR human) AND (brain OR glia OR astrocyte OR neuron) AND Phosphofructokinase AND (quanti* OR measur* OR estimat*) AND ((concentration NOT attention) OR level)
2016347	1991	Journal of cerebral blood flow and metabolism : official journal of the International Society of Cerebral Blood Flow and Metabolism	Newman, G C;Hospod, F E;Schissel, S L	Ischemic brain slice glucose utilization: effects of slice thickness, acidosis, and K+.	Brain slices of varying thickness were used to modify retention of metabolic products in an in vitro model of ischemia. Past and present results reveal increased anaerobic glycolysis in 660-microns slices with accumulation of lactate as slice thickness reaches 1,000 microns. Brain slice glucose utilization and lactate content were measured in buffers of various extracellular K+ levels and pH in 5…	Journal Article	eng	5	NA	10.1038/jcbfm.1991.80	Animals;Brain;Buffers;Deoxyglucose;Glucose;Glycolysis;Hydrogen-Ion Concentration;Ischemic Attack, Transient;Kinetics;Lactates;Lactic Acid;Male;Phosphorylation;Potassium;Rats;Rats, Inbred Strains	(mouse OR rat OR human) AND (brain OR glia OR astrocyte OR neuron) AND Phosphofructokinase AND (quanti* OR measur* OR estimat*) AND ((concentration NOT attention) OR level)
2159972	1990	The Journal of general physiology	Erecińska, M;Dagani, F	Relationships between the neuronal sodium/potassium pump and energy metabolism. Effects of K+, Na+, and adenosine triphosphate in isolated brain synaptosomes.	The relationships between Na/K pump activity and adenosine triphosphate (ATP) production were determined in isolated rat brain synaptosomes. The activity of the enzyme was modulated by altering [K+]e, [Na+]i, and [ATP]i while synaptosomal oxygen uptake and lactate production were measured simultaneously. KCl increased respiration and glycolysis with an apparent Km of about 1 mM which suggests tha…	Journal Article	eng	20	PMC2216333	NA	Adenosine Triphosphate;Animals;Brain;Calcium;Deoxyglucose;Energy Metabolism;In Vitro Techniques;Lactates;Male;Oxygen Consumption;Potassium;Pyruvate Decarboxylase;Rats;Rats, Inbred Strains;Sodium;Sodium-Potassium-Exchanging ATPase;Synaptosomes;Veratridine	(mouse OR rat OR human) AND (brain OR glia OR astrocyte OR neuron) AND Phosphofructokinase AND (quanti* OR measur* OR estimat*) AND ((concentration NOT attention) OR level)
2143915	1990	No to shinkei = Brain and nerve	Yamamoto, M	[Glycolytic activity and fructose 2, 6-bisphosphate changes in rat brain during ischemia].	The brain ischemia of spontaneously hypertensive rat was produced gradually by bilateral ligation of the common carotid arteries. The cortical blood flow was measured with a laser doppler flowmeter before and after ligation of the arteries. At the specified intervals, the brain was frozen in situ with liquid nitrogen. The concentration of blood glucose and glycolytic intermediate in frozen brain …	Journal Article	jpn	0	NA	NA	Adenine Nucleotides;Animals;Blood Glucose;Brain;Brain Ischemia;Cerebrovascular Circulation;Female;Fructosediphosphates;Glycolysis;Hexosediphosphates;Lactates;Phosphofructokinase-1;Rats;Rats, Inbred SHR	(mouse OR rat OR human) AND (brain OR glia OR astrocyte OR neuron) AND Phosphofructokinase AND (quanti* OR measur* OR estimat*) AND ((concentration NOT attention) OR level)
2153755	1990	Journal of neurochemistry	Yamamoto, M;Hamasaki, N;Maruta, Y;Tomonaga, M	Fructose 2,6-bisphosphate changes in rat brain during ischemia.	Brain ischemia was produced by bilateral ligation of the common carotid arteries of spontaneously hypertensive rats. The concentrations of fructose 2,6-bisphosphate and other glycolytic intermediates as well as of pyridine and adenine nucleotides were measured in frozen brain samples. In contrast to the decrease reported in hepatocytes under anoxic conditions, the fructose 2,6-bisphosphate conten…	Journal Article	eng	1	NA	NA	Animals;Brain;Brain Ischemia;Carotid Arteries;Female;Fructosediphosphates;Glycolysis;Hexosediphosphates;Ligation;NAD;Phosphofructokinase-2;Phosphotransferases;Rats;Rats, Inbred SHR	(mouse OR rat OR human) AND (brain OR glia OR astrocyte OR neuron) AND Phosphofructokinase AND (quanti* OR measur* OR estimat*) AND ((concentration NOT attention) OR level)
19490427	2009	Neuropathology and applied neurobiology	Zscharnack, K;Kessler, R;Bleichert, F;Warnke, J P;Eschrich, K	The PFKFB3 splice variant UBI2K4 is downregulated in high-grade astrocytomas and impedes the growth of U87 glioblastoma cells.	AIMS: Fructose-2,6-bisphosphate, a key regulator of glycolysis, is synthesized and degraded by four different isozymes of 6-phosphofructo-2-kinase/fructose-2,6-bisphosphatase (PFKFB1-4). The PFKFB3 isozyme is upregulated in several human tumours. Six alternatively spliced variants of PFKFB3 mRNA are known in humans (UBI2K1-6). Here, we studied the role of the PFKFB3 splice variants in human astro…	Journal Article	eng	5	NA	10.1111/j.1365-2990.2009.01027.x	Astrocytoma;Brain;Brain Neoplasms;Cell Count;Cell Line, Tumor;Cell Proliferation;Cell Survival;Down-Regulation;Glioblastoma;Humans;Neoplasm Staging;Phosphofructokinase-2;Polymerase Chain Reaction;Protein Isoforms;RNA, Messenger;Reverse Transcriptase Polymerase Chain Reaction;Time Factors;Transfection	(mouse OR rat OR human) AND (brain OR glia OR astrocyte OR neuron) AND Fructose AND bisphosphatase AND (quanti* OR measur* OR estimat*) AND ((concentration NOT attention) OR level)
16698023	2006	FEBS letters	Calvo, M N;Bartrons, R;Castaño, E;Perales, J C;Navarro-Sabaté, A;Manzano, A	PFKFB3 gene silencing decreases glycolysis, induces cell-cycle delay and inhibits anchorage-independent growth in HeLa cells.	The high rate of glycolysis despite the presence of oxygen in tumor cells (Warburg effect) suggests an important role for this process in cell division. The glycolytic rate is dependent on the cellular concentration of fructose 2,6-bisphosphate (Fru-2,6-P2), which, in turn, is controlled by the bifunctional enzyme 6-phosphofructo-2-kinase/fructose-2,6-bisphosphatase (PFK-2). The ubiquitous PFK-2 …	Journal Article	eng	20	NA	10.1016/j.febslet.2006.04.093	Cell Cycle;Gene Silencing;Glycolysis;HeLa Cells;Humans;Phosphofructokinase-2;RNA, Messenger;RNA, Small Interfering	(mouse OR rat OR human) AND (brain OR glia OR astrocyte OR neuron) AND Fructose AND bisphosphatase AND (quanti* OR measur* OR estimat*) AND ((concentration NOT attention) OR level)
12654061	2003	Pediatrics international : official journal of the Japan Pediatric Society	Hasegawa, Yukihiro;Kikawa, Yoshiharu;Miyamaoto, Junko;Sugimoto, Shuji;Adachi, Masanori;Ohura, Toshihiro;Mayumi, Mitsufumi	Intravenous glycerol therapy should not be used in patients with unrecognized fructose-1,6-bisphosphatase deficiency.	BACKGROUND: In Asian countries, glycerol solution that contains fructose (5%) is often used for management of brain edema. However, glycerol and fructose may cause severe hypoglycemia and metabolic acidosis in patients with fructose-1,6-bisphosphatase (FBPase) deficiency, even under stable conditions. The aim of the present study was to determine whether glycerol solution was used for brain edema…	Journal Article	eng	3	NA	NA	Brain Edema;Child, Preschool;Comorbidity;Cryoprotective Agents;Female;Fructose-1,6-Diphosphatase Deficiency;Glycerol;Humans;Hypoglycemia;Infant;Infant, Newborn;Male;Prognosis;Retrospective Studies	(mouse OR rat OR human) AND (brain OR glia OR astrocyte OR neuron) AND Fructose AND bisphosphatase AND (quanti* OR measur* OR estimat*) AND ((concentration NOT attention) OR level)
12541014	2003	Journal of neural transmission (Vienna, Austria : 1996)	Bigl, M;Apelt, J;Eschrich, K;Schliebs, R	Cortical glucose metabolism is altered in aged transgenic Tg2576 mice that demonstrate Alzheimer plaque pathology.	Alzheimer's disease is associated with markedly impaired cerebral glucose metabolism as detected by reduced cortical desoxyglucose utilization, by altered activities of key glycolytic enzymes or by reduced densities of cortical glucose transporter subtypes. To determine whether formation and/or deposition of beta-amyloid plays a role in the pathology of glucose metabolism, transgenic Tg2576 mice …	Journal Article	eng	5	NA	10.1007/s00702-002-0772-x	Age Factors;Alzheimer Disease;Amyloid beta-Protein Precursor;Animals;Blotting, Western;Cerebral Cortex;Disease Models, Animal;Fructose-Bisphosphatase;Glucose;Immunohistochemistry;In Situ Hybridization;Mice;Mice, Inbred C57BL;Mice, Transgenic;Mutation;Phosphofructokinase-1;Plaque, Amyloid;Polymerase Chain Reaction;RNA, Messenger;Reverse Transcriptase Polymerase Chain Reaction	(mouse OR rat OR human) AND (brain OR glia OR astrocyte OR neuron) AND Fructose AND bisphosphatase AND (quanti* OR measur* OR estimat*) AND ((concentration NOT attention) OR level)
8570009	1995	Neurochemical research	Vergé, V;Hevor, T K	Regulation of fructose-1,6-bisphosphatase activity in primary cultured astrocytes.	In the gluconeogenic pathway, fructose-1,6-bisphosphatase (EC 3. 1. 3. 11) is the last key-enzyme before the synthesis of glucose-6-phosphate. The extreme diversity of cells present in the whole brain does not facilitate in vivo study of this enzyme and makes it difficult to understand the regulatory mechanisms of the related carbohydrate metabolism. It is for instance difficult to grasp the actu…	Journal Article	eng	3	NA	NA	Animals;Astrocytes;Cells, Cultured;Fructose-Bisphosphatase;Hydrogen-Ion Concentration;Magnesium;Manganese;Methionine Sulfoximine;Potassium;Rats;Rats, Sprague-Dawley	(mouse OR rat OR human) AND (brain OR glia OR astrocyte OR neuron) AND Fructose AND bisphosphatase AND (quanti* OR measur* OR estimat*) AND ((concentration NOT attention) OR level)
18721135	2008	The FEBS journal	Oláh, Judit;Klivényi, Péter;Gardián, Gabriella;Vécsei, László;Orosz, Ferenc;Kovacs, Gabor G;Westerhoff, Hans V;Ovádi, Judit	Increased glucose metabolism and ATP level in brain tissue of Huntington's disease transgenic mice.	Huntington's disease (HD) is a progressive neurodegenerative disorder characterized by multifarious dysfunctional alterations including mitochondrial impairment. In the present study, the formation of inclusions caused by the mutation of huntingtin protein and its relationship with changes in energy metabolism and with pathological alterations were investigated both in transgenic and 3-nitropropi…	Journal Article	eng	15	NA	10.1111/j.1742-4658.2008.06612.x	Adenosine Triphosphate;Animals;Brain;Creatine;Female;Glucose;Glyceraldehyde-3-Phosphate Dehydrogenase (Phosphorylating);Glycolysis;Huntingtin Protein;Huntington Disease;Male;Mice;Mice, Transgenic;Mitochondria;Nerve Tissue Proteins;Nitro Compounds;Nuclear Proteins;Propionates	(mouse OR rat OR human) AND (brain OR glia OR astrocyte OR neuron) AND Aldolase AND (quanti* OR measur* OR estimat*) AND ((concentration NOT attention) OR level)
21162221	2006	Zhongguo ying yong sheng li xue za zhi = Zhongguo yingyong shenglixue zazhi = Chinese journal of applied physiology	Fan, You-Ming;Gao, Yu-Qi;Huang, Jian;Chen, Jian;Cai, Ming-Chun	[Isolation and identification of differentially expressed proteins in hippocampus of mice during hypobaric hypoxic delayed preconditioning].	AIM: To explore the differentially expressed proteins between hypobaric hypoxic delayed preconditioning (HHDP) and normal mouse hippocampus.METHODS: After the animal model of HHDP was constructed, hippocampal proteins were obtained by a series of abstraction with lysis solution containing high concentration urea. As soon as isoelectric focusing and SDS-PAGE was performed. The resolved proteins in…	Journal Article	chi	0	NA	NA	Adaptation, Physiological;Animals;Electrophoresis, Gel, Two-Dimensional;Hippocampus;Hypoxia;Hypoxia, Brain;Male;Mice;Mice, Inbred BALB C;Proteins;Proteome	(mouse OR rat OR human) AND (brain OR glia OR astrocyte OR neuron) AND Aldolase AND (quanti* OR measur* OR estimat*) AND ((concentration NOT attention) OR level)
16482920	2006	No to shinkei = Brain and nerve	Shimohata, Takayoshi;Umeda, Maiko;Tanaka, Keiko;Nishizawa, Masatoyo	[Reevaluation of validity of percent creatinuria for diagnosing steroid myopathy].	Steroid myopathy is usually a slowly progressive disease, which causes weakness primarily to the proximal muscles of the upper and lower extremities. The monitoring of this problem is difficult in situations in which the primary disease itself produces muscle weakness. The distinguishing feature in steroid myopathy is the occurrence of creatinuria in the presence of normal muscle enzymes includin…	Journal Article	jpn	0	NA	NA	Creatine;Creatinine;Female;Humans;Kidney Diseases;Male;Muscular Diseases;Steroids	(mouse OR rat OR human) AND (brain OR glia OR astrocyte OR neuron) AND Aldolase AND (quanti* OR measur* OR estimat*) AND ((concentration NOT attention) OR level)
25286751	2014	Journal of proteomics	Jain, Rekha;Kulkarni, Prajakta;Dhali, Snigdha;Rapole, Srikanth;Srivastava, Sanjeeva	Quantitative proteomic analysis of global effect of LLL12 on U87 cell's proteome: An insight into the molecular mechanism of LLL12.	Glioblastoma multiforme (GBM) is one of the most devastating and dreadful WHO grade IV brain tumors associated with poor survival rate and limited therapeutics. Signal transducer and activator of transcription factor 3 (STAT3) is persistently active in several cancers, including gliomas, and STAT3 inhibitors hold great promise for treatment of glioma. LLL12, a curcumin derivative, inhibits STAT3 …	Journal Article	eng	5	NA	10.1016/j.jprot.2014.09.020	Brain Neoplasms;Cell Line, Tumor;Glioblastoma;Humans;Neoplasm Proteins;Proteome;Proteomics;STAT3 Transcription Factor	(mouse OR rat OR human) AND (brain OR glia OR astrocyte OR neuron) AND Triose-Phosphate-Isomerase AND (quanti* OR measur* OR estimat*) AND ((concentration NOT attention) OR level)
29900207	2018	Data in brief	Yamawaki, Yosuke;Nishida, Misako;Harada, Kana;Akagi, Hiroyuki	Data on the effect of maternal separation coupled with social isolation in a forced swim test and gene expression of glial fibrillary acid protein in the prefrontal cortex of rats.	Early life adversity, such as neglect, increases the risk for major depressive disorder and anxiety disorders. It is well-known that astrocytes have key roles in brain function. In this paper, we show the effect of maternal separation (MS) coupled with social isolation on stress response and gene expression of glial fibrillary acidic protein (GFAP) as a marker of astrocytes, in early life and adu…	Journal Article	eng	0	PMC5996303	10.1016/j.dib.2018.03.055	NA	(mouse OR rat OR human) AND (brain OR glia OR astrocyte OR neuron) AND Glyceraldehyde-3-phosphate-Dehydrogenase AND (quanti* OR measur* OR estimat*) AND ((concentration NOT attention) OR level)
29521586	2018	Journal of neurosurgery	Tian, Yu Shuang;Zhong, Di;Liu, Qing Qing;Zhao, Xiu Li;Sun, Hong Xue;Jin, Jing;Wang, Hai Ning;Li, Guo Zhong	Upregulation of miR-216a exerts neuroprotective effects against ischemic injury through negatively regulating JAK2/STAT3-involved apoptosis and inflammatory pathways.	OBJECTIVEIschemic stroke remains a significant cause of death and disability in industrialized nations. Janus tyrosine kinase (JAK) and signal transducer and activator of transcription (STAT) of the JAK2/STAT3 pathway play important roles in the downstream signal pathway regulation of ischemic stroke-related inflammatory neuronal damage. Recently, microRNAs (miRNAs) have emerged as major regulato…	Journal Article	eng	0	NA	10.3171/2017.5.JNS163165	NA	(mouse OR rat OR human) AND (brain OR glia OR astrocyte OR neuron) AND Glyceraldehyde-3-phosphate-Dehydrogenase AND (quanti* OR measur* OR estimat*) AND ((concentration NOT attention) OR level)
28591185	2017	PloS one	Gholami, Khadijeh;Loh, Su Yi;Salleh, Naguib;Lam, Sau Kuen;Hoe, See Ziau	Selection of suitable endogenous reference genes for qPCR in kidney and hypothalamus of rats under testosterone influence.	Real-time quantitative PCR (qPCR) is the most reliable and accurate technique for analyses of gene expression. Endogenous reference genes are being used to normalize qPCR data even though their expression may vary under different conditions and in different tissues. Nonetheless, verification of expression of reference genes in selected studied tissue is essential in order to accurately assess the…	Journal Article	eng	1	PMC5462341	10.1371/journal.pone.0176368	Actins;Animals;Gene Expression Profiling;Gene Expression Regulation;Glyceraldehyde-3-Phosphate Dehydrogenases;Hydroxymethylbilane Synthase;Hypothalamus;Hypoxanthine Phosphoribosyltransferase;Kidney;Peptidylprolyl Isomerase;Rats;Real-Time Polymerase Chain Reaction;Reference Standards;Testosterone;beta 2-Microglobulin	(mouse OR rat OR human) AND (brain OR glia OR astrocyte OR neuron) AND Glyceraldehyde-3-phosphate-Dehydrogenase AND (quanti* OR measur* OR estimat*) AND ((concentration NOT attention) OR level)
26441545	2015	Frontiers in cellular neuroscience	Mathur, Deepali;Urena-Peralta, Juan R;Lopez-Rodas, Gerardo;Casanova, Bonaventura;Coret-Ferrer, Francisco;Burgal-Marti, Maria	Bypassing hazard of housekeeping genes: their evaluation in rat granule neurons treated with cerebrospinal fluid of multiple sclerosis subjects.	Gene expression studies employing real-time PCR has become an intrinsic part of biomedical research. Appropriate normalization of target gene transcript(s) based on stably expressed housekeeping genes is crucial in individual experimental conditions to obtain accurate results. In multiple sclerosis (MS), several gene expression studies have been undertaken, however, the suitability of housekeepin…	Journal Article	eng	2	PMC4585208	10.3389/fncel.2015.00375	NA	(mouse OR rat OR human) AND (brain OR glia OR astrocyte OR neuron) AND Glyceraldehyde-3-phosphate-Dehydrogenase AND (quanti* OR measur* OR estimat*) AND ((concentration NOT attention) OR level)
24161285	2013	Neuroscience	Ragan, C M;Lonstein, J S	Differential postpartum sensitivity to the anxiety-modulating effects of offspring contact is associated with innate anxiety and brainstem levels of dopamine beta-hydroxylase in female laboratory rats.	In female mammals, the postpartum period involves dramatic shifts in many socioemotional behaviors. This includes a suppression of anxiety-related behaviors that requires recent physical contact with offspring. Factors contributing to differences among females in their susceptibility to the anxiety-modulating effect of offspring contact are unknown, but could include their innate anxiety and brai…	Journal Article	eng	6	PMC4097074	10.1016/j.neuroscience.2013.10.014	Animals;Anxiety;Brain Stem;Dopamine beta-Hydroxylase;Female;Maternal Behavior;Mesencephalon;Postpartum Period;Rats;Rats, Long-Evans;Statistics as Topic;Tryptophan Hydroxylase	(mouse OR rat OR human) AND (brain OR glia OR astrocyte OR neuron) AND Glyceraldehyde-3-phosphate-Dehydrogenase AND (quanti* OR measur* OR estimat*) AND ((concentration NOT attention) OR level)
24070585	2013	Toxicology and applied pharmacology	Hossain, Muhammad M;Sonsalla, Patricia K;Richardson, Jason R	Coordinated role of voltage-gated sodium channels and the Na+/H+ exchanger in sustaining microglial activation during inflammation.	Persistent neuroinflammation and microglial activation play an integral role in the pathogenesis of many neurological disorders. We investigated the role of voltage-gated sodium channels (VGSC) and Na(+)/H(+) exchangers (NHE) in the activation of immortalized microglial cells (BV-2) after lipopolysaccharide (LPS) exposure. LPS (10 and 100 ng/ml) caused a dose- and time-dependent accumulation of i…	Journal Article	eng	6	PMC3874798	10.1016/j.taap.2013.09.011	Animals;Cell Line, Transformed;Dose-Response Relationship, Drug;Inflammation;Lipopolysaccharides;Mice;Mice, Inbred C57BL;Microglia;Sodium-Hydrogen Exchangers;Voltage-Gated Sodium Channel Blockers;Voltage-Gated Sodium Channels	(mouse OR rat OR human) AND (brain OR glia OR astrocyte OR neuron) AND Glyceraldehyde-3-phosphate-Dehydrogenase AND (quanti* OR measur* OR estimat*) AND ((concentration NOT attention) OR level)
23872390	2013	Neuroscience	Listwak, Samuel J;Rathore, Priyanka;Herkenham, Miles	Minimal NF-κB activity in neurons.	Nuclear factor-kappa B (NF-κB) is a ubiquitous transcription factor that regulates immune and cell-survival signaling pathways. NF-κB has been reported to be present in neurons wherein it reportedly responds to immune and toxic stimuli, glutamate, and synaptic activity. However, because the brain contains many cell types, assays specifically measuring neuronal NF-κB activity are difficult to perf…	Journal Article	eng	19	PMC3785079	10.1016/j.neuroscience.2013.07.013	Animals;Blotting, Western;Cell Nucleus;Cerebral Cortex;Chemokines;Cytosol;DNA;DNA Primers;Electrophoretic Mobility Shift Assay;Enzyme-Linked Immunosorbent Assay;Female;Fluorescent Antibody Technique;Glutamic Acid;Immunohistochemistry;Interleukin-1beta;Liver;Mice;Mice, Inbred C57BL;Microglia;NF-kappa B;Neurons;Pregnancy;Primary Cell Culture;Real-Time Polymerase Chain Reaction;Tumor Necrosis Factor…	(mouse OR rat OR human) AND (brain OR glia OR astrocyte OR neuron) AND Glyceraldehyde-3-phosphate-Dehydrogenase AND (quanti* OR measur* OR estimat*) AND ((concentration NOT attention) OR level)
23769876	2013	Experimental and molecular pathology	Yamaguchi, Hiromi;Matsumoto, Sawako;Ishibashi, Mariko;Hasegawa, Kiyoshi;Sugitani, Masahiko;Takayama, Tadatoshi;Esumi, Mariko	β-Glucuronidase is a suitable internal control gene for mRNA quantitation in pathophysiological and non-pathological livers.	The level of expression of housekeeping genes is in general considered stable, and a representative gene such as glyceraldehyde-3-phosphate dehydrogenase is commonly used as an internal control for quantitating mRNA. However, expression of housekeeping genes is not always constant under pathological conditions. To determine which genes would be most suitable as internal controls for quantitative …	Journal Article	eng	3	NA	10.1016/j.yexmp.2013.06.005	Gene Expression Profiling;Genes, Essential;Glucuronidase;Humans;Liver Diseases;RNA, Messenger;Real-Time Polymerase Chain Reaction	(mouse OR rat OR human) AND (brain OR glia OR astrocyte OR neuron) AND Glyceraldehyde-3-phosphate-Dehydrogenase AND (quanti* OR measur* OR estimat*) AND ((concentration NOT attention) OR level)
22776704	2012	Nutritional neuroscience	Reyes-Fermín, Laura María;González-Reyes, Susana;Tarco-Álvarez, Nadia Gabriela;Hernández-Nava, Marisol;Orozco-Ibarra, Marisol;Pedraza-Chaverri, José	Neuroprotective effect of α-mangostin and curcumin against iodoacetate-induced cell death.	Curcumin is a phenolic yellow curry pigment with anti-inflammatory and antioxidant activities and α-mangostin is a xanthone isolated from mangosteen fruit with antioxidant properties. Iodoacetate (IAA) is an inhibitor of the glycolytic enzyme glyceraldehyde-3-phosphate dehydrogenase that induces a model of metabolic inhibition in neurons where reactive oxygen species (ROS) production is a signifi…	Journal Article	eng	14	NA	10.1179/1476830512Y.0000000011	Animals;Anti-Inflammatory Agents, Non-Steroidal;Cell Death;Cell Survival;Cerebellum;Curcumin;Drug Interactions;Enzyme Inhibitors;Heme Oxygenase-1;Iodoacetic Acid;Neurons;Neuroprotective Agents;Primary Cell Culture;Protein Kinase Inhibitors;Rats;Rats, Wistar;Reactive Oxygen Species;Xanthones	(mouse OR rat OR human) AND (brain OR glia OR astrocyte OR neuron) AND Glyceraldehyde-3-phosphate-Dehydrogenase AND (quanti* OR measur* OR estimat*) AND ((concentration NOT attention) OR level)
22166000	2011	BMC bioinformatics	Markovets, Aleksandra A;Herman, Damir	Analysis of cancer metabolism with high-throughput technologies.	BACKGROUND: Recent advances in genomics and proteomics have allowed us to study the nuances of the Warburg effect--a long-standing puzzle in cancer energy metabolism--at an unprecedented level of detail. While modern next-generation sequencing technologies are extremely powerful, the lack of appropriate data analysis tools makes this study difficult. To meet this challenge, we developed a novel a…	Journal Article	eng	8	PMC3236851	10.1186/1471-2105-12-S10-S8	Adenosine Triphosphate;Citric Acid Cycle;Energy Metabolism;Gene Expression Profiling;Gene Expression Regulation, Neoplastic;Genomics;Glycolysis;Humans;Neoplasms;Organ Specificity	(mouse OR rat OR human) AND (brain OR glia OR astrocyte OR neuron) AND Glyceraldehyde-3-phosphate-Dehydrogenase AND (quanti* OR measur* OR estimat*) AND ((concentration NOT attention) OR level)
21491371	2011	Genetics and molecular research : GMR	Zhu, H S;Du, J X;Wang, Y Y;Wang, L F;Hang, L Q;Yang, G Y;Wang, Y L	Prolactin-releasing peptide mRNA expression in mouse medulla remains relatively stable during pregnancy and lactation.	We compared levels of prolactin-releasing peptide (PrRP) mRNA expression in mouse medulla at different stages of pregnancy and lactation. Mouse medulla samples were collected on days 6, 12 and 18 of pregnancy and lactation, respectively (six per group), for mRNA. Expression levels of PrRP mRNA in the medulla were measured by semi-quantitative RT-PCR, with glyceraldehyde 3-phosphate dehydrogenase …	Journal Article	eng	0	NA	10.4238/vol10-2gmr1086	Animals;Female;Gene Expression;Glyceraldehyde 3-Phosphate Dehydrogenase (NADP+);Lactation;Medulla Oblongata;Mice;Pituitary Hormones, Anterior;Pregnancy;Prolactin;Prolactin-Releasing Hormone;RNA, Messenger;Reverse Transcriptase Polymerase Chain Reaction	(mouse OR rat OR human) AND (brain OR glia OR astrocyte OR neuron) AND Glyceraldehyde-3-phosphate-Dehydrogenase AND (quanti* OR measur* OR estimat*) AND ((concentration NOT attention) OR level)
19703426	2009	Brain research	Wentzel, Parri;Eriksson, Ulf J	Altered gene expression in neural crest cells exposed to ethanol in vitro.	AIM: to characterize and compare ethanol-induced changes of gene expression in cells from the cranial (cNCC) and trunk (tNCC) portion of the neural crest cell (NCC) population of day-10 rat embryos.BACKGROUND: previous work has suggested that ethanol-induced embryonic maldevelopment is associated with oxidative stress, and, in particular, that ethanol-induced anomalies of the facial skeleton and …	Journal Article	eng	9	NA	10.1016/j.brainres.2009.08.057	Acetylcysteine;Animals;Apoptosis;Cell Movement;Central Nervous System Depressants;Ethanol;Free Radical Scavengers;Gene Expression Regulation, Developmental;Immunohistochemistry;In Vitro Techniques;Inflammation;Metabolism;Neural Crest;Oxidation-Reduction;RNA, Messenger;Rats;Rats, Sprague-Dawley;Reverse Transcriptase Polymerase Chain Reaction	(mouse OR rat OR human) AND (brain OR glia OR astrocyte OR neuron) AND Glyceraldehyde-3-phosphate-Dehydrogenase AND (quanti* OR measur* OR estimat*) AND ((concentration NOT attention) OR level)
19458332	2009	Investigative ophthalmology &amp; visual science	Joachim, Stephanie C;Grus, Franz H;Kraft, Daniela;White-Farrar, Kisha;Barnes, George;Barbeck, Mike;Ghanaati, Shahram;Cao, Shutong;Li, Byron;Wax, Martin B	Complex antibody profile changes in an experimental autoimmune glaucoma animal model.	PURPOSE: Increased serum antibodies against heat shock protein 27 (HSP27) have been identified in patients with glaucoma. Immunization with HSP27 caused retinal ganglion cell (RGC) loss in animals. The authors analyzed whether HSP27 immunization not only causes RGC loss but also affects systemic antibody patterns.METHODS: Rats were immunized with HSP27 and were surveyed for 4, 5, and 6 weeks (gro…	Journal Article	eng	15	NA	10.1167/iovs.08-3144	Animals;Autoantibodies;Autoimmune Diseases;Autoimmunity;Blotting, Western;Cell Count;Disease Models, Animal;Glaucoma;HSP27 Heat-Shock Proteins;Immunoglobulin G;Intraocular Pressure;Male;Mass Spectrometry;Rats;Rats, Inbred Lew;Retinal Ganglion Cells	(mouse OR rat OR human) AND (brain OR glia OR astrocyte OR neuron) AND Glyceraldehyde-3-phosphate-Dehydrogenase AND (quanti* OR measur* OR estimat*) AND ((concentration NOT attention) OR level)
19122285	2009	Biological &amp; pharmaceutical bulletin	Cui, Hu-Shan;Matsumoto, Kinzo;Murakami, Yukihisa;Hori, Hitomi;Zhao, Qi;Obi, Ryosuke	Berberine exerts neuroprotective actions against in vitro ischemia-induced neuronal cell damage in organotypic hippocampal slice cultures: involvement of B-cell lymphoma 2 phosphorylation suppression.	In this study we elucidated the effects of berberine, a major alkaloid component contained in medicinal herbs, such as Phellodendri Cortex and Coptidis Rhizoma, on ischemic neuronal damage in mouse organotypic hippocampal slice cultures (OHSCs) caused by oxygen and glucose deprivation (OGD) and N-methyl-D-aspartate (NMDA) -type glutamate receptor stimulation. Hippocampal slices obtained from 7-d-…	Journal Article	eng	20	NA	NA	Animals;Berberine;Cell Death;Docosahexaenoic Acids;Excitatory Amino Acid Agonists;Glucose;Hippocampus;Hypoxia;Ischemia;Isoxazoles;Mice;Mice, Inbred ICR;N-Methylaspartate;Neurons;Organ Culture Techniques;Phosphorylation;Propidium;Proto-Oncogene Proteins c-bcl-2;Sulfonamides;Time Factors	(mouse OR rat OR human) AND (brain OR glia OR astrocyte OR neuron) AND Glyceraldehyde-3-phosphate-Dehydrogenase AND (quanti* OR measur* OR estimat*) AND ((concentration NOT attention) OR level)
18721135	2008	The FEBS journal	Oláh, Judit;Klivényi, Péter;Gardián, Gabriella;Vécsei, László;Orosz, Ferenc;Kovacs, Gabor G;Westerhoff, Hans V;Ovádi, Judit	Increased glucose metabolism and ATP level in brain tissue of Huntington's disease transgenic mice.	Huntington's disease (HD) is a progressive neurodegenerative disorder characterized by multifarious dysfunctional alterations including mitochondrial impairment. In the present study, the formation of inclusions caused by the mutation of huntingtin protein and its relationship with changes in energy metabolism and with pathological alterations were investigated both in transgenic and 3-nitropropi…	Journal Article	eng	15	NA	10.1111/j.1742-4658.2008.06612.x	Adenosine Triphosphate;Animals;Brain;Creatine;Female;Glucose;Glyceraldehyde-3-Phosphate Dehydrogenase (Phosphorylating);Glycolysis;Huntingtin Protein;Huntington Disease;Male;Mice;Mice, Transgenic;Mitochondria;Nerve Tissue Proteins;Nitro Compounds;Nuclear Proteins;Propionates	(mouse OR rat OR human) AND (brain OR glia OR astrocyte OR neuron) AND Glyceraldehyde-3-phosphate-Dehydrogenase AND (quanti* OR measur* OR estimat*) AND ((concentration NOT attention) OR level)
18679005	2008	The Tohoku journal of experimental medicine	Shibuya, Seiji;Hara, Hajime;Wakayama, Yoshihiro;Inoue, Masahiko;Jimi, Takahiro;Matsuzaki, Yoko	Aquaporin 4 mRNA levels in neuromuscular tissues of wild-type and dystrophin-deficient mice.	Aquaporin (AQP) 4 is a water-specific channel protein and is abundant in central nervous tissues and skeletal muscles. Recently, the AQP4 molecule has been increasingly highlighted in its pathophysiological role of several neurological diseases, such as stroke, muscular dystrophy and neuromyelitis optica. We therefore measured the levels of AQP4 mRNA and glyceraldehyde-3 phosphate dehydrogenase m…	Journal Article	eng	3	NA	NA	Animals;Aquaporin 4;Brain;DNA Primers;Dystrophin;Heart;Mice;Muscle, Skeletal;Muscular Dystrophy, Animal;RNA, Messenger;Reverse Transcriptase Polymerase Chain Reaction	(mouse OR rat OR human) AND (brain OR glia OR astrocyte OR neuron) AND Glyceraldehyde-3-phosphate-Dehydrogenase AND (quanti* OR measur* OR estimat*) AND ((concentration NOT attention) OR level)
18627256	2008	Journal of neurotrauma	Thal, Serge C;Wyschkon, Sebastian;Pieter, Dana;Engelhard, Kristin;Werner, Christian	Selection of endogenous control genes for normalization of gene expression analysis after experimental brain trauma in mice.	Quantitative measurements of gene expression require correction for tissue sample size, RNA quantity, and reverse transcription efficiency. This can be achieved by normalization with control genes. The study was designed to identify candidates not altered after brain trauma. Male C57Bl/6 mice were anesthetized with isoflurane, and a pneumatic brain trauma was induced by controlled cortical impact…	Journal Article	eng	22	NA	10.1089/neu.2007.0497	Actins;Animals;Brain;Brain Chemistry;Brain Injuries;Cyclophilins;Disease Models, Animal;Gene Expression Profiling;Gene Expression Regulation;Glyceraldehyde 3-Phosphate Dehydrogenase (NADP+);Hydroxymethylbilane Synthase;Hypoxanthine Phosphoribosyltransferase;Male;Mice;Mice, Inbred C57BL;Nerve Tissue Proteins;Nitric Oxide Synthase Type II;RNA, Messenger;Reverse Transcriptase Polymerase Chain Reacti…	(mouse OR rat OR human) AND (brain OR glia OR astrocyte OR neuron) AND Glyceraldehyde-3-phosphate-Dehydrogenase AND (quanti* OR measur* OR estimat*) AND ((concentration NOT attention) OR level)
18611280	2008	BMC molecular biology	Rhinn, Hervé;Marchand-Leroux, Catherine;Croci, Nicole;Plotkine, Michel;Scherman, Daniel;Escriou, Virginie	Housekeeping while brain's storming Validation of normalizing factors for gene expression studies in a murine model of traumatic brain injury.	BACKGROUND: Traumatic brain injury models are widely studied, especially through gene expression, either to further understand implied biological mechanisms or to assess the efficiency of potential therapies. A large number of biological pathways are affected in brain trauma models, whose elucidation might greatly benefit from transcriptomic studies. However the suitability of reference genes nee…	Journal Article	eng	26	PMC2500043	10.1186/1471-2199-9-62	Actins;Animals;Brain Injuries;DNA, Complementary;Gene Expression Profiling;Glyceraldehyde-3-Phosphate Dehydrogenase (Phosphorylating);Mice;Models, Animal;Nerve Growth Factors;RNA, Ribosomal, 18S;Reference Standards;Reverse Transcriptase Polymerase Chain Reaction;S100 Calcium Binding Protein beta Subunit;S100 Proteins;Tubulin;Validation Studies as Topic	(mouse OR rat OR human) AND (brain OR glia OR astrocyte OR neuron) AND Glyceraldehyde-3-phosphate-Dehydrogenase AND (quanti* OR measur* OR estimat*) AND ((concentration NOT attention) OR level)
18575733	2008	Oncology reports	Tanaka, Satoshi;Akimoto, Jiro;Kobayashi, Ikuo;Oka, Hidehiro;Ujiie, Hiroshi	Individual adjuvant therapy for malignant gliomas based on O6-methylguanine-DNA methyltransferase messenger RNA quantitation by real-time reverse-transcription polymerase chain-reaction.	A new adjuvant therapy, individual adjuvant therapy (IAT), which is individualized according to the results of real-time reverse-transcription polymerase chain-reaction (RT-PCR) for O6-methylguanine-DNA methyltransferase (MGMT), was used to treat malignant gliomas. Immediately after the operation, mRNA expression for drug-resistance genes was investigated in frozen samples of malignant gliomas fr…	Journal Article	eng	2	NA	NA	Adult;Brain Neoplasms;Combined Modality Therapy;Dacarbazine;Evidence-Based Medicine;Female;Glioma;Humans;Male;Middle Aged;O(6)-Methylguanine-DNA Methyltransferase;RNA, Messenger;Reverse Transcriptase Polymerase Chain Reaction;Survival Rate;Temozolomide	(mouse OR rat OR human) AND (brain OR glia OR astrocyte OR neuron) AND Glyceraldehyde-3-phosphate-Dehydrogenase AND (quanti* OR measur* OR estimat*) AND ((concentration NOT attention) OR level)
18571732	2008	Journal of neuroscience methods	Aldridge, Georgina M;Podrebarac, David M;Greenough, William T;Weiler, Ivan Jeanne	The use of total protein stains as loading controls: an alternative to high-abundance single-protein controls in semi-quantitative immunoblotting.	Western blots are used to estimate the relative concentrations of proteins of interest based on staining by specific antibodies. Quantitative measurements are often subject to error due to overloading of the loading control and over-reliance on normalization. We have found that at the protein concentrations normally used to quantify most low-abundance proteins of interest, frequently used single-…	Journal Article	eng	129	PMC2567873	10.1016/j.jneumeth.2008.05.003	Amido Black;Amino Acid Sequence;Animals;Blotting, Western;Brain Chemistry;Coloring Agents;Disks Large Homolog 4 Protein;Guanylate Kinases;Intracellular Signaling Peptides and Proteins;Membrane Proteins;Mice;Mitogen-Activated Protein Kinase 3;Nerve Tissue Proteins;Neurochemistry;Organometallic Compounds;Proteomics;Staining and Labeling;Subcellular Fractions	(mouse OR rat OR human) AND (brain OR glia OR astrocyte OR neuron) AND Glyceraldehyde-3-phosphate-Dehydrogenase AND (quanti* OR measur* OR estimat*) AND ((concentration NOT attention) OR level)
16717400	2006	Journal of pharmacological sciences	Nishida, Yayoi;Sugahara-Kobayashi, Megumi;Takahashi, Yasuo;Nagata, Toshihito;Ishikawa, Koichi;Asai, Satoshi	Screening for control genes in mouse hippocampus after transient forebrain ischemia using high-density oligonucleotide array.	In conventional relative gene expression analysis (Northern blotting, RT-PCR, and in situ hybridization), housekeeping genes such as the glyceraldehyde-3-phosphate dehydrogenase (GAPDH) and beta-actin genes, whose expression levels are considered stable, have been used as control genes for normalization of RNA quantitation. However, it has been reported that the expression levels of these two con…	Journal Article	eng	9	NA	NA	Animals;Disease Models, Animal;Gene Expression;Gene Expression Profiling;Hippocampus;Ischemic Attack, Transient;Male;Mice;Mice, Inbred C57BL;Oligonucleotide Array Sequence Analysis;Prosencephalon;RNA	(mouse OR rat OR human) AND (brain OR glia OR astrocyte OR neuron) AND Glyceraldehyde-3-phosphate-Dehydrogenase AND (quanti* OR measur* OR estimat*) AND ((concentration NOT attention) OR level)
16523690	2006	Molekuliarnaia biologiia	Naumenko, V S;Kulikov, A V	[Quantitative assay of 5-HT(1A) serotonin receptor gene expression in the brain].	Serotonin 5-HT(1A) receptors participate in the regulation of many kinds of behavior and are implicated in the mechanism of action of anxiolitics and antidepressants. The investigation of 5-HT(1A) receptor gene expression is complicated by low concentration of the receptor mRNA. Our method of quantification of the receptor gene expression in brain structures includes estimation of the concentrati…	Journal Article	rus	1	NA	NA	Amygdala;Animals;Brain;Cerebral Cortex;DNA, Complementary;Gene Dosage;Glyceraldehyde-3-Phosphate Dehydrogenases;Hypothalamus;Male;Mesencephalon;Mice;Mice, Knockout;Monoamine Oxidase;RNA, Messenger;Receptor, Serotonin, 5-HT1A	(mouse OR rat OR human) AND (brain OR glia OR astrocyte OR neuron) AND Glyceraldehyde-3-phosphate-Dehydrogenase AND (quanti* OR measur* OR estimat*) AND ((concentration NOT attention) OR level)
16392037	2006	Cellular and molecular neurobiology	Tanaka, Satoshi;Oka, Hidehiro;Fujii, Kiyotaka;Watanabe, Kaoru;Nagao, Kumi;Kakimoto, Atsushi	Quantitation of O6-methylguanine-DNA methyltransferase gene messenger RNA in gliomas by means of real-time RT-PCR and clinical response to nitrosoureas.	1. O6-methylguanine-DNA methyltransferase (MGMT) mRNA was measured in 50 malignant gliomas that had received 1-(4-amino-2-methyl-5-pyrimidynyl) methyl-3-(2-chloroethyl)-3-nitrosourea hydrochloride (ACNU) after the resection of the tumor by real-time reverse transcription-polymerase chain reaction (RT-PCR) using TaqMan probe. 2. The mean absolute value of MGMTmRNA normalized to the level of glycer…	Journal Article	eng	1	NA	10.1007/s10571-005-8475-0	Adult;Brain Neoplasms;Glioma;Humans;Middle Aged;Nitrosourea Compounds;O(6)-Methylguanine-DNA Methyltransferase;Polymerase Chain Reaction;RNA, Messenger	(mouse OR rat OR human) AND (brain OR glia OR astrocyte OR neuron) AND Glyceraldehyde-3-phosphate-Dehydrogenase AND (quanti* OR measur* OR estimat*) AND ((concentration NOT attention) OR level)
16360122	2005	Brain research	Marini, Francesca;Pozzato, Chiara;Andreetta, Valentino;Jansson, Birger;Arban, Roberto;Domenici, Enrico;Carboni, Lucia	Single exposure to social defeat increases corticotropin-releasing factor and glucocorticoid receptor mRNA expression in rat hippocampus.	Stressful life events are able to induce long-term modifications in physiological and neuroendocrine parameters that are related to the onset of several psychiatric disorders. To gain information on molecular modifications involved in long-term changes triggered by stress, we evaluated gene expression in the hippocampus of rats exposed to a single social defeat session. In the social defeat model…	Journal Article	eng	11	NA	10.1016/j.brainres.2005.10.002	Animals;Anxiety;DNA Primers;Dominance-Subordination;Gene Amplification;Gene Expression Regulation;Hippocampus;RNA, Messenger;Rats;Receptors, Corticotropin-Releasing Hormone;Receptors, Glucocorticoid;Social Behavior;Stress, Psychological;Ultrasonics;Vocalization, Animal	(mouse OR rat OR human) AND (brain OR glia OR astrocyte OR neuron) AND Glyceraldehyde-3-phosphate-Dehydrogenase AND (quanti* OR measur* OR estimat*) AND ((concentration NOT attention) OR level)
15892598	2005	Journal of neurotrauma	Hohenstein, Axel;Erber, Ralf;Schilling, Lothar;Weigel, Ralf	Increased mRNA expression of VEGF within the hematoma and imbalance of angiopoietin-1 and -2 mRNA within the neomembranes of chronic subdural hematoma.	The aim of the study was to determine the source of vascular endothelial growth factor (VEGF) in hematoma fluid of patients suffering from chronic subdural hematoma (CSH) and to identify the level of gene expression of the pro-angiogenic factors angiopoietin 1 (ANG-1) and ANG-2 in hematoma membranes. Samples of venous blood, hematoma fluid, and outer membrane were obtained during surgery for CSH.…	Journal Article	eng	15	NA	10.1089/neu.2005.22.518	Adult;Aged;Aged, 80 and over;Angiopoietin-1;Angiopoietin-2;Blood Vessels;Female;Gene Expression Regulation;Glyceraldehyde-3-Phosphate Dehydrogenases;Hematoma, Subdural, Chronic;Humans;Male;Middle Aged;Neovascularization, Pathologic;Neutrophils;RNA, Messenger;Receptor, TIE-2;Recurrence;Up-Regulation;Vascular Endothelial Growth Factor A;Vascular Endothelial Growth Factor Receptor-1;Vascular Endothe…	(mouse OR rat OR human) AND (brain OR glia OR astrocyte OR neuron) AND Glyceraldehyde-3-phosphate-Dehydrogenase AND (quanti* OR measur* OR estimat*) AND ((concentration NOT attention) OR level)
15567525	2004	Biology of the cell	Orosz, F;Kovács, G G;Lehotzky, A;Oláh, J;Vincze, O;Ovádi, J	TPPP/p25: from unfolded protein to misfolding disease: prediction and experiments.	TPPP/p25, the first representative of a new protein family, identified as a brain-specific unfolded protein induces aberrant microtubule assemblies in vitro, suppresses mitosis in Drosophila embryo and is accumulated in inclusion bodies of human pathological brain tissues. In this paper, we present prediction and additional experimental data that validate TPPP/p25 to be a new member of the &quot;…	Journal Article	eng	9	NA	10.1016/j.biolcel.2004.08.002	Brain;Circular Dichroism;Genes, Reporter;Humans;Immunohistochemistry;Nerve Tissue Proteins;Neurodegenerative Diseases;Protein Folding;Recombinant Fusion Proteins;Spectrometry, Fluorescence	(mouse OR rat OR human) AND (brain OR glia OR astrocyte OR neuron) AND Glyceraldehyde-3-phosphate-Dehydrogenase AND (quanti* OR measur* OR estimat*) AND ((concentration NOT attention) OR level)
15490139	2004	Experimental brain research	Haas, Michael J;Fishman, Miriam;Mreyoud, Amjad;Mooradian, Arshag D	Thyroid hormone responsive protein (THRP) mediates thyroid hormone-induced cytotoxicity in primary neuronal cultures.	The thyroid hormone responsive protein (THRP) is a novel gene product that remains responsive to thyroid hormone (TH) in the cerebral cortex of adult rats. To study the effects of THRP on neuronal cell survival, primary neurons cultured from rats at embryonic day 19 were treated with either 10(-7) mol L(-1) 3,5,3'-triiodothyronine (T(3)), or 10(-7) mol L(-1) L: -thyroxine (T(4)). This resulted in…	Journal Article	eng	0	NA	10.1007/s00221-004-2027-6	Animals;Cell Count;Cell Death;Cell Survival;Cells, Cultured;Cerebral Cortex;Dose-Response Relationship, Drug;Gene Expression;Genetic Vectors;Lactate Dehydrogenases;Neurons;Neurotoxins;Nuclear Proteins;Proteins;RNA, Messenger;Rats;Rats, Inbred F344;Thyroid Hormones;Thyroxine;Transcription Factors;Transfection;Triiodothyronine	(mouse OR rat OR human) AND (brain OR glia OR astrocyte OR neuron) AND Glyceraldehyde-3-phosphate-Dehydrogenase AND (quanti* OR measur* OR estimat*) AND ((concentration NOT attention) OR level)
15337320	2004	Brain research. Molecular brain research	Jiang, Kewen;Shui, Quanxiang;Xia, Zhezhi;Yu, Zhongshen	Changes in the gene and protein expression of K(ATP) channel subunits in the hippocampus of rats subjected to picrotoxin-induced kindling.	ATP-sensitive K+ (KATP) channels couple the intracellular metabolic state to electrical activity, which is important in the control of neuronal excitability and seizure propagation. In this study, we investigated the changes in the gene and protein expression of KATP channel subunits in the brain of picrotoxin (PTX)-kindled rats, which were daily administered with a subconvulsant dose of PTX for …	Journal Article	eng	2	NA	10.1016/j.molbrainres.2004.06.005	Animals;Cerebral Cortex;Convulsants;Gene Expression Regulation;Hippocampus;Male;Picrotoxin;Potassium Channels, Inwardly Rectifying;Protein Isoforms;Protein Subunits;Random Allocation;Rats;Rats, Sprague-Dawley	(mouse OR rat OR human) AND (brain OR glia OR astrocyte OR neuron) AND Glyceraldehyde-3-phosphate-Dehydrogenase AND (quanti* OR measur* OR estimat*) AND ((concentration NOT attention) OR level)
14559355	2003	Brain research. Molecular brain research	Preece, Paul;Cairns, Nigel J	Quantifying mRNA in postmortem human brain: influence of gender, age at death, postmortem interval, brain pH, agonal state and inter-lobe mRNA variance.	The quantification of mRNA in postmortem human brain is often made complicated by confounding factors. To assess the importance of potential confounders TaqMan real-time RT-PCR was used to measure seven mRNAs (beta-actin, glyceraldehyde-3-phosphate dehydrogenase (GAPDH), cyclophilin, microtubule-associated protein (MAP) 2, neuron-specific enolase (NSE), glial fibrillary acidic protein (GFAP), amy…	Journal Article	eng	39	NA	NA	Adult;Age Factors;Aged;Aged, 80 and over;Aging;Alzheimer Disease;Cause of Death;Cerebral Cortex;Female;Genetic Variation;Humans;Hydrogen-Ion Concentration;Hypoxia, Brain;Male;Middle Aged;Nerve Tissue Proteins;Postmortem Changes;RNA, Messenger;Respiratory Insufficiency;Sex Factors	(mouse OR rat OR human) AND (brain OR glia OR astrocyte OR neuron) AND Glyceraldehyde-3-phosphate-Dehydrogenase AND (quanti* OR measur* OR estimat*) AND ((concentration NOT attention) OR level)
12790808	2003	Journal of molecular endocrinology	Pacifico, F;Ulianich, L;De Micheli, S;Treglia, S;Leonardi, A;Vito, P;Formisano, S;Consiglio, E;Di Jeso, B	The expression of the sarco/endoplasmic reticulum Ca2+-ATPases in thyroid and its down-regulation following neoplastic transformation.	Maintaining a high Ca(2+) concentration in the lumen of the endoplasmic reticulum (ER), by the action of sarco/endoplasmic reticulum Ca(2+)-ATPases (SERCAs), is important in many cellular processes, such as Ca(2+)-mediated cytosolic signaling in response to extracellular stimuli, cell growth and proliferation, and synthesis, processing and folding of ER-translated proteins. In the thyroid gland, …	Journal Article	eng	8	NA	NA	Animals;Blotting, Northern;Blotting, Western;Calcium-Transporting ATPases;Cell Line;Cell Transformation, Neoplastic;Down-Regulation;Rats;Reverse Transcriptase Polymerase Chain Reaction;Sarcoplasmic Reticulum Calcium-Transporting ATPases;Thyroid Gland	(mouse OR rat OR human) AND (brain OR glia OR astrocyte OR neuron) AND Glyceraldehyde-3-phosphate-Dehydrogenase AND (quanti* OR measur* OR estimat*) AND ((concentration NOT attention) OR level)
12576454	2003	Clinical cancer research : an official journal of the American Association for Cancer Research	Lambooy, Lambert H J;Gidding, Corrie E M;van den Heuvel, Lambert P;Hulsbergen-van de Kaa, Christina A;Ligtenberg, Marjolijn;Bökkerink, Jos P M;De Abreu, Ronney A	Real-time analysis of tyrosine hydroxylase gene expression: a sensitive and semiquantitative marker for minimal residual disease detection of neuroblastoma.	PURPOSE: The purpose of this study was to establish a sensitive and semiquantitative method for the detection of minimal residual disease of neuroblastoma, the most common solid tumor in childhood.EXPERIMENTAL DESIGN: Analysis was performed on a molecular level by reverse transcription-PCR using a new, real-time detection method. We measured two genes simultaneously, tyrosine hydroxylase (TH) as …	Journal Article	eng	4	NA	NA	Base Sequence;Biomarkers, Tumor;Brain Neoplasms;DNA Primers;Gene Expression Regulation, Enzymologic;Gene Expression Regulation, Neoplastic;Genes, myc;Humans;Immunohistochemistry;Neoplasm, Residual;Neuroblastoma;Polymerase Chain Reaction;Predictive Value of Tests;Prognosis;RNA, Messenger;Reproducibility of Results;Reverse Transcriptase Polymerase Chain Reaction;Sensitivity and Specificity;Tumor Ce…	(mouse OR rat OR human) AND (brain OR glia OR astrocyte OR neuron) AND Glyceraldehyde-3-phosphate-Dehydrogenase AND (quanti* OR measur* OR estimat*) AND ((concentration NOT attention) OR level)
12477633	2002	Forensic science international	Inoue, Hiroshi;Kimura, Akihiko;Tuji, Tsutomu	Degradation profile of mRNA in a dead rat body: basic semi-quantification study.	To profile postmortem degradation of mRNA, total RNA was extracted, at given postmortem intervals, from the brain, lung, heart and liver of rats left at 20 degrees C. In electrophoretic analysis, total RNA was most stable in the brain, moderately stable in the lung and heart, and most unstable in the liver. Northern blot analysis of total RNA extracts from the brain and liver of dead rats with a …	Journal Article	eng	9	NA	NA	Actins;Animals;Blotting, Northern;Brain;Forensic Medicine;Glyceraldehyde-3-Phosphate Dehydrogenases;Hypoxanthine Phosphoribosyltransferase;Interleukin-1;Liver;Lung;Male;Myocardium;Postmortem Changes;RNA;RNA, Messenger;Rats;Rats, Wistar;Reverse Transcriptase Polymerase Chain Reaction	(mouse OR rat OR human) AND (brain OR glia OR astrocyte OR neuron) AND Glyceraldehyde-3-phosphate-Dehydrogenase AND (quanti* OR measur* OR estimat*) AND ((concentration NOT attention) OR level)
12144047	2002	Autonomic neuroscience : basic &amp; clinical	Reja, Valin;Goodchild, Ann K;Phillips, Jacqueline K;Pilowsky, Paul M	Tyrosine hydroxylase gene expression in ventrolateral medulla oblongata of WKY and SHR: a quantitative real-time polymerase chain reaction study.	The aims of this study were, first, to determine quantitatively the levels of tyrosine hydroxylase (TH) gene expression in both peripheral and central sites related to blood pressure regulation, and to compare the level of expression in Wistar Kyoto (WKY) and spontaneously hypertensive rats (SHR). Second, to see if any relationship exists between TH gene expression and systolic arterial blood pre…	Journal Article	eng	5	NA	NA	Animals;Blood Pressure;Computer Systems;Gene Expression;Male;Medulla Oblongata;Polymerase Chain Reaction;RNA, Messenger;Rats;Rats, Inbred SHR;Rats, Inbred WKY;Tyrosine 3-Monooxygenase	(mouse OR rat OR human) AND (brain OR glia OR astrocyte OR neuron) AND Glyceraldehyde-3-phosphate-Dehydrogenase AND (quanti* OR measur* OR estimat*) AND ((concentration NOT attention) OR level)
11962599	2002	BioTechniques	Feroze-Merzoug, F;Berquin, I M;Dey, J;Chen, Y Q	Peptidylprolyl isomerase A (PPIA) as a preferred internal control over GAPDH and beta-actin in quantitative RNA analyses.	A good internal control is critical in all quantitative analyses of gene expression. Levels of bet-actin, glyceraldehyde-3-phosphate dehydrogenase (GAPDH), and peptidylprolyl isomerase A (PPIA) were analyzed in 78 samples (data obtained from our laboratory and from a publicly available database at http://www.ncbi.nlm.nih.gov/SAGE/). These libraries included cell lines and tissues from brain, brea…	NA	eng	12	NA	10.2144/02324st03	Actins;Glyceraldehyde-3-Phosphate Dehydrogenases;Humans;Male;Peptidylprolyl Isomerase;RNA, Messenger	(mouse OR rat OR human) AND (brain OR glia OR astrocyte OR neuron) AND Glyceraldehyde-3-phosphate-Dehydrogenase AND (quanti* OR measur* OR estimat*) AND ((concentration NOT attention) OR level)
11876468	2002	Molecular biotechnology	Guan, Ming;Su, Bing;Lu, Yuan	Quantitative reverse transcription-PCR measurement of tissue factor mRNA in glioma.	BACKGROUND: Initiation of the coagulation serine protease cascade in mammalian cells is mediated by tissue factor (TF), which is a cell surface receptor and cofactor for coagulation factor VII (FVII) and its activated form FVII (FVIIa). Increasing evidence suggests that TF is expressed in a wide range of cancer cells and plays important roles in cancer progression and metastasis. In this study, w…	Journal Article	eng	1	NA	10.1385/MB:20:2:123	Biomarkers, Tumor;Brain Neoplasms;Calibration;Glioma;Glyceraldehyde-3-Phosphate Dehydrogenases;Humans;Neoplasm Staging;Polymerase Chain Reaction;Quality Control;RNA, Messenger;RNA, Neoplasm;Reproducibility of Results;Sensitivity and Specificity;Thromboplastin;Time Factors;Transcription, Genetic;Tumor Cells, Cultured	(mouse OR rat OR human) AND (brain OR glia OR astrocyte OR neuron) AND Glyceraldehyde-3-phosphate-Dehydrogenase AND (quanti* OR measur* OR estimat*) AND ((concentration NOT attention) OR level)
11574164	2001	Gene	Kleines, M;Gärtner, A;Ritter, K;Schaade, L	Cloning and expression of the human single copy homologue of the mouse zinc finger protein zfr.	A human homologue of the murine zinc finger protein zfr is transcriptionally induced in the Epstein-Barr virus-positive Burkitt lymphoma cell line Raji upon treatment with the granulocyte/macrophage lineage ganglioside IV(3)NeuAc-nLcOse(4)Cer. The gene was cloned by a rapid amplification of cDNA ends approach based on a cDNA clone. The resulting hzfr sequence is 3393 base pairs in length coding f…	Journal Article	eng	4	NA	NA	Amino Acid Sequence;Animals;Blotting, Southern;Cloning, Molecular;DNA;DNA, Complementary;Female;Gangliosides;Gene Dosage;Gene Expression;Gene Expression Regulation;Humans;Mice;Molecular Sequence Data;RNA;RNA-Binding Proteins;Sequence Alignment;Sequence Analysis, DNA;Sequence Homology, Amino Acid;Tissue Distribution;Tumor Cells, Cultured	(mouse OR rat OR human) AND (brain OR glia OR astrocyte OR neuron) AND Glyceraldehyde-3-phosphate-Dehydrogenase AND (quanti* OR measur* OR estimat*) AND ((concentration NOT attention) OR level)
11489141	2001	Neuropathology and applied neurobiology	Knerr, I;Schuster, S;Nomikos, P;Buchfelder, M;Dötsch, J;Schoof, E;Fahlbusch, R;Rascher, W	Gene expression of adrenomedullin, leptin, their receptors and neuropeptide Y in hormone-secreting and non-functioning pituitary adenomas, meningiomas and malignant intracranial tumours in humans.	The aim of this study was to assess human intracranial tumours for their gene expression pattern of the vasoactive peptide adrenomedullin (AM), its receptor (AM-R) and leptin, which exerts multiple biological effects including proliferation and angiogenesis via the leptin receptor (OB-Rb). Gene activity of neuropeptide Y (NPY) was monitored additionally. We investigated whether there was a charac…	Journal Article	eng	7	NA	NA	Adenoma;Adrenomedullin;Adult;Aged;Brain Neoplasms;Carrier Proteins;Female;Gene Expression;Hormones;Humans;Leptin;Male;Middle Aged;Neuropeptide Y;Neuropeptides;Peptides;Pituitary Neoplasms;Receptors, Adrenomedullin;Receptors, Cell Surface;Receptors, Leptin;Receptors, Peptide	(mouse OR rat OR human) AND (brain OR glia OR astrocyte OR neuron) AND Glyceraldehyde-3-phosphate-Dehydrogenase AND (quanti* OR measur* OR estimat*) AND ((concentration NOT attention) OR level)
11396731	2001	Urological research	Knerr, I;Dittrich, K;Miller, J;Kummer, W;Rösch, W;Weidner, W;Rascher, W	Alteration of neuronal and endothelial nitric oxide synthase and neuropeptide Y in congenital ureteropelvic junction obstruction.	PROBLEM: We investigated whether deranged nitric oxide synthase (NOS) and neuropeptide Y (NPY) expression is detectable in the stenotic segments of patients with congenital ureteropelvic junction obstruction.METHODS: Using real-time reverse transcription-polymerase chain reaction (RT-PCR), we quantified mRNA amounts of NPY, neuronal (n), endothelial (e) and inducible (i) NOS in the stenotic segme…	Journal Article	eng	3	NA	NA	Adolescent;Adult;Child;Child, Preschool;Endothelium;Humans;Infant;Infant, Newborn;Kidney Pelvis;Neurons;Neuropeptide Y;Nitric Oxide Synthase;Ureter;Ureteral Obstruction	(mouse OR rat OR human) AND (brain OR glia OR astrocyte OR neuron) AND Glyceraldehyde-3-phosphate-Dehydrogenase AND (quanti* OR measur* OR estimat*) AND ((concentration NOT attention) OR level)
10669046	2000	Japanese journal of pharmacology	Tohda, M;Qi, Z;Watanabe, H	Influence of chronic treatment with imipramine on mRNA levels in rat brain: elevation of glyceraldehyde-3-phosphate dehydrogenase levels.	The differential display method was used to identify the intrinsic factor that changes its mRNA expression level in rat brain after a 14-day oral administration of 20 mg/kg imipramine. The expression of a 180-bp band was markedly enhanced by imipramine. The results of sequencing and a data base search revealed that the isolated clone was glyceraldehyde-3-phosphate dehydrogenase (GAPDH) with a one…	Journal Article	eng	2	NA	NA	Adrenergic Uptake Inhibitors;Animals;Brain;Brain Chemistry;Glyceraldehyde-3-Phosphate Dehydrogenases;Imipramine;In Situ Hybridization;Male;Polymerase Chain Reaction;RNA Probes;RNA, Messenger;Rats;Rats, Wistar	(mouse OR rat OR human) AND (brain OR glia OR astrocyte OR neuron) AND Glyceraldehyde-3-phosphate-Dehydrogenase AND (quanti* OR measur* OR estimat*) AND ((concentration NOT attention) OR level)
10648898	2000	Brain research. Molecular brain research	Harrison, D C;Medhurst, A D;Bond, B C;Campbell, C A;Davis, R P;Philpott, K L	The use of quantitative RT-PCR to measure mRNA expression in a rat model of focal ischemia--caspase-3 as a case study.	Quantitative reverse transcription and polymerisation chain reaction (RT-PCR) using Taqman¿trade mark omitted¿ fluorogenic probes has been used to measure changes in gene expression in the cerebral cortex of rats in the permanent middle cerebral artery occlusion (pMCAO) model of focal ischemia. The mRNA levels of three housekeeping genes have been analysed in this model to determine which gene sh…	Journal Article	eng	12	NA	NA	Actins;Animals;Caspase 3;Caspases;Cerebral Cortex;Functional Laterality;Gene Expression Regulation;Glyceraldehyde-3-Phosphate Dehydrogenases;Ischemic Attack, Transient;Male;Middle Cerebral Artery;Peptidylprolyl Isomerase;RNA, Messenger;Rats;Rats, Sprague-Dawley;Reverse Transcriptase Polymerase Chain Reaction;Time Factors	(mouse OR rat OR human) AND (brain OR glia OR astrocyte OR neuron) AND Glyceraldehyde-3-phosphate-Dehydrogenase AND (quanti* OR measur* OR estimat*) AND ((concentration NOT attention) OR level)
9768675	1998	The Journal of clinical endocrinology and metabolism	Korbonits, M;Jacobs, R A;Aylwin, S J;Burrin, J M;Dahia, P L;Monson, J P;Honegger, J;Fahlbush, R;Trainer, P J;Chew, S L;Besser, G M;Grossman, A B	Expression of the growth hormone secretagogue receptor in pituitary adenomas and other neuroendocrine tumors.	Synthetic GH secretagogues (GHSs; GH-releasing peptides and their nonpeptide mimetics) stimulate GH release, activate the hypothalamo-pituitary-adrenal axis, and release PRL in vivo. Patients with acromegaly show an exuberant GH response to GHSs, whereas patients with pituitary-dependent ACTH-secreting tumors show an exaggerated rise in ACTH and cortisol. We, therefore, studied the presence of GH…	Journal Article	eng	4	NA	10.1210/jcem.83.10.5210	Acromegaly;Adenoma;Adrenocorticotropic Hormone;Adult;Aged;Carcinoid Tumor;Cells, Cultured;Endocrine Gland Neoplasms;Female;Human Growth Hormone;Humans;Male;Middle Aged;Nervous System Neoplasms;Pituitary Gland;Pituitary Neoplasms;RNA, Messenger;Receptors, Neuropeptide;Receptors, Pituitary Hormone-Regulating Hormone;Reference Values	(mouse OR rat OR human) AND (brain OR glia OR astrocyte OR neuron) AND Glyceraldehyde-3-phosphate-Dehydrogenase AND (quanti* OR measur* OR estimat*) AND ((concentration NOT attention) OR level)
9607726	1998	Molecular and cellular endocrinology	Gill, P S;Regmi, A;Porter-Gill, P A;Kasckow, J W	Interleukin-1 regulation of corticotropin-releasing factor (CRF), glucocorticoid receptor, c-fos and c-jun messenger RNA in the NPLC-KC cell line.	The NPLC-KC human hepatoma cell line expresses corticotropin-releasing factor (CRF) and it has been demonstrated that CRF secretion and synthesis in this cell line increases in response to activators of the protein kinase A (PKA) and C (PKC) pathways as well as interleukin-1 (IL1). CRF expression with all three agents can be inhibited with the synthetic steroid-dexamethasone (DEX). In this report…	Journal Article	eng	1	NA	NA	Carcinoma, Hepatocellular;Corticotropin-Releasing Hormone;Dexamethasone;Humans;Interleukin-1;Liver Neoplasms;Proto-Oncogene Proteins c-fos;Proto-Oncogene Proteins c-jun;RNA, Messenger;Receptors, Glucocorticoid;Tumor Cells, Cultured	(mouse OR rat OR human) AND (brain OR glia OR astrocyte OR neuron) AND Glyceraldehyde-3-phosphate-Dehydrogenase AND (quanti* OR measur* OR estimat*) AND ((concentration NOT attention) OR level)
9473618	1998	Brain research. Molecular brain research	Stefanis, N C;Bresnick, J N;Kerwin, R W;Schofield, W N;McAllister, G	Elevation of D4 dopamine receptor mRNA in postmortem schizophrenic brain.	The D4 dopamine (DA) receptor has been proposed to be a target for the development of a novel antipsychotic drug based on its pharmacological and distribution profile. There is much interest in whether D4 DA receptor levels are altered in schizophrenia, but the lack of an available receptor subtype-specific radioligand made this difficult to quantitate. In this study, we examined whether D4 mRNA …	Journal Article	eng	9	NA	NA	Aged;Analysis of Variance;Brain;Caudate Nucleus;Female;Frontal Lobe;Humans;Male;Middle Aged;Oligonucleotide Probes;Postmortem Changes;RNA, Messenger;Receptors, Dopamine D2;Receptors, Dopamine D4;Reference Values;Schizophrenia;Transcription, Genetic	(mouse OR rat OR human) AND (brain OR glia OR astrocyte OR neuron) AND Glyceraldehyde-3-phosphate-Dehydrogenase AND (quanti* OR measur* OR estimat*) AND ((concentration NOT attention) OR level)
9437661	1998	Molecular and chemical neuropathology	Amoureux, M C;Van Gool, D;Herrero, M T;Dom, R;Colpaert, F C;Pauwels, P J	Regulation of metallothionein-III (GIF) mRNA in the brain of patients with Alzheimer disease is not impaired.	Contradictory results have been reported on the downregulation and role of the brain-specific protein metallothionein-III (MT-III, GIF) in Alzheimer disease (AD). In this article, the importance of MT-III downregulation in AD brain was re-evaluated in temporal and frontal cortex, hippocampus, and cerebellum of 11 AD patients and two groups of five and six control subjects, respectively. Reverse t…	Journal Article	eng	8	NA	NA	Actins;Aged;Aged, 80 and over;Alzheimer Disease;Brain Chemistry;Brain-Derived Neurotrophic Factor;Cerebral Cortex;Down-Regulation;Female;Glucosephosphate Dehydrogenase;Humans;Male;Middle Aged;Nerve Tissue Proteins;Polymerase Chain Reaction;RNA, Messenger;RNA, Ribosomal	(mouse OR rat OR human) AND (brain OR glia OR astrocyte OR neuron) AND Glyceraldehyde-3-phosphate-Dehydrogenase AND (quanti* OR measur* OR estimat*) AND ((concentration NOT attention) OR level)
9402561	1997	Journal of neuroscience methods	Johnston, N L;Cervenak, J;Shore, A D;Torrey, E F;Yolken, R H;Cerevnak, J	Multivariate analysis of RNA levels from postmortem human brains as measured by three different methods of RT-PCR. Stanley Neuropathology Consortium.	The analysis of RNA from postmortem human brain tissue by reverse transcription-polymerase chain reaction (RT-PCR) provides a practical method to measure both normal and abnormal brain gene expression. A major limitation in using human material is that yields can vary dramatically from individual to individual, making comparisons between samples difficult. In this report, we study the association…	Journal Article	eng	27	NA	NA	Autopsy;Demography;Glyceraldehyde-3-Phosphate Dehydrogenases;Humans;Hydrogen-Ion Concentration;Multivariate Analysis;Occipital Lobe;Peptide Fragments;Polymerase Chain Reaction;RNA, Messenger;Regression Analysis;Transcription, Genetic	(mouse OR rat OR human) AND (brain OR glia OR astrocyte OR neuron) AND Glyceraldehyde-3-phosphate-Dehydrogenase AND (quanti* OR measur* OR estimat*) AND ((concentration NOT attention) OR level)
9288554	1997	Heart and vessels	Ohkusa, T;Noma, T;Ueyama, T;Hisamatsu, Y;Yano, M;Esato, K;Nakazawa, A;Matsuzaki, M	Differences in sarcoplasmic reticulum gene expression in myocardium from patients undergoing cardiac surgery. Quantification of steady-state levels of messenger RNA using the reverse transcription-polymerase chain reaction.	Little is known about any alterations in sarcoplasmic reticulum (SR) gene expression associated with cardiac diseases of varying degrees of severity. We assessed, using the reverse transcription-polymerase chain reaction (RT-PCR) technique, SR Ca2+ transport protein gene expression in small tissue samples from failing hearts in patients undergoing cardiac surgery. Total RNA was extracted from 30-…	Journal Article	eng	0	NA	NA	Adolescent;Adult;Aged;Amino Acid Sequence;Base Sequence;Calcium Channels;Calcium-Transporting ATPases;Cardiac Surgical Procedures;Child;Female;Gene Expression;Glyceraldehyde-3-Phosphate Dehydrogenases;Heart Diseases;Humans;Male;Middle Aged;Molecular Sequence Data;Muscle Proteins;Myocardium;Polymerase Chain Reaction;RNA, Messenger;Ryanodine Receptor Calcium Release Channel;Sarcoplasmic Reticulum;T…	(mouse OR rat OR human) AND (brain OR glia OR astrocyte OR neuron) AND Glyceraldehyde-3-phosphate-Dehydrogenase AND (quanti* OR measur* OR estimat*) AND ((concentration NOT attention) OR level)
9037535	1996	Brain research. Molecular brain research	Ilyin, S E;Plata-Salamán, C R	Molecular regulation of the brain interleukin-1 beta system in obese (fa/fa) and lean (Fa/Fa) Zucker rats.	Interleukin-1 beta (IL-1 beta) induces anorexia when administered acutely or chronically into the cerebrospinal fluid (CSF) at doses that yield estimated pathophysiological concentrations. Enhanced sensitivity to IL-1 beta-induced anorexia has been observed in animal models of obesity, including the obese (fa/fa) Zucker rat. Obesity is also associated with increased tumor necrosis factor-alpha mR…	Journal Article	eng	1	NA	NA	Animals;Brain;Interleukin-1;Obesity;Rats;Rats, Zucker	(mouse OR rat OR human) AND (brain OR glia OR astrocyte OR neuron) AND Glyceraldehyde-3-phosphate-Dehydrogenase AND (quanti* OR measur* OR estimat*) AND ((concentration NOT attention) OR level)
8848253	1996	Neuroscience letters	Lin, L H;Wang, L H	Region-specific changes in GABAA receptor delta subunit mRNA level by tolerance to and withdrawal from pentobarbital.	The aim of this study was to investigate whether the mRNA level of gamma-aminobutyric acid (GABA)A receptor delta subunit could be altered by chronic pentobarbital treatment. Male ICR mice were rendered tolerant to and dependent upon pentobarbital by repeated pentobarbital administration and by abrupt pentobarbital withdrawal, respectively. The levels of the delta subunit mRNA in the frontal cort…	Journal Article	eng	1	NA	NA	Animals;Base Sequence;Drug Tolerance;Hypnotics and Sedatives;Male;Mice;Mice, Inbred ICR;Molecular Sequence Data;Pentobarbital;Polymerase Chain Reaction;Postural Balance;Prefrontal Cortex;RNA, Messenger;Rats;Receptors, GABA-A;Ribonucleases;Substance Withdrawal Syndrome;Up-Regulation	(mouse OR rat OR human) AND (brain OR glia OR astrocyte OR neuron) AND Glyceraldehyde-3-phosphate-Dehydrogenase AND (quanti* OR measur* OR estimat*) AND ((concentration NOT attention) OR level)
7707866	1995	Brain research. Molecular brain research	Funabashi, T;Brooks, P J;Kleopoulos, S P;Grandison, L;Mobbs, C V;Pfaff, D W	Changes in preproenkephalin messenger RNA level in the rat ventromedial hypothalamus during the estrous cycle.	To gain a better understanding of the relationship between the female rat reproductive system and preproenkephalin (PPE) expressing neurons under physiological conditions, we examined changes in PPE mRNA levels in the mediobasal hypothalamus during the rat estrous cycle by means of northern blotting and in situ hybridization histochemistry (ISHH). In the Northern blot studies, we found that PPE m…	Journal Article	eng	3	NA	NA	Animals;Autoradiography;Caudate Nucleus;Enkephalins;Estrus;Female;Hypothalamus;In Situ Hybridization;Protein Precursors;RNA, Messenger;Rats;Rats, Sprague-Dawley	(mouse OR rat OR human) AND (brain OR glia OR astrocyte OR neuron) AND Glyceraldehyde-3-phosphate-Dehydrogenase AND (quanti* OR measur* OR estimat*) AND ((concentration NOT attention) OR level)
20570715	2010	Neuroscience	Han, J;Miyamae, Y;Shigemori, H;Isoda, H	Neuroprotective effect of 3,5-di-O-caffeoylquinic acid on SH-SY5Y cells and senescence-accelerated-prone mice 8 through the up-regulation of phosphoglycerate kinase-1.	As aged population dramatically increases in these decades, efforts should be made on the intervention for curing age-associated neurologic degenerative diseases such as Alzheimer's disease (AD). Caffeoylquinic acid (CQA), an antioxidant component and its derivatives are natural functional compounds isolated from a variety of plants. In this study, we determined the neuroprotective effect of 3,5-…	Journal Article	eng	15	NA	10.1016/j.neuroscience.2010.05.049	Adenosine Triphosphate;Aging;Amyloid beta-Peptides;Animals;Brain;Cell Death;Cell Line, Tumor;Cell Survival;Electrophoresis, Gel, Two-Dimensional;Gene Expression Profiling;Humans;Maze Learning;Memory;Mice;Models, Animal;Neurons;Neuroprotective Agents;Peptide Fragments;Phosphoglycerate Kinase;Polymerase Chain Reaction;Quinic Acid;RNA, Messenger;Spectrometry, Mass, Matrix-Assisted Laser Desorption-I…	(mouse OR rat OR human) AND (brain OR glia OR astrocyte OR neuron) AND Phosphoglycerate-kinase AND (quanti* OR measur* OR estimat*) AND ((concentration NOT attention) OR level)
12655284	2003	Molecular vision	Piriev, Natik I;Yamashita, Clyde K;Shih, Jennifer;Farber, Debora B	Expression of cone photoreceptor cGMP-phosphodiesterase alpha' subunit in Chinese hamster ovary, 293 human embryonic kidney, and Y79 retinoblastoma cells.	PURPOSE: A functional protein is required for structure/function analysis of cone photoreceptor cGMP-phosphodiesterase alpha' subunit (PDEalpha'). The purpose of this study was to express enzymatically active PDEalpha'.METHODS: Three expression vectors were constructed for transient and stable expression of PDEalpha': pC57 (transient) was obtained by subcloning bovine PDEalpha' cDNA into the pCIS…	Journal Article	eng	5	NA	NA	3',5'-Cyclic-GMP Phosphodiesterases;Animals;Blotting, Northern;Blotting, Western;CHO Cells;Cricetinae;Cyclic Nucleotide Phosphodiesterases, Type 6;Cytomegalovirus;Embryo, Mammalian;Eye Proteins;Gene Expression Regulation, Enzymologic;Genetic Vectors;Humans;Kidney;RNA;RNA, Messenger;Retinal Cone Photoreceptor Cells;Retinal Neoplasms;Retinoblastoma;Reverse Transcriptase Polymerase Chain Reaction;Tr…	(mouse OR rat OR human) AND (brain OR glia OR astrocyte OR neuron) AND Phosphoglycerate-kinase AND (quanti* OR measur* OR estimat*) AND ((concentration NOT attention) OR level)
7606757	1995	Cardiovascular research	Lear, W;Boer, P H	Rapid activation of the type B versus type A natriuretic factor gene by aortocaval shunt induced cardiac volume overload.	OBJECTIVE: The aim was to compare activities of the type A and type B natriuretic factor genes during development of cardiac hypertrophy by use of a non-radioactive method designed for assessment of stable atrial and brain natriuretic factor (ANF, BNF) transcript levels in biopsy sized tissue samples.METHODS: At 1 and 7 days after aortocaval shunt or sham surgery in rats, quantitative reverse tra…	Journal Article	eng	1	NA	NA	Animals;Atrial Natriuretic Factor;Base Sequence;Cardiomegaly;DNA Primers;Gene Expression Regulation;Male;Molecular Sequence Data;Myocardium;Natriuretic Peptide, Brain;Nerve Tissue Proteins;Polymerase Chain Reaction;Rats;Rats, Wistar	(mouse OR rat OR human) AND (brain OR glia OR astrocyte OR neuron) AND Phosphoglycerate-kinase AND (quanti* OR measur* OR estimat*) AND ((concentration NOT attention) OR level)
1536882	1992	Biochimica et biophysica acta	Griffin, L D;Gelb, B D;Adams, V;McCabe, E R	Developmental expression of hexokinase 1 in the rat.	Hexokinase 1 (HK1) activity varies in a developmental stage- and tissue-specific manner and is a key step in glucose homeostasis and energy metabolism. We conducted studies to determine if HK1 expression is regulated at the transcriptional level. Expression of HK1 was examined in selected pre- and postnatal rat tissues using Northern blot analyses and RNAase protection assays. We found that brain…	Journal Article	eng	4	NA	NA	Animals;Blotting, Northern;Brain;Female;Gene Expression;Glucose;Hexokinase;Isoenzymes;Liver;Lung;Muscles;Myocardium;Phosphoglycerate Kinase;Pregnancy;RNA Probes;RNA, Messenger;Rats;Rats, Inbred Strains;Tissue Distribution;Transcription, Genetic	(mouse OR rat OR human) AND (brain OR glia OR astrocyte OR neuron) AND Phosphoglycerate-kinase AND (quanti* OR measur* OR estimat*) AND ((concentration NOT attention) OR level)
27565396	2016	Journal of proteomics	Jain, Rekha;Atak, Apurva;Yeola, Avani;Srivastava, Sanjeeva	Proteomic level changes associated with S3I201 treated U87 glioma cells.	Glioblastoma multiforme is Grade IV brain tumor associated with high mortality and limited therapeutics. Signal Transducer and Activator of Transcription 3 (STAT3) is persistently active in several cancers including gliomas, and plays a major role in disease progression and survival of glioma patients, thus being a potential therapeutic target for treatment. S3I201 and its analogs inhibit the tra…	Journal Article	eng	0	NA	10.1016/j.jprot.2016.08.011	Aminosalicylic Acids;Benzenesulfonates;Brain Neoplasms;Cell Line, Tumor;Cell Survival;Drug Screening Assays, Antitumor;Glioblastoma;Glioma;Humans;Neoplasm Proteins;Proteome;Proteomics	(mouse OR rat OR human) AND (brain OR glia OR astrocyte OR neuron) AND Phosphoglyceromutase AND (quanti* OR measur* OR estimat*) AND ((concentration NOT attention) OR level)
25286751	2014	Journal of proteomics	Jain, Rekha;Kulkarni, Prajakta;Dhali, Snigdha;Rapole, Srikanth;Srivastava, Sanjeeva	Quantitative proteomic analysis of global effect of LLL12 on U87 cell's proteome: An insight into the molecular mechanism of LLL12.	Glioblastoma multiforme (GBM) is one of the most devastating and dreadful WHO grade IV brain tumors associated with poor survival rate and limited therapeutics. Signal transducer and activator of transcription factor 3 (STAT3) is persistently active in several cancers, including gliomas, and STAT3 inhibitors hold great promise for treatment of glioma. LLL12, a curcumin derivative, inhibits STAT3 …	Journal Article	eng	5	NA	10.1016/j.jprot.2014.09.020	Brain Neoplasms;Cell Line, Tumor;Glioblastoma;Humans;Neoplasm Proteins;Proteome;Proteomics;STAT3 Transcription Factor	(mouse OR rat OR human) AND (brain OR glia OR astrocyte OR neuron) AND Phosphoglyceromutase AND (quanti* OR measur* OR estimat*) AND ((concentration NOT attention) OR level)
23082878	2012	Journal of neurosurgery	Gao, Huasong;Yu, Bin;Yan, Yaohua;Shen, Jianhong;Zhao, Sanhu;Zhu, Jianhong;Qin, Wenxin;Gao, Yilu	Correlation of expression levels of ANXA2, PGAM1, and CALR with glioma grade and prognosis.	OBJECT: Biomarkers for the diagnosis and prognosis of gliomas are lacking. To elucidate new diagnostic and prognostic targets, a routine method is used to evaluate differences between the protein profile of normal and tumor cells. The object of the current study was to investigate novel differentially expressed proteins and their roles in gliomas.METHODS: Differences in the protein profile were c…	Journal Article	eng	8	NA	10.3171/2012.9.JNS112134	Animals;Annexin A2;Biomarkers, Tumor;Brain Neoplasms;Calreticulin;Cell Line, Tumor;Disease Models, Animal;Female;Gene Expression Regulation, Neoplastic;Glioma;Humans;Kaplan-Meier Estimate;Male;Middle Aged;Neoplasm Grading;Phosphoglycerate Mutase;Prognosis;Rats;Rats, Sprague-Dawley;Regression Analysis;World Health Organization	(mouse OR rat OR human) AND (brain OR glia OR astrocyte OR neuron) AND Phosphoglyceromutase AND (quanti* OR measur* OR estimat*) AND ((concentration NOT attention) OR level)
18476543	2008	Zhonghua yi xue za zhi	Gao, Yi-lu;Liu, Peng;Sun, Hua-lin;Liu, Mei	[Proteomic analysis of rat astrocytes and C6 glioma cells].	OBJECTIVE: To compare the protein profiles between glioma cells and normal astrocytes.METHODS: Proteomic assay was performed on human C6 glioma cells and purified SD rat astrocytes. Two-dimensional gel electrophoresis (2-DE) and PDQuest software were applied for the comparison of protein image between the C6 cells and astrocytes. The differential protein spots were identified with Matrix-assisted…	Journal Article	chi	0	NA	NA	Animals;Astrocytes;Cell Line, Tumor;Electrophoresis, Gel, Two-Dimensional;Glioma;Humans;Proteomics;RNA, Messenger;Rats;Rats, Sprague-Dawley;Reverse Transcriptase Polymerase Chain Reaction	(mouse OR rat OR human) AND (brain OR glia OR astrocyte OR neuron) AND Phosphoglyceromutase AND (quanti* OR measur* OR estimat*) AND ((concentration NOT attention) OR level)
11735452	2001	Biotechnology progress	Seow, T K;Korke, R;Liang, R C;Ong, S E;Ou, K;Wong, K;Hu, W S;Chung, M C	Proteomic investigation of metabolic shift in mammalian cell culture.	Mammalian cells, under typical cultivation conditions, produce large quantities of lactate and ammonia that affect cell growth adversely and result in low cell concentration. Controlled nutrient feeding to maintain low concentrations of glucose and glutamine reduces metabolite production drastically, altering the metabolism of the cells. This metabolic shift results in higher cell concentration i…	Journal Article	eng	4	NA	10.1021/bp010101g	Alkylation;Amino Acid Sequence;Animals;CHO Cells;Cells, Cultured;Cricetinae;Culture Media;Electrophoresis, Gel, Two-Dimensional;Hybridomas;Image Processing, Computer-Assisted;Mammals;Mice;Molecular Sequence Data;Proteome;Silver Staining;Spectrometry, Mass, Electrospray Ionization;Spectrometry, Mass, Matrix-Assisted Laser Desorption-Ionization	(mouse OR rat OR human) AND (brain OR glia OR astrocyte OR neuron) AND Phosphoglyceromutase AND (quanti* OR measur* OR estimat*) AND ((concentration NOT attention) OR level)
30185093	2018	The Journal of international medical research	Acibuca, Aynur;Vurgun, Veysel Kutay;Gerede, Demet Menekse;Altin, Ali Timucin;Gul, Inci Sule;Candemir, Basar;Isikay Togay, Canan;Kilickap, Mustafa;Akyurek, Omer	Serum neuron-specific enolase, a marker of neuronal injury, increases after catheter ablation of atrial fibrillation.	OBJECTIVE: Catheter ablation of atrial fibrillation (AF) can lead to thromboembolic complications, especially stroke. We measured the periprocedural serum neuron-specific enolase (NSE) level, which is a biomarker of neuronal injury, after ablation of AF.METHODS: Forty-three patients with paroxysmal AF were prospectively enrolled before radiofrequency ablation. A neurological examination was perfo…	Journal Article	eng	0	PMC6259406	10.1177/0300060518767768	Atrial Fibrillation;Biomarkers;Catheter Ablation;Electrocardiography;Female;Humans;Male;Middle Aged;Neurons;Phosphopyruvate Hydratase	(mouse OR rat OR human) AND (brain OR glia OR astrocyte OR neuron) AND Enolase AND (quanti* OR measur* OR estimat*) AND ((concentration NOT attention) OR level)
30126439	2018	Journal of neuroinflammation	Li, Ran;Liu, Wenchao;Yin, Jian;Chen, Yunchang;Guo, Shenquan;Fan, Haiyan;Li, Xifeng;Zhang, Xin;He, Xuying;Duan, Chuanzhi	TSG-6 attenuates inflammation-induced brain injury via modulation of microglial polarization in SAH rats through the SOCS3/STAT3 pathway.	BACKGROUND: An acute and drastic inflammatory response characterized by the production of inflammatory mediators is followed by stroke, including SAH. Overactivation of microglia parallels an excessive inflammatory response and worsened brain damage. Previous studies indicate that TSG-6 has potent immunomodulatory and anti-inflammatory properties. This study aimed to evaluate the effects of TSG-6…	Journal Article	eng	0	PMC6102893	10.1186/s12974-018-1279-1	Animals;Anti-Inflammatory Agents;Brain Edema;Cell Adhesion Molecules;Cell Polarity;Cytokines;Disease Models, Animal;Encephalitis;Fluoresceins;Injections, Intraventricular;Male;Microglia;Phosphopyruvate Hydratase;RNA, Small Interfering;Rats;Rats, Sprague-Dawley;STAT3 Transcription Factor;Signal Transduction;Subarachnoid Hemorrhage;Treatment Outcome	(mouse OR rat OR human) AND (brain OR glia OR astrocyte OR neuron) AND Enolase AND (quanti* OR measur* OR estimat*) AND ((concentration NOT attention) OR level)
30107137	2018	Canadian journal of physiology and pharmacology	Garg, Geetika;Singh, Sandeep;Singh, Abhishek Kumar;Rizvi, Syed Ibrahim	N-acetyl-l-cysteine attenuates oxidative damage and neurodegeneration in rat brain during aging.	N-acetyl-l-cysteine (NAC) is a precursor of cysteine, which is known to increase the level of glutathione (GSH) in the brain. Several neurodegenerative changes linked to oxidative stress take place in the aging brain. This study aimed to assess the neuroprotective effect of NAC supplementation on age-dependent neurodegeneration in the rat brain. Young (4 months) and old (24 months) Wistar rats (n…	Journal Article	eng	0	NA	10.1139/cjpp-2018-0209	NA	(mouse OR rat OR human) AND (brain OR glia OR astrocyte OR neuron) AND Enolase AND (quanti* OR measur* OR estimat*) AND ((concentration NOT attention) OR level)
29981819	2018	Resuscitation	Mongardon, Nicolas;Arnaout, Michel;Geri, Guillaume;Chenevier-Gobeaux, Camille;Deye, Nicolas;Legriel, Stéphane;Daviaud, Fabrice;Merceron, Sybille;Marin, Nathalie;Pène, Frédéric;Mira, Jean-Paul;Cariou, Alain	Usefulness of early plasma S-100B protein and Neuron-Specific Enolase measurements to identify cerebrovascular etiology of out-of-hospital cardiac arrest.	While S-100B protein and Neuron-Specific Enolase (NSE) dosages have been extensively investigated for neurological prognostication after cardiac arrest (CA), there is no data about their ability to detect a cerebrovascular cause of CA. We assessed the utility of plasma S-100B protein and NSE measurements for early diagnosis of primary neurological cause in resuscitated CA patients.</AbstractText>…	Journal Article	eng	0	NA	10.1016/j.resuscitation.2018.07.004	Aged;Biomarkers;Case-Control Studies;Early Diagnosis;Female;France;Humans;Male;Middle Aged;Out-of-Hospital Cardiac Arrest;Phosphopyruvate Hydratase;Predictive Value of Tests;Prognosis;ROC Curve;S100 Calcium Binding Protein beta Subunit;Stroke	(mouse OR rat OR human) AND (brain OR glia OR astrocyte OR neuron) AND Enolase AND (quanti* OR measur* OR estimat*) AND ((concentration NOT attention) OR level)
29959890	2018	Medical science monitor : international medical journal of experimental and clinical research	Du, Wenjun;Li, Huinan;Sun, Juan;Xia, Yingpeng;Zhu, Rusen;Zhang, Xueli;Tian, Rong	The Prognostic Value of Serum Neuron Specific Enolase (NSE) and S100B Level in Patients of Acute Spinal Cord Injury.	BACKGROUND The correlation between serum concentration of neuron specific enolase (NSE), S100B, and the prognosis of patients with acute spinal cord injury (ASCI) remains controversial. MATERIAL AND METHODS Sixty patients with confirmed diagnosis of ASCI were recruited for this study from February 2015 to January 2017. The serum level of NSE and S100B were dynamically measured: on the day of inju…	Journal Article	eng	1	PMC6057265	10.12659/MSM.907406	Acute Disease;Adult;Bayes Theorem;Biomarkers;Female;Humans;Male;Middle Aged;Phosphopyruvate Hydratase;Prognosis;S100 Calcium Binding Protein beta Subunit;Spinal Cord Injuries	(mouse OR rat OR human) AND (brain OR glia OR astrocyte OR neuron) AND Enolase AND (quanti* OR measur* OR estimat*) AND ((concentration NOT attention) OR level)
29870058	2018	Journal of cellular physiology	Goudarzi, Farjam;Tayebinia, Heidar;Karimi, Jamshid;Habibitabar, Elahe;Khodadadi, Iraj	Calcium: A novel and efficient inducer of differentiation of adipose-derived stem cells into neuron-like cells.	This study comparatively investigated the effectiveness of calcium and other well-known inducers such as isobutylmethylxanthine (IBMX) and insulin in differentiating human adipose-derived stem cells (ADSCs) into neuronal-like cells. ADSCs were immunophenotyped and differentiated into neuron-like cells with different combinations of calcium, IBMX, and insulin. Calcium mobilization across the membr…	Journal Article	eng	1	NA	10.1002/jcp.26826	NA	(mouse OR rat OR human) AND (brain OR glia OR astrocyte OR neuron) AND Enolase AND (quanti* OR measur* OR estimat*) AND ((concentration NOT attention) OR level)
29729356	2018	Neuroscience letters	Yang, Yang;Zhang, Xiang-Jian;Zhang, Cong;Chen, Rong;Li, Li;He, Junna;Xie, Yanzhao;Chen, Yanxia	Loss of neuronal CD200 contributed to microglial activation after acute cerebral ischemia in mice.	CD200 has been proved to play a role in immuno-inflammatory reaction. However, little information is available on CD200 in the acute stage of cerebral ischemia. We investigated the association between neuronal death and expression of CD200, and explored the relationship between CD200 and microglia in cerebral ischemic mice. Firstly, localization of CD200 expression in the normal brain tissue was …	Journal Article	eng	1	NA	10.1016/j.neulet.2018.05.004	NA	(mouse OR rat OR human) AND (brain OR glia OR astrocyte OR neuron) AND Enolase AND (quanti* OR measur* OR estimat*) AND ((concentration NOT attention) OR level)
29679695	2018	Resuscitation	Gillick, Kieran;Rooney, Kieron	Serial NSE measurement identifies non-survivors following out of hospital cardiac arrest.	Prognostication following out-of-hospital cardiac arrest (OHCA) remains challenging. A multimodal approach is favoured, including consideration of the biomarker neuron-specific enolase (NSE) (Sandroni et al., 2014). Our objective was to investigate the utility of serial NSE measurements and to determine an appropriate cut-off value for prediction of death before hospital discharge using data from…	Journal Article	eng	0	NA	10.1016/j.resuscitation.2018.04.010	Aged;Biomarkers;Cardiopulmonary Resuscitation;Female;Humans;Male;Middle Aged;Out-of-Hospital Cardiac Arrest;Outcome Assessment (Health Care);Phosphopyruvate Hydratase;Reference Values;Retrospective Studies;Sensitivity and Specificity;Time Factors	(mouse OR rat OR human) AND (brain OR glia OR astrocyte OR neuron) AND Enolase AND (quanti* OR measur* OR estimat*) AND ((concentration NOT attention) OR level)
29664452	2018	Neurosciences (Riyadh, Saudi Arabia)	Zhou, Liya;Song, Zhenfei;Zhou, Liwen;Qiu, Yongchi;Hu, Nan;Hu, Yong;Hu, Xingming	Protective role of astragalus injection in spinal cord ischemia-reperfusion injury in rats.	OBJECTIVE: To investigate the neuroprotective effect of Astragalus injection in a spinal cord ischemia-reperfusion (I/R) injury model.METHODS: A total of 27 Sprague Dawley rats were randomly divided into 3 groups: control group (n=3), I/R group (n=12), and Astragalus injection group (Ast group, n=12). Spinal cord ischemia was induced by occlusion of the abdominal aorta above the right renal arter…	Journal Article	eng	0	NA	10.17712/nsj.2018.4.20170391	NA	(mouse OR rat OR human) AND (brain OR glia OR astrocyte OR neuron) AND Enolase AND (quanti* OR measur* OR estimat*) AND ((concentration NOT attention) OR level)
29593129	2018	General physiology and biophysics	Elbassuoni, Eman A;Nazmy, Walaa H	Novel neuroprotective role of hydrogen sulfide in a rat model of stress brain injury.	Hydrogen sulfide (H2S) is a gaseous mediator recognized as important neuromodulator agent in the central nervous system. Since stress is among the most important factors involved in several pathophysiological brain processes. This study aim to investigate the effect of exogenous H2S on the possible negative effect of stress on the brain of rats and the underlying mechanisms. Rats were divided int…	Journal Article	eng	0	NA	10.4149/gpb_2017029	Animals;Brain;Disease Models, Animal;Hydrogen Sulfide;Male;Neuroprotective Agents;Oxidative Stress;Rats;Rats, Sprague-Dawley;Restraint, Physical;Stress, Psychological	(mouse OR rat OR human) AND (brain OR glia OR astrocyte OR neuron) AND Enolase AND (quanti* OR measur* OR estimat*) AND ((concentration NOT attention) OR level)
29560566	2018	Journal of the American Society for Mass Spectrometry	Zhong, Xiaoqin;Qiao, Liang;Stauffer, Géraldine;Liu, Baohong;Girault, Hubert H	On-Chip Spyhole Nanoelectrospray Ionization Mass Spectrometry for Sensitive Biomarker Detection in Small Volumes.	A polyimide microfluidic chip with a microhole emitter (Ø 10-12 μm) created on top of a microchannel by scanning laser ablation has been designed for nanoelectrospray ionization (spyhole-nanoESI) to couple microfluidics with mass spectrometry. The spyhole-nanoESI showed higher sensitivity compared to standard ESI and microESI from the end of the microchannel. The limits of detection (LOD) for pep…	Journal Article	eng	0	NA	10.1007/s13361-018-1937-7	NA	(mouse OR rat OR human) AND (brain OR glia OR astrocyte OR neuron) AND Enolase AND (quanti* OR measur* OR estimat*) AND ((concentration NOT attention) OR level)
29348770	2018	Evidence-based complementary and alternative medicine : eCAM	Abd Jalil, Afifah;Khaza'ai, Huzwah;Nordin, Norshariza;Mansor, Nur'izzati;Zaulkffali, Amirah Salwani	Vitamin E-Mediated Modulation of Glutamate Receptor Expression in an Oxidative Stress Model of Neural Cells Derived from Embryonic Stem Cell Cultures.	Glutamate is the primary excitatory neurotransmitter in the central nervous system. Excessive concentrations of glutamate in the brain can be excitotoxic and cause oxidative stress, which is associated with Alzheimer's disease. In the present study, the effects of vitamin E in the form of tocotrienol-rich fraction (TRF) and alpha-tocopherol (alpha-TCP) in modulating the glutamate receptor and neu…	Journal Article	eng	0	PMC5733950	10.1155/2017/6048936	NA	(mouse OR rat OR human) AND (brain OR glia OR astrocyte OR neuron) AND Enolase AND (quanti* OR measur* OR estimat*) AND ((concentration NOT attention) OR level)
29329729	2018	Clinica chimica acta; international journal of clinical chemistry	Liu, Baozhu;Xie, Zuoshan;Liu, Guanghui;Gu, Yong;Pan, Suyue;Wang, Honghao	Elevated neuron-specific enolase and S100 calcium-binding protein B concentrations in cerebrospinal fluid of patients with anti-N-methyl-d-aspartate receptor encephalitis.	BACKGROUND: Anti‑N‑methyl‑d‑aspartate receptor (NMDAR) encephalitis is a relatively common autoimmune neurological disease of the central nervous system (CNS). Neuron-specific enolase (NSE) and S100 calcium-binding protein B (S100B) are structural proteins of the central nervous system (CNS). In patients with CNS injury accompanied by nervous tissue and cellular damage, these structural proteins …	Journal Article	eng	0	NA	10.1016/j.cca.2018.01.016	Anti-N-Methyl-D-Aspartate Receptor Encephalitis;Cerebrospinal Fluid;Enzyme-Linked Immunosorbent Assay;Humans;Phosphopyruvate Hydratase;Prospective Studies;S100 Calcium Binding Protein beta Subunit	(mouse OR rat OR human) AND (brain OR glia OR astrocyte OR neuron) AND Enolase AND (quanti* OR measur* OR estimat*) AND ((concentration NOT attention) OR level)
29327757	2018	The Analyst	Toma, M;Izumi, S;Tawa, K	Rapid and sensitive detection of neuron specific enolase with a polydopamine coated plasmonic chip utilizing a rear-side coupling method.	A rapid and sensitive detection of a cancer marker, neuron specific enolase (NSE), is demonstrated by using a disposable silver plasmonic chip functionalized with a mussel-inspired polydopamine (PDA) coating. A plasmonic chip consisting of a diffraction grating coated with a silver thin film is used for the excitation of propagating surface plasmon resonance through a rear-side grating coupling m…	Journal Article	eng	0	NA	10.1039/c7an01577a	Biosensing Techniques;Fluorescence;Humans;Immunoassay;Indoles;Phosphopyruvate Hydratase;Polymers;Surface Plasmon Resonance	(mouse OR rat OR human) AND (brain OR glia OR astrocyte OR neuron) AND Enolase AND (quanti* OR measur* OR estimat*) AND ((concentration NOT attention) OR level)
29199432	2017	Applied physiology, nutrition, and metabolism = Physiologie appliquee, nutrition et metabolisme	Garg, Geetika;Singh, Sandeep;Singh, Abhishek Kumar;Rizvi, Syed Ibrahim	Whey protein concentrate supplementation protects rat brain against aging-induced oxidative stress and neurodegeneration.	Whey protein concentrate (WPC) is a rich source of sulfur-containing amino acids and is consumed as a functional food, incorporating a wide range of nutritional attributes. The purpose of this study is to evaluate the neuroprotective effect of WPC on rat brain during aging. Young (4 months) and old (24 months) male Wistar rats were supplemented with WPC (300 mg/kg body weight) for 28 days. Biomar…	Journal Article	eng	0	NA	10.1139/apnm-2017-0578	Acetylcholinesterase;Aging;Animals;Autophagy;Autophagy-Related Proteins;Beclin-1;Biomarkers;Brain;Dietary Supplements;Gene Expression Regulation;Interleukin-1beta;Interleukin-6;Lipid Peroxidation;Male;Microtubule-Associated Proteins;Neurodegenerative Diseases;Nitric Oxide;Oxidative Stress;Peptide Synthases;Protein Carbonylation;Rats;Rats, Wistar;Reactive Oxygen Species;Sulfhydryl Compounds;Synaps…	(mouse OR rat OR human) AND (brain OR glia OR astrocyte OR neuron) AND Enolase AND (quanti* OR measur* OR estimat*) AND ((concentration NOT attention) OR level)
29191963	2017	FASEB journal : official publication of the Federation of American Societies for Experimental Biology	Bain, Anthony R;Ainslie, Philip N;Hoiland, Ryan L;Barak, Otto F;Drvis, Ivan;Stembridge, Mike;MacLeod, Douglas M;McEneny, Jane;Stacey, Benjamin S;Tuaillon, Eduoard;Marchi, Nicola;De Maudave, Alexis Fayd'Herbe;Dujic, Zeljko;MacLeod, David B;Bailey, Damian M	Competitive apnea and its effect on the human brain: focus on the redox regulation of blood-brain barrier permeability and neuronal-parenchymal integrity.	Static apnea provides a unique model that combines transient hypertension, hypercapnia, and severe hypoxemia. With apnea durations exceeding 5 min, the purpose of the present study was to determine how that affects cerebral free-radical formation and the corresponding implications for brain structure and function. Measurements were obtained before and following a maximal apnea in 14 divers with t…	Journal Article	eng	2	NA	10.1096/fj.201701031R	Adult;Apnea;Blood-Brain Barrier;Capillary Permeability;Cerebrovascular Circulation;Female;Free Radicals;Humans;Lipid Peroxidation;Male;Myelin Basic Protein;Oxidative Stress;Phosphopyruvate Hydratase	(mouse OR rat OR human) AND (brain OR glia OR astrocyte OR neuron) AND Enolase AND (quanti* OR measur* OR estimat*) AND ((concentration NOT attention) OR level)
29169271	2017	Journal of biomaterials applications	Ghorbani, Sadegh;Tiraihi, Taki;Soleimani, Masoud	Differentiation of mesenchymal stem cells into neuron-like cells using composite 3D scaffold combined with valproic acid induction.	The nervous system has little capacity for self-repair after injury because neurons cannot proliferate owing to lack of suitable microenvironment. Therefore, neural tissue engineering that combines neural stem, scaffolds, and growth factors may improve the chance of restoration of damaged neural tissues. A favorable niche for neural regeneration would be both fibrous and electrically conductive s…	Journal Article	eng	1	NA	10.1177/0885328217741903	NA	(mouse OR rat OR human) AND (brain OR glia OR astrocyte OR neuron) AND Enolase AND (quanti* OR measur* OR estimat*) AND ((concentration NOT attention) OR level)
29145241	2017	Medicine	Liu, Xiaofan;Zhang, Weiming;Yin, Wen;Xiao, Yang;Zhou, Changzhi;Hu, Yi;Geng, Shuang	The prognostic value of the serum neuron specific enolase and lactate dehydrogenase in small cell lung cancer patients receiving first-line platinum-based chemotherapy.	The aim of this study was to investigate the associations of serum levels of neuron-specific enolase (NSE), pro-gastrin releasing peptide (ProGRP), and lactate dehydrogenase (LDH) with clinical response and survival in small cell lung cancer (SCLC) patients receiving first-line platinum-based chemotherapy.One hundred thirty-six patients with SCLC were recruited in this study. All the patients rec…	Journal Article	eng	1	PMC5704786	10.1097/MD.0000000000008258	Adult;Antineoplastic Agents;Biomarkers, Tumor;China;Female;Humans;L-Lactate Dehydrogenase;Lung Neoplasms;Male;Middle Aged;Peptide Fragments;Phosphopyruvate Hydratase;Platinum Compounds;Recombinant Proteins;Small Cell Lung Carcinoma;Treatment Outcome	(mouse OR rat OR human) AND (brain OR glia OR astrocyte OR neuron) AND Enolase AND (quanti* OR measur* OR estimat*) AND ((concentration NOT attention) OR level)
29117648	2017	Acta clinica Croatica	Iłżecki, Marek;Iłżecka, Joanna;Przywara, Stanisław;Terlecki, Piotr;Grabarska, Aneta;Stepulak, Andrzej;Zubilewicz, Tomasz	Serum Neuron-Specific Enolase as a Marker of Brain Ischemia-Reperfusion Injury in Patients Undergoing Carotid Endarterectomy	In patients with atherosclerotic stenosis of the extracranial segment of internal carotid artery, surgical intervention is an effective method to prevent cerebral ischemic stroke. However, this surgical procedure may cause vascular brain damage. The aim of the study was to investigate consequential brain ischemia-reperfusion injury by measuring the cerebral specific marker, neuron-specific (NSE),…	Journal Article	eng	1	NA	10.20471/acc.2016.55.04.07	Aged;Aged, 80 and over;Biomarkers;Carotid Stenosis;Endarterectomy, Carotid;Enzyme-Linked Immunosorbent Assay;Female;Humans;Male;Middle Aged;Phosphopyruvate Hydratase;Predictive Value of Tests;Reperfusion Injury;S100 Proteins	(mouse OR rat OR human) AND (brain OR glia OR astrocyte OR neuron) AND Enolase AND (quanti* OR measur* OR estimat*) AND ((concentration NOT attention) OR level)
29113814	2017	Clinica chimica acta; international journal of clinical chemistry	Leng, Shaoyi;Zheng, Jianjun;Jin, Yinhua;Zhang, Hongbin;Zhu, Ya;Wu, Jing;Xu, Yan;Zhang, Puhong	Plasma cell-free DNA level and its integrity as biomarkers to distinguish non-small cell lung cancer from tuberculosis.	AIMS: The aim of this study was to evaluate the potential clinical value of the plasma cell-free DNA (cfDNA) concentrations and strand integrity as an auxiliary tool for Non-small cell lung cancer (NSCLC) differential diagnosis from tuberculosis in patients with solitary pulmonary nodules detected by computed tomography (CT).METHODS: This research was divided into 3 groups: NSCLC (n=106), tubercu…	Journal Article	eng	1	NA	10.1016/j.cca.2017.11.003	Aged;Biomarkers, Tumor;Carcinoma, Non-Small-Cell Lung;Cell-Free Nucleic Acids;DNA, Neoplasm;Diagnosis, Differential;Female;Humans;Lung Neoplasms;Male;Middle Aged;Tuberculosis	(mouse OR rat OR human) AND (brain OR glia OR astrocyte OR neuron) AND Enolase AND (quanti* OR measur* OR estimat*) AND ((concentration NOT attention) OR level)
29084585	2017	Trials	Jakkula, Pekka;Reinikainen, Matti;Hästbacka, Johanna;Pettilä, Ville;Loisa, Pekka;Karlsson, Sari;Laru-Sompa, Raili;Bendel, Stepani;Oksanen, Tuomas;Birkelund, Thomas;Tiainen, Marjaana;Toppila, Jussi;Hakkarainen, Antti;Skrifvars, Markus B	Targeting low- or high-normal Carbon dioxide, Oxygen, and Mean arterial pressure After Cardiac Arrest and REsuscitation: study protocol for a randomized pilot trial.	TRIAL REGISTRATION: ClinicalTrials.gov, NCT02698917 . Registered on 26 January 2016.	Multicenter Study	eng	3	PMC5663085	10.1186/s13063-017-2257-0	Arterial Pressure;Biomarkers;Blood Gas Analysis;Carbon Dioxide;Cerebrovascular Circulation;Clinical Protocols;Electroencephalography;Feasibility Studies;Finland;Humans;Hypoxia-Ischemia, Brain;Intensive Care Units;Neurologic Examination;Out-of-Hospital Cardiac Arrest;Oxygen;Phosphopyruvate Hydratase;Pilot Projects;Prospective Studies;Recovery of Function;Research Design;Respiration, Artificial;Res…	(mouse OR rat OR human) AND (brain OR glia OR astrocyte OR neuron) AND Enolase AND (quanti* OR measur* OR estimat*) AND ((concentration NOT attention) OR level)
29050386	2017	Brain : a journal of neurology	Tong, Junchao;Rathitharan, Gausiha;Meyer, Jeffrey H;Furukawa, Yoshiaki;Ang, Lee-Cyn;Boileau, Isabelle;Guttman, Mark;Hornykiewicz, Oleh;Kish, Stephen J	Brain monoamine oxidase B and A in human parkinsonian dopamine deficiency disorders.	See Jellinger (doi:10.1093/awx190) for a scientific commentary on this article. The enzyme monoamine oxidases (B and A subtypes, encoded by MAOB and MAOA, respectively) are drug targets in the treatment of Parkinson's disease. Inhibitors of MAOB are used clinically in Parkinson's disease for symptomatic purposes whereas the potential disease-modifying effect of monoamine oxidase inhibitors is deb…	Journal Article	eng	3	NA	10.1093/brain/awx172	Adolescent;Adult;Brain;Case-Control Studies;Caudate Nucleus;Dopamine;Female;Frontal Lobe;Glial Fibrillary Acidic Protein;Humans;Isoenzymes;Male;Middle Aged;Monoamine Oxidase;Multiple System Atrophy;Nerve Degeneration;Parkinson Disease;Peptide Fragments;Phosphopyruvate Hydratase;Putamen;Substantia Nigra;Supranuclear Palsy, Progressive;Tubulin;Young Adult;alpha-Synuclein	(mouse OR rat OR human) AND (brain OR glia OR astrocyte OR neuron) AND Enolase AND (quanti* OR measur* OR estimat*) AND ((concentration NOT attention) OR level)
29036956	2017	Zhonghua nei ke za zhi	Feng, Q;Wu, L;Ai, Y H;Deng, S Y;Ai, M L;Huang, L;Liu, Z Y;Zhang, L N	[The diagnostic value of neuron-specific enolase, central nervous system specific protein and interleukin-6 in sepsis-associated encephalopathy].	Objective: To investigate the diagnostic value of neuron-specific enolase(NSE), central nervous system specific protein(S100beta), interleukin-6(IL-6) in sepsis-associated encephalopathy(SAE). Methods: Clinical data of patients admitted to ICU and diagnosed with sepsis were collected from January 2015 to June 2016 in Xiangya Hospital, Central South University. SAE was defined as cerebral dysfunct…	Journal Article	chi	0	NA	10.3760/cma.j.issn.0578-1426.2017.10.008	APACHE;Biomarkers;Humans;Intensive Care Units;Interleukin-6;Organ Dysfunction Scores;Phosphopyruvate Hydratase;Prognosis;ROC Curve;Retrospective Studies;Sensitivity and Specificity;Sepsis-Associated Encephalopathy	(mouse OR rat OR human) AND (brain OR glia OR astrocyte OR neuron) AND Enolase AND (quanti* OR measur* OR estimat*) AND ((concentration NOT attention) OR level)
29028517	2017	Epilepsy research	Maiti, Rituparna;Mishra, Biswa Ranjan;Sanyal, Soham;Mohapatra, Debadatta;Parida, Sansita;Mishra, Archana	Effect of carbamazepine and oxcarbazepine on serum neuron-specific enolase in focal seizures: A randomized controlled trial.	Neuron-specific enolase (NSE) is the most investigated biomarker in the context of epilepsy and brain damage. The present study was conducted to investigate the change in serum NSE in patients with focal seizure and the effect of carbamazepine and oxcarbazepine on serum NSE. The present study is a randomized, open-label, parallel design clinical trial (ClinicalTrials.gov Identifier: NCT02705768) …	Randomized Controlled Trial	eng	0	NA	10.1016/j.eplepsyres.2017.10.003	Adolescent;Adult;Anticonvulsants;Carbamazepine;Female;Follow-Up Studies;Humans;Male;Middle Aged;Outcome Assessment (Health Care);Oxcarbazepine;Phosphopyruvate Hydratase;Quality of Life;Retrospective Studies;Seizures;Statistics, Nonparametric;Young Adult	(mouse OR rat OR human) AND (brain OR glia OR astrocyte OR neuron) AND Enolase AND (quanti* OR measur* OR estimat*) AND ((concentration NOT attention) OR level)
28967066	2017	The International journal of biological markers	Cavalieri, Stefano;Morelli, Daniele;Martinetti, Antonia;Galli, Giulia;Nichetti, Federico;de Braud, Filippo;Platania, Marco	Clinical implications for pro-GRP in small cell lung cancer. A single center experience.	BACKGROUND: Recently, pro-gastrin-releasing peptide (pro-GRP) became available as an alternative sensitive, specific and reliable tumor marker for patients with small cell lung cancer (SCLC), both in limited (LD) and diffuse disease (DD).METHODS: We retrospectively analyzed pro-GRP, neuron-specific enolase (NSE) and CEA in patients with SCLC and non-small cell lung cancer (NSCLC). Serum pro-GRP l…	Journal Article	eng	0	NA	10.5301/ijbm.5000305	Adult;Aged;Biomarkers, Tumor;Carcinoembryonic Antigen;Carcinoma, Non-Small-Cell Lung;Female;Humans;Male;Middle Aged;Peptide Fragments;Phosphopyruvate Hydratase;Prognosis;Recombinant Proteins;Small Cell Lung Carcinoma	(mouse OR rat OR human) AND (brain OR glia OR astrocyte OR neuron) AND Enolase AND (quanti* OR measur* OR estimat*) AND ((concentration NOT attention) OR level)
28872355	2017	Brain injury	Kuzhuget, Rossi;Starodubtsev, Vladimir;Ignatenko, Pavel;Starodubtseva, Alexandra;Voroshilina, Olga;Ruzankin, Pavel;Karpenko, Andrey	The role of stump pressure and cerebral oximetry in predicting ischaemic brain damage during carotid endarterectomy.	Objective is to compare the predictive value of stump pressure (SP) and cerebral oximetry (rSO2) levels in the evaluation of ischaemic injury of the cerebrum during clamping of the carotid artery (CCA) without temporary shunt (TS). Methods We included 84 patients with an asymptomatic stenosis (&gt;70%) of the internal carotid artery (ICA) who underwent carotid endarterectomy (CEA) under GA. Cereb…	Journal Article	eng	0	NA	10.1080/02699052.2017.1347279	Aged;Blood Pressure;Brain Ischemia;Cerebrovascular Circulation;Endarterectomy, Carotid;Female;Heart Diseases;Humans;Linear Models;Male;Middle Aged;Oximetry;Phosphopyruvate Hydratase;Postoperative Complications;Prospective Studies;ROC Curve;S100 Proteins	(mouse OR rat OR human) AND (brain OR glia OR astrocyte OR neuron) AND Enolase AND (quanti* OR measur* OR estimat*) AND ((concentration NOT attention) OR level)
28804908	2017	The Prostate	Dong, Baijun;Fan, Liancheng;Wang, Yanqing;Chi, Chenfei;Ma, Xiaowei;Wang, Rui;Cai, Wen;Shao, Xiaoguang;Pan, Jiahua;Zhu, Yinjie;Shangguan, Xun;Xin, Zhixiang;Hu, Jianian;Xie, Shaowei;Kang, Xiaonan;Zhou, Lixin;Xue, Wei	Influence of abiraterone acetate on neuroendocrine differentiation in chemotherapy-naive metastatic castration-resistant prostate cancer.	BACKGROUND: To determine the influence of abiraterone Acetate (AA) on neuroendocrine differentiation (NED) in patients with chemotherapy-naive metastatic castration-resistant prostate cancer (mCRPC).METHODS: We conducted an analysis in 115 chemotherapy-naïve mCRPC patients who would be treated with chemotherapy. The serum levels of chromogranin A (CgA), neurone-specific enolase (NSE) were measure…	Journal Article	eng	2	NA	10.1002/pros.23397	Abiraterone Acetate;Adenocarcinoma;Aged;Antineoplastic Agents;Biomarkers;China;Chromogranin A;Drug Monitoring;Humans;Male;Middle Aged;Neurosecretion;Prostate;Prostate-Specific Antigen;Prostatic Neoplasms, Castration-Resistant;Retrospective Studies	(mouse OR rat OR human) AND (brain OR glia OR astrocyte OR neuron) AND Enolase AND (quanti* OR measur* OR estimat*) AND ((concentration NOT attention) OR level)
28738850	2017	BMC pediatrics	Wilkinson, Amy A;Dennis, Maureen;Simic, Nevena;Taylor, Margot J;Morgan, Benjamin R;Frndova, Helena;Choong, Karen;Campbell, Craig;Fraser, Douglas;Anderson, Vicki;Guerguerian, Anne-Marie;Schachar, Russell;Hutchison, Jamie	Brain biomarkers and pre-injury cognition are associated with long-term cognitive outcome in children with traumatic brain injury.	BACKGROUND: Children with traumatic brain injury (TBI) are frequently at risk of long-term impairments of attention and executive functioning but these problems are difficult to predict. Although deficits have been reported to vary with injury severity, age at injury and sex, prognostication of outcome remains imperfect at a patient-specific level. The objective of this proof of principle study w…	Multicenter Study	eng	1	PMC5525296	10.1186/s12887-017-0925-6	Adolescent;Attention Deficit Disorder with Hyperactivity;Biomarkers;Brain Injuries, Traumatic;Child;Child, Preschool;Cognition;Executive Function;Female;Follow-Up Studies;Humans;Infant;Infant, Newborn;Male;Memory, Short-Term;Prognosis;Prospective Studies	(mouse OR rat OR human) AND (brain OR glia OR astrocyte OR neuron) AND Enolase AND (quanti* OR measur* OR estimat*) AND ((concentration NOT attention) OR level)
28687073	2017	Critical care (London, England)	Vondrakova, Dagmar;Kruger, Andreas;Janotka, Marek;Malek, Filip;Dudkova, Vlasta;Neuzil, Petr;Ostadal, Petr	Association of neuron-specific enolase values with outcomes in cardiac arrest survivors is dependent on the time of sample collection.	BACKGROUND: Despite marked advances in intensive cardiology care, current options for outcome prediction in cardiac arrest survivors remain significantly limited. The aim of our study was, therefore, to compare the day-specific association of neuron-specific enolase (NSE) with outcomes in out-of-hospital cardiac arrest (OHCA) survivors treated with hypothermia.METHODS: Eligible patients were OHCA…	Journal Article	eng	2	PMC5501942	10.1186/s13054-017-1766-2	Aged;Biomarkers;Female;Humans;Intensive Care Units;Male;Middle Aged;Models, Neurological;Neurologic Examination;Out-of-Hospital Cardiac Arrest;Phosphopyruvate Hydratase;Prognosis;Prospective Studies;ROC Curve;Risk Assessment	(mouse OR rat OR human) AND (brain OR glia OR astrocyte OR neuron) AND Enolase AND (quanti* OR measur* OR estimat*) AND ((concentration NOT attention) OR level)
28625624	2017	Lung cancer (Amsterdam, Netherlands)	Kanaji, Nobuhiro;Sakai, Kenichiro;Ueda, Yutaka;Miyawaki, Hiroshi;Ishii, Tomoya;Watanabe, Naoki;Kita, Nobuyuki;Kadota, Kyuichi;Kadowaki, Norimitsu;Bandoh, Shuji	Peripheral-type small cell lung cancer is associated with better survival and higher frequency of interstitial lung disease.	Small cell lung cancer (SCLC) can be subgrouped into central and peripheral types according to the location of the primary lesion. However, the clinical differences between these two types remain unclear. This study compared their clinical features.</AbstractText>: Small cell lung cancer (SCLC) can be subgrouped into central and peripheral types according to the location of the primary lesion. Ho…	Journal Article	eng	2	NA	10.1016/j.lungcan.2017.03.013	Aged;Aged, 80 and over;Combined Modality Therapy;Female;Humans;Kaplan-Meier Estimate;Lung Diseases, Interstitial;Lung Neoplasms;Male;Middle Aged;Neoplasm Staging;Prognosis;Small Cell Lung Carcinoma;Treatment Outcome	(mouse OR rat OR human) AND (brain OR glia OR astrocyte OR neuron) AND Enolase AND (quanti* OR measur* OR estimat*) AND ((concentration NOT attention) OR level)
28609381	2017	The journal of trauma and acute care surgery	Sandweiss, Alexander J;Azim, Asad;Ibraheem, Kareem;Largent-Milnes, Tally M;Rhee, Peter;Vanderah, Todd W;Joseph, Bellal	Remote ischemic conditioning preserves cognition and motor coordination in a mouse model of traumatic brain injury.	Management of traumatic brain injury (TBI) is focused on minimizing or preventing secondary brain injury. Remote ischemic conditioning (RIC) is an established treatment modality that has been shown to improve patient outcomes in different clinical settings by influencing inflammatory insults. In a clinical trial, RIC showed amelioration of SB100 and neuron-specific enolase. The aim of our study w…	Journal Article	eng	1	NA	10.1097/TA.0000000000001626	Animals;Ataxia;Brain Injuries, Traumatic;Cognition;Disease Models, Animal;Ischemic Postconditioning;Male;Mice;Mice, Inbred C57BL;Motor Activity;Treatment Outcome	(mouse OR rat OR human) AND (brain OR glia OR astrocyte OR neuron) AND Enolase AND (quanti* OR measur* OR estimat*) AND ((concentration NOT attention) OR level)
28587392	2017	Experimental and therapeutic medicine	Dong, Nan;Diao, Yi;Ding, Maohua;Cao, Baoqiang;Jiang, Dehua	The effects of 7-nitroindazole on serum neuron-specific enolase and astroglia-derived protein (S100β) levels after traumatic brain injury.	We investigated the possible role of 7-nitroindazole (7-NI) in regulating serum neuron-specific enolase (NSE) and S100β levels in a rat model of traumatic brain injury (TBI). We also explored the possible mechanism by which 7-NI may affect the level of NSE and S100β. A total of 160 healthy adult male Sprague-Dawley rats were randomly divided into 2 groups: i) The saline-treated group and ii) the …	Journal Article	eng	1	PMC5450618	10.3892/etm.2017.4411	NA	(mouse OR rat OR human) AND (brain OR glia OR astrocyte OR neuron) AND Enolase AND (quanti* OR measur* OR estimat*) AND ((concentration NOT attention) OR level)
28576704	2017	Neurobiology of disease	Abdelmotilib, Hisham;Maltbie, Tyler;Delic, Vedad;Liu, Zhiyong;Hu, Xianzhen;Fraser, Kyle B;Moehle, Mark S;Stoyka, Lindsay;Anabtawi, Nadia;Krendelchtchikova, Valentina;Volpicelli-Daley, Laura A;West, Andrew	α-Synuclein fibril-induced inclusion spread in rats and mice correlates with dopaminergic Neurodegeneration.	Proteinaceous inclusions in neurons, composed primarily of α-synuclein, define the pathology in several neurodegenerative disorders. Neurons can internalize α-synuclein fibrils that can seed new inclusions from endogenously expressed α-synuclein. The factors contributing to the spread of pathology and subsequent neurodegeneration are not fully understood, and different compositions and concentrat…	Journal Article	eng	16	PMC5701756	10.1016/j.nbd.2017.05.014	Acetylcholinesterase;Animals;Corpus Striatum;Disease Models, Animal;Dopamine;Dose-Response Relationship, Drug;Humans;Inclusion Bodies;Mice;Mice, Inbred C3H;Mice, Inbred C57BL;Microscopy, Electron, Transmission;Neurodegenerative Diseases;Neurons;Phosphopyruvate Hydratase;Rats;Rats, Sprague-Dawley;Substantia Nigra;Tyrosine 3-Monooxygenase;alpha-Synuclein;tau Proteins	(mouse OR rat OR human) AND (brain OR glia OR astrocyte OR neuron) AND Enolase AND (quanti* OR measur* OR estimat*) AND ((concentration NOT attention) OR level)
28426467	2017	Critical care medicine	Streitberger, Kaspar Josche;Leithner, Christoph;Wattenberg, Michael;Tonner, Peter H;Hasslacher, Julia;Joannidis, Michael;Pellis, Tommaso;Di Luca, Elena;Födisch, Markus;Krannich, Alexander;Ploner, Christoph J;Storm, Christian	Neuron-Specific Enolase Predicts Poor Outcome After Cardiac Arrest and Targeted Temperature Management: A Multicenter Study on 1,053 Patients.	OBJECTIVE: Outcome prediction after cardiac arrest is important to decide on continuation or withdrawal of intensive care. Neuron-specific enolase is an easily available, observer-independent prognostic biomarker. Recent studies have yielded conflicting results on its prognostic value after targeted temperature management.DESIGN, SETTING, AND PATIENTS: We analyzed neuron-specific enolase serum co…	Multicenter Study	eng	4	NA	10.1097/CCM.0000000000002335	Adult;Age Factors;Aged;Aged, 80 and over;Biomarkers;Female;Heart Arrest;Humans;Hypoxia-Ischemia, Brain;Male;Middle Aged;Out-of-Hospital Cardiac Arrest;Phosphopyruvate Hydratase;Predictive Value of Tests;Prognosis;Prospective Studies;Retrospective Studies;Sensitivity and Specificity;Sex Factors;Trauma Severity Indices	(mouse OR rat OR human) AND (brain OR glia OR astrocyte OR neuron) AND Enolase AND (quanti* OR measur* OR estimat*) AND ((concentration NOT attention) OR level)
28412662	2017	Biosensors &amp; bioelectronics	Fan, Yan;Liu, Juntao;Wang, Yang;Luo, Jinping;Xu, Huiren;Xu, Shengwei;Cai, Xinxia	A wireless point-of-care testing system for the detection of neuron-specific enolase with microfluidic paper-based analytical devices.	Neuron-specific enolase (NSE) had clinical significance on diagnosis, staging, monitoring effect and judging prognosis of small cell lung cancer. Thus, there had a growing demand for the on-site testing of NSE. Here, a wireless point-of-care testing (POCT) system with electrochemical measurement for NSE detection was developed and verified. The wireless POCT system consisted of microfluidic paper…	Journal Article	eng	2	NA	10.1016/j.bios.2017.04.003	Biosensing Techniques;Graphite;Humans;Limit of Detection;Metal Nanoparticles;Microfluidic Analytical Techniques;Paper;Phosphopyruvate Hydratase;Point-of-Care Systems	(mouse OR rat OR human) AND (brain OR glia OR astrocyte OR neuron) AND Enolase AND (quanti* OR measur* OR estimat*) AND ((concentration NOT attention) OR level)
28399943	2017	Acta neuropsychiatrica	Akcan, Uğur;Karabulut, Sercan;Tüzün, Erdem	Bipolar disorder patients display reduced serum complement levels and elevated peripheral blood complement expression levels.	OBJECTIVE: Bipolar disorder (BD) patients have recently been shown to exhibit increased proinflammatory cytokine levels indicating the role of inflammation in this disease. As inflammatory responses often include complement level alterations and complement production is influenced by cytokines, we aimed to find out whether complement system is activated in BD in a time-dependent manner and comple…	Journal Article	eng	2	NA	10.1017/neu.2017.10	Adolescent;Adult;Bipolar Disorder;CD55 Antigens;Complement C1q;Complement C4;Complement Factor B;Complement Membrane Attack Complex;Complement System Proteins;Female;Humans;Leukocytes, Mononuclear;Male;Middle Aged;RNA, Messenger;Young Adult	(mouse OR rat OR human) AND (brain OR glia OR astrocyte OR neuron) AND Enolase AND (quanti* OR measur* OR estimat*) AND ((concentration NOT attention) OR level)
28395008	2017	JAMA pediatrics	Berger, Rachel Pardes;Pak, Brian J;Kolesnikova, Mariya D;Fromkin, Janet;Saladino, Richard;Herman, Bruce E;Pierce, Mary Clyde;Englert, David;Smith, Paul T;Kochanek, Patrick M	Derivation and Validation of a Serum Biomarker Panel to Identify Infants With Acute Intracranial Hemorrhage.	Abusive head trauma is the leading cause of death from physical abuse. Missing the diagnosis of abusive head trauma, particularly in its mild form, is common and contributes to increased morbidity and mortality. Serum biomarkers may have potential as quantitative point-of-care screening tools to alert physicians to the possibility of intracranial hemorrhage.</AbstractText>: Abusive head trauma is…	Journal Article	eng	1	NA	10.1001/jamapediatrics.2017.0429	Biomarkers;Brain;Child Abuse;Craniocerebral Trauma;Decision Support Techniques;Diagnosis, Differential;Female;Humans;Infant;Intracranial Hemorrhages;Male;Matrix Metalloproteinase 9;Phosphopyruvate Hydratase;Point-of-Care Systems;Predictive Value of Tests;Prospective Studies;Retrospective Studies;Sensitivity and Specificity;Trauma Centers;Vascular Cell Adhesion Molecule-1	(mouse OR rat OR human) AND (brain OR glia OR astrocyte OR neuron) AND Enolase AND (quanti* OR measur* OR estimat*) AND ((concentration NOT attention) OR level)
28350976	2017	Il Giornale di chirurgia	Raspanti, C;Falco, N;Silvestri, V;Rotolo, G;Bonventre, S;Gulotta, G	Neuroendocrine tumor of the common bile duct: case report.	Neuroendocrine tumors (NET) are a very heterogeneous group of neoplasms; in recent years we have seen an increase in their incidence (3.65 /100.000/year). They can be associated with hereditary endocrine syndromes (MEN, Von Hippel Lindau); they can occur at any age and the incidence is slightly higher in men than women. The aetiology of the neuroendocrine tumors is unclear; in most cases, inflamm…	Journal Article	eng	1	PMC5505487	NA	Common Bile Duct Neoplasms;Female;Humans;Middle Aged;Neuroendocrine Tumors	(mouse OR rat OR human) AND (brain OR glia OR astrocyte OR neuron) AND Enolase AND (quanti* OR measur* OR estimat*) AND ((concentration NOT attention) OR level)
28257099	2017	Molecules (Basel, Switzerland)	Wei, Zheng;Zhang, Junping;Zhang, Aihua;Wang, Yanchun;Cai, Xiaoping	Electrochemical Detecting Lung Cancer-Associated Antigen Based on Graphene-Gold Nanocomposite.	Using a Au nanoparticle/reduced graphene oxide composite (AuNP-RGO), a signal-enhanced electrochemical immunosensor without label was created to detect neuron-specific enolase (NSE). Furthermore, an environmentally-friendly method was developed to prepare AuNP-RGO by employing chitosan (CS), which served as reducing and stabilizing agent. We showed that the sensitivity of the immunosensor designe…	Journal Article	eng	0	PMC6155348	10.3390/molecules22030392	Antigens, Neoplasm;Biosensing Techniques;Chitosan;Electrochemical Techniques;Gold;Graphite;Humans;Immunoassay;Lung Neoplasms;Metal Nanoparticles;Phosphopyruvate Hydratase;Spectrum Analysis	(mouse OR rat OR human) AND (brain OR glia OR astrocyte OR neuron) AND Enolase AND (quanti* OR measur* OR estimat*) AND ((concentration NOT attention) OR level)
28241699	2017	Zhonghua lao dong wei sheng zhi ye bing za zhi = Zhonghua laodong weisheng zhiyebing zazhi = Chinese journal of industrial hygiene and occupational diseases	Wang, W Z;Qi, H N;Xiao, Q M;Gao, X;Zhu, B Y;Li, J;Liu, Y J;Li, W;Ma, G Y;Wang, P	[Effects of Ginaton on nitric oxide and nitric oxide synthase in patients with delayed encephalopathy after carbon monoxide poisoning].	Objective: To observe the effects of Ginaton on blood nitric oxide (NO) and nitric oxide synthase (NOS) in patients with delayed encephalopathy after acute carbon monoxide poisoning (DEACMP). Methods: A total of 116 patients with DEACMP who were treated in Emergency Department of Harrison International Peace Hospital Affiliated to Hebei Medical University from January 2012 to April 2016 were enro…	Randomized Controlled Trial	chi	0	NA	10.3760/cma.j.issn.1001-9391.2017.01.007	Brain Diseases;Carbon Monoxide Poisoning;Drugs, Chinese Herbal;Humans;Nitric Oxide;Nitric Oxide Synthase;Nitric Oxide Synthase Type II	(mouse OR rat OR human) AND (brain OR glia OR astrocyte OR neuron) AND Enolase AND (quanti* OR measur* OR estimat*) AND ((concentration NOT attention) OR level)
28236069	2017	Child's nervous system : ChNS : official journal of the International Society for Pediatric Neurosurgery	Shi, Ling-Min;Chen, Rui-Jie;Zhang, Hui;Jiang, Chun-Ming;Gong, Jian	Cerebrospinal fluid neuron specific enolase, interleukin-1β and erythropoietin concentrations in children after seizures.	PURPOSE: In the present study, the levels of neuron-specific enolase (NSE), interleukin-1β (IL-1β), and erythropoietin (EPO) in cerebrospinal fluid (CSF) in children with idiopathic epilepsy were measured to illuminate the relationships between these markers with idiopathic epilepsy.METHODS: Eighty-five children from 6 months to 12.5 years of age with single, previously undiagnosed, and untreated…	Journal Article	eng	2	NA	10.1007/s00381-017-3359-4	Biomarkers;Case-Control Studies;Child;Child, Preschool;Cross-Sectional Studies;Erythropoietin;Female;Humans;Infant;Interleukin-1beta;Male;Phosphopyruvate Hydratase;Seizures	(mouse OR rat OR human) AND (brain OR glia OR astrocyte OR neuron) AND Enolase AND (quanti* OR measur* OR estimat*) AND ((concentration NOT attention) OR level)
28139639	2017	Zhurnal nevrologii i psikhiatrii imeni S.S. Korsakova	Kuznetsova, E B	[Neuron specific enolase as a measure of the efficacy of mexidol in patients with neurologic complications of primary hypothyroidism].	AIM: To evaluate the activity of neuron specific enolase (NSE) in patients with primary hypothyroidism (PGT) treated with mexidol.MATERIAL AND METHODS: Patients with PGT (n=110) were examined before and after treatment. Neuropsychological and neurological status of the patients was studied. To assess the status of the peripheral nervous system, electroneuromyography was performed and serum NSE le…	Journal Article	rus	0	NA	10.17116/jnevro2016116121126-129	Adolescent;Adult;Female;Humans;Hypothyroidism;Immunologic Tests;Male;Middle Aged;Nervous System Diseases;Phosphopyruvate Hydratase;Picolines;Young Adult	(mouse OR rat OR human) AND (brain OR glia OR astrocyte OR neuron) AND Enolase AND (quanti* OR measur* OR estimat*) AND ((concentration NOT attention) OR level)
28110687	2017	Analytica chimica acta	Gao, Wanlei;Wang, Wentao;Yao, Shihua;Wu, Shan;Zhang, Honglian;Zhang, Jishen;Jing, Fengxiang;Mao, Hongju;Jin, Qinghui;Cong, Hui;Jia, Chunping;Zhang, Guojun;Zhao, Jianlong	Highly sensitive detection of multiple tumor markers for lung cancer using gold nanoparticle probes and microarrays.	Assay of multiple serum tumor markers such as carcinoembryonic antigen (CEA), cytokeratin 19 fragment antigen (CYFRA21-1), and neuron specific enolase (NSE), is important for the early diagnosis of lung cancer. Dickkopf-1 (DKK1), a novel serological and histochemical biomarker, was recently reported to be preferentially expressed in lung cancer. Four target proteins were sandwiched by capture ant…	Journal Article	eng	0	NA	10.1016/j.aca.2016.12.016	Antigens, Neoplasm;Biomarkers, Tumor;Carcinoembryonic Antigen;Gold;Humans;Hydrogen Peroxide;Keratin-19;Lung Neoplasms;Metal Nanoparticles	(mouse OR rat OR human) AND (brain OR glia OR astrocyte OR neuron) AND Enolase AND (quanti* OR measur* OR estimat*) AND ((concentration NOT attention) OR level)
28091507	2017	Zhurnal nevrologii i psikhiatrii imeni S.S. Korsakova	Kadyrova, I A;Kadyrov, A S	[Alterations of serum neurospecific proteins concentrations in patients with metabolic syndrome].	AIM: Metabolic syndrome (MS) - is a complex of metabolic, hormonal and clinical disorders which are risk factors for cardiovascular disease. The study aimed to determine the markers NSE, GFAP, MMP-9 in patients with MS and to assess their prognostic value in the development of acute stroke.MATERIAL AND METHODS: A cross-sectional analytical studyincluded 157 patients stratified into 4groups (contr…	Journal Article	rus	0	NA	10.17116/jnevro201611611192-97	Adult;Biomarkers;Blood Glucose;Cardiovascular Diseases;Cholesterol;Cross-Sectional Studies;Glial Fibrillary Acidic Protein;Humans;Matrix Metalloproteinase 9;Metabolic Syndrome;Phosphopyruvate Hydratase;Risk Factors;Stroke;Triglycerides	(mouse OR rat OR human) AND (brain OR glia OR astrocyte OR neuron) AND Enolase AND (quanti* OR measur* OR estimat*) AND ((concentration NOT attention) OR level)
28034291	2016	Current radiopharmaceuticals	Giovacchini, Giampiero;Giovannini, Elisabetta;Riondato, Mattia;Ciarmiello, Andrea	Radiopharmaceuticals for the Diagnosis and Therapy of Neuroendocrine Differentiated Prostate Cancer.	Neuroendocrine differentiation of prostate cancer (PCa) is a relatively frequent event, generally understudied, that carries important prognostic information. It is the most frequently observed during the advanced stages of disease, when PCa has lost its sensitivity to androgen deprivation therapy or to chemotherapy, moderate to diffuse bone metastatic spread dominates the imaging scenario and it…	Review	eng	1	NA	10.2174/1874471009666161229123126	Bombesin;Gallium Radioisotopes;Gastrin-Releasing Peptide;Germanium;Heterocyclic Compounds, 1-Ring;Humans;Male;Neuroendocrine Tumors;Pentetic Acid;Phenotype;Positron Emission Tomography Computed Tomography;Prostatic Neoplasms;Radioisotopes;Radiopharmaceuticals;Somatostatin;Tomography, Emission-Computed, Single-Photon	(mouse OR rat OR human) AND (brain OR glia OR astrocyte OR neuron) AND Enolase AND (quanti* OR measur* OR estimat*) AND ((concentration NOT attention) OR level)
30135929	2016	IBRO reports	Liang, De-Yong;Sahbaie, Peyman;Sun, Yuan;Irvine, Karen-Amanda;Shi, Xiaoyou;Meidahl, Anders;Liu, Peng;Guo, Tian-Zhi;Yeomans, David C;Clark, J David	TBI-induced nociceptive sensitization is regulated by histone acetylation.	Chronic pain after traumatic brain injury (TBI) is very common, but the mechanisms linking TBI to pain and the pain-related interactions of TBI with peripheral injuries are poorly understood. In these studies we pursued the hypothesis that TBI pain sensitization is associated with histone acetylation in the rat lateral fluid percussion model. Some animals received hindpaw incisions in addition to…	Journal Article	eng	0	PMC6084866	10.1016/j.ibror.2016.12.001	NA	(mouse OR rat OR human) AND (brain OR glia OR astrocyte OR neuron) AND Enolase AND (quanti* OR measur* OR estimat*) AND ((concentration NOT attention) OR level)
27987229	2016	Anaesthesia	Kok, W F;Koerts, J;Tucha, O;Scheeren, T W L;Absalom, A R	Neuronal damage biomarkers in the identification of patients at risk of long-term postoperative cognitive dysfunction after cardiac surgery.	Biomarkers of neurological injury can potentially predict postoperative cognitive dysfunction. We aimed to identify whether classical neuronal damage-specific biomarkers, including brain fatty acid-binding protein, neuron-specific enolase and S100 calcium-binding protein β, as well as plasma-free haemoglobin concentration as a measure of haemolysis, could be used to predict the risk of long-term …	Randomized Controlled Trial	eng	2	NA	10.1111/anae.13712	Aged;Biomarkers;Cardiopulmonary Bypass;Cognitive Dysfunction;Coronary Artery Bypass;Educational Status;Female;Follow-Up Studies;Humans;Male;Middle Aged;Neuropsychological Tests;Postoperative Complications;Postoperative Period;Prognosis;Risk Factors	(mouse OR rat OR human) AND (brain OR glia OR astrocyte OR neuron) AND Enolase AND (quanti* OR measur* OR estimat*) AND ((concentration NOT attention) OR level)
27815336	2016	ASN neuro	Hosseini, Seyed Ruhollah;Kaka, Gholamreza;Joghataei, Mohammad Taghi;Hooshmandi, Mehdi;Sadraie, Seyed Homayoon;Yaghoobi, Kayvan;Mohammadi, Alireza	Assessment of Neuroprotective Properties of Melissa officinalis in Combination With Human Umbilical Cord Blood Stem Cells After Spinal Cord Injury.	The pathophysiology of spinal cord injury (SCI) has a classically bad prognosis. It has been demonstrated that human umbilical cord blood stem cells (hUCBSCs) and Melissa officinalis (MO) are useful for the prevention of neurological disease.</AbstractText>: The pathophysiology of spinal cord injury (SCI) has a classically bad prognosis. It has been demonstrated that human umbilical cord blood st…	Journal Article	eng	0	PMC5098695	10.1177/1759091416674833	Animals;Antigens, CD;Bromodeoxyuridine;Cord Blood Stem Cell Transplantation;Disease Models, Animal;Electromyography;Evoked Potentials, Motor;Glial Fibrillary Acidic Protein;Humans;Male;Melissa;Myelin Basic Protein;Neurologic Examination;Neuroprotective Agents;Phosphopyruvate Hydratase;Rats;Rats, Wistar;Spinal Cord;Spinal Cord Injuries;Time Factors	(mouse OR rat OR human) AND (brain OR glia OR astrocyte OR neuron) AND Enolase AND (quanti* OR measur* OR estimat*) AND ((concentration NOT attention) OR level)
27546742	2016	Journal of critical care	Anderson, Brian J;Reilly, John P;Shashaty, Michael G S;Palakshappa, Jessica A;Wysoczanski, Alex;Dunn, Thomas G;Kazi, Altaf;Tommasini, Anna;Mikkelsen, Mark E;Schweickert, William D;Kolson, Dennis L;Christie, Jason D;Meyer, Nuala J	Admission plasma levels of the neuronal injury marker neuron-specific enolase are associated with mortality and delirium in sepsis.	Neuron-specific enolase (NSE) concentrations are prognostic following traumatic and anoxic brain injury and may provide a method to quantify neuronal injury in other populations. We determined the association of admission plasma NSE concentrations with mortality and delirium in critically ill septic patients.</AbstractText>: Neuron-specific enolase (NSE) concentrations are prognostic following tr…	Journal Article	eng	5	PMC5096992	10.1016/j.jcrc.2016.06.012	Adult;Aged;Biomarkers;Cohort Studies;Critical Care;Critical Illness;Delirium;Female;Glasgow Coma Scale;Humans;Intensive Care Units;Male;Middle Aged;Patient Admission;Pennsylvania;Phosphopyruvate Hydratase;Predictive Value of Tests;Prognosis;Retrospective Studies;Sepsis	(mouse OR rat OR human) AND (brain OR glia OR astrocyte OR neuron) AND Enolase AND (quanti* OR measur* OR estimat*) AND ((concentration NOT attention) OR level)
26429641	2016	Tumori	Inomata, Minehiko;Hayashi, Ryuji;Tokui, Kotaro;Taka, Chihiro;Okazawa, Seisuke;Kambara, Kenta;Ichikawa, Tomomi;Yamada, Toru;Miwa, Toshiro;Kashii, Tatsuhiko;Matsui, Shoko;Tobe, Kazuyuki	Lactate dehydrogenase and body mass index are prognostic factors in patients with recurrent small cell lung cancer receiving amrubicin.	AIMS AND BACKGROUND: Amrubicin monotherapy can be an effective treatment option for patients with recurrent small cell lung cancer (SCLC). We conducted this retrospective study to investigate the prognostic factors in patients with recurrent SCLC receiving amrubicin monotherapy.METHODS: The associations between survival and clinical data, including the performance status, body mass index (BMI), p…	Journal Article	eng	3	NA	10.5301/tj.5000435	Aged;Aged, 80 and over;Anthracyclines;Antineoplastic Agents;Biomarkers;Body Mass Index;Female;Humans;Kaplan-Meier Estimate;L-Lactate Dehydrogenase;Lung Neoplasms;Male;Middle Aged;Neoplasm Recurrence, Local;Neoplasm Staging;Prognosis;Small Cell Lung Carcinoma;Treatment Outcome	(mouse OR rat OR human) AND (brain OR glia OR astrocyte OR neuron) AND Enolase AND (quanti* OR measur* OR estimat*) AND ((concentration NOT attention) OR level)
27760591	2016	Zhongguo fei ai za zhi = Chinese journal of lung cancer	Liang, Ping;Li, Junling	[Clinical Significance of Tumor Marker Detection in Patients with Advanced Squamous Cell Carcimoma of the Lung].	BACKGROUND: Due to it's concealment and no obvious symptoms, lung squamous carcimoma often has advanced disease when diagnosed. The aims of this study were to describe the characteristics of the disease, to evaluate the clinical importance of detection of multiple tumor markers in patients with squamous cell carcinoma of the lung.METHODS: The characteristics of all patients with advanced squamous…	Journal Article	chi	0	PMC5973422	10.3779/j.issn.1009-3419.2016.10.01	Adult;Aged;Aged, 80 and over;Antigens, Neoplasm;Biomarkers, Tumor;CA-125 Antigen;Carcinoembryonic Antigen;Carcinoma, Squamous Cell;Female;Humans;Keratin-19;Lung Neoplasms;Male;Middle Aged;Neoplasm Staging;Phosphopyruvate Hydratase;Retrospective Studies;Serpins	(mouse OR rat OR human) AND (brain OR glia OR astrocyte OR neuron) AND Enolase AND (quanti* OR measur* OR estimat*) AND ((concentration NOT attention) OR level)
27659107	2016	Neurobiology of disease	Lee, Jin Hwan;Wei, Zheng Z;Cao, Wenyuan;Won, Soonmi;Gu, Xiaohuan;Winter, Megan;Dix, Thomas A;Wei, Ling;Yu, Shan Ping	Regulation of therapeutic hypothermia on inflammatory cytokines, microglia polarization, migration and functional recovery after ischemic stroke in mice.	Stroke is a leading threat to human life and health in the US and around the globe, while very few effective treatments are available for stroke patients. Preclinical and clinical studies have shown that therapeutic hypothermia (TH) is a potential treatment for stroke. Using novel neurotensin receptor 1 (NTR1) agonists, we have demonstrated pharmacologically induced hypothermia and protective eff…	Journal Article	eng	15	PMC5161414	10.1016/j.nbd.2016.09.013	Animals;Calcium-Binding Proteins;Cell Movement;Cell Polarity;Cells, Cultured;Cerebral Cortex;Cytokines;Disease Models, Animal;Embryo, Mammalian;Glucose;Hypothermia, Induced;Hypoxia;Infarction, Middle Cerebral Artery;Male;Mice;Mice, Inbred C57BL;Microfilament Proteins;Microglia;Neurons;Oligopeptides;Oxygen;Phosphopyruvate Hydratase;Recovery of Function	(mouse OR rat OR human) AND (brain OR glia OR astrocyte OR neuron) AND Enolase AND (quanti* OR measur* OR estimat*) AND ((concentration NOT attention) OR level)
27721249	2016	Journal of cancer research and therapeutics	Dong, Yanjun;Zheng, Xianjie;Yang, Zhongxin;Sun, Mingfei;Zhang, Guoyu;An, Xiaokang;Pan, Lihong;Zhang, Shuanglin	Serum carcinoembryonic antigen, neuron-specific enolase as biomarkers for diagnosis of nonsmall cell lung cancer.	OBJECTIVE: To investigate the clinical efficacy of serum carcinoembryonic antigen (CEA) and neuron-specific enolase (NSE) as biomarkers for diagnosis of nonsmall cell lung cancer (NSCLC).MATERIAL AND METHODS: Forty-six cytology or pathology confirmed nonsmall cell lung patients and 33 cases of benign lung disease (BLD) were retrospective reviewed in our hospital from February 2013 to January 2016…	Journal Article	eng	4	NA	10.4103/0973-1482.191626	Biomarkers, Tumor;Carcinoembryonic Antigen;Carcinoma, Non-Small-Cell Lung;Humans;Lung Neoplasms;Phosphopyruvate Hydratase;ROC Curve	(mouse OR rat OR human) AND (brain OR glia OR astrocyte OR neuron) AND Enolase AND (quanti* OR measur* OR estimat*) AND ((concentration NOT attention) OR level)
27652204	2016	Translational lung cancer research	Dorantes-Heredia, Rita;Ruiz-Morales, José Manuel;Cano-García, Fernando	Histopathological transformation to small-cell lung carcinoma in non-small cell lung carcinoma tumors.	Lung cancer is the principal cause of cancer-related death worldwide. The use of targeted therapies, especially tyrosine kinase inhibitors (TKIs), in specific groups of patients has dramatically improved the prognosis of this disease, although inevitably some patients will develop resistance to these drugs during active treatment. The most common cancer-associated acquired mutation is the epiderm…	Review	eng	9	PMC5009079	10.21037/tlcr.2016.07.10	NA	(mouse OR rat OR human) AND (brain OR glia OR astrocyte OR neuron) AND Enolase AND (quanti* OR measur* OR estimat*) AND ((concentration NOT attention) OR level)
27633944	2016	Scientific reports	Fan, Cunxiu;Zhao, Yuhua;Yu, Qian;Yin, Wu;Liu, Haipeng;Lin, Jianzhong;Yang, Tianhe;Fan, Ming;Gesang, Luobu;Zhang, Jiaxing	Reversible Brain Abnormalities in People Without Signs of Mountain Sickness During High-Altitude Exposure.	A large proportion of lowlanders ascending to high-altitude (HA) show no signs of mountain sickness. Whether their brains have indeed suffered from HA environment and the persistent sequelae after return to lowland remain unknown. Thirty-one sea-level college students, who had a 30-day teaching on Qinghai-Tibet plateau underwent MRI scans before, during, and two months after HA exposure. Brain vo…	Journal Article	eng	1	PMC5025655	10.1038/srep33596	Altitude;Altitude Sickness;Anisotropy;Body Temperature;Brain;Diffusion;Female;Humans;Lung;Male;Neuropsychological Tests;Organ Size;Oxygen;Young Adult	(mouse OR rat OR human) AND (brain OR glia OR astrocyte OR neuron) AND Enolase AND (quanti* OR measur* OR estimat*) AND ((concentration NOT attention) OR level)
27578579	2016	Nan fang yi ke da xue xue bao = Journal of Southern Medical University	Sui, Li-Sen;Yu, Jia-Bin;Jiang, Xiao-Dan	[Proliferation and differentiation of endogenous neural stem cells in subventricular zone in rats after traumatic craniocerebral injury].	OBJECTIVE: To observe the time course of proliferation and differentiation of neural stem cells (NSCs) in the subventricular zone (SVZ) of rats following traumatic craniocerebral injury (TBI).METHODS: Forty-eight SD rats were randomized into 3 groups, namely the control group without any treatment, the sham-operated group with scalp incision and preparation of a cranial window, and TBI group with…	Journal Article	chi	0	NA	NA	Animals;Bromodeoxyuridine;Cell Differentiation;Cell Proliferation;Craniocerebral Trauma;Glial Fibrillary Acidic Protein;Lateral Ventricles;Nestin;Neural Stem Cells;Neuroglia;Neurons;Phosphopyruvate Hydratase;Random Allocation;Rats;Rats, Sprague-Dawley	(mouse OR rat OR human) AND (brain OR glia OR astrocyte OR neuron) AND Enolase AND (quanti* OR measur* OR estimat*) AND ((concentration NOT attention) OR level)
27542002	2016	Scandinavian journal of clinical and laboratory investigation. Supplementum	Holdenrieder, Stefan	Biomarkers along the continuum of care in lung cancer.	Blood-based biomarkers are valuable diagnostic tools for the management of lung cancer patients. They support not only differential diagnosis and histological subtyping, but are also applied for estimation of prognosis, stratification for specific therapies, monitoring of therapy response, surveillance monitoring and early detection of residual or progressive disease. Early diagnosis of lung canc…	Review	eng	7	NA	10.1080/00365513.2016.1208446	Antigens, Neoplasm;Antineoplastic Agents;Biomarkers, Tumor;Carcinoembryonic Antigen;DNA, Neoplasm;Early Diagnosis;Gene Expression Regulation, Neoplastic;Humans;Keratin-19;Lung Neoplasms;Peptide Fragments;Phosphopyruvate Hydratase;Prognosis;Recombinant Proteins;Serpins;Transcriptome;Treatment Outcome	(mouse OR rat OR human) AND (brain OR glia OR astrocyte OR neuron) AND Enolase AND (quanti* OR measur* OR estimat*) AND ((concentration NOT attention) OR level)
27506300	2016	Neurotoxicology	Hiolski, E M;Ito, S;Beggs, J M;Lefebvre, K A;Litke, A M;Smith, D R	Domoic acid disrupts the activity and connectivity of neuronal networks in organotypic brain slice cultures.	Domoic acid is a neurotoxin produced by algae and is found in seafood during harmful algal blooms. As a glutamate agonist, domoic acid inappropriately stimulates excitatory activity in neurons. At high doses, this leads to seizures and brain lesions, but it is unclear how lower, asymptomatic exposures disrupt neuronal activity. Domoic acid has been detected in an increasing variety of species acr…	Journal Article	eng	3	PMC5433861	10.1016/j.neuro.2016.08.004	Action Potentials;Algorithms;Animals;Animals, Newborn;Cell Count;Dose-Response Relationship, Drug;Entropy;Hippocampus;In Vitro Techniques;Kainic Acid;Mice;Nerve Net;Neurotoxins;Organ Culture Techniques;Phosphopyruvate Hydratase	(mouse OR rat OR human) AND (brain OR glia OR astrocyte OR neuron) AND Enolase AND (quanti* OR measur* OR estimat*) AND ((concentration NOT attention) OR level)
27491220	2016	Zhongguo Zhong xi yi jie he za zhi Zhongguo Zhongxiyi jiehe zazhi = Chinese journal of integrated traditional and Western medicine	Li, Xiao-zheng;Yu, Hai-fang;Wang, Xiao-min;Li, Jie-ping;Zhang, Yun;Guo, Rui-you;Wang, Qiang;Bi, Yan-lin	[Effects of Scalp Acupuncture on Serum NSE and S-100β Concentrations and Postoperative Cogni- tive Function of Elderly Patients Undergoing Hip Replacement].	OBJECTIVE: To explore the effect of Scalp acupuncture on serum neuron specific enolase (NSE) and S-100β concentrations, and incidence rates of postoperative delirium (POD) and postoperative cognitive function (POCD) of elderly patients undergoing hip replacement.METHODS: Eighty-four patients undergoing scheduled hip replacement under combined spinal-epidural anesthesia (CSEA) were assigned to the…	Randomized Controlled Trial	chi	1	NA	NA	Acupuncture Points;Acupuncture Therapy;Aged;Arthroplasty, Replacement, Hip;Cognition;Humans;Length of Stay;Phosphopyruvate Hydratase;Postoperative Complications;Postoperative Period;S100 Calcium Binding Protein beta Subunit;Scalp	(mouse OR rat OR human) AND (brain OR glia OR astrocyte OR neuron) AND Enolase AND (quanti* OR measur* OR estimat*) AND ((concentration NOT attention) OR level)
27488410	2016	BMC cancer	Lin, Quan;Cai, Guo-Ping;Yang, Kai-Yan;Yang, Li;Chen, Cheng-Shui;Li, Yu-Ping	Case report: small cell transformation and metastasis to the breast in a patient with lung adenocarcinoma following maintenance treatment with epidermal growth factor receptor tyrosine kinase inhibitors.	Breast metastasis from lung cancer has been reported, but not from SCLC that is transformed from lung adenocarcinoma during maintenance treatment with epidermal growth factor receptor tyrosine kinase inhibitor (EGFR-TKI). Transformation to small cell lung cancer(SCLC), although uncommonly seen, has been associated with resistance to EGFR-TKI therapy in lung adenocarcinomas.</AbstractText>: Breast…	Journal Article	eng	2	PMC4972970	10.1186/s12885-016-2623-4	Adenocarcinoma;Adenocarcinoma of Lung;Antineoplastic Agents;Breast Neoplasms, Male;Carcinoma, Small Cell;Cell Transformation, Neoplastic;Drug Resistance, Neoplasm;ErbB Receptors;Humans;Lung Neoplasms;Maintenance Chemotherapy;Male;Middle Aged;Mutation;Protein Kinase Inhibitors	(mouse OR rat OR human) AND (brain OR glia OR astrocyte OR neuron) AND Enolase AND (quanti* OR measur* OR estimat*) AND ((concentration NOT attention) OR level)
27409171	2016	Oncotarget	Liu, Cheng-Cheng;Wang, Hua;Wang, Jing-Hua;Wang, Liang;Geng, Qi-Rong;Chen, Xiao-Qin;Lu, Yue	Serum neuron-specific enolase levels are upregulated in patients with acute lymphoblastic leukemia and are predictive of prognosis.	We explored the relationship between neuron-specific enolase (NSE) levels and the clinical features of acute lymphoblastic leukemia (ALL). Seventy ALL patients and forty-two healthy controls were enrolled in this study, and their serum NSE levels were measured using an electrochemiluminescence assay. The serum NSE concentration was higher in ALL patients than in healthy controls. In ALL patients,…	Journal Article	eng	1	PMC5342410	10.18632/oncotarget.10473	Adolescent;Adult;Aged;Cell Line, Tumor;Female;Humans;L-Lactate Dehydrogenase;Male;Middle Aged;Phosphopyruvate Hydratase;Precursor Cell Lymphoblastic Leukemia-Lymphoma;Prognosis;RNA, Messenger;Up-Regulation;Young Adult	(mouse OR rat OR human) AND (brain OR glia OR astrocyte OR neuron) AND Enolase AND (quanti* OR measur* OR estimat*) AND ((concentration NOT attention) OR level)
27339730	2016	Neuroscience	Mavlyutov, Timur A;Duellman, Tyler;Kim, Hung Tae;Epstein, Miles L;Leese, Charlotte;Davletov, Bazbek A;Yang, Jay	Sigma-1 receptor expression in the dorsal root ganglion: Reexamination using a highly specific antibody.	Sigma-1 receptor (S1R) is a unique pluripotent modulator of living systems and has been reported to be associated with a number of neurological diseases including pathological pain. Intrathecal administration of S1R antagonists attenuates the pain behavior of rodents in both inflammatory and neuropathic pain models. However, the S1R localization in the spinal cord shows a selective ventral horn m…	Journal Article	eng	5	PMC5047027	10.1016/j.neuroscience.2016.06.030	Animals;Antibodies;Blotting, Western;Cell Membrane;Endoplasmic Reticulum;Ganglia, Spinal;Immunohistochemistry;Male;Mice, 129 Strain;Mice, Inbred C57BL;Mice, Transgenic;Microscopy, Confocal;Microscopy, Immunoelectron;Neurons;Nuclear Envelope;Phosphopyruvate Hydratase;RNA, Messenger;Rats, Sprague-Dawley;Real-Time Polymerase Chain Reaction;Receptors, sigma	(mouse OR rat OR human) AND (brain OR glia OR astrocyte OR neuron) AND Enolase AND (quanti* OR measur* OR estimat*) AND ((concentration NOT attention) OR level)
27187756	2016	The Pediatric infectious disease journal	Fowler, NA;Ygberg, Sofia;Bogdanovic, Gordana;Wickström, Ronny	Biomarkers in Cerebrospinal Fluid of Children With Tick-borne Encephalitis: Association With Long-term Outcome.	Tick-borne encephalitis (TBE) is a major cause of meningoencephalitis in children in endemic areas, and long-term residual problems are not uncommon. Currently, no predictive markers in the acute phase are available that identify children at risk of incomplete recovery. We measured cytokines, chemokines and markers of neuronal damage in cerebrospinal fluid (CSF) in children with TBE and central n…	Journal Article	eng	2	NA	10.1097/INF.0000000000001210	Adolescent;Biomarkers;Child;Child, Preschool;Cytokines;Encephalitis, Tick-Borne;Female;Follow-Up Studies;Humans;Infant;Male;Treatment Outcome	(mouse OR rat OR human) AND (brain OR glia OR astrocyte OR neuron) AND Enolase AND (quanti* OR measur* OR estimat*) AND ((concentration NOT attention) OR level)
27118610	2016	Neurological research	Xiong, Xiao-Yi;Wang, Ting-Gang;Yang, Mei-Hua;Meng, Zhao-You;Yang, Qing-Wu;Wang, Fa-Xiang	Interleukin-21 expression in hippocampal astrocytes is enhanced following kainic acid-induced seizures.	OBJECTIVE: Interleukin-21 (IL-21) is a cytokine that is an important modulator of immune responses. However, its roles in epilepsy are not completely clear. Here, we investigated the expression and distribution of IL-21 in a kainic acid (KA)-induced acute seizure mouse model.MATERIALS AND METHODS: Mice (n = 146) were randomly divided into an age-matched group, PBS injection group, and a KA inject…	Journal Article	eng	0	NA	10.1080/01616412.2015.1135557	Analysis of Variance;Animals;Astrocytes;CD11b Antigen;Disease Models, Animal;Excitatory Amino Acid Agonists;Gene Expression Regulation;Glial Fibrillary Acidic Protein;Hippocampus;Interleukins;Kainic Acid;Mice;Mice, Inbred C57BL;Phosphopyruvate Hydratase;RNA, Messenger;Seizures;Time Factors	(mouse OR rat OR human) AND (brain OR glia OR astrocyte OR neuron) AND Enolase AND (quanti* OR measur* OR estimat*) AND ((concentration NOT attention) OR level)
27037533	2016	BJU international	Heck, Matthias M;Thaler, Markus A;Schmid, Sebastian C;Seitz, Anna-Katharina;Tauber, Robert;Kübler, Hubert;Maurer, Tobias;Thalgott, Mark;Hatzichristodoulou, Georgios;Höppner, Michael;Nawroth, Roman;Luppa, Peter B;Gschwend, Jürgen E;Retz, Margitta	Chromogranin A and neurone-specific enolase serum levels as predictors of treatment outcome in patients with metastatic castration-resistant prostate cancer undergoing abiraterone therapy.	OBJECTIVE: To determine the impact of elevated neuroendocrine serum markers on treatment outcome in patients with metastatic castration-resistant prostate cancer (mCRPC) undergoing treatment with abiraterone in a post-chemotherapy setting.PATIENTS AND METHOD: Chromogranin A (CGa) and neurone-specific enolase (NSE) were determined in serum drawn before treatment with abiraterone from 45 patients w…	Journal Article	eng	5	NA	10.1111/bju.13493	Aged;Aged, 80 and over;Androstenes;Chromogranin A;Disease-Free Survival;Humans;Male;Middle Aged;Neoplasm Metastasis;Phosphopyruvate Hydratase;Predictive Value of Tests;Prostate-Specific Antigen;Prostatic Neoplasms, Castration-Resistant;Retrospective Studies;Treatment Outcome	(mouse OR rat OR human) AND (brain OR glia OR astrocyte OR neuron) AND Enolase AND (quanti* OR measur* OR estimat*) AND ((concentration NOT attention) OR level)
26977736	2016	Therapeutic hypothermia and temperature management	Annborn, Martin;Nilsson, Fredrik;Dankiewicz, Josef;Rundgren, Malin;Hertel, Sabine;Struck, Joachim;Cronberg, Tobias;Nielsen, Niklas	The Combination of Biomarkers for Prognostication of Long-Term Outcome in Patients Treated with Mild Hypothermia After Out-of-Hospital Cardiac Arrest-A Pilot Study.	To explore if the brain biomarker neuron-specific enolase (NSE) in combination with a biomarker for stress; CT-proAVP (copeptin), oxidation; peroxiredoxin 4 (Prx4), inflammation; procalcitonin (PCT), or with biomarkers from the heart; midregional proatrial natriuretic peptide (MR-proANP), or troponin T (TnT) can improve the prognostic accuracy of long-term outcome after out-of-hospital cardiac ar…	Journal Article	eng	0	NA	10.1089/ther.2015.0033	Adult;Aged;Atrial Natriuretic Factor;Biomarkers;Female;Glycopeptides;Humans;Hypothermia, Induced;Long Term Adverse Effects;Male;Middle Aged;Out-of-Hospital Cardiac Arrest;Peroxiredoxins;Phosphopyruvate Hydratase;Predictive Value of Tests;Prognosis;Reproducibility of Results;Troponin T	(mouse OR rat OR human) AND (brain OR glia OR astrocyte OR neuron) AND Enolase AND (quanti* OR measur* OR estimat*) AND ((concentration NOT attention) OR level)
26947011	2016	Neurotoxicology	Bajrektarevic, Dzejla;Nistri, Andrea	Delayed application of the anesthetic propofol contrasts the neurotoxic effects of kainate on rat organotypic spinal slice cultures.	Excitotoxicity due to hyperactivation of glutamate receptors is thought to underlie acute spinal injury with subsequent strong deficit in spinal network function. Devising an efficacious protocol of neuroprotection to arrest excitotoxicity might, therefore, spare a substantial number of neurons and allow later recovery. In vitro preparations of the spinal cord enable detailed measurement of spina…	Journal Article	eng	1	NA	10.1016/j.neuro.2016.03.001	Animals;Bicuculline;Choline O-Acetyltransferase;Dose-Response Relationship, Drug;Excitatory Amino Acid Agonists;GABA-A Receptor Antagonists;Glycine Agents;Hypnotics and Sedatives;In Vitro Techniques;Kainic Acid;Organ Culture Techniques;Phosphopyruvate Hydratase;Propofol;Rats;Spinal Cord;Strychnine;Time Factors	(mouse OR rat OR human) AND (brain OR glia OR astrocyte OR neuron) AND Enolase AND (quanti* OR measur* OR estimat*) AND ((concentration NOT attention) OR level)
26915823	2016	Inhalation toxicology	Cliff, Rachel;Curran, Jason;Hirota, Jeremy A;Brauer, Michael;Feldman, Howard;Carlsten, Chris	Effect of diesel exhaust inhalation on blood markers of inflammation and neurotoxicity: a controlled, blinded crossover study.	CONTEXT: Epidemiological studies and animal research have suggested that air pollution may negatively impact the central nervous system (CNS). Controlled human exposure studies of the effect of air pollution on the brain have potential to enhance our understanding of this relationship and to inform potential biological mechanisms.OBJECTIVES: Biomarkers of systemic and CNS inflammation may address…	Journal Article	eng	6	NA	10.3109/08958378.2016.1145770	Adult;Air Pollutants;Bicycling;Biomarkers;Brain-Derived Neurotrophic Factor;Central Nervous System;Cross-Over Studies;Double-Blind Method;Female;Humans;Inflammation;Inhalation Exposure;Interleukin-6;Male;Middle Aged;Neurotoxicity Syndromes;Phosphopyruvate Hydratase;S100 Calcium Binding Protein beta Subunit;Tumor Necrosis Factor-alpha;Vehicle Emissions;Young Adult	(mouse OR rat OR human) AND (brain OR glia OR astrocyte OR neuron) AND Enolase AND (quanti* OR measur* OR estimat*) AND ((concentration NOT attention) OR level)
26886220	2016	Clinical &amp; translational oncology : official publication of the Federation of Spanish Oncology Societies and of the National Cancer Institute of Mexico	Huang, Z;Xu, D;Zhang, F;Ying, Y;Song, L	Pro-gastrin-releasing peptide and neuron-specific enolase: useful predictors of response to chemotherapy and survival in patients with small cell lung cancer.	PURPOSE: The aim of this study was (1) to evaluate and predict the value of ProGRP and NSE in therapy and survival; (2) as well as to investigate the correlation between the ProGRP mRNA expression in peripheral blood and serum ProGRP protein.METHODS: The study included 122 patients with SCLC without prior therapy. The serum levels of ProGRP and NSE were detected by enzyme-linked immunosorbent ass…	Journal Article	eng	6	NA	10.1007/s12094-015-1479-4	Antineoplastic Combined Chemotherapy Protocols;Biomarkers, Tumor;Chemoradiotherapy;Electrochemical Techniques;Enzyme-Linked Immunosorbent Assay;Female;Follow-Up Studies;Humans;Immunoassay;Luminescent Measurements;Lung Neoplasms;Lymphatic Metastasis;Male;Middle Aged;Neoplasm Staging;Peptide Fragments;Phosphopyruvate Hydratase;Polymerase Chain Reaction;Prognosis;Recombinant Proteins;Small Cell Lung…	(mouse OR rat OR human) AND (brain OR glia OR astrocyte OR neuron) AND Enolase AND (quanti* OR measur* OR estimat*) AND ((concentration NOT attention) OR level)
26843206	2016	Critical care (London, England)	Quintard, Hervé;Leduc, Sébastien;Ferrari, Patricia;Petit, Isabelle;Ichai, Carole	Early and persistent high level of PS 100β is associated with increased poor neurological outcome in patients with SAH: is there a PS 100β threshold for SAH prognosis?	BACKGROUND: Protein S100β (PS100 β) and neuron specific enolase (NSE) have been described as biological markers of neuronal damage. The purpose of our study was to assess the prognosis thresholds of these biomarkers in subarachnoid aneurysmal hemorrhage (SAH).METHODS: Forty eight patients admitted following SAH were treated by endovascular coiling. Initial neurologic severity was assessed using t…	Journal Article	eng	2	PMC4738799	10.1186/s13054-016-1200-1	Adult;Aged;Biomarkers;Female;Glasgow Coma Scale;Glasgow Outcome Scale;Humans;Male;Middle Aged;Nerve Growth Factors;Patient Outcome Assessment;Prognosis;Prospective Studies;S100 Calcium Binding Protein beta Subunit;Severity of Illness Index;Subarachnoid Hemorrhage	(mouse OR rat OR human) AND (brain OR glia OR astrocyte OR neuron) AND Enolase AND (quanti* OR measur* OR estimat*) AND ((concentration NOT attention) OR level)
26831224	2016	Chinese medical journal	Gu, Yan;Zhai, Kan;Shi, Huan-Zhong	Clinical Value of Tumor Markers for Determining Cause of Pleural Effusion.	BACKGROUND: It is often challenging to distinguish tuberculous pleural effusion (TPE) from malignant pleural effusion (MPE); thoracoscopy is among the techniques with the highest diagnostic ability in this regard. However, such invasive examinations cannot be performed on the elderly, or on those in poor physical condition. The aim of this study was to explore the differential diagnostic value of…	Journal Article	eng	5	PMC4799566	10.4103/0366-6999.174501	Adult;Aged;Aged, 80 and over;Antigens, Neoplasm;Antigens, Tumor-Associated, Carbohydrate;Biomarkers, Tumor;CA-125 Antigen;Carcinoembryonic Antigen;Electrochemical Techniques;Female;Humans;Luminescent Measurements;Male;Middle Aged;Pleural Effusion;Pleural Effusion, Malignant;Young Adult	(mouse OR rat OR human) AND (brain OR glia OR astrocyte OR neuron) AND Enolase AND (quanti* OR measur* OR estimat*) AND ((concentration NOT attention) OR level)
26814073	2016	Zhonghua yi xue za zhi	Liu, Rui;Wang, Shuming;Cao, Weihong;Li, Zongyu;Zhao, Zengkai;Sheng, Zhiyong;Hu, Sen	[Protective effect of ulinastatin on cerebral tissue in rats with lethal scald injury].	OBJECTIVE: To explore the protective effects of ulinastatin on cerebral tissue in rats following lethal burn injury and its relationship with the expression of protective protein.METHODS: A total of 40 male Sprague-Dawley rats were randomly divided into scald and ulinastatin groups (n = 20 each). Both groups were subjected to 50% total body surface area third-degree burns. Immediately after scald…	Journal Article	chi	0	NA	NA	Acetylation;Animals;Blotting, Western;Burns;Enzyme-Linked Immunosorbent Assay;Glycoproteins;Male;Phosphopyruvate Hydratase;Rats;Rats, Sprague-Dawley;Soft Tissue Injuries;Up-Regulation	(mouse OR rat OR human) AND (brain OR glia OR astrocyte OR neuron) AND Enolase AND (quanti* OR measur* OR estimat*) AND ((concentration NOT attention) OR level)
26722082	2016	Anticancer research	Fiala, Ondrej;Pesek, Milos;Finek, Jindrich;Svaton, Martin;Sorejs, Ondrej;Bortlicek, Zbynek;Kucera, Radek;Topolcan, Ondrej	Prognostic Significance of Serum Tumor Markers in Patients with Advanced-stage NSCLC Treated with Pemetrexed-based Chemotherapy.	BACKGROUND: Tumor biomarkers represent effective tools for diagnostics and follow-up monitoring of patients with non-small cell lung cancer (NSCLC). We focused on evaluating the predictive and prognostic role of the seven following tumor biomarkers: carcinoembryonic antigen (CEA), cytokeratin-19 fragment (CYFRA 21-1), fragments of cytokeratin 8, 18 and 19 (MonoTotal), neuron-specific enolase (NSE…	Journal Article	eng	2	NA	NA	Adult;Aged;Aged, 80 and over;Biomarkers, Tumor;Carcinoma, Non-Small-Cell Lung;Disease Progression;Female;Humans;Lung Neoplasms;Male;Middle Aged;Pemetrexed;Prognosis	(mouse OR rat OR human) AND (brain OR glia OR astrocyte OR neuron) AND Enolase AND (quanti* OR measur* OR estimat*) AND ((concentration NOT attention) OR level)
26719155	2016	Clinical lung cancer	Suh, Koung Jin;Keam, Bhumsuk;Kim, Miso;Park, Young Sik;Kim, Tae Min;Jeon, Yoon Kyung;Kim, Dong-Wan;Chung, Doo Hyun;Kim, Young Whan;Heo, Dae Seog	Serum Neuron-Specific Enolase Levels Predict the Efficacy of First-Line Epidermal Growth Factor Receptor (EGFR) Tyrosine Kinase Inhibitors in Patients With Non-Small Cell Lung Cancer Harboring EGFR Mutations.	Our study aimed to determine the predictive and prognostic values of the serum neuron-specific enolase (NSE) level in patients who had non-small cell lung cancer (NSCLC) harboring epidermal growth factor receptor (EGFR) mutations and who had been treated with EGFR-tyrosine kinase inhibitors (TKIs).</AbstractText>: Our study aimed to determine the predictive and prognostic values of the serum neur…	Journal Article	eng	5	NA	10.1016/j.cllc.2015.11.012	Adenocarcinoma;Aged;Aged, 80 and over;Antineoplastic Combined Chemotherapy Protocols;Biomarkers, Pharmacological;Carcinoma, Non-Small-Cell Lung;Female;Humans;Male;Middle Aged;Phosphopyruvate Hydratase;Predictive Value of Tests;Prognosis;Protein Kinase Inhibitors;Survival Analysis	(mouse OR rat OR human) AND (brain OR glia OR astrocyte OR neuron) AND Enolase AND (quanti* OR measur* OR estimat*) AND ((concentration NOT attention) OR level)
26606669	2015	Neurosurgery	Tawk, Rabih G;Grewal, Sanjeet S;Heckman, Michael G;Rawal, Bhupendra;Miller, David A;Edmonston, Drucilla;Ferguson, Jennifer L;Navarro, Ramon;Ng, Lauren;Brown, Benjamin L;Meschia, James F;Freeman, William D	The Relationship Between Serum Neuron-Specific Enolase Levels and Severity of Bleeding and Functional Outcomes in Patients With Nontraumatic Subarachnoid Hemorrhage.	BACKGROUND: The value of neuron-specific enolase (NSE) in predicting clinical outcomes has been investigated in a variety of neurological disorders.OBJECTIVE: To investigate the associations of serum NSE with severity of bleeding and functional outcomes in patients with subarachnoid hemorrhage (SAH).METHODS: We retrospectively reviewed the records of patients with SAH from June 2008 to June 2012.…	Journal Article	eng	3	NA	10.1227/NEU.0000000000001140	Adult;Aged;Aged, 80 and over;Female;Glasgow Coma Scale;Hemorrhage;Humans;Isophane Insulin, Human;Male;Middle Aged;Phosphopyruvate Hydratase;Predictive Value of Tests;Prognosis;Retrospective Studies;Subarachnoid Hemorrhage;Treatment Outcome;Young Adult	(mouse OR rat OR human) AND (brain OR glia OR astrocyte OR neuron) AND Enolase AND (quanti* OR measur* OR estimat*) AND ((concentration NOT attention) OR level)
26556022	2015	Brain injury	Hernández-García, C;Rodríguez-Rodríguez, A;Egea-Guerrero, J J	Brain injury biomarkers in the setting of cardiac surgery: Still a world to explore.	BACKGROUND: Brain injury is an important, potentially devastating, complication in cardiac surgery. A significant number of patients suffer perioperative complications involving the central nervous system. Clinical manifestations of brain injury are associated with significantly increased mortality, morbidity and health resource utilization. Serum biomarkers have been studied in cardiac surgery t…	Review	eng	0	NA	10.3109/02699052.2015.1079733	Animals;Biomarkers;Brain Injuries;Cardiac Surgical Procedures;Humans;Prognosis;Prospective Studies	(mouse OR rat OR human) AND (brain OR glia OR astrocyte OR neuron) AND Enolase AND (quanti* OR measur* OR estimat*) AND ((concentration NOT attention) OR level)
26530364	2015	Advances in experimental medicine and biology	Isgrò, Maria Antonietta;Bottoni, Patrizia;Scatena, Roberto	Neuron-Specific Enolase as a Biomarker: Biochemical and Clinical Aspects.	Neuron-specific enolase (NSE) is known to be a cell specific isoenzyme of the glycolytic enzyme enolase. In vertebrate organisms three isozymes of enolase, expressed by different genes, are present: enolase α is ubiquitous; enolase β is muscle-specific and enolase γ is neuron-specific. The expression of NSE, which occurs as γγ- and αγ-dimer, is a late event in neural differentiation, thus making …	Review	eng	28	NA	10.1007/978-94-017-7215-0_9	Amino Acid Sequence;Biomarkers, Tumor;Body Fluids;Humans;Neoplasms;Phosphopyruvate Hydratase	(mouse OR rat OR human) AND (brain OR glia OR astrocyte OR neuron) AND Enolase AND (quanti* OR measur* OR estimat*) AND ((concentration NOT attention) OR level)
26526685	2015	Journal of neurochemistry	Chiodi, Valentina;Ferrante, Antonella;Ferraro, Luca;Potenza, Rosa Luisa;Armida, Monica;Beggiato, Sarah;Pèzzola, Antonella;Bader, Michael;Fuxe, Kjell;Popoli, Patrizia;Domenici, Maria Rosaria	Striatal adenosine-cannabinoid receptor interactions in rats over-expressing adenosine A2A receptors.	Adenosine A2A receptors (A2 A Rs) and cannabinoid CB1 receptors (CB1 Rs) are highly expressed in the striatum, where they functionally interact and form A2A /CB1 heteroreceptor complexes. We investigated the effects of CB1 R stimulation in a transgenic rat strain over-expressing A2 A Rs under the control of the neural-specific enolase promoter (NSEA2A rats) and in age-matched wild-type (WT) anima…	Journal Article	eng	4	NA	10.1111/jnc.13421	Adenosine;Adenosine A2 Receptor Antagonists;Animals;Cannabinoids;Corpus Striatum;Male;Rats, Sprague-Dawley;Receptor, Adenosine A2A;Receptor, Cannabinoid, CB1;Synaptic Transmission	(mouse OR rat OR human) AND (brain OR glia OR astrocyte OR neuron) AND Enolase AND (quanti* OR measur* OR estimat*) AND ((concentration NOT attention) OR level)
26457752	2015	Critical care medicine	Elmer, Jonathan;Jeong, Kwonho;Abebe, Kaleab Z;Guyette, Francis X;Murugan, Raghavan;Callaway, Clifton W;Rittenberger, Jon C	Serum Neutrophil Gelatinase-Associated Lipocalin Predicts Survival After Resuscitation From Cardiac Arrest.	OBJECTIVES: In the first days after cardiac arrest, accurate prognostication is challenging. Serum biomarkers are a potentially attractive adjunct for prognostication and risk stratification. Our primary objective in this exploratory study was to identify novel early serum biomarkers that predict survival after cardiac arrest earlier than currently possible.DESIGN: Prospective, observational stud…	Journal Article	eng	4	PMC4684423	10.1097/CCM.0000000000001357	Acute-Phase Proteins;Adult;Aged;Biomarkers;Cardiopulmonary Resuscitation;Female;Heart Arrest;Humans;Lipocalin-2;Lipocalins;Male;Middle Aged;Predictive Value of Tests;Prognosis;Prospective Studies;Proto-Oncogene Proteins;Survival Rate	(mouse OR rat OR human) AND (brain OR glia OR astrocyte OR neuron) AND Enolase AND (quanti* OR measur* OR estimat*) AND ((concentration NOT attention) OR level)
26260621	2015	The clinical respiratory journal	Zhang, Shi;Zhao, Yun-Feng;Zhang, Ming-Zhou;Wu, Xue-Ling	The diagnostic value of tumor markers in bronchoalveolar lavage fluid for the peripheral pulmonary carcinoma.	BACKGROUND: To investigate the value of Ubiquitin specific peptidase 8 (USP8), Chitinase 3-like 1 (YKL40), Heat shock protein 90a (HSP90α), glutathione S-transferase P1 (GSTP1), carcinoembryonic antigen (CEA), neuron specific enolase (NSE) and cytokeratin fragment antiogen 21-1 (CYFRA21-1) in bronchoalveolar lavage fluid (BALF) and serum for diagnosis in patients with peripheral lung cancer.METHO…	Journal Article	eng	1	NA	10.1111/crj.12362	Adult;Aged;Antigens, Neoplasm;Biomarkers, Tumor;Bronchoalveolar Lavage Fluid;Carcinoembryonic Antigen;Carcinoma, Squamous Cell;Chitinase-3-Like Protein 1;Endopeptidases;Endosomal Sorting Complexes Required for Transport;Female;Glutathione S-Transferase pi;HSP90 Heat-Shock Proteins;Humans;Keratin-19;Lung Neoplasms;Male;Middle Aged;Neoplasm Staging;Phosphopyruvate Hydratase;Ubiquitin Thiolesterase	(mouse OR rat OR human) AND (brain OR glia OR astrocyte OR neuron) AND Enolase AND (quanti* OR measur* OR estimat*) AND ((concentration NOT attention) OR level)
26177109	2015	PloS one	Fendler, Wolfgang Peter;Wenter, Vera;Thornton, Henriette Ingrid;Ilhan, Harun;von Schweinitz, Dietrich;Coppenrath, Eva;Schmid, Irene;Bartenstein, Peter;Pfluger, Thomas	Combined Scintigraphy and Tumor Marker Analysis Predicts Unfavorable Histopathology of Neuroblastic Tumors with High Accuracy.	OBJECTIVES: Our aim was to improve the prediction of unfavorable histopathology (UH) in neuroblastic tumors through combined imaging and biochemical parameters.METHODS: 123I-MIBG SPECT and MRI was performed before surgical resection or biopsy in 47 consecutive pediatric patients with neuroblastic tumor. Semi-quantitative tumor-to-liver count-rate ratio (TLCRR), MRI tumor size and margins, urine c…	Journal Article	eng	2	PMC4503303	10.1371/journal.pone.0132809	3-Iodobenzylguanidine;Abdominal Neoplasms;Adolescent;Adult;Biomarkers, Tumor;Child;Child, Preschool;Humans;Infant;Infant, Newborn;Neuroblastoma;Prognosis;Radionuclide Imaging;Retrospective Studies;Sensitivity and Specificity;Young Adult	(mouse OR rat OR human) AND (brain OR glia OR astrocyte OR neuron) AND Enolase AND (quanti* OR measur* OR estimat*) AND ((concentration NOT attention) OR level)
26136535	2015	American journal of physiology. Regulatory, integrative and comparative physiology	Tomassoni, Daniele;Traini, Enea;Mancini, Manuele;Bramanti, Vincenzo;Mahdi, Syed Sarosh;Amenta, Francesco	Dopamine, vesicular transporters, and dopamine receptor expression in rat major salivary glands.	The localization of dopamine stores and the expression and localization of dopamine (DAT) and vesicular monoamine transporters (VMAT) type-1 and -2 and of dopamine D1-like and D2-like receptor subtypes were investigated in rat submandibular, sublingual, and parotid salivary glands by HPLC with electrochemical detection, as well as immunochemical and immunohistochemical techniques. Male Wistar rat…	Journal Article	eng	0	NA	10.1152/ajpregu.00455.2014	Animals;Blotting, Western;Chromatography, High Pressure Liquid;Dopamine;Dopamine Plasma Membrane Transport Proteins;Dopaminergic Neurons;Immunohistochemistry;Male;Parotid Gland;Phosphopyruvate Hydratase;Rats, Wistar;Receptors, Dopamine;Receptors, Dopamine D1;Receptors, Dopamine D2;Salivary Glands;Sublingual Gland;Submandibular Gland;Vesicular Monoamine Transport Proteins	(mouse OR rat OR human) AND (brain OR glia OR astrocyte OR neuron) AND Enolase AND (quanti* OR measur* OR estimat*) AND ((concentration NOT attention) OR level)
26136237	2015	PloS one	Al Nimer, Faiez;Thelin, Eric;Nyström, Harriet;Dring, Ann M;Svenningsson, Anders;Piehl, Fredrik;Nelson, David W;Bellander, Bo-Michael	Comparative Assessment of the Prognostic Value of Biomarkers in Traumatic Brain Injury Reveals an Independent Role for Serum Levels of Neurofilament Light.	Traumatic brain injury (TBI) is a common cause of death and disability, worldwide. Early determination of injury severity is essential to improve care. Neurofilament light (NF-L) has been introduced as a marker of neuroaxonal injury in neuroinflammatory/-degenerative diseases. In this study we determined the predictive power of serum (s-) and cerebrospinal fluid (CSF-) NF-L levels towards outcome…	Journal Article	eng	19	PMC4489843	10.1371/journal.pone.0132177	Adult;Aged;Aged, 80 and over;Axons;Brain Damage, Chronic;Brain Injuries;Cerebrospinal Fluid Proteins;Female;Follow-Up Studies;Glasgow Coma Scale;Glasgow Outcome Scale;Humans;Male;Middle Aged;Neurofilament Proteins;Phosphopyruvate Hydratase;Prognosis;Reflex, Pupillary;Retrospective Studies;S100 Calcium Binding Protein beta Subunit;Tomography, X-Ray Computed;Trauma Severity Indices	(mouse OR rat OR human) AND (brain OR glia OR astrocyte OR neuron) AND Enolase AND (quanti* OR measur* OR estimat*) AND ((concentration NOT attention) OR level)
26069128	2015	Yonsei medical journal	Oh, Jinsoo;You, Youngsang;Yun, Yeomin;Lee, Hye-Lan;Yoon, Do Heum;Lee, Minhyung;Ha, Yoon	A Gene and Neural Stem Cell Therapy Platform Based on Neuronal Cell Type-Inducible Gene Overexpression.	PURPOSE: Spinal cord injury (SCI) is associated with permanent neurological damage, and treatment thereof with a single modality often does not provide sufficient therapeutic outcomes. Therefore, a strategy that combines two or more techniques might show better therapeutic effects.MATERIALS AND METHODS: In this study, we designed a combined treatment strategy based on neural stem cells (NSCs) int…	Journal Article	eng	1	PMC4479833	10.3349/ymj.2015.56.4.1036	Cell Differentiation;Gene Expression;Gene Regulatory Networks;Genetic Therapy;Humans;Luciferases;Neural Stem Cells;Neurons;Phosphopyruvate Hydratase;Promoter Regions, Genetic;Spinal Cord Injuries;Stem Cells	(mouse OR rat OR human) AND (brain OR glia OR astrocyte OR neuron) AND Enolase AND (quanti* OR measur* OR estimat*) AND ((concentration NOT attention) OR level)
25916484	2015	Metabolic brain disease	Olajide, Olayemi J;Enaibe, Bernard U;Bankole, Oluwamolakun O;Akinola, Oluwole B;Laoye, Babafemi J;Ogundele, Olalekan M	Kolaviron was protective against sodium azide (NaN3) induced oxidative stress in the prefrontal cortex.	Kolaviron is a phytochemical isolated from Garcina kola (G. kola); a common oral masticatory agent in Nigeria (West Africa). It is a bioflavonoid used--as an antiviral, anti-inflammatory and antioxidant--in relieving the symptoms of several diseases and infections. In this study we have evaluated the neuroprotective and regenerative effect of kolaviron in neurons of the prefrontal cortex (Pfc) be…	Journal Article	eng	3	NA	10.1007/s11011-015-9674-0	Animals;Antioxidants;Behavior, Animal;Brain Chemistry;Cell Cycle;Exploratory Behavior;Flavonoids;Garcinia kola;Macrophage Activation;Neurofilament Proteins;Neuroglia;Nigeria;Oxidative Stress;Phosphopyruvate Hydratase;Plant Extracts;Prefrontal Cortex;Rats;Rats, Wistar;Sodium Azide	(mouse OR rat OR human) AND (brain OR glia OR astrocyte OR neuron) AND Enolase AND (quanti* OR measur* OR estimat*) AND ((concentration NOT attention) OR level)
25883633	2015	Neural regeneration research	Zhang, Guang-Yu;Wang, Jun;Jia, Yan-Jie;Han, Rui;Li, Ping;Zhu, Deng-Na	MicroRNA-9 promotes the neuronal differentiation of rat bone marrow mesenchymal stem cells by activating autophagy.	MicroRNA-9 (miR-9) has been shown to promote the differentiation of bone marrow mesenchymal stem cells into neuronal cells, but the precise mechanism is unclear. Our previous study confirmed that increased autophagic activity improved the efficiency of neuronal differentiation in bone marrow mesenchymal stem cells. Accumulating evidence reveals that miRNAs adjust the autophagic pathways. This stu…	Journal Article	eng	2	PMC4392682	10.4103/1673-5374.143439	NA	(mouse OR rat OR human) AND (brain OR glia OR astrocyte OR neuron) AND Enolase AND (quanti* OR measur* OR estimat*) AND ((concentration NOT attention) OR level)
25769330	2015	Zhong nan da xue xue bao. Yi xue ban = Journal of Central South University. Medical sciences	Ding, Lingling;Zhang, Hong;Mi, Weidong;He, Yan;Zhang, Xu;Ma, Xin;Li, Hongzhao	[Effects of dexmedetomidine on recovery period of anesthesia and postoperative cognitive function after robot-assisted laparoscopicradical prostatectomy in the elderly people].	OBJECTIVE: To evaluate the neuroprotective effect of dexmedetomidine on recovery period of anesthesia and postoperative cognitive function after robot assisted laparoscopicradical prostatectomy in the elderly people.METHODS: A total of 100 elderly patients who underwent robotic laparoscopic radical prostatectomy were divided into 2 groups: A dexmedetomidine group (n=50) and a control group (n=50)…	Journal Article	chi	1	NA	10.11817/j.issn.1672-7347.2015.02.003	Aged;Anesthesia Recovery Period;Anesthesia, General;Cognition;Dexmedetomidine;Humans;Interleukin-6;Laparoscopy;Male;Neuroprotective Agents;Phosphopyruvate Hydratase;Postoperative Complications;Postoperative Period;Prostatectomy;Robotic Surgical Procedures;Superoxide Dismutase;Tumor Necrosis Factor-alpha	(mouse OR rat OR human) AND (brain OR glia OR astrocyte OR neuron) AND Enolase AND (quanti* OR measur* OR estimat*) AND ((concentration NOT attention) OR level)
25742251	2015	The journal of trauma and acute care surgery	Joseph, Bellal;Pandit, Viraj;Zangbar, Bardiya;Kulvatunyou, Narong;Khalil, Mazhar;Tang, Andrew;O'Keeffe, Terence;Gries, Lynn;Vercruysse, Gary;Friese, Randall S;Rhee, Peter	Secondary brain injury in trauma patients: the effects of remote ischemic conditioning.	BACKGROUND: Management of traumatic brain injury (TBI) is focused on preventing secondary brain injury. Remote ischemic conditioning (RIC) is an established treatment modality that has been shown to improve patient outcomes secondary to inflammatory insults. The aim of our study was to assess whether RIC in trauma patients with severe TBI could reduce secondary brain injury.METHODS: This prospect…	Journal Article	eng	5	NA	10.1097/TA.0000000000000584	Abbreviated Injury Scale;Adult;Aged;Arm;Biomarkers;Brain Injuries;Female;Glasgow Coma Scale;Humans;Intracranial Hemorrhages;Ischemic Postconditioning;Male;Middle Aged;Prospective Studies;Sensitivity and Specificity;Tomography, X-Ray Computed;Treatment Outcome;Wounds, Nonpenetrating	(mouse OR rat OR human) AND (brain OR glia OR astrocyte OR neuron) AND Enolase AND (quanti* OR measur* OR estimat*) AND ((concentration NOT attention) OR level)
25686504	2015	Journal of the neurological sciences	Koch, Marcus W;George, Suzanne;Wall, Winona;Wee Yong, V;Metz, Luanne M	Serum NSE level and disability progression in multiple sclerosis.	BACKGROUND: Previous studies suggested that serum neuron specific enolase (NSE) may be a biomarker associated with progression in MS.METHODS: We measured serum NSE levels in 385 patients with multiple sclerosis (MS) (264 with relapsing-remitting (RR) MS, 86 with secondary progressive (SP) MS, and 35 with primary progressive (PP) MS), and compared levels between disease courses, between users and …	Journal Article	eng	0	NA	10.1016/j.jns.2015.02.009	Adult;Biomarkers;Disability Evaluation;Disabled Persons;Disease Progression;Female;Follow-Up Studies;Humans;Male;Middle Aged;Multiple Sclerosis;Phosphopyruvate Hydratase	(mouse OR rat OR human) AND (brain OR glia OR astrocyte OR neuron) AND Enolase AND (quanti* OR measur* OR estimat*) AND ((concentration NOT attention) OR level)
25676405	2015	Zhongguo fei ai za zhi = Chinese journal of lung cancer	Chen, Jiheng;Zhang, Yunxiao;Huang, Chuan;Chen, Keneng;Fan, Mengying;Fan, Zhiyi	[Effects of thoracic paravertebral block on postoperative analgesia and serum level of tumor marker in lung cancer patients undergoing video-assisted thoracoscopic surgery].	BACKGROUND: Perioperative management of pain associated with the prognosis of cancer patients. Optimization of perio-perative analgesia method, then reduce perioperative stress response, reduce opioiddosage, to reduce or even avoid systemic adverse reactions and elevated levels of tumor markers. Serum levels of tumor markers in patients with lung cancer are closely related to tumor growth. Clinic…	Randomized Controlled Trial	chi	1	PMC5999851	10.3779/j.issn.1009-3419.2015.02.10	Adult;Aged;Analgesia;Analgesics;Antigens, Neoplasm;Antigens, Tumor-Associated, Carbohydrate;Biomarkers, Tumor;CA-125 Antigen;Carcinoembryonic Antigen;Female;Humans;Keratin-19;Lung Neoplasms;Male;Membrane Proteins;Middle Aged;Nerve Block;Pain, Postoperative;Pneumonectomy;Postoperative Period;Thoracic Surgery, Video-Assisted;Thoracic Vertebrae;Young Adult	(mouse OR rat OR human) AND (brain OR glia OR astrocyte OR neuron) AND Enolase AND (quanti* OR measur* OR estimat*) AND ((concentration NOT attention) OR level)
25595064	2015	Brain stimulation	Oliviero, A;Carrasco-López, M C;Campolo, M;Perez-Borrego, Y A;Soto-León, V;Gonzalez-Rosa, J J;Higuero, A M;Strange, B A;Abad-Rodriguez, J;Foffani, G	Safety Study of Transcranial Static Magnetic Field Stimulation (tSMS) of the Human Cortex.	BACKGROUND: Transcranial static magnetic field stimulation (tSMS) in humans reduces cortical excitability.OBJECTIVE: The objective of this study was to determine if prolonged tSMS (2 h) could be delivered safely in humans. Safety limits for this technique have not been described.METHODS: tSMS was applied for 2 h with a cylindric magnet on the occiput of 17 healthy subjects. We assessed tSMS-relat…	Journal Article	eng	7	NA	10.1016/j.brs.2014.12.002	Adult;Attention;Cerebral Cortex;Cognition;Female;Humans;Magnetics;Male;Middle Aged;Neuropsychological Tests;Phosphopyruvate Hydratase;Psychomotor Performance;S100 Proteins;Safety;Transcranial Magnetic Stimulation;Verbal Behavior;Young Adult	(mouse OR rat OR human) AND (brain OR glia OR astrocyte OR neuron) AND Enolase AND (quanti* OR measur* OR estimat*) AND ((concentration NOT attention) OR level)
25588226	2015	The international journal of occupational and environmental medicine	Ravibabu, K;Barman, T;Rajmohan, H R	Serum neuron-specific enolase, biogenic amino-acids and neurobehavioral function in lead-exposed workers from lead-acid battery manufacturing process.	The interaction between serum neuron-specific enolase (NSE), biogenic amino-acids and neurobehavioral function with blood lead levels in workers exposed to lead form lead-acid battery manufacturing process was not studied.</AbstractText>: The interaction between serum neuron-specific enolase (NSE), biogenic amino-acids and neurobehavioral function with blood lead levels in workers exposed to lead…	Journal Article	eng	4	NA	10.15171/ijoem.2015.436	Age Factors;Amino Acids;Attention;Biomarkers;Cross-Sectional Studies;Dopamine;Humans;Lead;Learning;Manufacturing Industry;Multivariate Analysis;Neuropsychological Tests;Occupational Exposure;Perception;Phosphopyruvate Hydratase;Reaction Time;Serotonin	(mouse OR rat OR human) AND (brain OR glia OR astrocyte OR neuron) AND Enolase AND (quanti* OR measur* OR estimat*) AND ((concentration NOT attention) OR level)
25489726	2014	Clinical biochemistry	Li, Detao;Li, Fengzeng;Wu, Yanfeng;Zhou, Dandan;Chen, Hui	Quantification of serum MET in non-small-cell lung cancer and its clinical significance.	OBJECTIVES: Mesenchymal-epithelial transition factor (MET) plays a critical role in the development and progression of lung cancer. We aimed to quantify the level of serum MET DNA, analyze its diagnostic value, and provide a novel biomarker for lung cancer.METHODS: Serum MET DNA was extracted from 95 patients with lung cancer, 10 with benign lung diseases, and 34 healthy volunteers. MET DNA was q…	Journal Article	eng	0	NA	10.1016/j.clinbiochem.2014.11.021	Biomarkers, Tumor;Carcinoma, Non-Small-Cell Lung;Case-Control Studies;DNA, Neoplasm;Female;Fluorescence;Humans;Lung Neoplasms;Male;Middle Aged;Proto-Oncogene Proteins c-met;ROC Curve;Real-Time Polymerase Chain Reaction	(mouse OR rat OR human) AND (brain OR glia OR astrocyte OR neuron) AND Enolase AND (quanti* OR measur* OR estimat*) AND ((concentration NOT attention) OR level)
25341992	2014	Spine	Ahadi, Reza;Khodagholi, Fariba;Daneshi, Abdolhadi;Vafaei, Ali;Mafi, Amir Ali;Jorjani, Masoumeh	Diagnostic Value of Serum Levels of GFAP, pNF-H, and NSE Compared With Clinical Findings in Severity Assessment of Human Traumatic Spinal Cord Injury.	STUDY DESIGN: An analytical cohort study.OBJECTIVE: This study aimed to evaluate severity of traumatic spinal cord injury (SCI) based on the serum levels of phosphorylated form of heavy subunit of neurofilament (pNF-H), neuron-specific enolase (NSE), and glial fibrillary acidic protein (GFAP), which are axonal, neural cell body, and glial cell injury markers, respectively.SUMMARY OF BACKGROUND DA…	Journal Article	eng	7	NA	10.1097/BRS.0000000000000654	Adolescent;Adult;Biomarkers;Cohort Studies;Female;Glial Fibrillary Acidic Protein;Humans;Male;Middle Aged;Neurofilament Proteins;Phosphopyruvate Hydratase;Spinal Cord Injuries;Young Adult	(mouse OR rat OR human) AND (brain OR glia OR astrocyte OR neuron) AND Enolase AND (quanti* OR measur* OR estimat*) AND ((concentration NOT attention) OR level)
25282787	2014	Vojnosanitetski pregled	Filipović, Aleksandar;Vucković, Ljiljana;Pejakov, Ljubica	Paraganglioma of the thyroid gland: a case report.	INTRODUCTION: Thyroid paraganglioma is a very rare malignant neuroendocrine tumor. Immunohistochemical features of thyroid paraganglioma are helpful for the diagnosis.CASE REPORT: A 69-year-old female came to hospital with the presence of a growing thyroid nodule of the left lobe. Ultrasonic neck examination showed 5 cm hypoechoic nodule in the left thyroid lobe. Thyroid scintigraphy showed a big…	Journal Article	eng	2	NA	NA	Aged;Combined Modality Therapy;Female;Humans;Immunohistochemistry;Paraganglioma, Extra-Adrenal;Receptors, Peptide;Thyroid Neoplasms;Thyroid Nodule;Thyroidectomy	(mouse OR rat OR human) AND (brain OR glia OR astrocyte OR neuron) AND Enolase AND (quanti* OR measur* OR estimat*) AND ((concentration NOT attention) OR level)
25218831	2014	Clinical biochemistry	Patout, M;Salaün, M;Brunel, V;Bota, S;Cauliez, B;Thiberville, L	Diagnostic and prognostic value of serum procalcitonin concentrations in primary lung cancers.	OBJECTIVES: Procalcitonin (PCT) is widely used for the diagnosis of bacterial infections. The aim of this study was to evaluate PCT as a tumor and as a prognostic marker in patients with primary lung cancer.DESIGN AND METHODS: We retrospectively performed a PCT dosage in the frozen serum samples of 147 patients with pulmonary neoplasia for whom a test of neuron-specific enolase (NSE) had been con…	Journal Article	eng	8	NA	10.1016/j.clinbiochem.2014.09.002	Adenocarcinoma;Aged;Biomarkers, Tumor;Calcitonin;Calcitonin Gene-Related Peptide;Diagnosis, Differential;Female;Humans;Kaplan-Meier Estimate;Liver Neoplasms;Lung Neoplasms;Male;Middle Aged;Multivariate Analysis;Neuroendocrine Tumors;Prognosis;Protein Precursors;Retrospective Studies;Sensitivity and Specificity;Small Cell Lung Carcinoma	(mouse OR rat OR human) AND (brain OR glia OR astrocyte OR neuron) AND Enolase AND (quanti* OR measur* OR estimat*) AND ((concentration NOT attention) OR level)
25043715	2014	Journal of neuroscience research	Hassel, Bjørnar;Dahlberg, Daniel;Mariussen, Espen;Goverud, Ingeborg Løstegaard;Antal, Ellen-Ann;Tønjum, Tone;Maehlen, Jan	Brain infection with Staphylococcus aureus leads to high extracellular levels of glutamate, aspartate, γ-aminobutyric acid, and zinc.	Staphylococcal brain infections may cause mental deterioration and epileptic seizures, suggesting interference with normal neurotransmission in the brain. We injected Staphylococcus aureus into rat striatum and found an initial 76% reduction in the extracellular level of glutamate as detected by microdialysis at 2 hr after staphylococcal infection. At 8 hr after staphylococcal infection, however,…	Journal Article	eng	0	NA	10.1002/jnr.23444	Analysis of Variance;Animals;Aspartic Acid;Brain Abscess;Caspase 3;Disease Models, Animal;Excitatory Amino Acid Transporter 2;Extracellular Fluid;Glial Fibrillary Acidic Protein;Glutamic Acid;Male;Microdialysis;Phosphopyruvate Hydratase;Rats;Rats, Wistar;Staphylococcal Infections;Staphylococcus aureus;Synaptophysin;Zinc;gamma-Aminobutyric Acid	(mouse OR rat OR human) AND (brain OR glia OR astrocyte OR neuron) AND Enolase AND (quanti* OR measur* OR estimat*) AND ((concentration NOT attention) OR level)
25007949	2014	Journal of molecular neuroscience : MN	Poloni, Antonella;Maurizi, Giulia;Foia, Federica;Mondini, Eleonora;Mattiucci, Domenico;Ambrogini, Patrizia;Lattanzi, Davide;Mancini, Stefania;Falconi, Massimo;Cinti, Saverio;Olivieri, Attilio;Leoni, Pietro	Glial-like differentiation potential of human mature adipocytes.	The potential ability to differentiate dedifferentiated adipocytes into a neural lineage is attracting strong interest as an emerging method of producing model cells for the treatment of a variety of neurological diseases. Here, we describe the efficient conversion of dedifferentiated adipocytes into a neural-like cell population. These cells grew in neurosphere-like structures and expressed a hi…	Journal Article	eng	4	NA	10.1007/s12031-014-0345-0	Action Potentials;Adipocytes;Aged;Aged, 80 and over;Basic Helix-Loop-Helix Transcription Factors;Claudins;Glial Fibrillary Acidic Protein;Humans;Microtubule-Associated Proteins;Middle Aged;Nestin;Neural Stem Cells;Neurogenesis;Neuroglia;Neuropeptides;Phosphopyruvate Hydratase;SOXB1 Transcription Factors	(mouse OR rat OR human) AND (brain OR glia OR astrocyte OR neuron) AND Enolase AND (quanti* OR measur* OR estimat*) AND ((concentration NOT attention) OR level)
24993477	2014	Neuroscience	Quintard, H;Lorivel, T;Gandin, C;Lazdunski, M;Heurteaux, C	MLC901, a Traditional Chinese Medicine induces neuroprotective and neuroregenerative benefits after traumatic brain injury in rats.	Traumatic brain injury (TBI) is a frequent and clinically highly heterogeneous neurological disorder with large socioeconomic consequences. NeuroAid (MLC601 and MLC901), a Traditional Medicine used in China for patients after stroke has been previously reported to induce neuroprotection and neuroplasticity. This study was designed to evaluate the neuroprotective and neuroregenerative effects of M…	Journal Article	eng	15	NA	10.1016/j.neuroscience.2014.06.047	Animals;Aquaporin 4;Biomarkers;Brain;Brain Edema;Brain Injuries;Cognition Disorders;Disease Models, Animal;Drugs, Chinese Herbal;Male;Neurogenesis;Neuroglia;Neuroprotective Agents;Phosphopyruvate Hydratase;Random Allocation;Rats, Sprague-Dawley;S100 Calcium Binding Protein beta Subunit;Vascular Endothelial Growth Factor A	(mouse OR rat OR human) AND (brain OR glia OR astrocyte OR neuron) AND Enolase AND (quanti* OR measur* OR estimat*) AND ((concentration NOT attention) OR level)
24924349	2014	Journal of neuroinflammation	Sun, Qing;Wu, Wei;Hu, Yang-Chun;Li, Hua;Zhang, Dingding;Li, Song;Li, Wei;Li, Wei-De;Ma, Biao;Zhu, Jian-Hong;Zhou, Meng-Liang;Hang, Chun-Hua	Early release of high-mobility group box 1 (HMGB1) from neurons in experimental subarachnoid hemorrhage in vivo and in vitro.	BACKGROUND: Translocation of high-mobility group box 1 (HMGB1) from nucleus could trigger inflammation. Extracellular HMGB1 up-regulates inflammatory response in sepsis as a late mediator. However, little was known about its role in subarachnoid hemorrhage-inducible inflammation, especially in the early stage. This study aims to identify whether HMGB1 translocation occurred early after SAH and al…	Journal Article	eng	20	PMC4107626	10.1186/1742-2094-11-106	Animals;Brain Injuries;Cells, Cultured;Cerebral Cortex;Culture Media, Conditioned;Disease Models, Animal;Embryo, Mammalian;Female;Gene Expression Regulation;HMGB1 Protein;Hemoglobins;Male;Neuroglia;Neurons;Phosphopyruvate Hydratase;Pregnancy;Rats;Rats, Sprague-Dawley;Subarachnoid Hemorrhage;Time Factors	(mouse OR rat OR human) AND (brain OR glia OR astrocyte OR neuron) AND Enolase AND (quanti* OR measur* OR estimat*) AND ((concentration NOT attention) OR level)
24844172	2014	Journal of neurosurgical sciences	Sieskiewicz, Andrzej;Groblewska, Magdalena;Lyson, Tomasz;Piszczatowski, Bartosz;Turek, Grzegorz;Rutkowski, Robert;Mroczko, Barbara;Rogowski, Marek;Mariak, Zenon	Neurobiochemical markers of brain ischemia in patients subjected to endoscopic skull base surgery under controlled hypotension.	BACKGROUND: Previous studies showed that moderate hypotension used to control bleeding during extensive endoscopic skull base procedures may cause a decrease in blood flow velocity (BFV) in the middle cerebral artery (MCA). We assessed possible metabolic consequences of reduction of arterial pressure applied in endoscopic skull base operations.METHODS: The serum concentrations of neuron specific …	Journal Article	eng	0	NA	NA	Adult;Biomarkers;Blood Flow Velocity;Brain Ischemia;Female;Humans;Hypotension, Controlled;Male;Middle Aged;Middle Cerebral Artery;Neuroendoscopy;Skull Base;Ultrasonography, Doppler, Transcranial;Young Adult	(mouse OR rat OR human) AND (brain OR glia OR astrocyte OR neuron) AND Enolase AND (quanti* OR measur* OR estimat*) AND ((concentration NOT attention) OR level)
24784789	2014	Sleep medicine	Heier, M S;Skinningsrud, A;Paus, E;Gautvik, K M	Increased cerebrospinal fluid levels of nerve cell biomarkers in narcolepsy with cataplexy.	BACKGROUND: The association between narcolepsy with cataplexy and the hypocretinergic system in the central nervous system is strong since up to 75-90% of all patients have cerebrospinal fluid (CSF) hypocretin-1 deficiency. The predominant occurrence of HLADQB1*0602 tissue type in narcolepsy patients and recent results from genome-wide association studies suggest an underlying immunological mecha…	Journal Article	eng	2	NA	10.1016/j.sleep.2014.02.005	Adult;Aged;Amyloid beta-Peptides;Biomarkers;Case-Control Studies;Female;Humans;Intracellular Signaling Peptides and Proteins;Male;Middle Aged;Narcolepsy;Neuropeptides;Orexins;Phosphopyruvate Hydratase;Young Adult;tau Proteins	(mouse OR rat OR human) AND (brain OR glia OR astrocyte OR neuron) AND Enolase AND (quanti* OR measur* OR estimat*) AND ((concentration NOT attention) OR level)
24780247	2014	The spine journal : official journal of the North American Spine Society	Wolf, Harald;Krall, Christoph;Pajenda, Gholam;Leitgeb, Johannes;Bukaty, Adam J;Hajdu, Stefan;Sarahrudi, Kambiz	Alterations of the biomarker S-100B and NSE in patients with acute vertebral spine fractures.	BACKGROUND CONTEXT: Although several publications concerning the use of the biomarkers S100B and neuron-specific enolase (NSE) in vertebral spine fractures in animal experimental studies have proven their usefulness as early indicators of injury severity, there are no clinical reports on their effectiveness as indicators in patients with spinal injuries. As these biomarkers have been examined, wi…	Journal Article	eng	3	NA	10.1016/j.spinee.2014.04.027	Adult;Aged;Aged, 80 and over;Biomarkers;Case-Control Studies;Female;Femoral Fractures;Humans;Male;Middle Aged;Phosphopyruvate Hydratase;S100 Proteins;Spinal Fractures	(mouse OR rat OR human) AND (brain OR glia OR astrocyte OR neuron) AND Enolase AND (quanti* OR measur* OR estimat*) AND ((concentration NOT attention) OR level)
24777302	2014	Pediatric critical care medicine : a journal of the Society of Critical Care Medicine and the World Federation of Pediatric Intensive and Critical Care Societies	Massaro, An N;Chang, Taeun;Baumgart, Stephen;McCarter, Robert;Nelson, Karin B;Glass, Penny	Biomarkers S100B and neuron-specific enolase predict outcome in hypothermia-treated encephalopathic newborns*.	OBJECTIVES: To evaluate if serum S100B protein and neuron-specific enolase measured during therapeutic hypothermia are predictive of neurodevelopmental outcome at 15 months in children with neonatal encephalopathy.DESIGN: Prospective longitudinal cohort study.SETTING: A level IV neonatal ICU in a freestanding children's hospital.PATIENTS: Term newborns with moderate to severe neonatal encephalopa…	Journal Article	eng	7	PMC4376375	10.1097/PCC.0000000000000155	Biomarkers;Brain Diseases;Child Development;Child, Preschool;Cognition;Cohort Studies;Developmental Disabilities;Female;Humans;Hypothermia, Induced;Infant;Infant, Newborn;Intensive Care, Neonatal;Male;Motor Skills;Phosphopyruvate Hydratase;Predictive Value of Tests;S100 Calcium Binding Protein beta Subunit;Treatment Outcome	(mouse OR rat OR human) AND (brain OR glia OR astrocyte OR neuron) AND Enolase AND (quanti* OR measur* OR estimat*) AND ((concentration NOT attention) OR level)
24776735	2014	Neuroendocrinology	Nicolaou, Argyro;Thomas, Dimitrios;Alexandraki, Krystallenia I;Sougioultzis, Stavros;Tsolakis, Apostolos V;Kaltsas, Gregory	Predictive value of gastrin levels for the diagnosis of gastric enterochromaffin-like cell hyperplasia in patients with Hashimoto's thyroiditis.	AIM: Gastrin and chromogranin A (CgA) levels have been tested for the diagnosis of enterochromaffin-like cell hyperplasia (ECLH) in patients with type 1 diabetes and autoimmune atrophic gastritis but not for patients with Hashimoto's thyroiditis (HT). The aim of the study was to develop receiver operating characteristic (ROC) curves for gastrin and CgA levels and other clinical and biochemical pa…	Journal Article	eng	1	NA	10.1159/000362879	Adult;Aged;Biomarkers;Chromogranin A;Diabetes Mellitus, Type 1;Enterochromaffin-like Cells;Female;Gastrins;Hashimoto Disease;Humans;Hyperplasia;Longitudinal Studies;Male;Middle Aged;Predictive Value of Tests;Prospective Studies;ROC Curve;Risk Factors;Sensitivity and Specificity;Stomach;Stomach Diseases	(mouse OR rat OR human) AND (brain OR glia OR astrocyte OR neuron) AND Enolase AND (quanti* OR measur* OR estimat*) AND ((concentration NOT attention) OR level)
24760429	2014	Neurochemical research	Yao, Bo;Zhang, Li-Na;Ai, Yu-Hang;Liu, Zhi-Yong;Huang, Li	Serum S100β is a better biomarker than neuron-specific enolase for sepsis-associated encephalopathy and determining its prognosis: a prospective and observational study.	S100β and neuron-specific enolase (NSE) are brain injury biomarkers, mainly used in brain trauma, cerebral stroke and hypoxic ischemia encephalopathy. The aim of this study was to study the clinical significance of serum S100β and NSE in diagnosing sepsis-associated encephalopathy (SAE) and predicting its prognosis. This was a prospective and observational study. Clinical data of septic patients …	Journal Article	eng	4	NA	10.1007/s11064-014-1308-0	Adult;Aged;Biomarkers;Female;Glasgow Coma Scale;Humans;Male;Middle Aged;Phosphopyruvate Hydratase;Prognosis;S100 Calcium Binding Protein beta Subunit;Sepsis-Associated Encephalopathy	(mouse OR rat OR human) AND (brain OR glia OR astrocyte OR neuron) AND Enolase AND (quanti* OR measur* OR estimat*) AND ((concentration NOT attention) OR level)
24740245	2014	The AAPS journal	Buil-Bruna, Núria;López-Picazo, José-María;Moreno-Jiménez, Marta;Martín-Algarra, Salvador;Ribba, Benjamin;Trocóniz, Iñaki F	A population pharmacodynamic model for lactate dehydrogenase and neuron specific enolase to predict tumor progression in small cell lung cancer patients.	The development of individualized therapies poses a major challenge in oncology. Significant hurdles to overcome include better disease monitoring and early prediction of clinical outcome. Current clinical practice consists of using Response Evaluation Criteria in Solid Tumors (RECIST) to categorize response to treatment. However, the utility of RECIST is restricted due to limitations on the freq…	Journal Article	eng	5	PMC4012048	10.1208/s12248-014-9600-0	Antineoplastic Agents;Antineoplastic Agents, Phytogenic;Antineoplastic Combined Chemotherapy Protocols;Biomarkers, Tumor;Carboplatin;Carcinoma, Small Cell;Cisplatin;Disease Progression;Disease-Free Survival;Etoposide;Humans;L-Lactate Dehydrogenase;Lung Neoplasms;Models, Biological;Phosphopyruvate Hydratase;Population;Predictive Value of Tests	(mouse OR rat OR human) AND (brain OR glia OR astrocyte OR neuron) AND Enolase AND (quanti* OR measur* OR estimat*) AND ((concentration NOT attention) OR level)
24723253	2014	Electrophoresis	Yang, Tingzhen;Vdovenko, Marina;Jin, Xue;Sakharov, Ivan Yu;Zhao, Shulin	Highly sensitive microfluidic competitive enzyme immunoassay based on chemiluminescence resonance energy transfer for the detection of neuron-specific enolase.	A microfluidic competitive enzyme immunoassay based on chemiluminescence resonance energy transfer (CRET) was developed for highly sensitive detection of neuron-specific enolase (NSE). The CRET system consisted of horseradish peroxidase (HRP)/luminol as a light donor and fluorescein isothiocyanate as an acceptor. When fluorescein isothiocyanate-labeled antibody binds with HRP-labeled antigen to f…	Journal Article	eng	2	NA	10.1002/elps.201300630	Case-Control Studies;Humans;Immunoenzyme Techniques;Limit of Detection;Linear Models;Luminescent Measurements;Lung Neoplasms;Microfluidic Analytical Techniques;Phosphopyruvate Hydratase;Reproducibility of Results	(mouse OR rat OR human) AND (brain OR glia OR astrocyte OR neuron) AND Enolase AND (quanti* OR measur* OR estimat*) AND ((concentration NOT attention) OR level)
24687482	2014	Diving and hyperbaric medicine	Gempp, Emmanuel;Louge, Pierre;De Maistre, Sébastien;Emile, Loïc;Blatteau, Jean-Eric	Neuron-specific enolase and S100B protein levels in recreational scuba divers with neurological decompression sickness.	INTRODUCTION: Neuron-specific enolase (NSE) and S100B protein are brain-origin proteins commonly described to assess the presence and severity of neurological injury. To date, there are limited data examining the influence of scuba diving on these biomarkers, particularly when symptoms of decompression sickness (DCS) occur. The purpose of this controlled study was to determine whether these serum…	Journal Article	eng	2	NA	NA	Biomarkers;Case-Control Studies;Decompression;Decompression Sickness;Diving;Female;High Pressure Neurological Syndrome;Humans;Male;Middle Aged;Phosphopyruvate Hydratase;ROC Curve;Reference Values;Retrospective Studies;S100 Calcium Binding Protein beta Subunit	(mouse OR rat OR human) AND (brain OR glia OR astrocyte OR neuron) AND Enolase AND (quanti* OR measur* OR estimat*) AND ((concentration NOT attention) OR level)
24660837	2014	Acta anaesthesiologica Scandinavica	Burkhart, C S;Dell-Kuster, S;Siegemund, M;Pargger, H;Marsch, S;Strebel, S P;Steiner, L A	Effect of n-3 fatty acids on markers of brain injury and incidence of sepsis-associated delirium in septic patients.	BACKGROUND: Data regarding immunomodulatory effects of parenteral n-3 fatty acids in sepsis are conflicting. In this study, the effect of administration of parenteral n-3 fatty acids on markers of brain injury, incidence of sepsis-associated delirium, and inflammatory mediators in septic patients was investigated.METHODS: Fifty patients with sepsis were randomized to receive either 2 ml/kg/day of…	Randomized Controlled Trial	eng	6	NA	10.1111/aas.12313	Aged;Biomarkers;Brain Damage, Chronic;C-Reactive Protein;Delirium;Emulsions;Fatty Acids, Omega-3;Female;Fish Oils;Follow-Up Studies;Humans;Hypertriglyceridemia;Inflammation Mediators;Interleukins;Kaplan-Meier Estimate;Male;Middle Aged;Phosphopyruvate Hydratase;S100 Calcium Binding Protein beta Subunit;Sepsis	(mouse OR rat OR human) AND (brain OR glia OR astrocyte OR neuron) AND Enolase AND (quanti* OR measur* OR estimat*) AND ((concentration NOT attention) OR level)
24657424	2014	Clinica chimica acta; international journal of clinical chemistry	Yu, Wen-Hua;Wang, Wen-Hong;Dong, Xiao-Qiao;Du, Quan;Yang, Ding-Bo;Shen, Yong-Feng;Wang, Hao;Zhang, Zu-Yong;Zhu, Qiang;Che, Zhi-Hao;Liu, Qun-Jie;Jiang, Li;Du, Yuan-Feng	Prognostic significance of plasma copeptin detection compared with multiple biomarkers in intracerebral hemorrhage.	BACKGROUND: Higher plasma copeptin concentrations have been associated with poor clinical outcomes after intracerebral hemorrhage. This study was designed to compare plasma concentrations of copeptin and other biomarkers like myelin basic protein, glial fibrillary astrocyte protein, S100B, neuron-specific enolase, phosphorylated axonal neurofilament subunit H, tau and ubiquitin carboxyl-terminal …	Journal Article	eng	3	NA	10.1016/j.cca.2014.03.014	Aged;Biomarkers;Cerebral Hemorrhage;Female;Glycopeptides;Humans;Male;Middle Aged;Prognosis	(mouse OR rat OR human) AND (brain OR glia OR astrocyte OR neuron) AND Enolase AND (quanti* OR measur* OR estimat*) AND ((concentration NOT attention) OR level)
24640767	2014	Patologicheskaia fiziologiia i eksperimental'naia terapiia	Tsygan, N V;Trashkov, A P	[Brain functional state and cytoprotective potential in model of acute cerebral hypoxia (experimental research)].	The functional state of the brain and the potential of pharmacologic cytoprotection after an acute cerebral hypoxia were studied. The experiment involved 186 adult male rats. The rats in experimental groups underwent acute thromboembolism of the right carotid artery. The functional state of the brain and the efficacy and safety of the Cytoflavin complex cytoprotective drug treatment had been anal…	Journal Article	rus	0	NA	NA	Animals;Blood-Brain Barrier;Brain;Carotid Artery Thrombosis;Drug Combinations;Flavin Mononucleotide;Hypoxia, Brain;Inosine Diphosphate;Male;Nerve Tissue Proteins;Neuroprotective Agents;Niacinamide;Phosphopyruvate Hydratase;Rats;S100 Calcium Binding Protein beta Subunit;Succinates	(mouse OR rat OR human) AND (brain OR glia OR astrocyte OR neuron) AND Enolase AND (quanti* OR measur* OR estimat*) AND ((concentration NOT attention) OR level)
24626778	2014	Clinical neuroradiology	Gentsch, A;Storm, C;Leithner, C;Schroeder, T;Ploner, C J;Hamm, B;Wiener, E;Scheel, M	Outcome prediction in patients after cardiac arrest: a simplified method for determination of gray-white matter ratio in cranial computed tomography.	PURPOSE: Out-of-hospital cardiac arrest is a frequent cause of death in Europe. Hypoxic ischemic encephalopathy (HIE) often develops in initial survivors, and the question of treatment limitation arises in severely affected patients. To establish a poor prognosis with a high level of certainty, the use of a combination of prognostic parameters such as neurological examination, somatosensory evoke…	Journal Article	eng	5	NA	10.1007/s00062-013-0281-3	Aged;Brain;Female;Gray Matter;Heart Arrest;Humans;Hypoxia-Ischemia, Brain;Male;Middle Aged;Prognosis;Radiographic Image Interpretation, Computer-Assisted;Reproducibility of Results;Risk Assessment;Sensitivity and Specificity;Tomography, X-Ray Computed;White Matter	(mouse OR rat OR human) AND (brain OR glia OR astrocyte OR neuron) AND Enolase AND (quanti* OR measur* OR estimat*) AND ((concentration NOT attention) OR level)
24617240	2014	Zhongguo zhen jiu = Chinese acupuncture &amp; moxibustion	Wang, Huan;Du, Ming-Hua;Shi, Xian	[Effects of acupuncture at &quot;Zusanli&quot; (ST 36) on cerebral proinflammatory cytokine and plasma neuron specific enolase in septic rats].	OBJECTIVE: To explore protective effects of acupuncture at &quot;Zusanli&quot; (ST 36) on cerebral tissue in rats with sepsis.METHODS: Cecal ligation and puncture (CLP) was applied to duplicate the rat model of sepsis. According to random number table, thirty SD rats were divided into a sepsis model group (group A), a sepsis model plus electroacupuncture (EA) group (group B), and a sepsis model p…	Journal Article	chi	0	NA	NA	Acupuncture Points;Acupuncture Therapy;Animals;Humans;Interleukin-6;Male;Phosphopyruvate Hydratase;Rats;Rats, Sprague-Dawley;Sepsis;Tumor Necrosis Factor-alpha	(mouse OR rat OR human) AND (brain OR glia OR astrocyte OR neuron) AND Enolase AND (quanti* OR measur* OR estimat*) AND ((concentration NOT attention) OR level)
24600971	2014	Clinical laboratory	Sigari, Naseh;Mohsenpour, Behzad;Nikkhoo, Bahram;Ghaderi, Bayazid;Afkhamzadeh, Abdolrahim;Azadi, Namam-Ali;Fathi, Fardin;Abdi, Mohammad	Determination of the best prognostic value of serum tumor markers in patients with suspected lung cancer in an Iranian population.	BACKGROUND: Finding a suitable marker with high sensitivity and specificity for early diagnosis of cancer is very desirable. This study was aimed to determine the diagnostic value of serum CYFRA21-1, carcinoembryonic antigen (CEA), and neuron-specific enolase (NSE) for screening of lung cancer patients in western Iran.METHODS: This descriptive analytical case-control study was performed on 30 sub…	Journal Article	eng	2	NA	NA	Antigens, Neoplasm;Biomarkers, Tumor;Carcinoembryonic Antigen;Case-Control Studies;Female;Humans;Iran;Keratin-19;Lung Neoplasms;Male;Phosphopyruvate Hydratase;Prognosis;Sensitivity and Specificity	(mouse OR rat OR human) AND (brain OR glia OR astrocyte OR neuron) AND Enolase AND (quanti* OR measur* OR estimat*) AND ((concentration NOT attention) OR level)
24510750	2014	Journal of molecular neuroscience : MN	Yang, Juan;Hu, Lili;Song, Tusheng;Liu, Yong;Wu, Qiuhua;Zhao, Lingyu;Liu, Liying;Zhao, Xiaoge;Zhang, Dianzeng;Huang, Chen	Proteomic changes in female rat hippocampus following exposure to a terrified sound stress.	Stress plays a profound role in the onset of affective disorders, including an elevation in risk factors for depression and anxiety. Women are twice as vulnerable to stress as men because of greater sensitivity to a substance produced during times of anxiety. To better define the abnormal proteins implicated in cognitive deficits and other stress-induced dysfunction, female rats were exposed to t…	Journal Article	eng	1	NA	10.1007/s12031-014-0242-6	Animals;Anxiety;Creatine Kinase;Cyclophilin A;Dynamin I;Female;Glial Fibrillary Acidic Protein;Hippocampus;Intercellular Signaling Peptides and Proteins;Intermediate Filament Proteins;Nerve Tissue Proteins;Phosphopyruvate Hydratase;Proteome;Rats;Sex Factors;Sound;Stress, Psychological;Vocalization, Animal	(mouse OR rat OR human) AND (brain OR glia OR astrocyte OR neuron) AND Enolase AND (quanti* OR measur* OR estimat*) AND ((concentration NOT attention) OR level)
24504504	2014	European journal of nuclear medicine and molecular imaging	Ezziddin, Samer;Khalaf, Feras;Vanezi, Maria;Haslerud, Torjan;Mayer, Karin;Al Zreiqat, Abdullah;Willinek, Winfried;Biersack, Hans-Jürgen;Sabet, Amir	Outcome of peptide receptor radionuclide therapy with 177Lu-octreotate in advanced grade 1/2 pancreatic neuroendocrine tumours.	PURPOSE: The clinical benefit of peptide receptor radionuclide therapy (PRRT) in patients with pancreatic neuroendocrine tumours (pNET) has not yet been well described and defined in its full extent due to limited data in this tumour subgroup. This study was intended to obtain robust, comparative data on the outcome and toxicity of standardized PRRT with (177)Lu-octreotate in a well-characterized…	Journal Article	eng	13	NA	10.1007/s00259-013-2677-3	Adult;Aged;Aged, 80 and over;Female;Humans;Male;Middle Aged;Neuroendocrine Tumors;Octreotide;Pancreatic Neoplasms;Radiopharmaceuticals	(mouse OR rat OR human) AND (brain OR glia OR astrocyte OR neuron) AND Enolase AND (quanti* OR measur* OR estimat*) AND ((concentration NOT attention) OR level)
24447511	2014	Pain	Huang, Zhang Xiang;Lu, Zhi Jie;Ma, Wei Qing;Wu, Fei Xiang;Zhang, Yu Qiu;Yu, Wei-Feng;Zhao, Zhi Qi	Involvement of RVM-expressed P2X7 receptor in bone cancer pain: mechanism of descending facilitation.	Patients with bone cancer commonly experience bone pain that is severe, intolerable, and difficult to manage. The rostral ventromedial medulla (RVM) plays an important role in the development of chronic pain via descending facilitation of spinal nociception. The compelling evidence shows that glial P2X7 receptor (P2X7R) is involved in the induction and maintenance of chronic pain syndromes. The p…	Journal Article	eng	10	NA	10.1016/j.pain.2014.01.011	Afferent Pathways;Animals;Bone Neoplasms;CD11b Antigen;Disease Models, Animal;Female;Gene Expression Regulation, Neoplastic;Glial Fibrillary Acidic Protein;Medulla Oblongata;Morphine;Narcotics;Pain;Pain Measurement;Phosphopyruvate Hydratase;Rats;Rats, Sprague-Dawley;Receptors, Purinergic P2X7;Serotonin	(mouse OR rat OR human) AND (brain OR glia OR astrocyte OR neuron) AND Enolase AND (quanti* OR measur* OR estimat*) AND ((concentration NOT attention) OR level)
24291152	2013	Journal of ethnopharmacology	Guo, Chao;Zhu, Yanrong;Weng, Yan;Wang, Shiquan;Guan, Yue;Wei, Guo;Yin, Ying;Xi, Miaomaio;Wen, Aidong	Therapeutic time window and underlying therapeutic mechanism of breviscapine injection against cerebral ischemia/reperfusion injury in rats.	ETHNOPHARMACOLOGICAL RELEVANCE: Breviscapine injection is a Chinese herbal medicine standardized product extracted from Erigeron breviscapus (Vant.) Hand.-Mazz. It has been widely used for treating cardiovascular and cerebrovascular diseases. However, the therapeutic time window and the action mechanism of breviscapine are still unclear. The present study was designed to investigate the therapeut…	Journal Article	eng	7	NA	10.1016/j.jep.2013.11.026	Animals;Brain Ischemia;Erigeron;Flavonoids;Male;Molecular Structure;Random Allocation;Rats;Rats, Sprague-Dawley;Reperfusion Injury	(mouse OR rat OR human) AND (brain OR glia OR astrocyte OR neuron) AND Enolase AND (quanti* OR measur* OR estimat*) AND ((concentration NOT attention) OR level)
24284249	2013	Zhonghua yi xue za zhi	Li, Jing-zhu;Li, Xiao-zheng;Wang, Xiao-min;Wang, Ming-shan;Yu, Hai-fang;Shi, Fei;Miao, Dan;Bi, Yan-lin	[Effects of parecoxib sodium analgesia on serum concentrations of neuron-specific enolase and S-100β and postoperative cognitive function of elderly patients undergoing acute replacement of femoral head].	OBJECTIVE: To explore the effects of parecoxib sodium analgesia on serum concentrations of neuron-specific enolase (NSE) and S-100β and postoperative cognitive function of elderly patients undergoing acute replacement of femoral head.METHODS: After the approval of institutional review board and the provision of informed consent, 80 patients over 70 years old, undergoing acute replacement of femor…	Randomized Controlled Trial	chi	0	NA	NA	Aged;Aged, 80 and over;Analgesia;Arthroplasty, Replacement, Hip;Female;Hip Prosthesis;Humans;Isoxazoles;Male;Pain Management;Phosphopyruvate Hydratase;Postoperative Period;S100 Calcium Binding Protein beta Subunit	(mouse OR rat OR human) AND (brain OR glia OR astrocyte OR neuron) AND Enolase AND (quanti* OR measur* OR estimat*) AND ((concentration NOT attention) OR level)
24236147	2013	PloS one	Peng, Linying;Xu, Liwei;Ouyang, Wen	Role of peripheral inflammatory markers in postoperative cognitive dysfunction (POCD): a meta-analysis.	BACKGROUND: Postoperative cognitive dysfunction (POCD) is common following cardiac and non-cardiac surgery, but the pathogenic mechanisms remain unknown. Many studies suggest that an inflammatory response is a key contributor to POCD. The current meta-analysis shows that the levels of peripheral inflammatory markers are associated with POCD.METHODS: An online search was performed to identify peer…	Meta-Analysis	eng	31	PMC3827367	10.1371/journal.pone.0079624	Biomarkers;Cognition Disorders;Cytokines;Humans;Inflammation Mediators;Interleukin-6;Postoperative Complications;Publication Bias;S100 Calcium Binding Protein beta Subunit	(mouse OR rat OR human) AND (brain OR glia OR astrocyte OR neuron) AND Enolase AND (quanti* OR measur* OR estimat*) AND ((concentration NOT attention) OR level)
25696931	2013	Bioorganicheskaia khimiia	Zubcova, Zh I;Savvateeva, E N;Butvilovskaia, V I;Cybul'skaia, M V;Chechetkin, V R;Samokhina, L O;Vinnitskiĭ, L I;Maslennikov, V V;Reznikov, Iu P;Zasedatelev, A S;Rubina, A Iu	[Immunoassay of nine serological tumor markers on hydrogel-based microchip].	A prototype of test-system for simultaneous quantitative assay of nine tumor markers in blood serum was developed. The main constituent of the test-system is OM-9 biochip containing immobilized antibodies against nine oncomarkers: α-fetoprotein (AFP), carcinoembryonic antigen (CEA), human chorionic gonadotropin (HCG), cancer antigen 15-3 (CA 15-3), cancer antigen 125 (CA 125), cancer antigen 19-9…	Journal Article	rus	0	NA	NA	Adult;Aged;Antibodies;Biomarkers, Tumor;Colorectal Neoplasms;Female;Humans;Hydrogel, Polyethylene Glycol Dimethacrylate;Immunoassay;Male;Middle Aged;Neoplasm Proteins;Protein Array Analysis	(mouse OR rat OR human) AND (brain OR glia OR astrocyte OR neuron) AND Enolase AND (quanti* OR measur* OR estimat*) AND ((concentration NOT attention) OR level)
24126941	2013	Medical oncology (Northwood, London, England)	Wu, Yanfeng;Du, Xiao;Xue, Chengjun;Li, Detao;Zheng, Qian;Li, Xue;Chen, Hui	Quantification of serum SOX2 DNA with FQ-PCR potentially provides a diagnostic biomarker for lung cancer.	Sex-determining region Y-box 2 (SOX2), as a subunit of transcription and reprogramming factor, plays a critical role in the development and progression of many malignancies, including lung cancer through gene amplification. In the present study, we aimed to quantify the levels of serum SOX2 DNA, analyze its diagnostic value and compare it with existing clinical parameters in lung cancer, and purp…	Journal Article	eng	4	NA	10.1007/s12032-013-0737-y	Aged;Antigens, Neoplasm;Biomarkers, Tumor;Carcinoma, Squamous Cell;Cell Differentiation;DNA;Female;Healthy Volunteers;Humans;Lung Neoplasms;Lymphatic Metastasis;Male;Middle Aged;SOXB1 Transcription Factors	(mouse OR rat OR human) AND (brain OR glia OR astrocyte OR neuron) AND Enolase AND (quanti* OR measur* OR estimat*) AND ((concentration NOT attention) OR level)
24120528	2013	Journal of proteomics	Park, Jisook;Yang, Jeong Soo;Jung, Gyuyon;Woo, Hye In;Park, Hyung-Doo;Kim, Jong-Won;Huh, Wooseong;Ko, Jae-Wook;Kim, Hojoong;Cho, Je-Yoel;Lee, Soo-Youn	Subunit-specific mass spectrometry method identifies haptoglobin subunit alpha as a diagnostic marker in non-small cell lung cancer.	Haptoglobin (Hp) subunits have been suggested as a potential serum marker for lung cancer. Research is intense on the application of Hp subunits to predict the cancer earlier. Nevertheless, it remains difficult to accurately measure the content of Hp subunits. We developed stable isotope dilution-multiple reaction monitoring mass spectrometry (SID-MRM-MS) capable of measuring Hp subunits (alpha a…	Journal Article	eng	5	NA	10.1016/j.jprot.2013.09.019	Adult;Aged;Aged, 80 and over;Biomarkers, Tumor;Carcinoma, Non-Small-Cell Lung;Haptoglobins;Humans;Lung Neoplasms;Male;Mass Spectrometry;Middle Aged;Neoplasm Proteins	(mouse OR rat OR human) AND (brain OR glia OR astrocyte OR neuron) AND Enolase AND (quanti* OR measur* OR estimat*) AND ((concentration NOT attention) OR level)
24053923	2013	Zhonghua lao dong wei sheng zhi ye bing za zhi = Zhonghua laodong weisheng zhiyebing zazhi = Chinese journal of industrial hygiene and occupational diseases	Jiang, Feng-jie;Gao, Shun-ji;Meng, Jun;Li, Gui-fang;Sun, Xiao-juan	[Changes of serum neuron-specific enolase and serum ferritin levels in patients with pneumoconiosis].	OBJECTIVE: To investigate the changes in serum neuron-specific enolase (NSE) and serum ferritin (SF) in patients with pneumoconiosis and their relationship with the onset of pneumoconiosis.METHODS: The serum NSE and SF levels in the peripheral blood of patients with pneumoconiosis were measured by electrochemical fluorescence immunoassay.RESULTS: The patients with first-stage pneumoconiosis and s…	Journal Article	chi	0	NA	NA	Adult;Ferritins;Humans;Male;Middle Aged;Phosphopyruvate Hydratase;Pneumoconiosis;Young Adult	(mouse OR rat OR human) AND (brain OR glia OR astrocyte OR neuron) AND Enolase AND (quanti* OR measur* OR estimat*) AND ((concentration NOT attention) OR level)
23921571	2013	Neurocritical care	Bellapart, J;Jones, Lee;Bandeshe, H;Boots, R	Plasma endothelin-1 as screening marker for cerebral vasospasm after subarachnoid hemorrhage.	BACKGROUND: Cerebral vasospasm complicating subarachnoid hemorrhage causes ischemic stroke and worsens the neurological outcome. The potential role of endothelin-1 in vasospasm pathogenesis may provide therapeutic opportunities. A recent meta-analysis however, did not support the use of endothelin antagonists. Apart from clinical assessment, transcranial Doppler and interval angiography, there ar…	Journal Article	eng	2	NA	10.1007/s12028-013-9887-1	Adult;Aged;Biomarkers;Endothelin-1;Female;Humans;Middle Aged;Predictive Value of Tests;Radiography;Subarachnoid Hemorrhage;Ultrasonography;Vasospasm, Intracranial	(mouse OR rat OR human) AND (brain OR glia OR astrocyte OR neuron) AND Enolase AND (quanti* OR measur* OR estimat*) AND ((concentration NOT attention) OR level)
23839710	2013	Neurocritical care	Mlynash, Michael;Buckwalter, Marion S;Okada, Ami;Caulfield, Anna Finley;Venkatasubramanian, Chitra;Eyngorn, Irina;Verbeek, Marcel M;Wijman, Christine A C	Serum neuron-specific enolase levels from the same patients differ between laboratories: assessment of a prospective post-cardiac arrest cohort.	BACKGROUND: In comatose post-cardiac arrest patients, a serum neuron-specific enolase (NSE) level of &gt;33 μg/L within 72 h was identified as a reliable marker for poor outcome in a large Dutch study (PROPAC), and this level was subsequently adopted in an American Academy of Neurology practice parameter. Later studies reported that NSE &gt;33 μg/L is not a reliable predictor of poor prognosis. T…	Journal Article	eng	5	NA	10.1007/s12028-013-9867-5	Biomarkers;Chemistry, Clinical;Clinical Laboratory Services;Cohort Studies;Coma;Heart Arrest;Humans;Hypothermia, Induced;Laboratories, Hospital;Phosphopyruvate Hydratase;Prognosis;Prospective Studies;Reproducibility of Results;Survival Rate	(mouse OR rat OR human) AND (brain OR glia OR astrocyte OR neuron) AND Enolase AND (quanti* OR measur* OR estimat*) AND ((concentration NOT attention) OR level)
23800180	2013	European journal of neurology	Purroy, F;Suárez-Luis, I;Mauri-Capdevila, G;Cambray, S;Farré, J;Sanahuja, J;Piñol-Ripoll, G;Quílez, A;González-Mingot, C;Begué, R;Gil, M I;Fernández, E;Benabdelhak, I	N-terminal pro-brain natriuretic peptide level determined at different times identifies transient ischaemic attack patients with atrial fibrillation.	BACKGROUND AND PURPOSE: The etiological classification of patients with transient ischaemic attack (TIA) is a difficult endeavor and the use of serum biomarkers could improve the diagnostic accuracy. The aim of this study was to correlate atrial fibrillation, the main cardioembolic etiology (CE), with different serum biomarkers measured in consecutive TIA patients.METHODS: The concentrations of i…	Journal Article	eng	1	NA	10.1111/ene.12222	Aged;Aged, 80 and over;Atrial Fibrillation;C-Reactive Protein;Cytokines;Female;Humans;Ischemic Attack, Transient;Male;Middle Aged;Natriuretic Peptide, Brain;Peptide Fragments;Phosphopyruvate Hydratase;Retrospective Studies;Risk Factors;Time Factors	(mouse OR rat OR human) AND (brain OR glia OR astrocyte OR neuron) AND Enolase AND (quanti* OR measur* OR estimat*) AND ((concentration NOT attention) OR level)
23786666	2013	Medicina intensiva	Egea-Guerrero, J J;Murillo-Cabezas, F;Rodríguez-Rodríguez, A;Gordillo-Escobar, E;Revuelto-Rey, J;Muñoz-Sánchez, M A;León-Justel, A;Vilches-Arenas, A	[An experimental model of mass-type brain damage in the rat: expression of brain damage based on neurospecific enolase and protein S100B].	OBJECTIVE: To determine whether a model of transient mass-type brain damage (MTBD) in the rat produces early release of neurospecific enolase (NSE) and protein S100B in peripheral blood, as an expression of the induced brain injury.DESIGN: An experimental study with a control group.SETTING: Experimental operating room of the Institute of Biomedicine (IBiS) of Virgen del Rocío University Hospital …	Journal Article	spa	1	NA	10.1016/j.medin.2013.03.015	Animals;Brain Injuries;Disease Models, Animal;Male;Phosphopyruvate Hydratase;Rats;Rats, Wistar;S100 Calcium Binding Protein beta Subunit	(mouse OR rat OR human) AND (brain OR glia OR astrocyte OR neuron) AND Enolase AND (quanti* OR measur* OR estimat*) AND ((concentration NOT attention) OR level)
23778024	2013	Clinica chimica acta; international journal of clinical chemistry	Tolan, Nicole V;Vidal-Folch, Noemi;Algeciras-Schimnich, Alicia;Singh, Ravinder J;Grebe, Stefan K G	Individualized correction of neuron-specific enolase (NSE) measurement in hemolyzed serum samples.	BACKGROUND: Accuracy of serum neuron-specific enolase (NSE) measurement is paramount, particularly in the context of neurological outcome prognostication. However, NSE measurements are compromised by even slight hemolysis, as it is abundant in red blood cells (RBCs). We derived and validated an individualized hemolysis correction equation in an attempt to reduce the current rejection rate of 14% …	Journal Article	eng	7	NA	10.1016/j.cca.2013.06.009	Erythrocytes;Hemoglobins;Hemolysis;Humans;Isoenzymes;Phosphopyruvate Hydratase;Reproducibility of Results;Sensitivity and Specificity	(mouse OR rat OR human) AND (brain OR glia OR astrocyte OR neuron) AND Enolase AND (quanti* OR measur* OR estimat*) AND ((concentration NOT attention) OR level)
23684684	2013	Journal of the American College of Cardiology	Stammet, Pascal;Wagner, Daniel R;Gilson, Georges;Devaux, Yvan	Modeling serum level of s100β and bispectral index to predict outcome after cardiac arrest.	OBJECTIVES: This study was designed to evaluate multimodal prognostication in patients after cardiac arrest (CA).BACKGROUND: Accurate methods to predict outcome after CA are lacking.METHODS: Seventy-five patients with CA treated with therapeutic hypothermia after cardiac resuscitation were enrolled in this prospective observational study. Serum levels of neuron-specific enolase (NSE) and neuron-e…	Journal Article	eng	17	NA	10.1016/j.jacc.2013.04.039	Adult;Aged;Aged, 80 and over;Biomarkers;Brain;Consciousness Monitors;Female;Follow-Up Studies;Heart Arrest;Humans;Male;Middle Aged;Nerve Growth Factors;Phosphopyruvate Hydratase;Predictive Value of Tests;Prognosis;Prospective Studies;Resuscitation;Risk Factors;S100 Calcium Binding Protein beta Subunit;S100 Proteins;Sensitivity and Specificity	(mouse OR rat OR human) AND (brain OR glia OR astrocyte OR neuron) AND Enolase AND (quanti* OR measur* OR estimat*) AND ((concentration NOT attention) OR level)
23669612	2013	Journal of chromatography. B, Analytical technologies in the biomedical and life sciences	Torsetnes, Silje Bøen;Løvbak, Sandra Gransbråten;Claus, Cecile;Lund, Hanne;Nordlund, Marianne S;Paus, Elisabeth;Halvorsen, Trine Grønhaug;Reubsaet, Léon	Immunocapture and LC-MS/MS for selective quantification and differentiation of the isozymes of the biomarker neuron-specific enolase in serum.	NSE, neuron-specific enolase, is an important biomarker for several pathological conditions including small cell lung cancer (SCLC). The current paper presents an LC-MS/MS-based approach for quantification of NSE in serum at both reference levels and elevated levels. The analytical approach utilizes selective sample preparation by immunoextraction of all forms of NSE (αγ, γγ, and γ) followed by t…	Journal Article	eng	1	NA	10.1016/j.jchromb.2013.04.010	Chromatography, Liquid;Humans;Isoenzymes;Phosphopyruvate Hydratase;Reproducibility of Results;Tandem Mass Spectrometry	(mouse OR rat OR human) AND (brain OR glia OR astrocyte OR neuron) AND Enolase AND (quanti* OR measur* OR estimat*) AND ((concentration NOT attention) OR level)
23656772	2013	Zhonghua wei zhong bing ji jiu yi xue	Li, Hai-ling;Miao, Wen-li;Ren, Hong-xian;Lin, Hui-yan;Wang, Hong-ping	[The value of bispectral index in the unconscious patients with acute brain injury due to different pathogenic factors].	OBJECTIVE: To observe the differences in bispectral index (BIS) in unconscious patients with acute brain injury due to different pathogenic factors, and approach its clinical significance.METHODS: A retrospective study was conducted. One hundred and twenty-two unconscious patients with acute brain injured admitted to the intensive care unit (ICU) from March 2009 to August 2012 were involved. Acco…	Journal Article	chi	0	NA	10.3760/cma.j.issn.2095-4352.2013.03.014	Adult;Aged;Aged, 80 and over;Brain Injuries;Coma, Post-Head Injury;Electroencephalography;Female;Humans;Male;Middle Aged;Phosphopyruvate Hydratase;Prognosis;Retrospective Studies;S100 Proteins;Survival Rate;Young Adult	(mouse OR rat OR human) AND (brain OR glia OR astrocyte OR neuron) AND Enolase AND (quanti* OR measur* OR estimat*) AND ((concentration NOT attention) OR level)
23623598	2013	International journal of hygiene and environmental health	Wang, Tian-Cheng;Song, Yan-Shuang;Yu, Shan-Fa;Zhang, Ji;Wang, Hui;Gu, Yong-En;Chen, Tian;Jia, Guang	Association of folate deficiency and selected tumor marker concentrations in long-term hexavalent chromium exposed population.	Both hexavalent chromium [Cr (VI)] exposure and folate deficiency have been associated with increased cancer risks. Our previous studies have found folate deficiency in Cr (VI) exposed population. Here the relationship between some tumor markers and folate status in long-term Cr (VI) exposure was investigated carefully to show the multiple aspects of Cr (VI) carcinogenesis. A group of 115 workers…	Journal Article	eng	0	NA	10.1016/j.ijheh.2013.03.013	Adult;Air Pollutants, Occupational;Biomarkers, Tumor;Chromium;Environmental Monitoring;Female;Folic Acid;Homocysteine;Humans;Male;Middle Aged;Occupational Exposure;Smoking;Young Adult	(mouse OR rat OR human) AND (brain OR glia OR astrocyte OR neuron) AND Enolase AND (quanti* OR measur* OR estimat*) AND ((concentration NOT attention) OR level)
23582956	2013	Epilepsy research	Liimatainen, Suvi P;Jylhävä, Juulia;Raitanen, Jani;Peltola, Jukka T;Hurme, Mikko A	The concentration of cell-free DNA in focal epilepsy.	BACKGROUND: Increased production of cell-free DNA (cf-DNA), a marker of inflammation, cell death and degeneration, has been observed in stroke and severe traumatic brain injury among other medical conditions. The purpose of the present study was to evaluate the significance of cf-DNA in patients with focal epilepsy.METHODS: cf-DNA was measured in 167 consecutive well-evaluated patients with focal…	Journal Article	eng	2	NA	10.1016/j.eplepsyres.2013.03.005	Autoimmune Diseases;Cohort Studies;DNA;Epilepsies, Partial;Female;Humans;Male;Statistics, Nonparametric;Time Factors	(mouse OR rat OR human) AND (brain OR glia OR astrocyte OR neuron) AND Enolase AND (quanti* OR measur* OR estimat*) AND ((concentration NOT attention) OR level)
23525738	2013	Neurological sciences : official journal of the Italian Neurological Society and of the Italian Society of Clinical Neurophysiology	Xu, Ji-Hong;Zhang, Tie-Zheng;Peng, Xiao-Feng;Jin, Chun-Ji;Zhou, Jin;Zhang, Yi-Nan	Effects of sevoflurane before cardiopulmonary bypass on cerebral oxygen balance and early postoperative cognitive dysfunction.	Postoperative cognitive dysfunction (POCD) is associated with cardiopulmonary bypass (CPB). We investigated the effect of different doses of inhaled sevoflurane administered prior to CPB on cerebral oxygen supply and demand, and the incidence of associated early POCD. One hundred and twenty patients were randomly allocated into four treatment groups (n = 30, each) and administered a high- [1.5 mi…	Randomized Controlled Trial	eng	4	NA	10.1007/s10072-013-1347-3	Anesthetics, Inhalation;Brain;Cardiopulmonary Bypass;Cognition Disorders;Female;Humans;Male;Methyl Ethers;Middle Aged;Oxygen;Phosphopyruvate Hydratase;S100 Proteins;Sevoflurane	(mouse OR rat OR human) AND (brain OR glia OR astrocyte OR neuron) AND Enolase AND (quanti* OR measur* OR estimat*) AND ((concentration NOT attention) OR level)
23497639	2013	Critical care (London, England)	Park, So-Young;Kim, Jinkwon;Kim, Ok-Joon;Kim, Jin-Kyeoung;Song, Jihwan;Shin, Dong-Ah;Oh, Seung-Hun	Predictive value of circulating interleukin-6 and heart-type fatty acid binding protein for three months clinical outcome in acute cerebral infarction: multiple blood markers profiling study.	INTRODUCTION: There is no single blood marker for predicting the prognosis in ischemic stroke. A combination of multiple blood markers may enhance the ability to predict long-term outcome following ischemic stroke.METHODS: Blood concentrations of neuronal markers (neuron-specific enolase, visinin-like protein 1, heart type fatty acid binding protein (hFABP) and neuroglobin), astroglial markers (S…	Journal Article	eng	7	PMC3672476	10.1186/cc12564	Acute Disease;Aged;Biomarkers;Cerebral Infarction;Fatty Acid Binding Protein 3;Fatty Acid-Binding Proteins;Female;Humans;Interleukin-6;Male;Middle Aged;Predictive Value of Tests;Time Factors;Treatment Outcome	(mouse OR rat OR human) AND (brain OR glia OR astrocyte OR neuron) AND Enolase AND (quanti* OR measur* OR estimat*) AND ((concentration NOT attention) OR level)
23431380	2013	PloS one	Delli Pizzi, Stefano;Rossi, Cosmo;Di Matteo, Vincenzo;Esposito, Ennio;Guarnieri, Simone;Mariggiò, Maria Addolorata;Franciotti, Raffaella;Caulo, Massimo;Thomas, Astrid;Onofrj, Marco;Tartaro, Armando;Bonanni, Laura	Morphological and metabolic changes in the nigro-striatal pathway of synthetic proteasome inhibitor (PSI)-treated rats: a MRI and MRS study.	Systemic administration of a Synthetic Proteasome Inhibitor (PSI) in rats has been described as able to provide a model of Parkinson's disease (PD), characterized by behavioral and biochemical modifications, including loss of dopaminergic neurons in the substantia nigra (SN), as assessed by post-mortem studies. With the present study we aimed to assess in-vivo by Magnetic Resonance (MR) possible …	Journal Article	eng	11	PMC3576393	10.1371/journal.pone.0056501	3,4-Dihydroxyphenylacetic Acid;Animals;Corpus Striatum;Disease Models, Animal;Dopamine;Magnetic Resonance Imaging;Magnetic Resonance Spectroscopy;Male;Motor Activity;Neuroimaging;Oligopeptides;Parkinsonian Disorders;Proteasome Inhibitors;Rats;Rats, Sprague-Dawley;Substantia Nigra	(mouse OR rat OR human) AND (brain OR glia OR astrocyte OR neuron) AND Enolase AND (quanti* OR measur* OR estimat*) AND ((concentration NOT attention) OR level)
23406753	2013	Pharmacological reports : PR	Kaciński, Marek;Budziszewska, Bogusława;Lasoń, Władysław;Zając, Anna;Skowronek-Bała, Barbara;Leśkiewicz, Monika;Kubik, Alicja;Basta-Kaim, Agnieszka	Level of S100B protein, neuron specific enolase, orexin A, adiponectin and insulin-like growth factor in serum of pediatric patients suffering from sleep disorders with or without epilepsy.	BACKGROUND: Paroxysmal sleep disorders in children are important from both pathophysiological and clinical point of view. Correct diagnosis is crucial for further management. The aim of the present study was to identify peripheral markers of paroxysmal sleep disorders in children, which could improve diagnostics of these disorders. We compared serum levels of several putative biomarkers of neurol…	Journal Article	eng	4	NA	NA	Adiponectin;Adolescent;Age Factors;Analysis of Variance;Biomarkers;Child;Child, Preschool;Diagnosis, Differential;Electroencephalography;Enzyme-Linked Immunosorbent Assay;Epilepsy;Humans;Infant;Insulin-Like Growth Factor I;Intracellular Signaling Peptides and Proteins;Nerve Growth Factors;Neuropeptides;Orexins;Parasomnias;Phosphopyruvate Hydratase;Polysomnography;Predictive Value of Tests;S100 Ca…	(mouse OR rat OR human) AND (brain OR glia OR astrocyte OR neuron) AND Enolase AND (quanti* OR measur* OR estimat*) AND ((concentration NOT attention) OR level)
23390981	2013	Journal of neurotrauma	Brandner, Sebastian;Thaler, Christian;Buchfelder, Michael;Kleindienst, Andrea	Brain-derived protein concentrations in the cerebrospinal fluid: contribution of trauma resulting from ventricular drain insertion.	In recent years, the measurement of biomarkers following neurotrauma assisted in improving outcome prediction and guiding therapy. The use of neuroproteins as diagnostic parameters requires a detailed knowledge of their dynamics in biological fluids for an appropriate interpretation. S100B is the most widely studied neuromarker, and its concentration in serum and cerebrospinal fluid (CSF) reflect…	Journal Article	eng	6	NA	10.1089/neu.2012.2621	Biomarkers;Brain Injuries;Cerebrospinal Fluid Shunts;Female;Humans;Male;Middle Aged;Phosphopyruvate Hydratase;S100 Calcium Binding Protein beta Subunit	(mouse OR rat OR human) AND (brain OR glia OR astrocyte OR neuron) AND Enolase AND (quanti* OR measur* OR estimat*) AND ((concentration NOT attention) OR level)
23380091	2013	The American journal of emergency medicine	Akelma, Ahmet Zulfikar;Celik, Aydin;Ozdemir, Osman;Kavak Akelma, Fatma;Abaci, Ayhan;Razi, Cem Hasan;Kislal, Fatih Mehmet;Akin, Okhan	Neuron-specific enolase and S100B protein in children with carbon monoxide poisoning: children are not just small adults.	INTRODUCTION: The aim of this study was to evaluate the role of S100B protein and neuron-specific enolase (NSE) in children with carbon monoxide (CO) poisoning.METHODS: In this prospective, case-controlled study, children with CO poisoning were recruited. Patient demographics features and Glasgow Coma Scale (GCS) were recorded. Blood samples were collected from all children with CO poisoning at t…	Journal Article	eng	1	NA	10.1016/j.ajem.2012.10.009	Adolescent;Biomarkers;Carbon Monoxide Poisoning;Carboxyhemoglobin;Case-Control Studies;Child;Child, Preschool;Female;Glasgow Coma Scale;Humans;Infant;Male;Nerve Growth Factors;Phosphopyruvate Hydratase;Prospective Studies;S100 Calcium Binding Protein beta Subunit;S100 Proteins	(mouse OR rat OR human) AND (brain OR glia OR astrocyte OR neuron) AND Enolase AND (quanti* OR measur* OR estimat*) AND ((concentration NOT attention) OR level)
23324276	2013	Chinese medical journal	Tong, Hong-Li;Dong, Zhen-Nan;Wen, Xin-Yu;Gao, Jing;Wang, Bo;Tian, Ya-Ping	Impact of chronic kidney disease on serum tumor markers concentrations.	BACKGROUND: Serum tumor markers have always been of clinical importance in the diagnosis, monitoring disease progression and therapy efficacy for patients with malignant diseases. However, elevated serum tumor markers are found in some benign conditions, especially in chronic kidney disease (CKD). The elevation of them in CKD might cause confusion and misuse of these tumor markers. We conducted t…	Journal Article	eng	4	NA	NA	Adult;Aged;Antigens, Neoplasm;Biomarkers, Tumor;Carcinoembryonic Antigen;Female;Glomerular Filtration Rate;Humans;Keratin-19;Logistic Models;Male;Middle Aged;Nutritional Status;Renal Insufficiency, Chronic;Retrospective Studies;Serpins;alpha-Fetoproteins	(mouse OR rat OR human) AND (brain OR glia OR astrocyte OR neuron) AND Enolase AND (quanti* OR measur* OR estimat*) AND ((concentration NOT attention) OR level)
23317802	2013	Neurological research	Bhoiwala, Devang L;Koleilat, Issam;Qian, Jiang;Beyer, Barbara;Hushmendy, Shazaan F;Mathew, Alex;Bhoiwala, Dipti L;Ferland, Russell J;Crawford, Dana R	Overexpression of RCAN1 isoform 4 in mouse neurons leads to a moderate behavioral impairment.	OBJECTIVES: Recent evidence supports the involvement of RCAN1 in Down syndrome and Alzheimer's disease. To better assess this, we generated and analyzed transgenic mice overexpressing human RCAN1 isoform 4 in neurons.METHODS: Cognitive behavioral (Morris water maze, open field, zero maze, elevated plus maze assays); cognitive-associated proteins (CREB, ERK and Tau Western immunoblotting); motor c…	Journal Article	eng	5	NA	10.1179/1743132812Y.0000000117	Age Factors;Animals;Behavioral Symptoms;Brain;Cognition Disorders;Cytokines;Disease Models, Animal;Exploratory Behavior;Female;Humans;Hyperkinesis;Intracellular Signaling Peptides and Proteins;Male;Maze Learning;Mice;Mice, Inbred C57BL;Mice, Transgenic;Motor Activity;Muscle Proteins;Neurons;Phosphopyruvate Hydratase;Protein Isoforms;Rotarod Performance Test;Statistics, Nonparametric	(mouse OR rat OR human) AND (brain OR glia OR astrocyte OR neuron) AND Enolase AND (quanti* OR measur* OR estimat*) AND ((concentration NOT attention) OR level)
23224432	2012	Journal of cancer research and clinical oncology	Ma, Zhihong;Li, Hongwei;Wang, Bin;Shen, Qibin;Cui, Enhai;Min, Lishan;Qian, Fuchu;Ping, Jinliang;Dai, Licheng	Midkine mRNA level in peripheral blood mononuclear cells is a novel biomarker for primary non-small cell lung cancer: a prospective study.	BACKGROUND AND OBJECTIVES: Midkine (MK) mRNA was highly expressed in various human cancer tissues and cells. The present study aimed to investigate whether MK mRNA level in peripheral blood mononuclear cells (PBMC) could serve as a diagnostic biomarker for patients having primary non-small cell lung cancer (NSCLC).METHODS: MK mRNA level in PBMC from 87 patients with primary NSCLC, 35 patients wit…	Journal Article	eng	3	NA	10.1007/s00432-012-1357-1	Adenocarcinoma;Biomarkers, Tumor;Carcinoembryonic Antigen;Carcinoma, Non-Small-Cell Lung;Carcinoma, Squamous Cell;Case-Control Studies;Female;Humans;Leukocytes, Mononuclear;Lung;Lung Neoplasms;Lymphatic Metastasis;Male;Middle Aged;Midkine;Nerve Growth Factors;Pleural Effusion, Malignant;Prognosis;Prospective Studies;RNA, Messenger;ROC Curve;Real-Time Polymerase Chain Reaction;Reverse Transcriptas…	(mouse OR rat OR human) AND (brain OR glia OR astrocyte OR neuron) AND Enolase AND (quanti* OR measur* OR estimat*) AND ((concentration NOT attention) OR level)
23083323	2012	Journal of neurochemistry	Kaalund, Sanne S;Riise, Jesper;Broberg, Brian V;Fabricius, Katrine;Karlsen, Anna S;Secher, Thomas;Plath, Niels;Pakkenberg, Bente	Differential expression of parvalbumin in neonatal phencyclidine-treated rats and socially isolated rats.	Decreased parvalbumin expression is a hallmark of the pathophysiology of schizophrenia and has been associated with abnormal cognitive processing and decreased network specificity. It is not known whether this decrease is due to reduced expression of the parvalbumin protein or degeneration of parvalbumin-positive interneurons (PV(+) interneurons). In this study, we examined PV(+) expression in tw…	Journal Article	eng	9	NA	10.1111/jnc.12061	Age Factors;Animals;Animals, Newborn;Autoradiography;Brain;Cell Count;Cognition Disorders;Disease Models, Animal;Excitatory Amino Acid Antagonists;Gene Expression Regulation, Developmental;Male;Motor Activity;Neuroglia;Neurons;Parvalbumins;Phencyclidine;Phosphopyruvate Hydratase;RNA, Messenger;Rats;Schizophrenia;Social Isolation	(mouse OR rat OR human) AND (brain OR glia OR astrocyte OR neuron) AND Enolase AND (quanti* OR measur* OR estimat*) AND ((concentration NOT attention) OR level)
22993287	2012	Neurology	Kazmierski, Radoslaw;Michalak, Slawomir;Wencel-Warot, Agnieszka;Nowinski, Wieslaw L	Serum tight-junction proteins predict hemorrhagic transformation in ischemic stroke patients.	OBJECTIVE: To evaluate the significance of circulating tight-junction (TJ) proteins as predictors of hemorrhagic transformation (HT) in ischemic stroke patients.METHODS: We examined 458 consecutive ischemic stroke patients, 7.2% of whom had clinically evident HT. None of the patients was treated with thrombolytic drugs. Serum levels of standard markers of blood-brain barrier (BBB) breakdown (S100…	Journal Article	eng	22	NA	10.1212/WNL.0b013e31826e9a83	Aged;Biomarkers;Blood Proteins;Blood-Brain Barrier;Brain Ischemia;Cerebral Hemorrhage;Claudin-5;Female;Humans;Male;Matrix Metalloproteinase 9;Middle Aged;Nerve Growth Factors;Nervous System Diseases;Occludin;Phosphopyruvate Hydratase;Predictive Value of Tests;ROC Curve;Risk Factors;S100 Calcium Binding Protein beta Subunit;S100 Proteins;Stroke;Tight Junctions;Tomography, X-Ray Computed;Vascular E…	(mouse OR rat OR human) AND (brain OR glia OR astrocyte OR neuron) AND Enolase AND (quanti* OR measur* OR estimat*) AND ((concentration NOT attention) OR level)
22980474	2012	L'Encephale	Auxéméry, Y	[Mild traumatic brain injury and postconcussive syndrome: a re-emergent questioning].	INTRODUCTION: Blast injuries are psychologically and physically devastating. Notably, primary blast injury occurs as a direct effect of changes in atmospheric pressure caused by a blast wave. The combat-related traumatic brain injuries (TBI) resulting from exposure to explosions is highly prevalent among military personnel who have served in current wars. Traumatic brain injury is a common cause …	Review	fre	4	NA	10.1016/j.encep.2011.07.003	Blast Injuries;Brain Concussion;Depressive Disorder;Diagnosis, Differential;Humans;Military Personnel;Neuropsychological Tests;Post-Concussion Syndrome;Risk Factors;Somatoform Disorders;Stress Disorders, Post-Traumatic	(mouse OR rat OR human) AND (brain OR glia OR astrocyte OR neuron) AND Enolase AND (quanti* OR measur* OR estimat*) AND ((concentration NOT attention) OR level)
22911164	2012	The Prostate	Kani, Kian;Malihi, Paymaneh D;Jiang, Yuqiu;Wang, Haiying;Wang, Yixin;Ruderman, Daniel L;Agus, David B;Mallick, Parag;Gross, Mitchell E	Anterior gradient 2 (AGR2): blood-based biomarker elevated in metastatic prostate cancer associated with the neuroendocrine phenotype.	BACKGROUND: Anterior gradient 2 (AGR2) is associated with metastatic progression in prostate cancer cells as well as other normal and malignant tissues. We investigated AGR2 expression in patients with metastatic prostate cancer.METHODS: Blood was collected from 44 patients with metastatic prostate cancer separated as: castration sensitive prostate cancer (CSPC, n = 5); castration resistant prost…	Journal Article	eng	14	NA	10.1002/pros.22569	Adenocarcinoma;Aged;Biomarkers, Tumor;Case-Control Studies;Cell Line, Tumor;Chromogranin A;Disease Progression;Humans;Male;Middle Aged;Neoplasm Metastasis;Neoplastic Cells, Circulating;Neuroendocrine Tumors;Phenotype;Phosphopyruvate Hydratase;Prostate-Specific Antigen;Prostatic Neoplasms;Proteins;RNA, Messenger	(mouse OR rat OR human) AND (brain OR glia OR astrocyte OR neuron) AND Enolase AND (quanti* OR measur* OR estimat*) AND ((concentration NOT attention) OR level)
22890830	2012	Tumour biology : the journal of the International Society for Oncodevelopmental Biology and Medicine	Zhang, Wen;Guo, Nannan;Yu, Changhai;Wang, Hongwei;Zhang, Yiming;Xia, Hui;Yu, Jiangqi;Lu, Jiangyang	Differential expression of ERCC-1 in the primary tumors and metastatic lymph nodes of patients with non-small cell lung cancer adenocarcinoma.	About 80 % of lung cancers are carcinomas that are classified histologically as non-small-cell lung carcinoma (NSCLC) and targeted chemotherapy of this cancer is currently based on sensitivity of the primary tumor to specific drugs. The purpose of this study was to compare the levels of four serum markers of cancer and the levels of six molecular markers which are possibly associated with drug se…	Journal Article	eng	2	PMC3501163	10.1007/s13277-012-0482-4	Adenocarcinoma;Adult;Aged;Biomarkers, Tumor;Carcinoma, Non-Small-Cell Lung;Carcinoma, Squamous Cell;China;DNA-Binding Proteins;Endonucleases;Enzyme-Linked Immunosorbent Assay;Female;Follow-Up Studies;Humans;Immunoenzyme Techniques;Lung Neoplasms;Lymphatic Metastasis;Male;Middle Aged;Neoplasm Staging;Prognosis;Retrospective Studies;Survival Rate	(mouse OR rat OR human) AND (brain OR glia OR astrocyte OR neuron) AND Enolase AND (quanti* OR measur* OR estimat*) AND ((concentration NOT attention) OR level)
22865783	2012	Clinical and applied thrombosis/hemostasis : official journal of the International Academy of Clinical and Applied Thrombosis/Hemostasis	Sharain, Korosh;Hoppensteadt, Debra;Bansal, Vinod;Singh, Ajay;Fareed, Jawed	Progressive increase of inflammatory biomarkers in chronic kidney disease and end-stage renal disease.	Chronic kidney disease (CKD) has reached epidemic levels. It is a multisystem disease associated with elevated systemic inflammatory and hypercoagulable states. Most concerning are the cardiovascular risks associated with all stages of kidney disease. It is difficult to assess kidney disease stage progression and cardiovascular risk with current indicators such as estimated glomerular filtration …	Journal Article	eng	6	NA	10.1177/1076029612454935	Acute-Phase Proteins;Biomarkers;C-Reactive Protein;Cardiovascular Diseases;Fibrin Fibrinogen Degradation Products;Humans;Inflammation;Kidney Failure, Chronic;Lipocalin-2;Lipocalins;Phosphopyruvate Hydratase;Proto-Oncogene Proteins;Renal Insufficiency, Chronic;Thrombomodulin	(mouse OR rat OR human) AND (brain OR glia OR astrocyte OR neuron) AND Enolase AND (quanti* OR measur* OR estimat*) AND ((concentration NOT attention) OR level)
22721420	2012	Brain injury	Gradisek, Primoz;Osredkar, Josko;Korsic, Marjan;Kremzar, Boriana	Multiple indicators model of long-term mortality in traumatic brain injury.	OBJECTIVE: To examine the prognostic ability of protein S100B, neuron-specific enolase (NSE) and glial fibrillary acid protein (GFAP) for prediction of 1-year mortality in patients with traumatic brain injury (TBI) in relation to clinical and radiological characteristics of TBI.METHODS: Brain injury was quantified in 84 patients (Glasgow Coma Scale [GCS] ≤ 12) using clinical (GCS, pupils), radiol…	Journal Article	eng	13	NA	10.3109/02699052.2012.694567	Adolescent;Adult;Aged;Biomarkers;Brain Injuries;Female;Follow-Up Studies;Glasgow Outcome Scale;Glial Fibrillary Acidic Protein;Humans;Male;Middle Aged;Nerve Growth Factors;Phosphopyruvate Hydratase;Predictive Value of Tests;Prognosis;Reproducibility of Results;S100 Calcium Binding Protein beta Subunit;S100 Proteins;Slovenia;Tomography, X-Ray Computed;Trauma Severity Indices	(mouse OR rat OR human) AND (brain OR glia OR astrocyte OR neuron) AND Enolase AND (quanti* OR measur* OR estimat*) AND ((concentration NOT attention) OR level)
22709718	2012	Neurological research	Ji, Yabin;Hu, Yafang;Wu, Yongming;Ji, Zhong;Song, Wei;Wang, Shengnan;Pan, Suyue	Therapeutic time window of hypothermia is broader than cerebral artery flushing in carotid saline infusion after transient focal ischemic stroke in rats.	OBJECT: Intracarotid cold saline infusion (ICSI) protects against ischemic stroke not only due to the resulting hypothermia, but also as a result of the cerebral artery flushing. To assess the relative benefit of hypothermia and cerebral artery flushing in neuroprotection, hypothermic and normothermic saline infusions were administrated over a serial time points after the initiation of reperfusio…	Journal Article	eng	5	NA	10.1179/1743132812Y.0000000061	Animals;Carotid Arteries;Cerebral Arteries;Hypothermia, Induced;Infusions, Intravenous;Ischemic Attack, Transient;Male;Rats;Rats, Sprague-Dawley;Reperfusion;Sodium Chloride;Stroke;Time Factors	(mouse OR rat OR human) AND (brain OR glia OR astrocyte OR neuron) AND Enolase AND (quanti* OR measur* OR estimat*) AND ((concentration NOT attention) OR level)
[truncated: 5,050 more rows]
